# Supplementary material for: Cellular development and evolution of the mammalian cerebellum
Source: Nature. 2023 Nov 29;625(7996):788–96. doi: 10.1038/s41586-023-06884-x (PMC10808058; doi:10.1038/s41586-023-06884-x)
Supplement: Supplementary file 4 — Cell numbers by sequencing library and annotation categories. Libraries are described as Stage | Tissue ID | batch; and annotations as cell type | state | subtype. [file 41586_2023_6884_MOESM4_ESM.csv]

Stage_TissueID_batch	astroglia | astrocyte | astro_Bergmann	astroglia | astrocyte | astro_parenh	astroglia | glioblast | astroblast	astroglia | glioblast | glioblast_PWM	astroglia | progenitor |	astroglia | progenitor | progenitor_bipotent	astroglia | progenitor | progenitor_gliogenic	astroglia | progenitor | progenitor_isthmic	astroglia | progenitor | progenitor_MB	astroglia | progenitor | progenitor_Nckap5_neg	astroglia | progenitor | progenitor_RL	astroglia | progenitor | progenitor_RL_early	astroglia | progenitor | progenitor_RP	astroglia | progenitor | progenitor_VZ_anterior	astroglia | progenitor | progenitor_VZ_early	astroglia | progenitor | progenitor_VZ_posterior	ependymal | epend_progenitor |	ependymal | ependymal |	erythroid | erythroid |	GABA_DN | GABA_DN_defined |	GABA_MB | GABA_MB |	GC | |	GC | GC_defined |	GC | GC_diff_1 |	GC | GC_diff_1 | GC_diff_1_early	GC | GC_diff_1 | GC_diff_1_late	GC | GC_diff_2 | GC_diff_2_early	GC | GC_diff_2 | GC_diff_2_late	GC | GC_diff_2 | GC_diff_2_Otx2	GC | GCP |	GC/UBC | GC/UBC_diff |	GC/UBC | GCP/UBCP |	glut_DN | glut_DN_defined | glut_DN_posterior	glut_DN | glut_DN_defined | glut_DN_ventral	glut_DN | glut_DN_maturing |	glutamatergic_uncertain | |	immune | immune |	immune | immune | microglia	immune | immune | nonparenh_macrophage	immune | immune | T-cell	interneuron | interneuron_defined | interneuron_early	interneuron | interneuron_defined | interneuron_GL	interneuron | interneuron_defined | interneuron_Meis2	interneuron | interneuron_defined | interneuron_ML1	interneuron | interneuron_defined | interneuron_ML2	interneuron | interneuron_defined | interneuron_PL	interneuron | interneuron_diff |	isth_N | isth_N_defined | isth_N_Nr4a2	isth_N | isth_N_defined | isth_N_Slc5a7
HUM_02_7 wpc | HUM 13934 F Cr | SN232	0	0	0	0	0	30	1	15	0	61	2	204	0	105	2392	6	0	0	4	460	3	0	0	0	0	0	0	0	0	0	0	0	3	0	0	0	9	0	0	0	6	0	0	0	0	0	0	3	0
HUM_02_7 wpc | HUM 14068 M Cr | SN134	0	0	0	0	0	12	1	770	0	77	6	227	0	537	1396	7	0	0	2	24	14	0	0	0	0	0	0	0	0	0	0	0	6	0	0	0	4	0	0	0	1	0	0	0	0	0	0	75	0
HUM_02_7 wpc | HUM 14143 M Cer | SN170	0	0	0	0	0	7	0	7	0	0	3	118	0	18	901	3	0	0	0	28	6	0	0	0	0	0	0	0	0	0	0	0	0	0	0	0	2	0	0	0	0	0	0	1	0	0	0	4	0
HUM_04_8 wpc | HUM 11858 M Cr | SN003	0	0	0	2	0	193	15	3	0	0	27	1	0	6	41	127	0	0	0	259	19	0	0	0	62	0	38	0	0	15	0	1	55	173	0	0	0	28	1	0	4	0	0	0	0	0	69	13	0
HUM_04_8 wpc | HUM 11858 M Cr | SN009	0	0	0	0	0	121	8	3	0	0	14	1	0	9	26	78	0	0	1	162	1	0	0	0	50	0	33	0	0	8	0	1	48	126	11	0	0	20	2	0	1	0	0	0	0	0	26	1	0
HUM_04_8 wpc | HUM 11858 M Cr | SN033	0	0	0	0	0	90	4	2	0	0	15	1	0	5	35	79	0	0	2	365	0	0	0	0	18	0	0	0	0	0	0	1	23	210	40	0	0	32	1	0	0	0	0	0	1	0	23	8	0
HUM_04_8 wpc | HUM 11858 M Cr | SN034	0	0	0	0	0	86	7	2	0	0	12	1	0	2	34	64	0	0	3	371	1	0	0	0	19	0	0	0	0	3	0	0	34	183	36	0	0	25	1	0	1	0	0	0	1	2	22	0	0
HUM_04_8 wpc | HUM 11858 M Cr | SN105	0	0	0	0	0	109	27	4	0	0	28	0	0	10	21	84	0	0	1	313	12	0	0	0	27	0	0	0	0	19	0	1	64	314	19	0	0	30	0	0	89	6	0	0	2	1	25	232	0
HUM_04_8 wpc | HUM 13949 F Cr | SN021	0	0	0	0	0	20	14	0	0	0	71	2	0	0	124	233	0	0	1	148	0	0	0	0	42	0	0	0	0	4	0	5	12	124	0	0	7	0	0	0	0	0	0	0	0	0	1	0	0
HUM_04_8 wpc | HUM 13949 F Cr | SN026	0	0	0	0	0	27	12	0	0	0	94	2	0	0	120	254	0	0	1	189	0	0	0	0	58	0	0	0	0	5	0	2	7	167	0	0	0	1	0	0	0	0	0	0	0	0	4	0	0
HUM_04_8 wpc | HUM 13949 F Cr | SN029	0	0	0	0	0	18	10	0	0	0	48	0	0	0	71	155	0	0	2	146	0	0	0	0	38	0	0	0	0	1	0	0	3	16	0	0	9	0	0	0	0	0	0	0	0	0	3	0	0
HUM_04_8 wpc | HUM 13949 F Cr | SN030	0	0	0	0	0	21	7	0	0	0	61	1	0	0	102	180	0	0	1	172	0	0	0	0	39	0	0	0	0	4	0	2	3	14	0	0	7	1	0	1	0	0	0	0	0	0	1	0	0
HUM_05_9 wpc | HUM 14144 M Cr | SN096	0	0	0	0	0	116	122	2	0	0	38	0	0	1	21	54	0	0	1	232	1	0	0	0	31	0	42	0	0	55	0	6	2	0	190	0	6	1	0	0	57	92	0	0	3	1	93	46	0
HUM_05_9 wpc | HUM 14201 F Cr | SN095	0	0	0	0	0	94	140	1	0	0	57	0	0	0	25	57	0	0	0	206	0	0	0	0	118	0	76	0	0	137	0	7	9	0	176	0	0	24	1	0	84	103	0	0	1	2	108	0	0
HUM_05_9 wpc | HUM 14471 F Cer | SN120	0	0	0	0	0	82	95	64	0	0	37	0	0	32	20	26	0	0	1	181	4	0	0	0	36	0	55	0	0	56	0	11	36	11	120	0	0	13	0	0	100	83	0	0	1	3	81	1	0
HUM_06_11 wpc | HUM 11930 F Cr | SN022	0	0	0	2	0	117	131	10	0	0	26	0	0	13	16	61	0	0	1	86	153	0	0	0	60	0	116	0	0	53	0	3	4	0	131	0	0	17	3	0	75	248	0	0	6	21	146	5	0
HUM_06_11 wpc | HUM 13802 M Cr | SN023	0	0	0	2	0	90	231	0	0	0	248	1	0	0	21	159	0	0	0	0	0	0	0	0	131	18	253	26	0	283	0	552	0	0	0	0	0	14	2	0	64	191	0	0	2	2	98	0	0
HUM_06_11 wpc | HUM 14278 M Cer | SN121	0	0	0	4	0	129	207	1	0	0	10	0	0	1	12	22	0	0	1	152	0	0	0	0	76	0	177	0	0	110	0	12	47	0	105	0	10	1	0	0	46	214	0	1	3	9	94	3	0
HUM_07_17 wpc | HUM 11921 M Cr | SN100	0	0	0	132	0	770	454	0	0	0	2	0	0	0	36	12	0	0	1	36	1	0	13	0	64	0	781	130	0	72	0	12	1	0	21	0	0	75	2	0	10	184	0	0	55	88	272	1	0
HUM_07_17 wpc | HUM 13846 F Cr | SN097	0	0	0	235	0	216	685	0	0	0	0	1	0	0	11	0	0	0	1	55	0	0	0	0	23	12	777	0	0	40	0	0	0	0	150	0	0	19	2	0	2	153	0	0	42	109	216	0	0
HUM_07_17 wpc | HUM 14409 M Cer | SN133	0	0	0	86	0	183	698	0	0	0	0	0	0	0	26	0	0	0	1	28	0	0	0	0	170	0	889	0	0	156	0	2	0	0	45	0	0	12	0	0	1	148	0	0	29	70	215	0	0
HUM_08_20 wpc | HUM 15293 | SN297	0	0	0	73	0	336	2070	0	0	0	0	1	0	0	44	0	0	0	2	0	0	0	1	0	229	7	1725	43	0	188	0	4	0	0	0	0	0	46	0	0	4	304	0	1	61	103	460	0	0
HUM_10_newborn | HUM 2008267 F Cr | SN035	51	14	19	0	0	0	4	0	0	0	0	0	0	0	0	0	0	0	1	0	0	0	56	0	17	342	0	2996	0	93	0	1	0	0	0	0	0	30	6	0	0	0	0	59	84	6	83	0	0
HUM_10_newborn | HUM 2012258 F Cr | SN308	2	36	307	4	0	31	548	0	0	0	0	0	0	0	0	0	0	0	0	0	0	0	264	0	8	1253	0	2601	0	1091	0	3	0	0	0	0	0	34	18	37	0	40	0	144	100	9	145	0	0
HUM_10_newborn | HUM 49910 Maryl_779 M Cr | SN062	94	34	24	0	0	0	4	0	0	0	0	0	0	0	0	0	0	0	0	0	0	0	209	0	5	909	0	3033	0	304	0	2	0	0	0	0	0	17	0	0	0	35	0	38	112	34	41	0	0
HUM_11_infant | HUM 2012220 F Cr2 | SN061	83	50	1	0	0	0	5	0	0	0	0	0	0	0	0	0	0	0	2	0	0	0	2367	0	0	229	0	373	0	0	0	0	0	0	0	0	1	1	0	1	0	0	0	5	2	3	7	0	0
HUM_11_infant | HUM 49819 Maryl_121 M Cr | SN136	127	4	1	0	0	0	3	0	0	0	0	0	0	0	0	0	0	0	1	0	0	219	3907	0	0	160	0	303	0	17	0	0	0	0	0	0	4	7	0	0	0	0	0	40	28	1	9	0	0
HUM_11_infant | HUM 49844 Maryl_774 M Cr | SN060	148	49	2	0	0	0	3	0	0	0	0	0	0	0	0	0	0	0	2	0	0	0	3834	0	0	0	0	236	0	0	0	0	0	0	0	0	4	4	0	0	0	0	0	37	20	1	4	0	0
HUM_12_toddler | HUM 1791 M Cr | SN283	143	17	1	0	0	0	2	0	0	0	0	0	0	0	0	0	0	0	0	0	0	2	8172	0	0	0	0	0	0	0	0	0	0	0	0	0	4	25	0	2	0	0	0	55	25	0	0	0	0
HUM_12_toddler | HUM 200978 M Cr2 | SN080	0	0	0	0	0	0	0	0	0	0	0	0	0	0	0	0	0	0	3	0	0	0	5246	0	0	0	0	12	0	0	0	0	0	0	0	0	5	10	0	0	0	0	0	5	2	0	0	0	0
HUM_13_adult | HUM #105 F CrCx | SN149	171	57	1	0	0	0	0	0	0	0	0	0	0	0	0	0	0	0	0	0	0	0	4955	0	0	0	0	0	0	0	0	0	0	0	0	0	3	44	0	2	0	0	0	88	81	0	0	0	0
HUM_13_adult | HUM #105 F CrFl | SN234	111	40	0	0	0	0	0	0	0	0	0	0	0	0	0	0	0	0	0	0	0	0	4335	0	0	0	0	0	0	0	0	0	0	0	0	0	2	34	0	0	0	0	0	21	10	0	0	0	0
HUM_13_adult | HUM #105 F CrVer | SN233	159	44	0	0	0	0	0	0	0	0	0	0	0	0	0	0	0	0	0	0	0	0	4812	0	0	0	0	0	0	0	0	0	0	0	0	0	1	27	0	2	0	0	0	9	5	0	0	0	0
HUM_13_adult | HUM #138 M CrDn | SN207	20	189	0	0	0	0	0	0	0	0	0	0	0	0	0	0	0	0	0	0	0	0	0	0	0	0	0	0	0	0	0	0	0	0	0	611	2	275	0	0	0	0	0	26	4	0	0	0	0
HUM_13_adult | HUM #138 M CrFl | SN214	15	37	0	0	0	0	0	0	0	0	0	0	0	0	0	0	0	0	1	0	0	0	2731	0	0	0	0	0	0	0	0	0	0	0	0	0	1	14	0	0	0	0	0	78	34	0	0	0	0
HUM_13_adult | HUM #215 F CrDn | SN222	23	144	0	0	0	0	0	0	0	0	0	0	0	0	0	0	0	0	1	0	0	0	0	0	0	0	0	0	0	0	0	0	0	0	0	496	3	655	0	17	0	0	0	17	10	0	0	0	0
HUM_13_adult | HUM #60 M CrCx | SN122	117	44	0	0	0	0	0	0	0	0	0	0	0	0	0	0	0	0	0	0	0	0	3677	0	0	0	0	0	0	0	0	0	0	0	0	0	1	31	0	2	0	0	0	55	42	0	0	0	0
HUM_13_adult | HUM #60 M CrVer | SN213	50	181	0	0	0	0	0	0	0	0	0	0	0	0	0	0	0	0	0	0	0	0	2537	0	0	0	0	0	0	0	0	0	0	0	0	0	1	14	0	0	0	0	0	187	115	0	0	0	0
MOU_01_E10.5 | MOU F1 E10.5 101218 Cer + MOU F2 E10.5 101218 Cer + MOU F3 E10.5 101218 Cer | SN102	0	0	0	0	252	0	5	615	0	164	41	217	33	0	1579	20	0	5	7	13	0	0	0	0	0	0	0	0	1	0	0	7	0	0	0	0	0	19	19	0	0	0	0	0	0	11	8	0	0
MOU_01_E10.5 | MOU M5 E10.5 101218 Cer + MOU M8 E10.5 101218 Cer | SN108	0	0	0	0	3	0	1	21	0	13	0	16	0	0	195	0	0	0	3	3	0	0	0	0	0	0	0	0	0	0	0	0	0	0	0	0	0	2	0	0	0	1	0	0	0	0	0	0	0
MOU_01_E10.5 | MOU M9+F10 E10.5 101218 Cer | SN250	0	0	0	0	105	0	0	995	0	553	27	1165	30	0	1046	12	0	0	11	0	0	0	0	0	0	0	0	0	0	0	0	3	0	0	0	0	0	15	1	0	0	2	0	0	0	14	2	0	0
MOU_02_E11.5 | MOU F1 E11.5 290817 Cr / MOU F3 E11.5 290817 Cr / MOU F6 E11.5 290817 Cr | SN013	0	0	0	0	157	13	20	260	0	200	46	243	68	0	1251	71	0	1	5	50	0	0	1	0	0	0	0	0	0	0	0	4	0	0	0	0	0	7	4	0	0	1	0	0	0	7	18	19	1
MOU_02_E11.5 | MOU F1 E11.5 290817 Cr / MOU F3 E11.5 290817 Cr / MOU F6 E11.5 290817 Cr | SN014	0	0	0	0	183	17	20	250	0	219	42	303	66	0	1416	74	0	0	3	40	0	0	0	0	0	0	0	0	0	0	0	4	0	2	0	0	0	8	6	0	0	2	0	0	1	11	10	3	1
MOU_02_E11.5 | MOU M2 E11.5 290817 Cr / MOU M4 E11.5 290817 Cr / MOU M5 E11.5 290817 Cr | SN010	0	0	0	0	107	1	13	249	0	141	29	198	25	0	946	57	0	0	2	9	0	0	0	0	0	0	0	0	0	0	0	6	0	0	0	0	0	10	6	0	0	1	0	0	0	4	5	0	0
MOU_03_E12.5 | MOU F1 E12.5 230817 Cr | SN126	0	0	0	0	29	96	58	149	0	49	110	128	30	0	347	141	0	1	2	335	0	0	2	15	0	0	0	0	0	63	0	4	35	237	0	0	0	11	1	0	6	1	0	0	1	10	88	37	1
MOU_03_E12.5 | MOU M7 E12.5 230817 Cer | SN251	0	0	0	0	8	164	90	63	0	36	191	69	10	0	15	375	0	0	3	418	0	0	0	27	0	0	0	0	1	75	1	2	127	445	0	0	0	2	0	0	22	3	0	0	0	0	80	22	4
MOU_04_E13.5 | MOU F3 E13.5 130917 Cr | SN006	0	0	0	0	2	180	65	44	0	8	66	25	5	0	30	139	0	0	1	188	0	0	0	50	0	0	16	0	4	97	1	5	83	148	0	0	0	4	0	0	30	2	0	0	0	0	100	85	15
MOU_04_E13.5 | MOU F4 E13.5 130917 Cr | SN015	0	0	9	4	8	356	124	80	0	8	87	24	14	0	30	185	0	0	2	233	0	0	2	73	0	0	30	0	1	193	2	10	106	198	0	0	0	5	0	0	26	2	0	0	0	0	162	103	12
MOU_04_E13.5 | MOU F9 E13.5 130917 Cr | SN073	0	0	0	0	8	320	139	83	0	29	138	25	15	0	32	252	0	0	7	293	0	0	0	53	0	0	12	0	4	189	6	10	93	241	0	0	0	11	2	0	46	2	0	0	0	0	144	146	21
MOU_04_E13.5 | MOU M3 E13.5 041218 Cr | SN104	0	0	0	0	3	420	70	11	0	19	130	17	6	0	0	339	0	0	2	420	0	0	0	62	0	0	0	0	1	121	4	3	147	407	0	0	0	5	0	0	64	3	0	0	0	0	252	324	67
MOU_05_E14.5 | MOU F4 E14.5 130618 Cr | SN088	0	0	0	0	3	28	28	4	0	4	10	2	0	0	0	15	0	0	1	121	0	0	4	17	0	0	30	15	0	61	0	4	70	90	0	0	0	2	0	0	19	2	0	0	0	0	39	49	27
MOU_05_E14.5 | MOU M5 E14.5 130618 Cr | SN101	0	0	22	48	6	202	152	12	0	6	54	11	10	0	0	106	0	1	1	277	0	0	6	62	0	0	120	0	3	230	6	22	97	170	0	0	0	4	0	0	70	5	0	0	0	0	176	66	24
MOU_06_E15.5 | MOU F2 E15.5 310517 Cr | SN016	0	0	12	23	2	254	169	8	0	15	98	15	12	0	0	125	0	0	0	149	0	0	2	130	0	0	158	11	8	336	11	46	76	98	0	0	0	19	5	0	34	12	0	0	0	0	252	44	11
MOU_06_E15.5 | MOU M3 E15.5 310517 Cr | SN017	0	0	13	28	3	213	170	13	0	27	62	13	11	0	6	92	0	0	0	185	0	0	3	78	0	0	158	11	7	282	13	32	74	159	0	0	0	9	4	0	21	14	0	0	0	0	219	67	14
MOU_07_E17.5 | MOU F1 E17.5 110219 Cr | SN106	0	0	53	65	2	143	304	16	0	18	22	2	12	0	23	47	0	3	0	117	0	0	4	241	0	0	273	196	45	526	38	89	52	72	0	0	0	12	3	0	31	111	0	0	1	28	190	29	4
MOU_07_E17.5 | MOU M6 E17.5 110219 Cer | SN252	0	0	27	100	3	144	319	11	0	17	14	1	11	0	0	67	0	2	3	100	0	0	0	261	0	0	238	256	42	408	21	50	16	80	0	0	0	1	0	0	15	140	0	0	0	48	134	11	2
MOU_08_P0 | MOU F3 NB 061217 Cr | SN128	0	0	101	128	13	44	595	17	0	40	8	2	12	0	38	8	0	22	0	67	0	0	4	440	0	0	252	443	93	814	58	104	28	32	0	0	0	15	5	0	7	120	0	0	1	59	168	12	0
MOU_08_P0 | MOU M2 NB 061217 Cr | SN127	0	0	95	134	9	47	482	20	0	15	17	5	4	0	26	17	0	16	3	64	0	0	6	370	0	0	206	441	112	609	40	83	40	53	0	0	0	16	5	0	12	112	0	0	1	67	212	19	6
MOU_09_P4 | MOU F4 P4 080618 Cer | SN043	0	0	52	26	6	0	150	9	0	6	0	1	3	0	14	0	0	0	2	4	0	18	55	137	0	0	0	473	44	323	7	13	0	0	0	0	0	4	0	0	0	22	0	8	1	11	60	0	0
MOU_09_P4 | MOU M2 P4 080618 Cer | SN038	0	0	29	17	1	0	86	4	0	2	0	0	0	0	0	0	0	1	1	8	0	0	30	35	0	0	0	226	17	94	1	7	2	1	0	0	0	4	0	0	0	27	0	1	1	10	44	2	1
MOU_09_P4 | MOU M2 P4 080618 Cer | SN039	0	0	113	79	4	1	341	19	0	7	4	1	3	0	29	0	0	0	1	5	0	28	75	309	0	0	0	884	67	758	18	40	11	2	0	0	0	15	3	0	0	38	0	13	5	30	155	1	1
MOU_09_P4 | MOU M3 P4 080618 Cer | SN044	0	0	59	28	2	0	165	5	0	1	0	1	0	0	8	0	0	0	0	4	0	15	85	128	0	0	0	483	24	274	6	11	0	0	0	0	0	13	2	0	0	33	0	16	1	19	65	0	0
MOU_10_P7 | MOU F1 P7 060218 Cr | SN032	0	0	103	30	8	1	282	13	0	9	2	1	2	0	22	0	0	1	2	8	0	16	31	225	0	0	0	791	67	543	11	23	12	1	0	0	0	21	4	0	0	52	0	7	2	31	130	6	0
MOU_10_P7 | MOU M2 P7 060218 Cr | SN025	0	0	117	57	8	2	338	18	0	12	4	1	5	0	23	0	0	4	5	15	0	31	50	312	0	0	0	1133	85	787	14	49	9	0	0	0	0	24	3	0	1	76	0	10	3	33	153	1	3
MOU_11_P14 | MOU 2W F5 200515 Cr | SN069	39	29	5	6	2	0	7	4	0	1	0	0	0	0	0	0	0	0	1	2	0	12	1796	108	0	0	0	289	13	19	6	0	3	0	0	0	0	13	4	0	0	8	0	122	16	23	62	2	0
MOU_11_P14 | MOU 2W M6 200515 Cr | SN063	33	13	0	0	0	0	3	6	0	2	0	0	0	0	0	0	0	0	1	1	0	11	2130	42	0	0	0	335	19	0	1	0	2	1	0	0	0	4	0	0	0	8	0	84	8	16	53	2	3
MOU_13_adult | MOU F1 9W 150119 Cer L | SN099	47	19	0	0	0	0	0	9	0	0	0	0	0	0	0	0	0	0	0	2	0	25	2969	0	0	0	0	0	0	0	0	0	0	1	0	0	0	5	0	0	0	6	0	87	13	16	0	1	0
MOU_13_adult | MOU M2 9W 260319 Cer L | SN150	62	18	0	0	0	0	0	4	0	0	0	0	0	0	0	0	0	0	2	4	0	0	5137	0	0	0	0	0	0	0	0	0	0	0	0	0	0	12	2	0	0	21	0	155	47	21	0	0	0
OPO_02_E14.5 | OPO F4+F6 E14.25 170419 Cer | SN203	0	0	0	0	326	11	0	318	105	237	0	192	0	327	526	0	0	0	0	50	0	0	0	0	0	0	0	0	0	0	0	0	0	3	0	0	1	0	0	0	3	0	0	1	0	0	0	197	5
OPO_02_E14.5 | OPO M2+M3 E14.25 170419 Cr | SN174	0	0	0	0	486	1	0	745	47	374	1	413	0	481	752	0	0	0	0	38	0	0	1	0	0	0	0	0	0	0	0	0	0	1	0	0	1	0	0	0	1	0	0	1	0	0	0	187	0
OPO_03_P1 | OPO F2 P1 170519 Cer | SN208	0	0	0	0	127	41	0	193	13	83	0	89	0	115	284	5	0	0	0	330	0	0	0	0	0	0	0	0	0	0	0	0	0	40	0	0	0	0	0	0	17	0	0	0	0	0	0	114	4
OPO_03_P1 | OPO M5 P1 170519 Cer | SN209	0	0	0	0	384	71	0	774	198	50	1	240	0	290	684	9	1	0	0	1081	0	0	0	0	0	0	0	0	0	0	2	0	0	101	0	0	9	0	0	0	39	0	0	0	0	0	19	328	15
OPO_04_P4 | OPO F5 P4 040618 Cr | SN155	0	0	0	8	8	489	14	370	149	42	205	9	0	80	19	210	22	0	0	528	0	0	0	43	0	0	0	0	0	22	11	11	103	333	0	0	6	0	0	0	98	0	0	0	0	0	156	352	160
OPO_04_P4 | OPO M2 P4 040618 Cr | SN171	0	0	0	8	4	259	17	63	0	18	167	4	0	26	14	141	12	0	0	214	0	0	0	25	0	0	0	0	0	0	2	0	72	177	0	0	0	0	0	0	64	0	0	0	0	0	95	108	22
OPO_05_P5 | OPO F3 P5 040618 Cr | SN258	0	0	1	7	2	268	18	172	59	15	124	2	0	41	7	131	9	0	0	223	0	0	1	27	0	0	0	0	0	22	6	0	80	234	0	0	5	0	0	0	66	0	0	0	0	0	115	138	29
OPO_05_P5 | OPO M1 P5 040618 Cr | SN070	0	0	0	0	0	85	7	50	0	0	72	0	0	12	0	47	3	36	0	131	0	0	0	33	0	0	4	5	2	45	4	0	101	161	0	0	7	0	0	0	2	0	0	0	0	0	35	35	0
OPO_07_P14 | OPO F1 P14 220119 Cr | SN153	0	0	15	761	0	1	27	0	0	30	4	0	0	0	0	28	813	0	0	544	0	0	0	0	0	0	31	11	68	0	4	0	150	570	0	0	12	29	0	0	550	66	403	2	13	44	181	29	0
OPO_07_P14 | OPO F2 P14 220119 Cr | SN309	0	0	77	142	0	1	880	11	0	70	74	0	0	0	0	29	244	0	0	101	0	0	0	1008	0	0	355	455	233	925	267	449	33	138	0	0	12	22	0	0	113	261	61	21	10	69	187	20	0
OPO_07_P14 | OPO M3 P14 220119 Cr | SN152	0	0	33	76	0	0	569	15	163	44	49	0	0	0	0	20	87	1	0	99	0	0	1	649	0	0	228	340	144	682	176	373	34	73	0	0	7	0	0	0	86	186	2	12	6	56	122	76	11
OPO_10_P21 | OPO F1 P21 230119 Cr | SN154	0	0	57	57	0	0	511	0	0	53	6	0	0	0	0	6	68	15	0	35	0	0	0	1133	0	0	330	655	285	1126	172	244	9	24	0	0	8	24	0	0	10	136	0	36	11	40	95	4	0
OPO_10_P21 | OPO M3 P21 230119 Cr | SN109	0	0	58	48	0	0	294	0	0	0	1	0	0	0	0	1	26	0	0	15	0	0	42	506	0	0	235	406	159	709	50	37	10	12	0	0	11	11	0	0	7	97	2	35	9	28	53	5	0
OPO_11_P42 | OPO 42d F1 070714 Cr4 | SN065	44	22	0	0	0	0	0	0	0	0	0	0	0	0	0	0	1	20	0	0	0	0	990	50	0	0	0	414	0	21	6	0	3	2	0	0	4	0	0	0	5	34	1	265	66	18	26	1	0
OPO_11_P42 | OPO 42d M1 070714 Cr4 | SN082	19	3	0	0	0	0	0	0	0	0	0	0	0	0	0	0	1	9	0	0	0	0	956	20	0	0	0	408	0	8	2	0	0	1	0	0	2	0	0	0	3	11	1	96	34	3	17	0	0
OPO_12_P60 | OPO 60d F3 020714 Cr4 | SN204	140	38	0	0	0	0	0	0	0	0	0	0	0	0	0	0	3	60	0	0	0	0	6480	215	0	0	0	415	0	148	3	0	0	0	0	0	7	33	0	0	0	25	0	188	77	18	5	0	0
OPO_12_P60 | OPO 60d M3 020714 Cr4 | SN210	42	8	0	0	0	0	0	0	0	0	0	0	0	0	0	0	0	4	0	0	0	0	2101	82	0	0	0	86	0	53	0	0	0	0	0	0	9	0	0	0	0	0	0	55	17	1	0	0	0
OPO_13_adult | OPO F2 16mo 220119 Cer L | SN147	88	42	0	0	0	0	0	0	0	0	0	0	0	0	0	0	0	2	0	0	0	0	5779	0	0	0	0	1	0	0	2	0	0	0	0	0	8	36	0	0	0	0	0	122	48	10	0	0	0
OPO_13_adult | OPO M4 14mo 220119 Cer L | SN148	35	14	0	0	0	0	0	0	0	0	0	0	0	0	0	0	1	13	0	0	0	0	3588	0	0	0	0	0	0	0	0	0	0	0	0	0	4	18	0	0	0	18	0	129	66	5	0	0	0
[truncated: 38 more columns]
