# Supplementary material for: Cellular development and evolution of the mammalian cerebellum
Source: Nature. 2023 Nov 29;625(7996):788–96. doi: 10.1038/s41586-023-06884-x (PMC10808058; doi:10.1038/s41586-023-06884-x)
Supplement: Supplementary file 5 — Gene loadings on principal components 1–15 for the global (PC) and neurons-only (nPC) principal components analyses. [file 41586_2023_6884_MOESM5_ESM.csv]

Mouse ENSEMBL ID	Gene name	PC1	PC2	PC3	PC4	PC5	PC6	PC7	PC8	PC9	PC10	PC11	PC12	PC13	PC14	PC15	nPC1	nPC2	nPC3	nPC4	nPC5	nPC6	nPC7	nPC8	nPC9	nPC10	nPC11	nPC12	nPC13	nPC14	nPC15
ENSMUSG00000060534	Dcc	-0.175323469	0.110300111	0.04830288	-0.192530102	0.154430328	-0.066827539	-0.069551487	-0.051236728	-0.104547071	-0.158850571	0.017931169	-0.055303021	0.050790315	0.132179021	-0.020923049	-0.236137873	-0.120578362	0.167602658	-0.119595008	-0.01697065	0.140072983	0.117065628	-0.018951222	0.057251197	0.025230398	0.005713726	0.122093423	-0.130528939	-0.008391292	-0.12347372
ENSMUSG00000004872	Pax3	-0.080589309	-0.044379607	-0.037629371	-0.071376356	0.055997284	-0.025410142	0.020158106	-0.022333647	0.021373397	0.017806642	-0.039443658	0.002937688	0.006783453	-0.024602905	0.004928696	-0.046310109	-0.037390713	0.059532283	-0.029702427	-0.016404467	0.044777022	-0.010023683	0.024231105	-0.006960768	0.018525459	0.025353458	-0.014208293	-0.036980825	-0.020289323	0.051301838
ENSMUSG00000055639	Dach1	-0.072567932	0.024692286	0.008335779	-0.078748663	-0.050772278	-0.012335203	-0.08335369	-0.039185225	-0.019172851	-0.011968926	-0.052544986	-0.043157742	-0.019067878	0.053592739	-0.022862994	-0.074481562	-0.038928729	-0.005279701	-0.105655763	0.037336704	0.003687609	0.032530722	0.051550088	-0.053995671	0.055779252	0.006679037	0.007784943	0.063750919	-0.000456107	0.059487133
ENSMUSG00000062078	Qk	-0.0666627	-0.095173471	-0.075557632	0.001218987	0.03830811	-0.069710209	-0.049065942	0.032439319	-0.015974458	0.028408647	-0.063104868	0.057681214	0.002017915	-0.026103284	-0.003148509	-0.013574447	-0.013245279	0.029573821	-0.03285253	0.050670166	0.017759908	0.006707171	0.01105543	-0.02651933	0.037884497	-0.007190747	-0.000583128	-0.01672707	0.011391007	-0.028530245
ENSMUSG00000049690	Nckap5	-0.063916689	-0.045740283	-0.065199731	-0.008434252	0.022453404	-0.017854065	-0.001586217	0.000775172	-0.033299833	0.0051771	-0.026001418	0.041846708	0.001242824	-0.038235985	-0.034748533	-0.02829302	0.005952235	0.030754423	-0.031286286	-0.009008857	0.004585955	0.008392475	0.012831905	-0.018879854	0.013627289	0.015722275	-0.036856087	-0.001793488	0.021538888	-0.016510342
ENSMUSG00000031342	Gpm6b	-0.06311828	-0.073206848	-0.062742473	-0.013764873	0.027299283	-0.058996192	0.001617628	0.014999349	0.00855132	0.020291654	-0.074030339	0.007265189	-0.017376287	-0.011532241	0.104026568	-0.024235194	-0.017175562	0.018655942	-0.01769832	0.002141892	0.010061833	0.000754187	0.016539669	-0.004837594	0.002395114	0.005511287	-0.020012046	-0.003423637	-0.017805465	0.020031512
ENSMUSG00000069170	Adgrv1	-0.055538748	-0.014536108	-0.008790394	-0.057594878	0.009577994	-0.006489772	0.025696517	-0.014317318	0.008213137	0.043542737	-0.028603823	0.036766576	0.040080767	-0.024314372	0.001867192	-0.028467905	-0.024799412	0.013647044	-0.018567516	-0.01897032	0.030047719	-0.018169684	-0.006887964	-0.013895735	0.018743402	0.030382441	-0.009065862	0.001611906	-0.011099199	0.056311155
ENSMUSG00000052512	Nav2	-0.05513445	0.008741782	0.049295928	-0.041363646	-0.004768062	-0.082625386	-0.036481796	-0.054012683	-0.024683992	-0.066189125	0.019073022	0.023035565	-0.0177123	0.034634971	-0.023101707	-0.061349398	-0.072280373	-0.032131738	-0.033797538	0.023916172	0.046030635	0.061276824	-0.016669191	-0.003929292	0.011194807	-0.038960344	0.055974953	0.000786901	-0.092176979	8.01E-05
ENSMUSG00000026728	Vim	-0.05435524	0.00896864	-0.015215366	-0.030758457	-0.000469519	-0.004348553	0.004080923	-0.029063167	0.01188792	0.015006273	-0.00548626	0.03689855	-0.003688948	-0.024811574	-0.010985284	-0.04384616	-0.004220013	0.004945603	-0.009819202	-0.003867162	0.017050842	0.003026487	-0.005284871	-0.002375642	0.004199496	-0.017606105	-0.006277929	-0.016131875	-0.004126763	-0.006565021
ENSMUSG00000029838	Ptn	-0.054012071	-0.055574126	-0.063579148	-0.021603592	-0.013946087	-0.017848141	-0.007345172	-0.016454464	0.025188684	-0.019858459	0.000426031	0.027845334	-0.078005095	-0.029665786	-0.019859414	-0.017935179	-0.002465085	0.009170642	-0.043344805	0.001451942	-0.011872066	-0.003468978	0.012242408	-0.017229612	-0.022591136	-0.036953832	0.003086103	-0.029758395	-0.012870652	-0.008144637
ENSMUSG00000038718	Pbx3	-0.053906539	0.092046085	-0.024038152	-0.015838177	0.092133447	-0.037648959	-0.035754502	-0.003164186	0.045203948	-0.027582561	0.020297681	-0.004520766	0.049555763	-0.040844316	-0.007612218	-0.101217042	0.040431899	0.054696205	0.046062978	0.063951582	0.060350464	-0.013319471	0.004456059	0.063845602	0.021598336	0.025646898	0.032820539	-0.000789863	-0.019359115	0.002613152
ENSMUSG00000026872	Zeb2	-0.051531038	-0.021500795	-0.020972043	0.01696319	0.021314141	-0.007345916	-0.025156431	0.02098469	-0.03625363	-0.020381515	-0.007266246	0.008193842	-0.006310822	-0.025751775	-0.041309042	-0.036110357	-0.008020712	0.028365192	-0.016612349	0.007074093	0.014554922	0.012185809	0.021617874	0.01435971	0.017799491	-0.022215397	0.03806697	0.026463436	0.021243186	-0.017367871
ENSMUSG00000020037	Rfx4	-0.051378473	-0.030006459	-0.035981918	-0.047413929	-0.003159717	0.001927556	0.005120932	-0.024383303	0.008827609	0.004467367	0.013044068	0.015500314	0.015059314	-0.029661057	-0.001135243	-0.025805973	-0.011125789	0.015654468	-0.035783866	-0.007065053	0.007103641	0.006977821	-0.001649263	0.013210003	-0.004048433	0.013184691	-0.00305277	-0.019587002	-0.011276843	0.001512259
ENSMUSG00000022687	Boc	-0.05080481	-0.023267365	-0.010665392	-0.030490186	0.007319457	0.006475696	0.025591201	-0.026688131	0.004142487	0.027814386	-0.053111752	0.012759276	0.012803814	-0.002555949	0.001315419	-0.0221726	-0.023278123	0.021429466	-0.023062284	-0.033294447	0.023659465	0.002936366	0.01017486	-0.022391153	0.020148385	0.015547305	0.003612858	-0.024459012	-0.029072944	0.033889962
ENSMUSG00000048001	Hes5	-0.050366346	-0.017465992	-0.018476718	-0.028144358	0.02075796	-0.006665893	0.033149395	-0.013790166	0.018965665	0.021109158	0.006393071	0.042195437	0.013909456	-0.02309696	-0.018609719	-0.028038462	-0.010669756	0.013324828	0.004007506	-0.016117477	0.016708187	-0.009011573	-0.016902081	0.005084557	0.003816469	-0.005683828	-0.003493519	-0.020405792	0.013330985	0.006469689
ENSMUSG00000005360	Slc1a3	-0.050004362	-0.109305157	-0.096131038	-0.007770718	0.016084014	-0.066836921	0.01467573	-0.014363187	0.058870362	-0.003518244	-0.005991413	-0.029407488	-0.024800853	0.004221162	0.01098772	-0.001974431	-0.007536738	0.015736368	-0.026066901	0.001852625	0.008448261	-0.016712718	0.012716326	-0.016590612	0.002140099	0.012975112	0.002195152	-0.006193492	-0.003090915	0.00491282
ENSMUSG00000024548	Setbp1	-0.049804558	0.014952641	0.025779076	-0.056440409	0.028332554	-0.005144143	-0.024589281	-0.015514926	0.012262136	0.008542394	-0.00456008	-0.00180789	0.031062147	0.012223269	0.030512601	-0.05011319	-0.046268269	0.03436136	-0.016206427	0.014684318	0.02828732	-0.000530596	-0.017838261	0.002920568	0.010650213	0.027248046	-0.00604721	-0.01281303	-0.014374458	0.021824633
ENSMUSG00000042942	Greb1l	-0.046476659	-0.011899859	-0.032926302	-0.035060023	-0.024032095	0.003321294	-0.044947591	-0.014864781	0.001801194	0.003116235	0.011167933	-0.001432055	0.015603033	-0.033896541	-0.020610895	-0.031826282	-0.001554782	0.00649472	-0.052118336	0.031264684	-0.003719316	0.006123361	0.012451339	0.012136434	0.005748662	0.019363128	0.006636261	-0.006093992	-0.016805832	-0.010334032
ENSMUSG00000032228	Tcf12	-0.045656123	-0.002752257	0.010789538	-0.018269408	0.013520609	-0.035350206	-0.038787147	0.01439224	-0.036231871	-0.023880945	-0.011445469	-0.003117944	0.013841363	-0.007285783	-0.014900824	-0.0421978	-0.032470225	0.008919982	-0.031020982	0.024522619	0.023413185	0.019154779	0.01788279	0.010795495	0.018031837	0.02091247	-0.009932535	-0.006419052	-0.012846764	-0.019806679
ENSMUSG00000027210	Meis2	-0.045333259	0.063755225	0.022305013	-0.050376271	-0.008388486	-0.173561061	0.037148745	0.005065861	0.040814163	-0.045981563	0.122283709	0.160883664	0.120420804	0.156070753	0.121713233	-0.086668478	-0.022318375	-0.09050006	-0.0047795	-0.000263529	0.181715989	0.032893811	-0.280487088	0.056587976	0.057735293	-0.004675371	-0.024517239	0.120156138	0.069191224	-0.087746835
ENSMUSG00000020160	Meis1	-0.04426667	-0.016363594	0.040093872	-0.004714619	-0.074561081	-0.065556245	-0.05430559	-0.025236932	0.009076906	-0.018443293	0.009529886	0.012697112	0.005038067	0.052134602	0.016839443	-0.033282219	-0.058842013	-0.078232762	-0.041948931	0.04495358	0.013397048	0.034581226	-0.039200852	-0.014306027	0.026274451	-0.004940522	0.017726128	0.045127509	0.020170046	-0.028051102
ENSMUSG00000038602	Slc35f1	-0.043211223	0.008223108	-0.055829309	0.015737999	-0.005593939	-0.012229596	-0.002458653	0.006434119	0.046046045	0.038868742	-0.03164355	0.028660933	0.049331806	0.011834481	-0.003410379	-0.032467736	0.04165136	-0.002632802	-0.002481507	0.017499065	0.012352117	-0.029683552	-0.035294376	-0.015535719	0.045376574	0.020840278	0.052102756	0.054538393	0.009151194	0.015601208
ENSMUSG00000052062	Pard3b	-0.042007122	-0.02989605	-0.055013301	-0.015481694	-0.013200514	0.009220398	0.038349658	-0.018821318	-0.0114845	0.016560379	-0.011931586	0.007840538	0.019995288	-0.025088677	-0.025253272	-0.013094017	0.013664766	0.009040925	-0.026556574	-0.048484848	-0.00412693	-0.005839318	0.009150395	-0.013924411	-0.001087492	0.033175447	0.012947563	-0.030901858	-0.043438139	-0.006060422
ENSMUSG00000055320	Tead1	-0.041378014	-0.021480678	-0.000407928	-0.02457301	0.010171039	0.003619325	-0.006341064	-0.02321927	0.000471539	0.017536542	-0.027449211	-0.014365115	0.012608364	0.016602027	0.008774593	-0.021375828	-0.031578465	0.026455473	-0.027335453	-0.007808312	0.013564745	0.009887812	0.006009764	-0.023834924	0.01670433	0.034949677	-0.027202267	-0.017677459	-0.013842879	0.030097275
ENSMUSG00000069769	Msi2	-0.041332233	0.005068073	-0.018558624	0.013467351	0.00761674	-0.03641789	-0.012027193	-0.042825644	0.026574163	0.006340622	-0.024596226	-0.012064041	-0.005993402	-0.014889576	-0.009563484	-0.039698874	0.001904258	-0.002781656	0.003818844	0.018118148	0.032703235	0.018925411	0.019863524	-0.006744125	0.023560343	0.001766251	-0.016626644	-0.027002502	-0.010517396	0.045256032
ENSMUSG00000035551	Igfbpl1	-0.040539644	0.039848909	0.009481742	-0.027803442	0.043624834	-0.040898256	0.005166218	0.015049709	0.020549234	-0.007717929	0.002376074	-0.027616204	-0.022979426	0.043669032	0.055532666	-0.062592138	-0.015869419	0.020263708	0.011181951	0.004869524	0.037736055	-0.008130397	-0.01765735	0.007937546	-0.023188958	-0.045885092	-0.002289417	0.003943618	0.028886323	0.035030617
ENSMUSG00000041540	Sox5	-0.04049915	-0.030022897	-0.014653857	-0.021943814	-0.023103145	-0.033817204	-0.030437875	-0.006406857	0.007898235	0.001338241	-0.028307094	-0.014144886	0.009246473	0.014398876	-0.001890135	-0.020532559	-0.025268374	-0.010496808	-0.052721497	0.020223637	0.016064295	0.006376971	0.009176735	-0.006748269	0.025201836	0.007571208	0.001175201	-0.003484213	0.010542009	0.029744458
ENSMUSG00000062209	Erbb4	-0.040447416	0.004878075	0.062560523	-0.104638351	-0.13604751	-0.164380064	-0.11576657	-0.000729102	-0.035222428	-0.007264335	-0.028180622	0.068284829	0.00657671	0.0594697	-0.073946701	-0.037123768	-0.079645487	-0.154628358	-0.16178759	0.10810209	0.094166342	0.021196721	-0.018349238	-0.047245647	0.060680894	-0.050029249	0.131310978	0.091253416	-0.052119626	0.048102017
ENSMUSG00000061751	Kalrn	-0.039020888	0.078422756	-0.018222178	-0.006259666	0.031584532	-0.010343166	0.011559716	-0.022040085	0.001440847	-0.023741116	0.019377838	0.005067051	0.046927544	0.084826096	0.018590841	-0.083581575	0.028674134	0.023118919	0.008662064	-0.0211086	0.010890148	0.0196128	-0.061396439	-0.026080906	0.031280033	0.061029177	0.004351187	0.004301947	-0.014502323	0.052180109
ENSMUSG00000043668	Tox3	-0.038617354	0.018584992	-0.010008797	-0.026879914	0.030083749	0.004484037	-0.003451394	-0.006861125	-0.011764083	0.019742649	-0.031952353	-0.015172098	0.01536996	-0.000595685	-0.01656178	-0.042316129	-0.00381053	0.038879951	-0.009643462	-0.009675954	0.027100158	-0.00061406	0.026919816	-0.014408324	0.031206101	0.018971123	0.000185822	-0.014372577	-0.001036659	0.021463295
ENSMUSG00000058056	Palld	-0.038368729	-0.01393991	-0.009028614	-0.03123062	0.005637157	0.004817017	0.020843897	-0.002510345	0.014210024	0.022574075	-0.02093042	0.001460563	0.024690166	-0.008553038	0.046185858	-0.021031981	-0.017171258	0.014526387	-0.010280274	-0.018985881	0.011576591	-0.006239503	-0.007252499	0.016177899	0.002593495	0.020074243	-0.022703769	-0.007254435	-0.005546816	0.01358357
ENSMUSG00000052534	Pbx1	-0.038151666	0.049515825	-0.034561944	0.028195214	0.044905884	-0.021739802	-0.009668618	0.015978017	0.086380966	0.019335372	0.024644832	0.017822161	0.065868901	-0.009502149	-0.01616371	-0.060542254	0.0445675	0.022436565	0.050950692	0.041648595	0.04559376	-0.057593891	-0.052040471	0.028582095	0.04380339	0.021803662	0.031947067	-0.022676378	0.011564022	0.047481222
ENSMUSG00000074505	Fat3	-0.037531681	-0.025212787	-0.048063951	0.005497787	-0.001963665	-0.041664166	0.00345764	-0.026600463	0.058539545	0.02033364	0.002116707	0.046794182	0.01473676	-0.013807546	0.005727648	-0.015757488	0.01553941	-0.013661201	0.00058803	0.020700191	0.027451249	-0.016381297	-0.040405919	-0.006250699	0.007786937	0.001835923	0.001055489	-0.002129828	-0.009869926	-0.014655984
ENSMUSG00000028532	Cachd1	-0.037029639	-0.00436064	-0.02608314	-0.005854591	-0.006352238	-0.008338595	-0.006567275	-0.022197552	0.020369438	2.65E-05	0.011362137	0.008556562	0.00614259	-0.025816453	-0.013159017	-0.027036965	0.005592602	-0.001051342	-0.011042208	0.009760593	0.003988766	0.000285742	-0.002889803	0.00772819	-0.002682941	0.011017789	-0.001460734	-0.012616839	-0.016475879	0.001965909
ENSMUSG00000025545	Clybl	-0.036268123	-0.046137526	0.006852908	-0.075727679	-0.044145247	0.013573463	-0.041242726	-0.007314005	-0.013327735	-0.022750924	-0.012968854	-0.001273767	-0.02773165	-0.010232896	-0.031697824	-0.004951731	-0.054076643	0.004258623	-0.094938486	0.011367346	-0.004658107	0.012140367	0.031267333	0.000450521	0.013212385	-0.034914271	-0.004635274	-0.005609078	-0.0185369	0.011298486
ENSMUSG00000020914	Top2a	-0.035863215	-0.021575434	-0.005740415	-0.053336728	-0.012666957	0.002959104	0.012790138	-0.003014723	-0.008389276	0.026043961	-0.002236786	0.042096834	0.005280924	-0.019125923	-0.037493284	-0.011564734	-0.021294779	5.57E-05	-0.039806676	-0.011306504	0.012974073	-0.006896837	-0.000541597	-0.011278521	-0.001028932	-0.004513588	0.007048338	-0.030674199	-0.010512602	-0.000432962
ENSMUSG00000024238	Zeb1	-0.035641948	-0.003695322	0.012479416	-0.045705472	0.006594507	-0.028446174	-0.015037296	-0.019218619	0.001161891	-0.002505801	0.004030274	-0.008039007	0.009054281	0.028305441	0.005082259	-0.033837524	-0.040466249	0.011527647	-0.034992732	0.002798558	0.037759052	0.010905985	-0.011814912	-0.008677508	0.012880554	0.013084769	-0.009888923	-0.011170159	-0.020492125	0.040545054
ENSMUSG00000028565	Nfia	-0.035516616	-0.102315233	0.039241654	-0.04419912	-0.019789288	-0.002645851	-0.105821945	-0.042502634	-0.008517994	0.033318318	-0.061769691	-0.070840857	-0.032633918	0.031212458	0.03310751	0.026397714	-0.110577304	0.029620724	-0.083297253	0.065627528	0.002516287	0.037498124	0.057988262	-0.051514304	0.013371297	0.005685569	0.007064004	0.035218686	0.02463087	0.094823526
ENSMUSG00000021318	Gli3	-0.034849542	-0.018963687	-0.009489987	-0.032200572	0.010758539	-0.003532114	0.006068905	-0.024663681	-0.008364765	-0.016922821	0.021019657	0.039201708	0.000539819	-0.034461048	-0.031839162	-0.016151932	-0.017491021	0.01566471	-0.019069362	-0.008163052	0.016449393	0.01412083	-0.007556787	0.021486991	-0.011620295	-0.014343642	0.023054568	-0.010894934	-0.008339313	-0.000307369
ENSMUSG00000013415	Igf2bp1	-0.034752735	0.019768956	0.005347912	-0.015112781	0.002406071	0.003548217	0.008430522	-0.008989068	-0.008326935	-0.008073814	0.005126278	0.025073957	0.006420818	-0.001184807	-0.020275743	-0.038058028	-0.007146647	0.003682385	-0.005891961	-0.011985858	0.008708435	0.008884758	-0.010597564	0.003007648	0.00267602	-0.011350731	0.025144305	-0.015136665	0.000228085	-0.008168823
ENSMUSG00000041272	Tox	-0.03459251	0.033375357	-0.034356532	0.006294853	0.020690465	-0.035814943	0.014860286	0.001794553	0.047184247	0.025972616	0.009445545	0.002803941	-0.011219242	-0.083227742	-0.007438526	-0.044356328	0.03607371	-0.002476672	0.020515413	0.017119419	0.056750454	-0.035135964	0.017371454	0.03936515	-0.031043585	-0.016180979	-0.042217332	-0.095421463	-0.029507403	0.035183973
ENSMUSG00000046169	Adamts6	-0.034592153	-0.045285667	-0.028326572	-0.053077084	-0.020215393	-0.017469765	-0.011130365	-0.01428465	-2.92E-05	0.00659528	-0.026253617	0.015594891	0.002396866	-0.01093148	0.00799498	-0.005202638	-0.0251586	0.003497576	-0.052021048	-0.004974253	0.014734131	-0.000702855	0.006798852	-0.008829193	0.00240815	-0.004428924	0.030529653	-0.029932129	-0.025655961	0.017816207
ENSMUSG00000025812	Pard3	-0.034422068	-0.00117561	-0.026243668	-0.001261985	-0.023219024	0.001611311	-0.006221818	-0.020237525	-0.008444294	-0.032745409	-0.018477777	-0.008012399	-0.01763057	-0.011353546	-0.012213614	-0.02665764	0.006834284	-0.005295161	-0.034305266	-0.010362199	-0.018747613	0.022665596	0.019286505	0.009453696	0.003174362	-0.014480639	-0.01815291	-0.014536679	0.009411951	0.001467305
ENSMUSG00000030257	Srgap3	-0.033897225	0.000357354	0.007926381	-0.010879901	0.032650909	-0.020711944	0.005224456	-0.044165004	0.011132479	0.016805741	-0.01725678	0.013925462	0.031709547	0.015395393	0.020306737	-0.028023276	-0.022853132	0.017238901	0.020988998	-0.000935216	0.037061634	0.026484279	-0.018332734	-0.013070185	0.032459414	0.02240122	-0.029120869	-0.012011608	0.023581875	-0.001302288
ENSMUSG00000039835	Nhsl1	-0.033467945	-0.020760659	-0.031349271	-0.013548229	0.000342355	-0.012879848	-0.013037773	-0.021855175	0.032470504	0.003559623	0.013016051	-0.021460716	-0.011471883	-0.02431451	-0.029657619	-0.021251829	-0.002502933	0.008771396	-0.017716233	0.015931107	0.007161304	-0.013056372	0.021237489	-0.000503104	-0.006342205	0.003693172	0.006537117	-0.007756498	-0.01697314	0.010068002
ENSMUSG00000067071	Hes6	-0.033311065	0.01135869	0.009693706	-0.036561959	0.016442595	-0.014320117	0.000366143	0.000200738	-0.00547821	-0.032947559	0.010895089	0.011879684	0.005166442	0.011237676	-0.018840387	-0.037587509	-0.02483019	0.016463976	-0.024354344	-0.008540945	0.02397732	0.005505288	-0.016317912	0.018367153	0.002228911	-0.014771951	0.018366892	-0.031727125	0.000791412	0.000901504
ENSMUSG00000030029	Lrig1	-0.033232085	-0.033489271	-0.027800037	-0.011983686	0.0155712	-0.025108595	0.010512722	-0.019286644	0.018962266	0.023927408	-0.031538688	0.011506656	0.005178069	-0.021126686	0.022201516	-0.009792157	-0.009187682	0.009197277	0.003693621	-0.001206799	0.015259737	-0.003541916	0.010028194	-0.008915624	0.009193855	0.012807067	-0.000173582	-0.000445816	-0.007599588	0.010440288
ENSMUSG00000036591	Arhgap21	-0.033229761	0.014193966	-0.004713101	-0.000989997	0.042882777	-0.026248436	0.007240002	0.012402174	-0.012304125	0.004417852	-0.002705455	-0.018294405	0.022095889	-0.017102135	0.010682438	-0.040625194	-0.003979652	0.023409917	0.019594596	-0.005160228	0.041623878	-0.0065705	0.012941237	0.012498674	0.011459963	0.039650312	-0.018626073	0.004806124	-0.033506031	-0.015696946
ENSMUSG00000026923	Notch1	-0.03308555	-0.014775183	-0.014815398	-0.015529555	0.014862604	-0.012370321	0.013694239	-0.001709455	0.00861716	0.023370993	-0.025508037	0.001826925	0.01114454	-0.002043344	0.026346129	-0.01977156	-0.01051798	0.013112557	-0.005129061	-0.010289055	0.013527791	-0.009065426	0.00168723	-0.009750078	0.009932609	0.021125702	-0.020366367	-0.005446011	-0.009416008	0.029686895
ENSMUSG00000022637	Cblb	-0.032962662	0.041412449	0.012970387	-0.034040148	0.049450107	-0.048706352	0.018076125	-0.022752371	0.003966869	-0.025237518	0.022923862	0.012821812	0.034442538	-0.00356896	0.013257134	-0.05619059	-0.013026977	0.016405459	0.025973125	-0.006352691	0.079538529	0.019287987	-0.021880804	0.039129689	0.020249861	0.013262993	0.00576373	0.018245234	-0.011706573	-0.024351959
ENSMUSG00000052430	Bmpr1b	-0.03240156	-0.040530186	-0.030476104	-0.01150029	-0.006716977	-0.017055872	-4.06E-05	-0.03826567	0.011010136	-0.025469938	-0.009727344	0.007959097	-0.017664722	-0.015131257	0.003262284	-0.00665103	-0.011217349	0.002192417	-0.027941456	-0.005043992	0.00098311	0.022034166	0.006897898	0.007436606	0.001294622	-0.004817915	-0.009866869	-0.003356829	-0.007529097	-0.010116622
ENSMUSG00000045382	Cxcr4	-0.031978195	-0.004506564	-0.01223353	-0.024916298	-0.013795013	0.002003289	0.009580331	-0.002637896	0.012306658	0.00491448	-0.00122756	0.013974596	-0.004543328	-0.001184672	0.020110231	-0.021235241	-0.006465402	-0.002225187	-0.01580907	-0.011000614	0.0032083	-0.005601786	-0.012514019	-0.004897226	0.003391782	-0.0052439	-0.02214639	0.006836205	-0.008433992	0.007250709
ENSMUSG00000031925	Maml2	-0.031966698	-0.034546987	0.00031864	-0.002344613	-0.007596434	-0.013866671	0.015882103	-0.022923156	0.010003264	0.004085813	0.001355999	-0.009887855	-0.012284717	-0.030272202	-0.003322204	-0.009093224	-0.02787629	-0.007404714	-0.003499315	-0.013765502	0.019740779	0.003040496	0.019990088	0.014627605	-0.00035482	-0.00830266	-0.003620424	-0.007685037	-0.031162225	0.036496476
ENSMUSG00000038679	Trps1	-0.031938527	-0.033993545	-0.031445251	0.006754752	0.005888964	-0.021466083	0.00570786	-0.012353261	0.004474851	-0.006704995	-0.008374602	-0.005493188	-0.004592508	-0.00167585	-0.013026896	-0.014194947	-0.004478338	0.006764858	-0.01570986	-0.006201766	0.003071332	0.006154677	0.01032129	-0.009975655	0.003577659	0.015250747	0.000767592	-0.031308124	-0.015894916	-0.002278868
ENSMUSG00000066406	Akap13	-0.031607175	-0.007905019	-0.008267323	-0.022765035	-0.018910223	-0.005473486	-0.015514751	-0.01178412	0.002117665	-0.004034549	-0.01393442	-0.005204513	0.011876353	-0.004146289	0.004537736	-0.021620783	-0.012762755	-0.004600159	-0.033311237	0.00650359	-0.001848604	0.006454399	0.008480551	0.00322313	0.009980087	0.015686086	-0.009530955	-0.002669297	-0.00058567	0.008909972
ENSMUSG00000020176	Grb10	-0.031511921	-0.003584614	0.005644138	-0.017075045	0.009495068	-0.000714679	0.018640128	-0.000799024	-0.013243623	0.026665409	0.007544484	0.054399956	0.000408849	-0.005687362	-0.006769041	-0.021467893	-0.015283424	0.005194435	0.000607612	-0.012259927	0.018708688	0.007908262	-0.025361445	-0.007973161	-0.011295327	-0.019219945	0.036138265	-0.034997502	-0.007172164	-0.018381531
ENSMUSG00000053477	Tcf4	-0.031378956	-0.033453837	0.056928492	-0.012162745	-0.007158705	-0.00435671	-0.13182311	-0.012308789	0.013653039	0.019899644	-0.03557548	-0.065168466	-0.020441386	0.050783822	0.001072525	-0.012920821	-0.082108954	0.01843266	-0.041404555	0.108717056	-0.036631703	0.009794119	0.04107499	-0.06071879	0.035611767	0.026823274	0.003923222	0.068731454	0.01420603	-9.92E-06
ENSMUSG00000052133	Sema5b	-0.031294367	-0.009648183	-0.024882354	-0.014440804	0.001101377	0.010603041	0.010245	-0.00849963	0.016871405	0.025147514	-0.007344281	0.023786055	0.031100205	-0.024814484	0.005742721	-0.01600518	0.006087013	0.009661538	0.000928713	-0.004120577	0.000554823	-0.005950704	-0.008924613	0.008982485	0.011345033	0.018977099	-0.000363789	-0.018309206	-0.002599895	-0.000348312
ENSMUSG00000031661	Nkd1	-0.031207627	-0.004399539	0.007403827	-0.020376776	0.005965462	-0.012958026	0.014455163	0.010328977	-0.002204935	0.010781989	-0.015262413	0.014640528	-0.001804056	0.031668148	0.012895438	-0.025355988	-0.024771632	0.004920433	-0.015363427	-0.018385891	0.01781696	-0.006943381	-0.020718179	-0.019666852	0.009636419	-0.007409102	-0.011386691	-0.013519819	-0.009200374	0.018367168
ENSMUSG00000014030	Pax5	-0.030866721	0.022879697	0.000944939	-0.018152639	0.004393841	-0.03587675	0.04491813	0.013705171	0.03638935	0.026514248	0.015348157	0.057383299	0.042311049	0.037080608	0.035632536	-0.03414059	0.001370852	-0.024243048	0.013031467	-0.014414854	0.052063972	-0.016614513	-0.083609037	0.00450306	0.019385338	0.000765508	-0.021655376	0.032959135	0.013948069	-0.019865724
ENSMUSG00000037894	H2afz	-0.030628863	0.005309361	0.013072872	-0.031620502	0.004124208	0.011507731	0.027406261	0.00947275	0.008537989	0.002081725	0.018203732	0.026427831	-0.028303913	0.002746286	-0.004415958	-0.026406966	-0.020737445	0.007693469	-0.010248746	-0.023248552	0.006133385	-0.015383164	-0.018591873	0.001268317	-0.020776018	-0.039690736	-0.018433148	-0.023986894	0.015734913	-0.00453373
ENSMUSG00000008305	Tle1	-0.030544246	0.009746162	-0.018642481	-0.010980114	0.006228466	-0.010941411	0.017010709	-0.0133497	0.011795774	0.013004903	-0.022949219	-0.006889773	-0.006959717	-0.001515824	0.016685139	-0.029228648	0.00660319	0.003600537	-0.000114958	-0.014585612	0.018915129	-0.003074483	0.007969602	-0.011341873	0.00449411	-0.005851888	-0.003710094	0.007393159	-0.023918395	0.023697694
ENSMUSG00000026605	Cenpf	-0.030493472	-0.016651436	-0.001161901	-0.03845055	-0.011431415	-0.003667507	-0.001757023	-0.017795648	-0.009049013	0.018988567	-0.032628314	0.024806092	-0.001053887	-0.021091466	0.008897084	-0.010263951	-0.020966095	-0.001843589	-0.029154608	-0.000712183	0.007447084	0.018359399	0.015281289	-0.000338375	0.004315362	-0.005912254	-0.028354816	-0.02439298	0.011834645	0.004645456
ENSMUSG00000063632	Sox11	-0.030484925	0.050931426	-0.002453819	-0.033340587	-0.000406017	0.00892159	-0.0280216	-0.004737325	0.013737366	-0.043875425	0.020834043	0.013570872	0.004246621	-0.02327942	0.035628423	-0.051910109	0.011514435	0.008952437	-0.015110467	0.026126943	-0.002520782	0.014211987	-0.012680782	0.065652464	-0.005505888	-0.024718645	-0.000313712	0.032660134	0.00648026	-0.005401256
ENSMUSG00000024985	Tcf7l2	-0.030425604	-0.039485558	-0.029517501	-0.017697257	-0.000881588	-0.019204376	0.004309287	-0.007532065	0.007740041	0.000505586	-0.016314002	0.0140321	-0.000966903	-0.014712915	0.003636512	-0.007046793	-0.011585161	0.00496348	-0.022092139	-0.004234021	0.00516273	0.001594643	0.005398257	-1.09E-05	0.00411064	-0.000100264	-0.002049902	-0.015360632	-0.003434554	0.004851087
ENSMUSG00000035357	Pdzrn3	-0.030252236	-0.03421534	-0.029268002	-0.020609974	-0.01023593	-0.031786758	0.002770564	-0.010422878	0.018521524	-0.002650278	0.03518246	0.017301699	0.005508963	0.026943359	0.000310984	-0.016819564	-0.01230762	-0.00732853	-0.023050031	-0.001172212	0.020407531	0.00313084	-0.03703938	-0.003607088	0.010573703	-0.010437549	0.002225272	0.018554668	-0.005581621	-0.00225747
ENSMUSG00000039852	Rere	-0.030000932	0.039655592	0.001663257	-0.021385722	0.01851681	-0.029170194	-0.017547995	0.006093438	0.010611024	-0.003740142	-0.01394573	-0.017973033	0.045532997	0.010628656	-0.00115068	-0.049530451	0.000941411	0.005181615	-0.003310605	0.021573169	0.02705249	-0.012231017	0.00283943	0.010637022	0.039386853	0.036533352	-0.007705907	0.002631649	-0.01364584	-0.012949899
ENSMUSG00000068748	Ptprz1	-0.029908794	-0.068577733	-0.071861824	-0.000279227	0.013815608	-0.032310117	0.008699152	-0.005327636	0.029803189	0.028363249	-0.033066621	0.012836836	-0.002543933	0.020025097	0.025301313	0.005601948	0.007257085	0.019834947	-0.012981266	-0.003104768	0.008371512	-0.007833638	-0.009915329	-0.033862776	0.025902419	-0.002645545	-0.027364663	0.012435811	0.024333876	-0.002074083
ENSMUSG00000017144	Rnd3	-0.029830531	0.026859039	-0.001654595	-0.023976056	0.029173003	-0.009932428	0.000101494	-0.00273666	0.012210778	-0.004605208	-0.002025356	-0.00495968	0.001849417	-0.006434027	-0.017938681	-0.040669252	-0.000605802	0.022297007	0.00247988	0.004747199	0.030779978	-0.00945246	0.011076324	0.007256207	0.012878761	-0.004324044	0.002755601	-0.009304753	-0.003369398	-0.000969584
ENSMUSG00000000184	Ccnd2	-0.029515032	-0.012540161	0.011176331	-0.028518168	0.000822848	0.01779804	-0.007413993	-0.006746071	-0.011549981	-0.009725835	0.005194532	0.014121752	-0.008287176	0.009124435	-0.023291876	-0.016044797	-0.029644176	0.021442723	-0.033035557	-0.007680256	0.001713263	0.013120249	-0.00707625	-0.002999503	-0.005847509	-0.018006058	-0.002393034	-0.039078742	0.018330919	-0.016169307
ENSMUSG00000052942	Glis3	-0.029510439	-0.033289084	-0.031334001	-0.005444466	0.001375044	-0.019950357	0.010939075	-0.023468321	0.026736809	-0.008759152	-0.002764338	0.018536485	-0.000553837	-0.01492515	0.02539573	-0.008128463	-0.002923526	0.000278697	-0.007524004	-0.000513795	0.006173066	0.006823644	-0.011120192	0.015237956	-0.007800011	0.001804978	0.006110383	0.008515061	0.002019582	-0.005406124
ENSMUSG00000061731	Ext1	-0.0286956	-0.024283144	0.006446276	-0.03150264	-0.017478998	0.007367751	-0.010432912	-0.022332597	0.012140636	0.010068671	-0.017694712	-0.003320977	0.032474687	-0.052506092	0.017104181	-0.00576794	-0.028791971	-0.001699655	-0.01679609	0.008170655	0.00803419	0.00825913	0.023575076	0.039054574	0.012842411	0.028841179	-0.037785382	-0.022060501	0.003169457	-0.01859434
ENSMUSG00000022053	Ebf2	-0.028641016	0.07213353	-0.017976999	-0.05781917	0.079198951	-0.058617968	0.060671784	-0.010414056	-0.022015402	-0.067373986	4.39E-05	-0.003545912	0.036953209	0.054722566	0.023436907	-0.077753434	0.016562693	0.030736629	0.025919709	-0.05197605	0.058982806	0.022260206	-0.012659465	0.016783109	0.048180545	0.010877565	0.052419532	0.091023583	0.008522294	0.039679818
ENSMUSG00000021136	Smoc1	-0.028580162	-0.020403481	-0.023357424	-0.012693967	0.026603074	-0.014025263	0.00567599	0.006721305	-0.009969156	-0.013398777	-0.021516173	0.02234046	-0.002657298	-0.023391154	0.006302414	-0.014567204	-0.007635625	0.027451068	-0.008408421	-0.01248171	0.014762728	0.000949161	0.003905444	0.013676364	-0.000554759	-0.005872946	0.014454652	-0.006303675	0.000495967	0.021770276
ENSMUSG00000055799	Tcf7l1	-0.028503934	-0.029856897	-0.026880537	-0.018374979	0.000938344	-0.010819833	0.011816756	-0.012236708	0.016756788	0.008650169	-0.011178081	0.005254856	0.015468185	-0.012054215	0.010991637	-0.007796082	-0.006884877	0.005831615	-0.011690497	-0.008868876	0.003758341	-0.008083918	-0.001577425	0.001913164	0.002330747	0.013863228	0.010318743	0.000462738	-0.01240089	0.013344185
ENSMUSG00000075324	Fign	-0.028427107	0.018956206	-0.03026812	0.030259668	-0.003148789	-0.010542555	0.023308779	-0.0119095	0.008606671	0.005991344	-0.004384545	0.016261672	0.028797715	0.00835443	-0.012314922	-0.028751264	0.03166391	-0.011457235	0.010069044	-0.019009283	0.017965885	0.002332296	-0.026093295	-0.006075936	0.023958279	0.017791272	0.012624171	0.014509247	-0.003411272	-0.027587984
ENSMUSG00000030744	Rps3	-0.028240322	0.014292831	0.013025943	-0.029411758	-0.000324376	0.006667732	0.029184974	0.029122928	0.028935373	-0.002262015	0.010201732	0.014865019	-0.037129525	0.009566504	0.00046035	-0.030583688	-0.015056513	0.001582907	-0.005751316	-0.019060141	0.007104261	-0.039764984	-0.014061586	0.000797787	-0.008890881	-0.049139654	-0.015141575	0.005501927	0.005861124	0.008589404
ENSMUSG00000031004	Mki67	-0.027998298	-0.012659776	-0.001517845	-0.024496613	-0.011563311	0.002420427	0.00324326	-0.003881495	0.004285497	0.031357256	-0.051226409	0.016320112	0.004971466	0.004106115	0.012286712	-0.009173311	-0.015000763	-0.001941704	-0.024218284	-0.003753763	-0.00381207	0.000127996	0.008388714	-0.018318634	0.021575371	0.002712362	-0.036384971	-0.020893002	0.01542809	0.006869738
ENSMUSG00000024608	Rps14	-0.027899559	0.012229689	0.008782547	-0.033134336	-0.005053452	0.009459822	0.029197435	0.032135121	0.03035123	-0.008738221	0.01491155	0.014031097	-0.040600376	0.009085821	-0.004338627	-0.029822707	-0.013656017	0.001019956	-0.011958084	-0.020267498	0.000596987	-0.041790243	-0.013726082	0.003648287	-0.013605779	-0.053276394	-0.011281812	0.001089516	0.007600877	0.003131072
ENSMUSG00000054717	Hmgb2	-0.027351977	-0.002446285	0.001514894	-0.024768379	-0.001858658	0.00680745	0.015543003	0.013731392	0.013091922	-0.007899648	0.003189043	0.018748874	-0.004830336	0.004100714	-0.017914852	-0.019427831	-0.014372091	0.005897669	-0.018126795	-0.014914162	0.001467003	-0.019294339	-0.014903356	0.003881841	0.003993348	-0.020165309	-0.010130278	-0.018708809	0.01269014	0.002210658
ENSMUSG00000032394	Igdcc3	-0.027181414	0.008090738	-0.001905405	-0.017639371	0.0106612	0.000222538	0.010716377	-0.002531895	0.010072521	0.003150472	0.003642705	0.010155652	0.014441227	-0.002023081	0.009142405	-0.025594896	-0.006134371	0.010768124	-0.000562492	-0.008130977	0.014728306	-0.007171807	-0.013571921	0.008117967	0.006162821	0.004611267	-0.015273235	0.006432983	0.009808529	0.00815968
ENSMUSG00000032625	Thsd7a	-0.026840832	0.080875348	-0.029662031	-0.030624826	0.085764803	-0.058461869	-0.00515645	-0.01989983	0.03183732	-0.047228688	0.02133919	-0.006959323	-0.000979629	-0.013130541	0.023382056	-0.077539753	0.042038399	0.041315855	0.037502546	0.03205783	0.084237342	0.014393296	0.006565702	0.056996595	0.011635402	-0.010116073	-0.014136682	0.043866613	0.017896197	0.010554432
ENSMUSG00000004980	Hnrnpa2b1	-0.026607563	0.006151952	0.007728767	-0.000232391	0.015870993	-0.009716983	0.014341847	0.000698758	0.003047616	0.014877567	-0.001768953	0.010649755	-0.015806661	0.005867596	-0.015726939	-0.025415595	-0.010531044	0.003709255	0.010997425	-0.006805339	0.014808693	-0.007033545	-0.001405462	-0.018883938	-0.000913731	-0.013747662	-0.006848407	-0.006585208	0.006401967	0.002582374
ENSMUSG00000040929	Rfx3	-0.026585033	0.004737717	-0.002420305	0.000607445	0.009484005	-0.026815574	-0.003918445	-0.020879944	0.017503822	0.009514915	0.008841366	0.004090913	-0.000914226	-0.004930813	-0.002874836	-0.025489762	-0.005880374	-0.003267384	0.010947171	0.012894693	0.02479748	-0.000182678	-0.006158608	-0.009575313	-0.00315833	0.003609106	-0.002708248	0.00654951	-0.00669276	-0.001596555
ENSMUSG00000054256	Msi1	-0.026570472	0.000552539	-0.00434147	-0.01883063	0.007106206	0.004635346	0.002981848	-0.011193111	0.002607683	0.002225289	0.003548089	0.014527945	-0.007818707	-0.011776248	0.01080125	-0.020213569	-0.006992989	0.012011411	-0.008500974	-0.002426718	0.007187928	0.005671155	-0.003951153	0.005942386	-0.006238136	-0.008773347	-0.007472936	0.000438898	-0.013016547	0.009369625
ENSMUSG00000041235	Chd7	-0.02635054	-0.006710904	0.05550859	-0.033191811	-0.010595819	-0.028448275	-0.049972855	-0.023918164	-0.030563932	0.017096094	-0.048378344	-0.039152011	-0.00290786	0.006694367	-0.006968584	-0.018641672	-0.065083631	-0.011741023	-0.031038338	0.036913356	0.013473362	0.033072372	0.059306029	-0.026193417	0.025342804	0.028365621	-0.0313161	-7.92E-05	0.001570584	0.003442309
ENSMUSG00000005533	Igf1r	-0.026233461	0.019677004	-0.003637076	-0.008647755	-0.000511145	-0.01198627	-0.007072315	-0.015675466	-0.0065757	0.022960447	-0.020063733	-0.002062611	-0.000382213	-0.007772657	0.000415092	-0.030497367	0.00374373	-0.003877254	-0.004514465	0.0082125	0.01545553	0.008379587	0.019976166	-0.016661899	0.005556766	0.011670562	-0.015671172	0.002183365	-0.021986977	-0.017705299
ENSMUSG00000046997	Spsb4	-0.02600198	0.017792329	0.002613436	-0.030632153	0.030743449	0.000404947	0.001101105	0.011835618	0.001793462	-0.002104822	-0.001238651	-0.01607908	0.003185758	0.012545206	-0.01417568	-0.035533405	-0.012260656	0.032937464	-0.012412621	-0.00838114	0.02304767	-0.021089839	0.006561537	-0.011053978	0.012541183	0.015050319	-0.003262057	-0.016238941	-0.018976583	0.033511904
ENSMUSG00000055761	Nkain3	-0.025945573	0.057576935	-0.024205298	-0.020340007	0.001498494	-0.072676036	-0.008919153	-0.058863618	-0.017550075	-0.034390891	-0.00930196	0.010941937	0.007080066	0.013790093	0.05143494	-0.055706879	0.02699934	-0.024912993	-0.005853457	0.006896041	0.068087495	0.070903389	-0.010775563	0.026070812	0.011136284	-0.02992718	0.023296848	0.058571962	0.01713718	0.070365622
ENSMUSG00000061603	Akap6	-0.025676642	0.01771585	0.006591309	-0.011991003	0.010291694	-0.052364239	0.001393277	-0.002948982	-0.014153464	-0.045321397	0.03023874	0.032349734	-0.005162451	0.078461596	0.025044634	-0.044296232	-0.018592044	-0.011254056	-0.011623629	-0.012366638	0.041375948	0.0293654	-0.070158572	-0.009406674	0.019545809	-0.018014494	-0.033101359	0.032124984	0.011835602	0.002531479
ENSMUSG00000004891	Nes	-0.025614566	0.000779848	-0.006257171	-0.005348282	0.010838651	-0.008448015	0.007736151	-0.012666695	0.007682458	0.010393735	-0.012941546	0.020103633	0.002184286	-0.00988933	-0.005359547	-0.018379479	-0.002683937	0.004712584	0.00464257	-0.00241116	0.010141003	-0.000984688	-0.003138633	-0.005131187	0.005827718	-0.003677302	-0.001098325	-0.005679363	-0.005495019	0.001536122
ENSMUSG00000029814	Igf2bp3	-0.025502479	0.014490854	-0.012053123	-0.023217112	-0.018409558	0.009398001	-0.001747292	-0.003179876	0.003081416	-0.005443079	0.003423815	0.003942734	0.044343824	-0.009789521	-0.002750922	-0.025765308	0.004452078	-0.001645303	-0.020079261	-0.008189167	-0.001774743	-0.011412166	-0.010473031	0.017069171	0.016903212	0.032648891	0.017026653	0.005347136	-0.009102683	-0.001284801
ENSMUSG00000001870	Ltbp1	-0.025141723	-0.015782644	-0.020036748	-0.023352476	-0.006049812	0.001875801	0.003941254	0.008386307	0.010139451	0.023963073	-0.023621198	-0.000648728	0.020126553	-0.023379047	0.037258721	-0.008208933	-0.002921139	0.007366563	-0.017970399	-0.003748557	0.002893042	-0.017169367	0.004263375	0.013574694	-0.002988361	0.015727159	-0.003871735	0.01205063	-0.009187234	0.002213023
ENSMUSG00000021453	Gadd45g	-0.025114931	0.005417557	0.010620657	-0.031219963	0.023329796	-0.000929754	0.016478339	0.011558051	0.002175475	-0.030912541	0.029355781	-0.001060163	0.005276236	0.017588947	-0.002171023	-0.029686732	-0.025422771	0.025209016	-0.01009237	-0.022153439	0.01482693	-0.00864986	-0.024910784	0.024077731	-0.006824956	-0.013287146	0.006567165	-0.018009575	0.014313676	-0.003396382
ENSMUSG00000036915	Kirrel2	-0.025067599	0.00257682	-0.009161864	-0.025258013	0.021672638	-0.002592961	0.008165914	-0.004114545	-0.001846585	-0.000802275	0.003389427	-0.001532484	0.012349707	-0.019755764	-0.004914492	-0.021577769	-0.00524859	0.022030171	-0.002039364	-0.008623422	0.019346826	-0.004092883	0.005746415	0.015393029	6.93E-05	0.007571526	0.0088544	-0.007431327	0.002229291	0.000194758
ENSMUSG00000039323	Igfbp2	-0.024863689	0.003427441	-0.016238577	-0.021685913	-0.013471715	0.012915922	-0.014521879	-0.014777993	0.004959006	0.006478394	-0.002673454	0.00311051	-0.00893824	-0.013154766	0.004765315	-0.019271361	0.002774388	0.0056953	-0.020116911	0.004798203	-0.006863677	0.002741335	0.00708748	-0.002956114	0.000232734	-0.005790544	-0.004583893	-0.000653668	-0.001683653	-0.013007214
ENSMUSG00000006333	Rps9	-0.024835707	0.009820488	0.008571038	-0.022482821	-0.004909322	0.009515673	0.016899728	0.027992116	0.021844991	-0.00853999	0.00795031	0.011600525	-0.0303314	0.005994777	-0.002869169	-0.025498464	-0.011636385	0.001340646	-0.011107374	-0.011904378	-0.002028689	-0.030887787	-0.009919419	0.005102989	-0.008617443	-0.040146548	-0.011563457	-0.001971555	0.013345445	0.007159793
ENSMUSG00000019874	Fabp7	-0.024793179	-0.022666311	-0.018399326	-0.015983686	-0.008067833	-0.007299333	0.012991369	0.010224303	0.038239797	0.023645912	0.003287601	0.004523196	-0.056348314	0.00696738	-0.01995076	-0.011904462	-0.007497142	-0.001851628	-0.007927086	-0.00214459	0.000401184	-0.035186809	0.007418009	-0.028930392	0.000640358	-0.053442953	-0.001121148	-0.002082544	0.028085433	0.012637356
ENSMUSG00000008575	Nfib	-0.024546417	-0.070659358	0.02994591	-0.069757855	-0.065372854	-0.009991291	-0.146467696	-0.019038675	-0.0028015	0.008507584	-0.061680124	-0.055262885	-0.083273172	0.039145003	-0.012593359	0.018367144	-0.085715092	-0.000953771	-0.129462652	0.097903618	-0.001144001	0.016374527	0.073671228	-0.072387154	0.033700213	-0.046250433	-0.00536376	0.098006382	0.011576222	0.022027929
ENSMUSG00000029580	Actb	-0.024514373	0.011363759	0.002174743	-0.021724042	-0.009110416	0.016416382	0.013749056	0.03465681	0.026229736	-0.046635544	-0.009200687	0.019632447	-0.066661888	-0.019517813	0.044960714	-0.026753956	-0.004801973	0.000696047	-0.012282726	-0.007186249	-0.027741303	-0.01643019	0.004602418	0.045212126	-0.028652454	-0.085987323	-0.02001687	0.02160742	0.006202778	0.014503092
ENSMUSG00000028173	Wls	-0.024491521	-0.010803421	-0.017172012	-0.01293033	-0.000308265	0.006676163	0.025545359	-0.007456971	-0.006091437	-0.003200079	-0.00047708	0.020939441	0.004318473	-0.003192863	-0.023331786	-0.012397497	-0.00045808	0.006857596	-0.011388413	-0.027356247	0.001143737	0.003476774	-0.006384245	-0.003845237	0.004245813	0.000390713	0.009264747	-0.009988234	-0.004424533	-0.008388687
ENSMUSG00000003429	Rps11	-0.024354363	0.010902272	0.011917539	-0.025383437	-0.002221702	0.00830702	0.015253896	0.016921055	0.022235683	-0.014090718	0.011626453	0.016889846	-0.021046326	0.001638235	-0.009468581	-0.02554191	-0.014262909	0.003092627	-0.009494268	-0.010303744	0.004280509	-0.023378368	-0.012209539	0.012689046	-0.003323137	-0.040676081	-0.001729242	-0.004493411	0.010884033	0.001155709
ENSMUSG00000071226	Cecr2	-0.024324565	-0.004102528	0.018077251	-0.028210626	0.012285752	-0.003285601	-0.025237272	-0.006070282	-0.003503745	-0.014177341	-0.006345182	-0.017185296	0.006618709	-0.002023082	0.001226098	-0.020183303	-0.032369808	0.019483708	-0.017695553	0.015699192	0.011644906	0.006284075	0.017209597	0.009804931	0.014528222	0.014415511	0.001551958	0.028430968	-0.009775043	0.005195396
ENSMUSG00000022816	Fstl1	-0.024286165	-0.017044684	-0.014647114	-0.007160652	-0.002737591	-0.005110233	0.007603287	-0.003479326	0.01445833	0.010016382	-0.013492874	0.006611056	-0.000532826	-0.003020638	-0.006083561	-0.010813868	-0.005595697	0.000836131	-0.007354523	-0.002929834	-0.002610627	-0.006728856	0.002304088	-0.008284172	0.0058936	-0.001621308	0.011588982	-0.009074878	0.004288959	0.005868923
ENSMUSG00000051910	Sox6	-0.023990369	-0.042709179	-0.038368479	-0.003670413	-0.001821767	-0.029511262	-0.000113692	0.006139461	0.011425278	-0.014150206	-0.010205246	0.004282215	-0.000829379	-0.009234572	0.015105609	-0.00368507	-0.00476546	0.00156036	-0.020131055	-0.001789638	-0.000835937	-0.008240373	-0.000702933	0.011374787	0.005106047	0.008123029	-0.003887027	0.017354233	0.001926009	-0.003363534
ENSMUSG00000007872	Id3	-0.023978258	-0.00924731	-0.006808764	-0.020092097	0.001631368	0.008904105	0.016446268	0.002877267	0.002425886	0.006861651	0.028955305	0.024823264	-0.00482878	-0.013921442	-0.016162821	-0.014794912	-0.007208307	0.005640618	-0.003159387	-0.009718008	-0.002406342	-0.003799456	-0.012345163	0.00654972	-0.006421103	-0.015280602	-0.002319897	-0.013762078	0.006541717	-0.003377482
ENSMUSG00000026393	Nek7	-0.023894148	-0.010282457	0.000187543	0.002938285	0.006864544	-0.021250503	0.00712585	0.002957658	-0.002883365	-0.012162169	0.00583835	0.019260681	0.01225449	0.016344027	-0.001065646	-0.017600132	-0.015130384	-0.00026916	-0.005712259	-0.00922882	0.019477653	0.004928314	-0.029026648	0.002790044	0.006547039	0.001578831	0.005046661	-0.008374331	0.002959642	-0.002160569
ENSMUSG00000003534	Ddr1	-0.023794023	0.009080385	-0.000745512	-0.005647621	0.01490141	-0.004895477	0.000176982	0.002742148	-0.001481852	-0.012354844	0.009140238	0.005182188	-0.010064776	0.000535953	-0.005453003	-0.026878884	-0.005758931	0.013086991	-0.001334657	-0.003774815	0.013974413	-6.69E-05	-0.005720767	0.006974711	-0.002993104	-0.013795841	0.001512216	-0.010746754	-0.000799076	-0.017551151
ENSMUSG00000042745	Id1	-0.023767862	-0.004733812	-0.001752172	-0.013887379	0.008223574	0.000685516	0.014816833	-0.00552176	0.006803524	-0.002230974	0.013816748	0.022044514	-0.005990277	-0.006728747	-0.004978527	-0.016247123	-0.009222852	0.006794721	0.000625309	-0.009454822	0.00726992	0.000232095	-0.012974031	0.005564719	-0.003473842	-0.012645125	-0.004432385	-0.00790655	0.006359272	-0.001962884
ENSMUSG00000022122	Ednrb	-0.023762891	-0.03657053	-0.034137107	-0.014709908	0.003582311	-0.016289553	0.005828851	-0.016864285	0.013278133	0.00290483	0.018467589	0.00376454	-0.003050222	-0.016363956	-0.016714266	-0.00487393	-0.003317864	0.006341897	-0.00808523	-0.000116219	0.002821338	0.001941237	0.003776	0.001538679	0.003130583	0.002551369	-0.001151864	-0.010158592	0.007567692	-0.004661776
ENSMUSG00000028926	Cdk14	-0.023755521	0.017413063	-0.019761344	-0.017475938	0.024997764	-0.032798741	0.017104065	-0.019080641	0.029524298	0.038587457	-0.030766098	-0.044650269	0.008884533	-0.05618922	0.053783836	-0.029504825	0.011103603	0.008696505	0.017819675	0.000414993	0.056153494	-0.017149214	0.046488312	0.021317383	-0.018187464	0.040674446	-0.059193013	-0.058671527	-0.029407424	0.044668043
ENSMUSG00000038533	Cbfa2t2	-0.023725063	0.010699914	0.018003879	-0.042008748	0.009662523	-0.010137051	-0.012770038	0.001554789	-0.018374745	-0.039067939	0.012321093	0.014616505	-0.007893833	0.035277168	-0.00399053	-0.032089179	-0.032031457	0.01693499	-0.037509367	-0.003972813	0.013683918	0.020645506	-0.023181799	0.008633927	-0.000252948	-0.025221051	0.02475711	-0.018527757	-0.011953014	-0.000375561
ENSMUSG00000028019	Pdgfc	-0.023654815	-0.022847479	-0.012745044	-0.024872214	-0.015993943	-0.011425308	-0.011151217	-0.012662113	-0.008302445	0.015288887	-0.020890653	0.008933912	-0.007369461	-0.002042063	-0.004942983	-0.007217437	-0.014904035	-0.002753583	-0.038618471	2.62E-05	0.011243179	0.008106192	0.009171527	-0.01513035	0.004581705	-0.003897003	0.007778767	-0.03100816	-0.008954705	0.020219778
ENSMUSG00000027574	Nkain4	-0.023634123	-0.009872875	-0.008925344	-0.004323358	0.006607866	-0.007139694	-0.001198978	-0.000865458	0.016294168	-0.007145575	0.001075229	-0.009934501	-0.013671344	0.007494976	0.000516622	-0.016640125	-0.008984955	0.010518042	-0.005420976	0.001398956	0.005121971	-0.004763855	-0.000746164	0.000188416	0.002245117	-0.008037335	-0.013469065	0.000871263	0.007515318	-0.009455391
ENSMUSG00000008683	Rps15a	-0.023598113	0.009862825	0.011264518	-0.027503429	-0.004043707	0.009726751	0.028162229	0.034063425	0.031772544	-0.01086391	0.005102026	0.013383957	-0.025207081	0.005236471	-0.000507787	-0.024630981	-0.014100846	-8.97E-05	-0.006443324	-0.01844687	-0.002345258	-0.042467199	-0.012731241	0.011482987	-0.000542132	-0.043901585	-0.010630456	0.008916113	0.007589852	0.00572473
ENSMUSG00000070509	Rgma	-0.023572798	-0.023520049	-0.037757867	-0.012680109	0.001326317	-0.007090356	0.002162496	-0.005802138	0.032796156	0.012019801	0.000521317	0.004655255	-0.008430136	-0.021526727	-0.014045334	-0.008232483	0.007077203	0.010285553	-0.010465615	0.00531382	0.006235916	-0.019798325	0.004761244	-0.00128107	-0.00057927	-0.005869578	0.015329927	-0.012789619	-0.014827651	0.00148122
ENSMUSG00000035164	Zc3h12c	-0.023557913	0.012921064	0.001805915	-0.010064325	0.018344823	0.000335996	0.016041954	-0.005675051	-0.006553624	-0.021713435	-0.003187898	0.004429988	0.009053621	0.000686912	-0.005758027	-0.027511458	-0.006815789	0.01609049	0.002589018	-0.020999548	0.011790313	0.007108844	-0.003035236	0.012827149	0.00828165	-0.00525525	0.004584387	-0.011757584	0.000610853	-0.005335864
ENSMUSG00000021127	Zfp36l1	-0.023556067	-0.027304265	-0.022591187	-0.015381462	0.00160164	-0.012351483	0.003954766	-0.016626614	0.006887762	-0.004537407	0.013627918	0.015779342	-0.017473948	-0.013152048	-0.033263809	-0.0070363	-0.006813064	0.004186601	-0.015107669	-0.001102574	0.003992979	0.005210976	0.00247011	-0.004016726	-0.001950664	-0.009157659	0.009487104	-0.015176984	-0.000895981	0.00682458
ENSMUSG00000001525	Tubb5	-0.023497026	0.041040253	0.002861023	-0.019055601	-0.031661081	0.020059753	0.001407609	0.012984578	0.023469587	-0.036319329	0.005504396	0.015346458	-0.043350393	-0.025459491	0.031491636	-0.039503216	0.011362481	-0.018660271	-0.01432256	0.000926094	-0.031956447	-0.009310606	0.001240637	0.044195507	-0.021938773	-0.054380061	-0.018142372	0.010803871	-0.003268353	0.012566608
ENSMUSG00000022708	Zbtb20	-0.023496972	-0.044420465	0.014271797	0.02127659	0.053179076	-0.032920179	0.011892778	0.007290443	0.012889517	-0.017075715	0.024185911	-0.013785976	-0.006221424	0.015427585	-0.028965687	-0.00535931	-0.043834513	0.02747122	0.033510679	-0.003833968	0.031160433	-0.014153523	-0.011256147	-0.005637027	0.006315145	-0.017264024	0.02408046	0.029335264	0.020062445	0.003361067
ENSMUSG00000053110	Yap1	-0.023305626	-0.0180646	-0.020209259	-0.016166419	0.000289154	-0.009023736	0.003855958	-0.010965721	0.015182657	-0.006041129	-0.015007545	0.000469802	0.008000087	-0.011445793	0.014732275	-0.008464045	-0.005019113	0.006692777	-0.015767033	-0.004411483	0.003600503	-0.006183269	0.001836037	0.007094454	0.004892565	0.012679264	-0.00712344	0.013275365	-0.020475575	0.008003465
ENSMUSG00000031558	Slit2	-0.023157411	0.045851462	-0.026475818	-0.025302754	-0.02437394	0.02482963	0.016346532	-0.000696304	-0.028174723	-0.030630356	-0.020466771	-0.003427429	0.007771187	-0.063293685	-0.017272773	-0.038648665	0.038622493	-0.00716909	-0.020997544	-0.022573549	-0.011225353	0.017837095	0.05318279	0.051262115	0.009531169	-0.019764077	0.023671287	0.004292511	0.023270437	0.02629344
ENSMUSG00000045333	Zfp423	-0.023140115	0.018696896	-0.014016884	-0.013062931	0.008104878	0.005603381	-0.014125163	-0.022928228	0.004468686	0.010511458	-0.019867579	-0.010597265	0.008351524	-0.001027444	-0.000376268	-0.027499347	0.009453681	0.016725886	-0.01067314	0.00832258	0.00850621	0.010214698	0.016054883	-0.014849945	0.019466413	0.024295228	-0.037070343	-0.019908379	-0.007115594	0.037730324
ENSMUSG00000039621	Prex1	-0.023100732	-0.037519752	-0.028553617	-0.005700093	0.00495318	-0.030411428	-0.004799174	0.001929103	-0.012154505	0.006814693	-0.008720666	-0.009910875	-0.005252282	-0.00502734	0.017840031	-0.004408567	-0.008611839	0.005747136	-0.024615973	0.000743852	0.013502075	0.002730728	0.009778966	-0.007060767	-0.020320729	0.014903042	-0.000859749	-0.003236791	0.015740444	0.013489421
ENSMUSG00000028977	Casz1	-0.022925282	-0.000107988	0.003157074	-0.024088272	0.007486931	0.000111091	0.013072422	-0.002448475	-0.010759885	-0.003866385	0.027270423	0.01814612	0.018744866	-0.00782488	-0.01260812	-0.016887836	-0.012255104	0.008123006	-0.01103998	-0.010944421	0.013474233	0.002730506	-0.018154351	0.011809927	-0.012909286	0.005926589	0.019551274	-0.005417905	-0.00154099	-0.004779993
ENSMUSG00000040524	Zfp609	-0.022907698	0.019200354	-0.008952929	-0.021920273	0.00381665	0.002497224	-0.00703874	0.010108712	0.005243851	0.003369542	-0.008583999	-0.013442674	0.023006486	-0.015274132	-0.007493841	-0.02819965	0.006277302	0.010189524	-0.010549367	0.006840138	0.006619507	-0.019972268	0.017067632	0.010102223	0.014059279	0.020151081	-0.00611753	0.011799377	-0.008000917	-0.018702148
ENSMUSG00000001504	Irx2	-0.022801783	0.010845665	-0.004532815	0.007342891	0.009011556	-0.020843542	0.000663519	-0.013513644	0.014532311	0.001698158	0.007789272	0.021863491	0.004643877	-0.014237006	-0.01052145	-0.024603926	0.002791202	-0.004445574	0.010836483	0.00858916	0.021602219	0.003536129	-0.015383441	0.009796279	0.000568801	-0.004416238	-0.002812123	-0.028654051	-0.000700842	0.004455231
ENSMUSG00000053931	Cnn3	-0.022638575	-0.008170019	-0.006462087	-0.003628274	0.001169268	-0.005296711	0.008014751	0.001533591	0.016679487	-0.004861427	-0.001609148	0.001061746	-0.014228546	-0.006815916	-0.00474507	-0.015642667	-0.007000789	0.000760999	-3.26E-05	-0.003890791	-0.000148909	-0.011994972	0.003556016	0.002961629	-0.00188362	-0.016674053	0.004367359	-0.00242495	0.014286131	-0.002032131
ENSMUSG00000018417	Myo1b	-0.022596438	0.030273964	0.007139765	-0.022129238	0.018592384	-0.013805854	0.00624243	0.002334553	0.002061205	-0.003706852	-0.002353339	-0.014689206	0.012929834	0.033270575	-0.004435319	-0.039367598	-0.007150588	0.011301416	-0.00517739	-0.009038712	0.022764	-0.009658641	-0.006089949	-0.016550171	0.018510877	0.020850497	-0.008309588	-0.008484852	-0.00116754	0.024106237
ENSMUSG00000032402	Smad3	-0.022576659	-0.014358134	-0.014315275	-0.011061808	0.01823422	-0.000855013	0.010043202	-0.003363846	0.001953061	0.010142008	-0.009533079	0.005488125	0.007962468	0.001122787	-0.0031026	-0.010664029	-0.006270601	0.021022481	-0.006921711	-0.01072951	0.011094625	-0.004043748	-0.002406496	-0.008680285	0.007940311	0.006684084	0.001224741	-0.003625896	-0.007643629	0.011202675
ENSMUSG00000063972	Nr6a1	-0.022541215	0.00901911	-0.014794777	-0.012106579	-0.00155212	0.029555482	0.008084571	0.007080551	-0.001380959	-0.035542563	0.010804308	0.018375844	0.031879702	-0.037723361	-0.020118699	-0.020103909	0.011477654	0.01380784	-0.011201887	-0.010874208	-0.014853797	0.001122422	-0.002274387	0.053073567	0.007708383	-0.000909502	0.034212846	-0.003706551	0.031357333	-0.002173284
ENSMUSG00000003814	Calr	-0.022489276	0.004056357	-0.003654758	-0.008762004	0.01818441	-0.008376402	0.008800948	-0.010068012	0.010056576	0.019404185	0.005650378	0.021086788	-0.04618702	0.00206302	0.018081103	-0.019695332	-0.003043626	0.010391946	0.008430686	0.000567553	0.019772436	0.000573427	-0.007256524	-0.021441999	-0.015997645	-0.031657524	-0.026246148	0.012542248	-0.027506087	0.003799557
ENSMUSG00000043556	Fbxl7	-0.022468931	-0.01778908	-0.017925391	0.000603365	-0.021052586	-0.030407207	-0.010788042	0.007530273	-0.022547657	-0.00716798	0.012980565	0.028597184	0.006297115	-0.040652944	-0.018488084	-0.009944183	-0.000276239	-0.026002162	-0.023419202	0.009868182	0.008632674	0.006213405	0.000170163	0.0174257	-0.002741789	0.000800438	0.012283813	0.005291755	-0.015597699	0.060948821
ENSMUSG00000030428	Ttyh1	-0.022444	-0.031850446	-0.032887489	0.004612287	0.007512176	-0.02016529	0.007866125	-0.009487179	0.014372051	-0.019221138	-0.001544488	0.012928259	-0.014330524	-0.010556804	-0.00175349	-0.003969337	0.001735693	0.004474203	-0.00214684	-0.002022441	-0.00414844	0.003979008	-0.003236087	0.000265679	0.001971302	0.004025892	-0.004867296	0.002312648	-0.008781634	-0.007127751
ENSMUSG00000036834	Plch1	-0.022342698	-0.003457969	-0.005159949	-0.008817276	0.016557166	0.007244461	-0.007138649	-0.004605215	0.029915035	-0.005446673	0.020763724	0.016501815	-0.00663301	0.010176223	-0.00815939	-0.015230077	-0.006798621	0.022774237	-0.004505576	0.011696429	0.007719065	-0.012953671	-0.028609692	0.000170099	-0.003172199	-0.017341452	0.005106188	0.02415478	-0.004696163	0.001008615
ENSMUSG00000033952	Aspm	-0.022285066	-0.011147549	-0.005795503	-0.025683107	-0.007027784	-0.004957882	0.003446147	-0.010835412	-0.001730633	0.020494303	-0.025105461	0.022897706	-0.000416263	-0.01030286	0.009222485	-0.007676552	-0.010420762	-0.002058319	-0.018400823	-0.003553867	0.00765789	0.004762371	0.003754074	-0.008326181	0.003805975	-0.004273443	-0.012246138	-0.007517901	-0.0029901	0.01198448
ENSMUSG00000026743	Mllt10	-0.022219968	-0.001502177	0.002132346	-0.020899906	-0.00404031	-0.007793686	0.0057023	0.000121146	-0.004695637	0.007852687	0.004521525	-0.000940349	0.02015001	0.002291603	-0.018788456	-0.01699451	-0.013122415	-0.001495343	-0.013391056	-0.00756211	0.013237365	-0.009688184	-0.001373192	-0.009226831	0.005452062	0.021456441	0.010224152	0.007059473	-0.005457365	0.002717053
ENSMUSG00000031990	Jam3	-0.022191782	0.007854907	0.004748799	-0.008699895	0.002573329	-0.005246456	-0.002516064	0.009282539	-0.020459999	-0.002255787	0.003111273	0.025216455	0.007410105	-0.01395464	-0.006533181	-0.021785031	-0.006302887	-0.000447538	-0.006662227	0.001219341	0.008346637	0.010022907	-0.005876827	0.014207884	0.000369187	-0.006841398	0.008410823	-0.00797585	0.000562583	-0.011130616
ENSMUSG00000029094	Afap1	-0.02218032	0.031997605	0.002407293	-0.031197429	0.01031483	-0.015298077	0.004713665	0.013301772	0.005733509	-0.006043652	-0.000843498	-0.024956121	0.010030835	0.03650922	0.006828725	-0.042980391	-0.004971012	0.007356511	-0.013679384	-0.009494008	0.019062623	-0.020158825	-0.00140728	-0.011963357	0.021513111	0.024848877	-0.013716374	0.011105744	-0.01497265	0.027439446
ENSMUSG00000030351	Tspan11	-0.021885431	0.000932324	-0.013657607	-0.004021673	0.015672627	-0.004442003	0.010668763	-0.005028222	0.016530191	0.014269543	-0.020536221	-0.001664878	0.003135715	-0.001269578	0.040560655	-0.01686027	0.002434519	0.013435076	0.005543436	-0.004045165	0.00973206	0.001518993	-0.005280159	0.007430146	-0.006639236	-0.001045277	-0.001843364	-0.004854398	-0.006302346	0.009624487
ENSMUSG00000024998	Plce1	-0.021828573	-0.028302924	-0.027326629	-0.020762611	-0.011880932	-0.000417688	0.005268035	-0.0020645	0.010257699	0.017189051	-0.009024033	0.008461554	0.013967429	-0.021061425	0.02725039	-0.002009361	-0.002645649	0.001460555	-0.015474265	-0.005218412	-0.0054148	-0.007980249	0.00081253	0.009226651	0.001499342	0.012281913	-0.002373318	0.003339394	-0.004257646	0.003951951
ENSMUSG00000032481	Smarcc1	-0.021825174	0.016542282	-0.002216719	-0.016238835	-0.003431791	0.00178847	-0.00590194	-0.001411983	-0.006037628	0.003805494	-0.003644477	0.003843256	0.015626224	-0.005711413	-0.007141368	-0.025415249	0.000995074	0.001618489	-0.012181812	0.001943776	0.004123721	0.001015023	0.003207807	0.003876086	0.009343555	0.009409741	-0.000286623	-0.005759791	0.002487721	-0.00138151
ENSMUSG00000033502	Cdc14a	-0.021718448	0.000773907	-0.006314359	-0.00652732	0.004204887	-0.006574947	0.001709678	0.00099339	0.005844353	-0.000365652	0.014070403	0.00750623	0.006504483	-0.009217943	-0.011996268	-0.019324538	-0.003151479	0.004492952	-0.002250772	-0.000154284	0.012259443	-0.006981826	-0.008185106	0.009832897	4.68E-05	-0.003794975	0.012617626	-0.000288324	-0.01394732	-0.014552554
ENSMUSG00000048402	Gli2	-0.021631896	-0.013124591	-0.011183194	-0.01185076	-0.001756347	-0.003770872	0.002997832	-0.016525741	-0.000208557	0.001963179	-0.005120866	0.001384171	-0.000702282	-0.007351865	-0.010106861	-0.009637562	-0.007973749	0.005166554	-0.016617814	-0.009297771	0.004473017	1.78E-05	0.004274448	-0.00549014	-0.003454986	0.00455747	0.011014894	-0.006395423	-0.020753561	0.01696073
ENSMUSG00000022246	Rai14	-0.021592375	-0.002008658	0.004375025	-0.019032266	0.000811009	-0.003905769	-0.007248325	0.003096184	-0.010528922	0.000159029	-0.007336391	-0.002640902	-0.002720411	0.003735831	0.01195537	-0.017240655	-0.016456901	0.007046133	-0.017498034	-0.000837535	0.00710217	0.005079473	0.003509616	-0.000444971	0.000773415	-0.002576921	-0.014906824	0.004921857	0.012608571	0.004675788
ENSMUSG00000029570	Lfng	-0.021555836	-0.01854324	-0.014643421	-0.010534695	0.005977497	-0.005648982	0.012326401	-0.003593161	0.01672345	0.011945277	-0.006096059	0.006069537	0.010820724	-0.000711423	0.003162987	-0.008669142	-0.005916644	0.00561956	-0.001461656	-0.004910868	0.00278173	-0.007416964	-0.004407627	-0.001192046	0.007591799	0.004250491	0.001804601	-0.008479757	0.010320096	0.000985307
ENSMUSG00000026074	Map4k4	-0.021546173	0.017721323	-0.008532664	0.006179326	0.009586565	-0.037530686	-0.00859438	0.003632608	-0.03150522	0.009905401	-0.005991255	0.012747175	-0.015371642	-0.004430401	0.007201035	-0.032402809	0.00837252	-0.007836452	0.000186524	0.009988621	0.02701827	0.019483798	0.010636266	-0.012369491	-0.006512335	-0.004034354	-0.002190707	-0.000274481	-0.028034683	-0.019362132
ENSMUSG00000048960	Prex2	-0.021537818	-0.037039381	-0.034732317	0.014596263	0.006334592	-0.042875651	0.004809183	0.004716173	0.018237293	-0.006811518	-0.016514529	-0.007232651	0.013447606	-0.010567553	0.001831187	-0.003498712	0.000768409	-0.005265442	-0.01432823	0.005109713	0.007555856	-0.00795003	5.18E-05	0.010226872	-0.001800845	0.025526111	-0.010628764	-0.052284067	-0.021024652	0.024946573
ENSMUSG00000022360	Atad2	-0.021502648	-0.019232597	-0.004099988	-0.028335268	-0.009715423	0.00580776	0.004682545	-0.005103216	-0.004592032	0.017403748	-0.012912904	0.020246964	0.00180615	-0.00990533	-0.007042362	-0.002919496	-0.015212113	0.001822834	-0.025627698	-0.006902632	0.001797294	0.000694703	0.002499087	-0.008275838	-0.000418342	-0.002252535	-0.002194419	-0.014796849	-0.01300494	0.00302065
ENSMUSG00000038456	Dennd2a	-0.021489631	-0.007296703	-0.008246528	-0.015322287	-0.007728195	-0.003372215	-0.003933189	0.003807846	-0.003663301	-0.001199086	-0.000832218	-0.003395791	-0.009830965	0.000523315	0.016207629	-0.016526973	-0.008861745	0.00278974	-0.019346377	-0.003484166	0.000314316	-0.000634816	0.002676998	0.002158517	-0.007173737	-0.009292832	0.008220173	0.006906317	-0.013716413	-0.005268477
ENSMUSG00000022377	Asap1	-0.021428908	-0.007231155	-0.020949707	0.006150603	0.011672535	-0.002531591	-0.015138715	0.009635871	0.016446246	0.016295418	-0.017457198	-7.67E-05	0.006890687	0.003218146	0.020425686	-0.015839827	0.005605247	0.01634258	-0.004883673	0.015974769	-0.003274083	-0.015084455	-0.003851182	-0.008155465	0.007215812	0.007229924	0.006185195	0.008820721	-0.014676022	0.043528386
ENSMUSG00000061393	Acvr2b	-0.021373606	0.016516999	0.003012905	-0.004379788	0.013913108	-0.015662727	0.013318103	0.000542304	0.007909745	0.021944276	-0.008592083	-0.0016759	0.003937251	0.010424722	-0.007056951	-0.027053335	-0.001891443	0.001012853	0.010473592	-0.004132794	0.022403641	-0.011273258	0.001086891	-0.021017032	0.009284944	0.010076652	-0.011833195	-0.011171209	0.004549481	0.013268794
ENSMUSG00000034573	Ptpn13	-0.021315531	-0.021576217	-0.019520689	-0.004088397	0.008045684	-0.007811778	0.004512518	-0.015575711	-0.017416552	-0.020147461	-0.004647718	0.016733653	0.00140995	-0.018602768	-0.000144087	-0.005298604	-0.003843978	0.010141932	-0.011496535	-0.011109193	0.003761107	0.022543951	0.001035667	0.012112847	-0.001702616	0.002813364	0.006021334	0.010788188	-0.004255531	0.002671101
ENSMUSG00000028693	Nasp	-0.021300658	0.000608685	0.004355974	-0.004846949	0.004048907	-0.00571403	-0.004317097	-0.010934692	-0.011673821	0.008624381	0.011362659	0.02590125	-0.012556948	-0.013706539	-0.01844345	-0.01578325	-0.008247179	-0.000834638	-0.003365095	0.007059405	0.007643387	0.012386029	-0.003402496	-0.007457359	-0.016217197	-0.012983204	0.011883373	-0.015379229	0.004412087	0.004960467
ENSMUSG00000019699	Akt3	-0.021295408	-0.007423954	0.023349138	-0.015269267	0.01327661	-0.017537168	-0.00739595	-0.021091181	-0.000683103	0.004004554	-0.016148362	-0.007973066	0.006261518	0.002208561	0.005235471	-0.012977683	-0.033627232	0.003190166	-0.001003134	0.006824735	0.020106501	0.009411371	0.010925437	-0.010994974	0.016534589	0.019859387	-0.05166054	0.010943166	-0.005419195	-0.008645072
ENSMUSG00000025794	Rpl14	-0.021288908	0.005460492	0.014043845	-0.02479797	-0.002890874	0.01203478	0.030609107	0.029881652	0.027010465	-0.009008157	0.011005157	0.014606836	-0.023170853	0.007353031	-0.013815542	-0.020324039	-0.017324166	0.001163351	-0.005812297	-0.021896256	-0.002068707	-0.038707042	-0.014720082	0.006782754	-0.006132056	-0.042607825	-0.001377476	-0.011618372	0.019165654	0.004928
ENSMUSG00000020571	Pdia6	-0.020996015	-0.002060471	0.000449636	-0.007139043	0.002890929	0.003218416	0.002451264	-0.006602294	0.001367385	0.001718518	0.007908424	0.017929384	-0.030828534	-0.007856804	0.013302457	-0.014792354	-0.007671033	0.00469285	-0.001363245	-0.000696153	0.000653694	0.008271499	-0.005247363	0.001142796	-0.015641434	-0.026498714	-0.009118614	0.002598451	-0.000966454	0.002273402
ENSMUSG00000036377	C530008M17Rik	-0.020913557	0.038143157	-0.000510979	-0.016869213	0.00343058	0.006918558	-0.046573174	-0.016518623	0.008708485	-0.019365983	0.012850354	0.023814173	0.014727651	0.000845869	0.014873184	-0.037734548	0.00820075	0.0104353	-0.011894003	0.041262694	-0.005386171	0.025075188	-0.023293396	0.019603643	0.008342525	-0.004778053	0.008101747	-0.008044013	-0.003893401	0.006446425
ENSMUSG00000028580	Pum1	-0.020710596	0.012526984	0.000165365	-0.017279926	-0.000641461	0.002935614	-0.005650533	0.002121116	0.003583799	-0.008888934	-0.011321313	-0.006259242	0.022529987	0.00083406	-0.017344971	-0.023628767	-0.004360633	0.006033804	-0.01315138	0.000598208	0.001620643	-0.006727193	0.007004742	0.00698701	0.020053697	0.010024594	0.010942264	-0.008018613	0.010778953	-0.001840518
ENSMUSG00000038119	Cdon	-0.020679975	0.013748605	0.015670071	-0.018393815	0.004900146	0.001880074	0.033012827	-0.014453747	0.008109309	0.038341107	-0.000772298	0.036502704	0.024716249	-0.015550734	0.001579392	-0.014750789	-0.005886282	-0.009724427	0.020763504	-0.011316728	0.023053656	-0.000115331	-0.015238222	-0.00197432	0.006134854	0.0058592	-0.00594482	0.001004872	-0.005617721	-0.007292412
ENSMUSG00000025978	Rftn2	-0.020547565	-0.026360471	-0.023302836	0.001837721	0.012318644	-0.03210761	-0.00152266	0.012501031	-0.006389326	-0.02011754	-0.011068754	0.00231509	-0.001174526	-0.008090691	-0.002022631	-0.008149476	-0.005529292	0.0056408	-0.01071451	0.001071637	0.006935077	-0.000985562	0.004906843	0.002927857	0.003322683	0.007249035	0.004192598	0.006325141	-0.007634636	0.007415692
ENSMUSG00000035299	Mid1	-0.020533401	0.000468555	-0.006945952	-0.019823235	-0.005251235	0.010188448	0.012335329	-0.006888152	-0.001833188	0.012048493	-0.012347754	0.005390745	-0.009529424	-0.00862537	-0.00476449	-0.012531216	-0.002692062	0.005832882	-0.014414204	-0.016047053	0.003397626	-0.004204306	0.008178714	-0.009563647	-0.005697032	-0.010922617	-0.006910599	0.005363573	0.00480336	0.025559773
ENSMUSG00000027253	Lrp4	-0.020514698	-0.022469421	-0.016180527	-0.012873966	-0.001143314	0.004297623	0.008271171	0.006974123	-0.001505275	-0.000764598	-0.001394835	0.003305075	0.007824941	-0.029093961	0.01094443	-0.00395973	-0.005524117	0.006340169	-0.012613276	-0.008504791	-0.006160636	-0.008095742	0.007076802	0.021026628	-0.006517843	0.00897018	-0.003378189	0.012392822	-0.013200483	0.014579298
ENSMUSG00000052713	Zfp608	-0.020389406	0.014726144	-0.026833223	-0.008387107	0.00637641	0.0006466	-0.005736273	0.014565278	0.019943148	0.031591126	-0.047451298	-0.025498405	0.009118719	0.022741829	-0.015072791	-0.025126135	0.020498302	0.014746853	-0.008820825	0.004527793	0.009918822	-0.03279165	0.026197685	-0.031992574	0.04467166	0.002961586	0.023042508	0.017868733	0.00822482	-0.009744694
ENSMUSG00000022883	Robo1	-0.020388247	0.065354572	-0.008773476	-0.052059098	-0.007944882	-0.116246227	-0.022225283	0.005372296	0.04252814	-0.001962539	0.008172564	0.079452094	0.045619501	-0.036905997	0.03656204	-0.060906123	0.022807786	-0.060971313	-0.001210849	0.075117711	0.067030499	0.010342984	-0.039166439	0.070629987	0.009335756	0.016779491	0.029327405	-0.054459647	-0.01645455	0.080814247
ENSMUSG00000031561	Tenm3	-0.020373562	0.036242131	-0.042161807	-0.041621743	-0.011164662	0.020772957	0.056951376	-0.029421636	-0.021030138	0.03669625	-0.045441398	0.032469345	0.023595494	0.008298075	-0.020480364	-0.023999364	0.044817827	0.005385203	-0.019217569	-0.06290401	0.03793564	0.007530416	0.010359636	-0.037619097	0.052301833	0.014350038	0.007084928	0.032395281	-0.009081194	0.002572671
ENSMUSG00000020372	Rack1	-0.020322743	0.010696009	0.010287288	-0.015459355	0.008923394	-0.004693657	0.022223434	0.00532938	0.01667593	0.014942844	0.009184131	0.018765712	-0.034665586	0.007051225	0.001224905	-0.021730295	-0.010147191	0.000684896	0.007109689	-0.010088349	0.016839879	-0.017618852	-0.010808386	-0.015546271	-0.01244746	-0.036109064	-0.014259648	0.004811568	-0.004499757	0.008436384
ENSMUSG00000070576	Mn1	-0.020274553	0.013617585	-0.005602637	0.001066896	-0.003458136	0.001729654	-0.012839293	-0.024739766	0.000204723	-0.016189432	0.007020743	0.015601863	0.007270315	-0.025642666	-0.004408566	-0.022889519	0.005871552	-0.003490238	-2.46E-05	0.011157855	-0.004649424	0.024275035	-0.000399546	0.023512979	0.000818804	-0.001238361	0.005252855	-0.015074852	-0.008162577	-0.004120395
ENSMUSG00000032411	Tfdp2	-0.020267383	-0.001832905	0.006770498	-0.031226038	0.003503964	0.00184823	-0.009375103	-0.006357451	-0.008875156	-0.004306274	-0.00608917	0.002771186	0.005307513	-0.005945338	-0.004330699	-0.014995032	-0.019614945	0.012665301	-0.023268266	0.000651365	0.009152958	0.005417705	0.006776483	0.002847198	0.005451224	0.010005351	-0.008813098	-0.006228956	-0.008623222	0.008987212
ENSMUSG00000031119	Gpc4	-0.020262549	-0.013859844	-0.011919251	-0.016208903	-2.10E-06	0.003294138	0.005651396	0.002634742	0.007771482	0.006721973	-0.004203818	-0.003344016	0.011326767	-0.008510146	-0.000125152	-0.007442352	-0.006594752	0.008968222	-0.0133464	-0.006619513	9.66E-05	-0.01242298	0.001051489	0.005592198	-0.001532835	0.008658547	0.003665209	-0.000802206	-0.005206189	0.000107271
ENSMUSG00000032128	Robo3	-0.020257153	0.037441371	-0.011640594	-0.034948908	0.076875345	-0.036229558	0.000516887	-0.00141727	0.018855538	-0.033244537	-0.007162478	-0.033529565	-0.008887514	-0.002077047	0.015344294	-0.045546107	0.005949673	0.053176488	0.013922018	0.008780643	0.075642513	-0.004844257	0.0245491	0.036627344	0.018686474	-0.016914745	-0.005085639	0.037355084	-0.009448181	-0.005669511
ENSMUSG00000002459	Rgs20	-0.020243762	-0.026625259	-0.024039785	-0.008652825	-0.001863244	-0.018936501	0.001670815	-0.021311376	0.017584149	-0.005649242	-0.003866739	-0.008518488	0.006585709	-0.014348479	0.000947959	-0.004667603	-0.00580484	6.07E-05	-0.010358711	-0.00012624	0.003197363	-0.002271675	0.006973416	0.004389669	0.001354643	0.01393118	-0.005764471	0.003367433	-0.0034777	0.001874187
ENSMUSG00000017897	Eya2	-0.020218103	0.007663325	0.009877435	-0.028125441	0.012592119	-0.021376314	0.004701195	-0.005857338	0.005030794	-0.037117416	0.013194974	-0.00727472	0.021123837	0.029001832	0.034050578	-0.02834908	-0.024004178	0.008867503	-0.017530343	-0.013554642	0.028879024	0.00823225	-0.027814006	0.024211848	0.019415991	0.028925329	-0.03856239	0.020452492	-0.019675474	0.03176378
ENSMUSG00000025321	Itgb8	-0.020201554	-0.001294196	-0.016257622	0.006380765	0.004278654	-0.010141156	-0.003080235	-0.002730667	-0.013599412	-0.001066043	0.004609251	0.014150864	0.004857275	-0.014839903	-0.021929415	-0.015824112	0.007017113	0.001621451	-0.004218979	0.001152771	0.003494631	0.004508258	-0.000260503	-0.002225914	-0.00298667	0.005428839	0.011408562	-0.009694072	-0.005333922	-0.015294754
ENSMUSG00000029833	Trim24	-0.019994836	0.013664677	-0.006967483	0.002738379	0.001759896	-0.015441028	0.000314168	-8.38E-05	0.013178732	0.028329786	-0.017097785	-0.006293299	0.011242444	0.006687288	-0.000537655	-0.023920338	0.00601962	-0.004885685	0.005113236	0.005753806	0.011716591	-0.017034312	0.004678766	-0.02425693	0.011478667	0.021091019	-0.012919044	-0.009152005	-0.000329525	0.015623928
ENSMUSG00000033237	Arid2	-0.019983229	0.005816096	0.003533221	-0.009141984	0.007607248	-0.014096906	-0.003631714	-0.006418389	0.00047602	0.01580567	-0.011825876	-0.009173487	-0.003676606	-0.001550135	0.009864793	-0.019943203	-0.008755114	0.002530163	-0.001905493	0.005924144	0.01831251	-0.00087143	0.012824912	-0.012326408	0.002548213	0.009175656	-0.020006195	0.007361124	-0.019850267	0.003439864
ENSMUSG00000022329	Stk3	-0.019853009	-0.019783847	-0.014096331	-0.009295134	0.001247747	-0.009301275	0.000882087	0.002409917	-0.001615616	0.001734079	-0.030463369	7.69E-05	0.008603328	-0.003540648	0.021195818	-0.005543092	-0.008700615	0.005666507	-0.017656224	-0.006241469	4.65E-05	-0.002658361	0.005771911	-0.001789355	0.009626133	0.016040671	-0.016752539	0.001680535	-0.011042823	0.019795173
ENSMUSG00000030315	Vgll4	-0.019804654	-0.012242798	-0.006640228	-0.014491279	-0.003783249	-0.000114995	0.004496896	0.003272956	0.004439487	0.001414469	-0.00017295	-0.005576792	-0.002255826	0.00348946	-0.010805054	-0.012472145	-0.011272436	0.004345794	-0.013960769	-0.007851675	-0.000372521	-0.007901051	0.004840434	-0.004463175	0.005036396	-0.003976233	0.002760326	-0.00856142	0.009997546	-0.003822947
ENSMUSG00000007989	Fzd3	-0.019780279	0.004948879	-0.000890498	-0.008206915	0.005636498	-0.000122127	-0.000394076	-0.015590167	0.012707638	-0.008237869	0.004525208	0.005437268	0.003290843	-0.011254751	-0.002594268	-0.017586332	-0.004348287	0.004857782	0.002978306	0.003829159	0.004007447	0.004595833	-0.001902034	0.011576719	0.000210281	-0.005689492	0.000183599	-0.000209889	0.007971347	-0.00669454
ENSMUSG00000047945	Marcksl1	-0.019705967	0.024006751	-0.003696669	-0.011423094	-0.012606873	0.016589323	0.003533185	0.050977108	0.011316872	-0.005732785	0.009601173	0.002114416	-0.024678869	-0.003555531	-0.007472025	-0.029178143	0.009764441	-0.002320623	-0.015478649	-0.001300264	-0.020001552	-0.038635098	-0.002225703	0.01324986	-0.017446769	-0.031552904	-0.008508004	-0.016573995	0.028162319	-0.015568291
ENSMUSG00000033209	Ttc28	-0.019704458	0.016964766	-0.026939666	-0.009666576	-0.003442786	-0.009372437	-0.02610582	-0.019621296	0.009949619	-0.001255675	-0.002515895	0.001787384	0.013992039	-0.025987183	-0.012628782	-0.02303499	0.021063065	0.002434037	-0.013427456	0.023520957	0.01179327	0.003533476	0.008769937	0.014424576	0.007420359	0.001885326	0.000568253	0.011427222	-0.003116621	-0.011822991
ENSMUSG00000040612	Ildr2	-0.019695555	-0.00985027	-0.008208543	-0.006263595	0.00712314	-0.007425629	0.004579406	-0.014445566	-0.000913103	0.008859931	-0.019862133	0.020946134	0.007195895	-0.019188741	0.007131377	-0.00748743	-0.004612189	0.003325834	0.00137127	-0.001933284	0.006406258	0.007547558	0.00223357	-0.000129417	0.004606278	0.00349781	-0.004172424	-0.006881169	-0.003397343	0.003759458
ENSMUSG00000028354	Fmn2	-0.019576901	0.003286871	-0.011801062	-0.012416594	0.021960845	-0.023206573	-0.000847848	-0.019611003	0.027407159	-0.020835235	0.02033575	-0.024792172	0.006685797	0.012977062	-0.000756569	-0.026595677	-0.004860225	0.017840157	-0.004575039	0.004918505	0.026724835	-0.000397689	-0.004974071	0.013317288	0.008485769	0.014642921	-0.000767223	-0.00570911	-0.025685885	-0.008757134
ENSMUSG00000053062	Jam2	-0.019533132	-0.019496553	-0.012802626	-0.013259788	0.011515747	-0.007063262	0.004638032	-0.014169259	0.008824295	-0.013886281	0.008315742	0.011016185	-0.008744872	-0.017663118	0.025079436	-0.007888858	-0.010670064	0.01320077	-0.002991758	-0.003675314	0.006302161	0.008361494	-0.007241172	0.021565939	-0.01525795	-0.013802023	0.005494181	-0.001493717	-0.001516917	0.006482132
ENSMUSG00000014773	Dll1	-0.019501325	0.009698539	-0.000860104	-0.008127092	0.025291872	0.003204679	-0.000626964	-0.000214529	0.002927445	-0.005522956	0.004264063	0.011151629	0.008015402	0.00299717	-0.002139413	-0.022033484	-0.004300247	0.023948664	0.003584048	-0.000895674	0.008275298	-0.001048388	-0.013923635	0.003887736	0.00294682	0.001823399	0.001498494	-0.012558986	-0.001163536	0.006086526
ENSMUSG00000015305	Sash1	-0.019479466	-0.012539455	-0.024201882	0.015485136	-0.007403826	-0.022500397	-0.0044767	0.011819062	0.009180524	-0.003391904	0.0103992	0.010450951	0.005132381	-0.016945841	0.01552328	-0.01205103	0.008543495	-0.010713038	-0.008685054	0.009461563	0.006476496	-0.007491745	-0.015651944	0.016140213	-0.008456026	0.009803201	0.001144097	-0.005966141	-0.024026348	-0.00570429
ENSMUSG00000036030	Prtg	-0.019458312	-0.01063213	-0.001097439	-0.010537074	-0.002117467	0.001758602	0.00246	-0.001029455	0.006318272	-0.010607288	0.014941354	0.011103532	0.003694117	9.17E-05	-0.013488656	-0.00943906	-0.012290473	0.004107711	-0.016429653	-0.003597123	0.00088781	-0.004398552	-0.014883578	0.003624658	-0.004369386	0.004897905	-0.004230597	-0.003877203	-0.001105632	-0.003614775
ENSMUSG00000041961	Znrf3	-0.019412308	-0.029925262	0.001713917	-0.02737916	-0.014305849	-0.001217358	0.005671173	-0.013849889	0.000646229	0.007604065	0.006074478	0.020908134	0.013962052	-0.012216914	-0.039808146	0.002268717	-0.025609066	-0.00532983	-0.019508648	-0.008401979	0.006603636	-0.003196047	-0.002734406	-0.006616481	0.007905064	-0.003783379	0.035680858	-0.016603737	-0.012146769	0.008793488
ENSMUSG00000016624	Phf21b	-0.019406801	0.004408565	-0.007824705	-0.007241132	0.010683022	-0.005135216	-0.016295137	-0.025484686	0.000730529	-0.013678322	0.011434589	-0.006196409	0.004677245	-0.013437943	-0.006171653	-0.018700263	-0.001285789	0.012952951	-0.007609245	0.012341503	0.009593646	0.016171194	0.004658837	0.013061481	-0.006495863	0.009375559	-0.002151694	-0.003013375	-0.0142854	-0.01042154
ENSMUSG00000031565	Fgfr1	-0.019393548	-0.030851032	-0.004529196	-0.017814582	0.001080139	-0.009774018	0.002487388	-0.016509532	0.010578774	0.019001191	-0.011042696	0.009185217	0.003953661	-0.026964984	0.002366881	0.00174419	-0.020246121	0.000797712	0.000265359	0.004296854	0.009317183	0.002762009	0.012166188	0.000698773	0.010747572	-0.000548743	-0.016025725	-0.002696143	0.013478387	0.01879952
ENSMUSG00000045659	Plekha7	-0.019387539	-0.017637387	-0.018072428	-0.008877861	-0.013270507	0.000124683	0.005709947	-0.00092019	0.006450355	0.009699135	-0.004894072	0.010842415	0.011806311	-0.00975875	0.005698741	-0.003554419	-6.35E-05	-0.004545662	-0.017931219	-0.003689388	-0.006110056	-0.003498214	-0.006989639	0.004497882	-0.000683882	0.009358037	-0.001501773	0.001303613	-0.005766663	0.001571418
ENSMUSG00000024593	Megf10	-0.019346985	-0.028943978	-0.024158684	-0.010169606	0.022750452	-0.008834028	-0.000265076	0.013368025	0.000609594	0.019786735	-0.018107919	0.032479235	0.009971232	0.001955808	0.002191975	0.000571093	-0.003912217	0.023218024	-0.004952689	0.002287665	0.008120105	-0.011267633	-0.016363742	-0.020580309	0.016239942	0.008978546	-0.020450297	-0.000202279	0.00539372	0.009550371
ENSMUSG00000045328	Cenpe	-0.019305125	-0.009221869	-0.004936156	-0.021366559	-0.007885013	0.001485344	0.004472724	-0.008387305	-0.006560196	0.015778911	-0.006235018	0.024983422	-0.000607604	-0.010523676	-0.010771237	-0.007084788	-0.007943912	-0.001483558	-0.017561079	-0.005719933	0.003122039	0.002607972	-0.001287311	-0.008852962	-0.002590138	-0.004598079	8.82E-06	-0.015451558	-0.003077244	0.007184717
ENSMUSG00000060969	Irx1	-0.019240259	0.008074649	-0.003595767	0.003110616	0.011266224	-0.020367909	0.004484795	-0.015050224	0.012760426	0.003090085	-0.000826328	0.02197402	0.001588305	-0.005804007	-0.004991667	-0.020254658	0.000766982	-0.002448891	0.008990802	0.003868317	0.02288774	0.004424921	-0.013458065	0.001912603	0.005890473	-0.004899368	-0.007860246	-0.023005473	-0.004900454	0.005510496
ENSMUSG00000095139	Pou3f2	-0.019191108	0.012964508	-0.001641037	0.006887292	0.016198878	-0.020084917	-0.003416893	-0.009394145	0.010745574	-0.009700332	0.018049761	0.019313181	0.00527564	-0.020496917	-0.008944919	-0.024527099	0.002743915	0.000388254	0.014392535	0.014201979	0.021795852	0.009821202	-0.012776738	0.023538462	-0.005225299	-0.009311368	0.005103575	-0.030268374	0.010130175	0.001164415
ENSMUSG00000022995	Enah	-0.019152176	0.028746932	-0.007788166	-0.007257264	-0.003954683	-0.005623503	-0.025130807	-0.008410671	-0.003563715	0.005169487	0.003834572	0.012010562	-0.007951452	-0.018608076	0.018378503	-0.030042945	0.014470077	-0.003467533	-0.006802898	0.025188116	0.006835162	0.010838794	0.003010665	0.006626763	-0.006653619	-0.007956066	-0.00817195	0.016495855	-0.030481363	-0.004275329
ENSMUSG00000020069	Hnrnph3	-0.019127336	0.010343562	0.008971406	-0.004447658	0.014203304	-0.009464909	0.006730262	-0.003228691	0.005694245	0.006834809	-0.007621774	0.009861484	-0.019603813	0.003393731	0.008837605	-0.021396786	-0.008924048	0.004175021	0.010305975	-0.00046972	0.015819028	0.002700102	-0.001011094	-0.006030175	-0.001781541	-0.024316376	-0.019509696	-0.005749859	0.00693462	0.004823395
ENSMUSG00000026565	Pou2f1	-0.019057536	0.000392054	0.001617355	-0.011783486	0.002676948	-0.006537607	0.009412741	-0.006449257	0.006849467	0.018244031	-0.018079314	-0.013017135	0.009725731	0.003113018	0.014630874	-0.016348098	-0.010819217	0.001864844	0.000495308	-0.009031748	0.012907168	-0.005999008	0.008952641	-0.010170626	0.014322308	0.016137858	-0.016406153	0.01089454	-0.010041993	0.025302014
ENSMUSG00000045128	Rpl18a	-0.018944785	0.00493131	0.007215388	-0.038028613	-0.016356973	0.02461505	0.037986923	0.067782817	0.049396514	-0.036133724	-0.010315826	0.012025432	-0.007806034	0.011724097	-0.007865079	-0.018551987	-0.014035128	0.001325001	-0.022947331	-0.032485122	-0.018707917	-0.074924811	-0.018236756	0.031935976	0.025414569	-0.046501947	-0.013107753	-0.001100968	0.005180072	-0.002383909
ENSMUSG00000033767	Tmem131l	-0.018906938	0.018985419	-0.000606009	-0.009703905	-0.003099478	-0.006504723	-0.014118701	-0.001726682	-0.00337937	0.00120062	0.000399004	0.011030195	0.004921244	-0.008043569	0.000596725	-0.024307111	0.00225886	-0.003212258	-0.007646122	0.012366055	0.005415979	0.002845848	-0.003686619	0.001708191	0.000841821	0.003325714	-0.000235393	-0.00316781	-0.013026631	-0.000988478
ENSMUSG00000040943	Tet2	-0.018806563	0.010856714	-0.006538627	0.004957383	0.013682761	-0.011216742	0.00881324	0.001800166	0.004807982	0.000207027	0.010767761	-0.005909002	0.01808102	0.004022685	-0.005231451	-0.024118223	0.002689689	0.006716149	0.008351631	-0.007676768	0.018688492	-0.007111311	-0.011573411	0.003368696	0.00708891	0.017344332	-0.002161882	-0.014230798	-0.014201877	-0.000149036
ENSMUSG00000015217	Hmgb3	-0.018753186	0.015551049	3.60E-05	-0.00947374	-0.003644838	0.008230556	0.006635874	0.006223824	0.011330477	0.000188588	0.0084966	0.003463099	-0.01076092	-0.001375174	-0.002478994	-0.022781837	0.00160185	0.000142652	-0.003957284	-0.003721552	-0.004073186	-0.012072773	-0.004383482	0.003453126	-0.008206072	-0.013988614	-0.009293331	-0.009034528	0.009748681	-0.003268304
ENSMUSG00000022770	Dlg1	-0.018723814	-0.02404117	0.016975119	0.001500843	0.010120606	-0.021763773	0.002933328	0.030273096	-0.031093304	-0.001350952	-0.014151732	0.013973253	0.016491408	-0.026540184	-0.002348191	-0.004032683	-0.0305877	-0.002848302	0.001270401	-0.004746577	0.013826452	-0.00470875	0.008136508	0.013867279	0.005515816	0.002834055	0.014877457	0.001457133	-0.003588535	0.002811609
ENSMUSG00000028047	Thbs3	-0.018706323	0.000132154	-0.005090993	-0.005188776	0.003499172	0.004660175	0.00812887	-0.008525553	-0.002380227	-0.00896263	0.012427972	0.017375669	0.01346737	-0.0188938	-0.016944375	-0.01472339	-7.50E-06	0.003539915	0.003436845	-0.004995501	0.003743686	0.010309513	-0.003457873	0.019062861	0.002782595	-0.004467252	0.014585379	-0.003312249	0.025270595	0.000903038
ENSMUSG00000037242	Clic4	-0.018641622	0.005131432	-0.002273978	-0.000114342	-0.001097577	-0.002658385	-0.007388459	0.00933038	-0.016723175	-0.008719892	0.005050896	0.004597724	-0.006282077	-0.008061341	0.002052159	-0.019646196	-0.001331164	0.000943059	-0.011039855	0.002145678	-0.000399338	0.006695994	0.002710709	0.006809574	-0.009199255	-0.002039225	0.003189905	-0.00094357	-0.00896167	-0.002656735
ENSMUSG00000007039	Ddah2	-0.018630661	0.012499575	-2.46E-05	-0.017437318	-0.01357162	0.001542601	0.001180788	0.010324578	0.013610621	-0.015305452	0.007436561	-0.005530036	-0.013529874	0.009951395	0.002114807	-0.02297996	-0.003592235	-0.006475109	-0.018629589	-0.002630119	-0.007752757	-0.013315944	-0.005666627	0.00791496	-0.003484166	-0.014931688	-0.010327893	0.001889135	-0.001307564	-0.004765526
ENSMUSG00000007097	Atp1a2	-0.018608975	-0.051504751	-0.045284058	0.007155781	0.010541518	-0.040106399	0.011190762	-0.01657738	0.03923321	-0.018372268	-0.008126517	-0.016903829	-0.015818494	0.008870875	0.007091842	0.001978785	-0.002302273	0.003734974	-0.003987698	-0.000834226	0.000626382	-0.006510253	0.003356244	-0.007087029	0.006664273	0.007402173	-0.004401282	0.001159235	-0.004441227	0.009453388
ENSMUSG00000007817	Zmiz1	-0.01857201	0.005557257	0.013882947	-0.001987088	0.009365765	-0.021380997	-0.000530217	-0.004820708	0.004469331	0.000176572	-0.003867916	-0.002451677	0.006207798	0.011500775	-0.015234421	-0.02179751	-0.017274749	-0.003507495	0.0038496	0.00399443	0.014384824	-0.002478293	-0.000441501	-0.011592253	0.009756308	0.008962748	0.007534574	-0.019527838	-0.024604987	0.005778129
ENSMUSG00000019230	Lhx9	-0.018565767	0.026531127	0.0087555	-0.01365218	0.007970232	-0.050749245	0.024708779	-0.001697713	0.01625097	-0.019600067	0.038141828	0.054039227	0.025935389	0.054701846	0.030851421	-0.034538049	-0.006202339	-0.023042003	0.00860592	-0.011027345	0.056559041	0.0097786	-0.089785749	0.010841895	0.019009073	-0.01439103	-0.022678938	0.029172964	0.017629364	-0.025548616
ENSMUSG00000031785	Adgrg1	-0.018552233	0.002476063	-0.005925329	-0.003811096	0.008938472	-0.017394791	-0.007408551	-0.015741456	0.004124111	-0.016350309	0.006632446	0.000747446	-0.019321889	0.001626957	0.007238758	-0.02027364	-0.004471295	0.00446066	-0.003549143	0.006174785	0.013182607	0.01463137	-0.000923864	0.002746953	-0.006122257	-0.011899582	-0.008424643	0.000119904	-0.003235695	0.005236597
ENSMUSG00000028273	Pdlim5	-0.018520205	-0.025576357	-0.019941783	-0.000900184	-0.002691932	-0.02599965	-0.004749489	-0.008378399	0.00685287	-0.020910314	-0.004232278	0.00146173	-0.010450491	-0.00035147	0.001239242	-0.006476856	-0.007559096	-0.003528167	-0.016100217	0.003479485	0.001115167	0.006755969	0.000258201	0.000989421	0.000953354	-0.004165232	0.001512848	0.007795399	-0.003668477	0.004851449
ENSMUSG00000020844	Nxn	-0.018487768	0.008282469	-0.00221081	-0.026278234	0.001754999	0.01718171	-0.013942305	0.00684696	0.010224048	0.011128295	-0.020071839	-0.015335197	0.013721059	-0.010055182	0.003071689	-0.016285115	-0.004469998	0.018888481	-0.016804517	0.008527818	-0.002480557	-0.016668876	0.01677669	0.009140778	0.012034345	0.007285119	0.013622887	0.013649229	-0.026311476	-0.029436428
ENSMUSG00000061838	Suclg2	-0.018327815	-0.014694248	-0.009172918	-0.000566257	-0.004045201	-0.010064341	0.002406083	0.004087578	0.000905957	0.004438426	-0.010388585	0.003389951	0.003315015	0.006556856	0.015764597	-0.007909839	-0.007194439	-0.001524194	-0.012299629	-0.004613041	0.001285867	-0.003694194	-0.007785525	-0.006311943	0.000627254	0.010164134	-0.011049236	0.004252483	0.001242651	0.014556049
ENSMUSG00000030199	Etv6	-0.018325168	-0.000154124	-0.003604516	-0.006826342	0.000782132	0.001085402	-0.005305683	-0.004350371	0.000514584	0.000741721	-0.006636453	-0.011014425	0.00046528	-0.000638051	0.011419177	-0.015608771	-0.005531971	0.007221851	-0.011201475	-0.000941449	0.005119377	-0.000641994	0.007313329	0.001007706	0.006596722	0.008856255	-0.017359532	0.01276297	-0.021182848	0.013835074
ENSMUSG00000068263	Efcc1	-0.018317389	-0.006484185	-0.007672657	-0.015123642	0.007892726	0.000114515	0.013758545	0.003758814	0.007082302	0.039546089	-0.014673769	0.000198358	0.024471437	0.002339669	0.012347073	-0.007388752	-0.003767964	0.009143408	-0.002188279	-0.00794367	0.013412925	-0.015247192	-0.006125533	-0.014347388	0.001990621	0.026069744	-0.005402622	-0.004890071	0.000919469	0.020167561
ENSMUSG00000048058	Ldlrad3	-0.018302337	-0.012630518	0.011186507	0.00640531	0.006773311	-0.028437156	0.019278091	0.001572188	0.00987319	0.002480277	-0.014435612	-0.010720625	0.003996663	-0.007783703	-0.013244072	-0.010996159	-0.020448862	-0.01165363	0.013774859	-0.008773733	0.020591915	-0.015231492	0.015680651	-0.006399682	0.013473269	0.00664906	-0.004094668	0.00413896	0.013067343	0.009964873
ENSMUSG00000063450	Syne2	-0.018220985	0.008894498	0.020893215	-0.027491677	-0.003697105	-0.00191978	-0.013366338	-0.0195783	0.004758525	0.00482602	-0.005497424	-0.011111546	0.002266103	-0.02843707	0.00434692	-0.016163285	-0.020675505	-0.003002535	-0.004990584	0.014796696	0.012454898	0.004970624	0.026079947	0.016436754	0.00024967	0.007390911	-0.028097009	0.015976439	0.001325571	-0.007033117
ENSMUSG00000070544	Top1	-0.018219759	0.009161018	0.006787709	-0.004159556	0.014601814	-0.005621461	0.010925377	-0.001836747	0.006190758	0.000699588	-0.00656341	0.006644601	0.010153296	0.003961208	-0.015474569	-0.02053163	-0.007462494	0.005790987	0.010754453	-0.0058423	0.010851173	-0.002362746	-0.002258349	-5.10E-05	0.01500416	-0.003563948	0.007992799	-0.020049759	0.022211247	0.007906997
ENSMUSG00000022021	Diaph3	-0.018181721	-0.013563887	-0.010316232	-0.024564421	-0.018966494	0.000126765	0.001146634	0.000808452	0.002893313	0.011409511	0.000853438	0.006325241	0.007549479	-0.012362828	-0.01058333	-0.004083774	-0.0069628	-0.006461283	-0.02806007	-0.00400674	0.000851987	-0.015100917	0.000458433	-0.001883008	-0.006058759	0.006469946	-0.001617249	0.003938294	-0.010660474	0.012570544
ENSMUSG00000027699	Ect2	-0.018134778	-0.011671475	-0.001647648	-0.021102261	-0.005400616	0.003236522	0.003018637	-0.007086849	-0.0059179	0.01224264	-0.00394891	0.021824191	-0.001839981	-0.012399232	-0.01539355	-0.004870072	-0.010917043	0.000765785	-0.0164107	-0.003393384	0.002918583	0.002667931	0.001850668	-0.005750327	-0.004900666	-0.007010467	0.005868409	-0.013957461	0.005578905	0.004397352
ENSMUSG00000022010	Tsc22d1	-0.018129649	0.003014047	-0.004356846	-0.008781509	0.000581746	-0.002759708	0.000712348	-0.015580635	0.013933508	0.030212087	-0.009911731	0.008231506	-0.001914438	-0.010960198	0.009256427	-0.013019632	-0.000673639	3.11E-05	0.00844678	0.00460418	0.01323699	-0.003806339	0.002630846	-0.015382582	0.000437656	-0.001467919	-0.009022318	-0.005726703	0.002182154	0.001063768
ENSMUSG00000020290	Xpo1	-0.018101881	-0.000146741	-0.004971415	-0.006888774	-0.003298188	-0.000836454	-0.00247601	-0.014807458	0.001743201	0.006222858	-0.009674609	0.009930914	-0.000661773	-0.006384004	-0.008431049	-0.012223876	-0.001772079	-0.000109969	-0.006720972	0.002018579	0.004189903	0.00793546	0.004278421	-0.007374102	0.005318004	5.74E-05	-0.003388251	-0.006386334	1.55E-05	-0.005437648
ENSMUSG00000027490	E2f1	-0.018073097	-0.003664893	0.00906383	-0.017506215	0.001803998	0.003500993	8.38E-05	-0.002860645	-0.012184655	-0.012686576	0.009931368	0.020723567	-0.010915476	0.005075923	-0.015608546	-0.013328692	-0.018427559	0.008990093	-0.017503095	-0.008856749	0.007061922	0.009352158	-0.011333918	0.002159318	-0.009870375	-0.023153746	0.016984932	-0.025308281	0.002591244	-0.010659868
ENSMUSG00000048251	Bcl11b	-0.018030116	0.025076782	-0.004115181	-0.004010056	0.002027363	-0.005632987	0.003535054	5.21E-05	0.007769997	0.013229227	-0.01501546	-0.000205575	-0.006249511	-0.00943953	-0.016343245	-0.026345935	0.011483018	-0.004034781	0.005869954	0.003857258	0.008623827	-0.011142862	0.017912152	-0.01343539	0.011286683	-0.005881135	-0.010908198	0.000353696	0.00796801	-0.00924038
ENSMUSG00000022961	Son	-0.018018234	-0.009603509	0.004252614	-0.006532464	0.005881989	-0.004612701	0.01430541	0.003773657	0.007635646	0.004532657	0.02616644	-0.01159459	-0.012833667	0.004389954	-0.003797544	-0.012830506	-0.015732342	0.002438126	0.003730251	-0.008433126	0.004564319	-0.009195853	-0.004672121	-0.003513076	-0.02084489	-0.003630197	-0.015081074	0.001950645	0.013400874	-0.002413775
ENSMUSG00000003992	Ssbp2	-0.017998074	-0.004844424	-0.018088266	0.006820793	-0.015418982	-0.008720048	0.018075419	-0.033844944	0.003641242	0.006326674	-0.002071694	0.011547753	0.007511693	-0.009490983	0.007499976	-0.009594304	0.009082291	-0.017035896	0.004980774	-0.016720692	0.012671577	0.020139474	-0.005223337	0.002910936	0.007529808	-3.87E-05	0.007594898	0.01772029	0.007138592	-0.005241535
ENSMUSG00000049517	Rps23	-0.017994219	0.008333504	0.012535576	-0.027542917	-0.004409134	0.018790517	0.02603545	0.037403604	0.053606506	-0.034072504	-0.024921036	0.026034776	0.003656608	0.011812762	-0.032050854	-0.018121744	-0.013927725	0.002349196	-0.0076821	-0.017356625	-0.009396865	-0.05166325	-0.014633571	0.023755259	0.051327959	-0.048502798	-0.004277938	-0.021754861	0.024612412	0.000570664
ENSMUSG00000026640	Plxna2	-0.017979259	0.013035526	0.009131768	-0.001366757	0.019725354	-0.024819764	-0.007367525	-0.010831652	0.043914584	0.037347324	0.007236002	-0.004261054	0.011713608	-0.030180356	-0.013289664	-0.0194496	-0.004916899	-0.003204377	0.029414957	0.032270454	0.036529439	-0.031464514	0.005601766	-0.004458512	0.001534992	0.013127724	-0.008306406	0.001157362	-0.009012943	-0.01042556
ENSMUSG00000001300	Efnb2	-0.01796836	0.006397284	-0.001708307	-0.001624767	0.009932181	-0.004005936	0.006633487	-0.015771783	0.006674425	0.01811232	-0.007860363	0.014278614	-0.005667679	-0.001230999	-0.006618061	-0.015158672	0.000589307	0.003085022	0.008124763	0.000617966	0.01089347	0.004033743	-0.000910785	-0.015062657	0.006220297	-0.005782801	-0.006978104	-0.005492863	-0.007630441	0.010528987
ENSMUSG00000028639	Ybx1	-0.017966573	0.012663444	0.001051705	-0.015215438	-0.014261825	0.00903745	0.017635083	0.023793732	0.019492779	0.005558288	0.005438971	0.016863267	-0.029330152	0.001153782	-0.009116661	-0.019810411	0.000498674	-0.008105439	-0.009023617	-0.010360755	-0.006345047	-0.030949188	-0.007508846	-0.00483887	-0.009440959	-0.038183947	-0.002429163	-0.00487619	0.004964597	-0.006826898
ENSMUSG00000021182	Ccdc88c	-0.017941038	0.002796128	-0.008842221	-0.010971361	-0.005523288	-0.005123717	0.009351374	0.001299574	0.014225851	0.015066876	-0.021054357	0.003478333	0.013939116	0.032840278	0.039736643	-0.016614217	-0.000981206	-0.001167668	-0.009431786	-0.012364972	0.009978124	-0.014092392	-0.021046331	-0.020023894	0.023936115	0.013241579	-0.029206553	0.023363608	-0.005202051	0.01177098
ENSMUSG00000022607	Ptk2	-0.0179391	0.0041228	-0.006393294	0.000675731	-0.004345723	-0.016412266	-0.005204865	0.012520281	-0.010797822	0.001795859	-0.025342137	0.00216946	0.011749292	0.024088201	-0.031600615	-0.019072693	-2.66E-05	-0.00614995	-0.014440904	-0.000771084	0.004323945	-0.006565757	0.005676496	-0.029344784	0.037098449	0.006129654	0.003077694	-0.002633946	0.011369964	0.017899998
ENSMUSG00000021709	Erbin	-0.017899402	0.001499942	-0.016522596	0.011147173	0.019225101	-0.011974577	-0.031446555	0.031610702	-0.024403938	0.010953577	-0.012706193	0.014765496	-0.000895132	-0.00330126	-0.00022348	-0.017273582	0.010190236	0.016525406	-0.009893148	0.027641568	0.003159728	0.000176814	0.001094481	-0.008904122	0.000267199	0.001618006	-0.003688591	0.002712526	0.002261596	-0.007710973
ENSMUSG00000075254	Heg1	-0.017707067	-0.019779114	-0.003397345	-0.013251228	0.000717972	-0.00031788	-0.003728597	0.003308931	-0.002652064	0.013288556	-0.020217077	-0.003778888	0.000583868	-0.004156885	0.017156087	-0.003244227	-0.015964542	0.010124967	-0.016917277	-0.003060874	0.005089932	-0.00463416	0.007001726	-0.002125965	-0.005111128	0.005280858	0.006220935	-0.010453259	-0.006168328	0.003630955
ENSMUSG00000038143	Stox2	-0.017680018	0.005630295	-0.010430866	-0.005202764	0.005249591	0.000500929	-0.000164829	0.004241871	0.006297149	0.033745727	-0.012589053	0.004007609	0.012679989	-0.000398811	0.01310056	-0.016138658	0.006319254	0.00605371	0.005855139	0.00419647	0.008328598	-0.009820969	-0.000427174	-0.013676925	0.0112621	0.00703557	-0.006798182	0.004683734	0.004663941	0.010465394
ENSMUSG00000048078	Tenm4	-0.017675012	0.009727269	-0.038538257	-0.005302912	-0.002920856	-0.010898231	-0.022933962	-0.019995204	0.011521636	0.026193597	-0.018440317	0.009337128	0.00526913	-0.003870526	-0.007049766	-0.015291012	0.029748014	0.003941014	-0.01499428	0.023679669	0.018291365	0.001130474	0.004136689	-0.022676527	0.016963923	0.000839979	0.005665397	0.03714043	0.000916499	-0.029985137
ENSMUSG00000045216	Hs6st1	-0.017660946	0.016661853	-0.000802014	-0.005508709	0.012826341	0.001283602	0.02370538	0.012251988	0.015374111	0.033304084	-0.007095911	-0.010956277	0.005007625	0.028931683	-0.026665269	-0.022794367	0.003028267	0.007858666	0.008852081	-0.016379821	0.012058178	-0.039038563	-0.000580998	-0.049254782	0.017457018	0.021533335	-0.013576944	0.003312817	-0.019072234	0.040556523
ENSMUSG00000041126	H2afv	-0.017654987	-0.004078829	0.013305655	-0.009055898	0.003644952	0.00390902	0.007638521	0.003128499	0.003774211	-0.000693317	0.005081506	0.009768617	-0.013204578	-0.005381976	-0.009021587	-0.011481154	-0.018467095	0.003702395	-0.000793092	-0.005622569	0.002106495	-0.005633455	-0.002191402	0.002493585	-0.008114319	-0.019726566	-0.000982216	-0.013557859	0.008973925	0.000921548
ENSMUSG00000003436	Dll3	-0.017587908	0.012150958	0.005788766	-0.021083652	0.012130455	0.001311516	0.006665253	0.005684873	-0.003499246	-0.013064029	0.010446158	0.004745274	-0.000882281	0.008801645	0.007599761	-0.023609903	-0.010999447	0.014067345	-0.007194591	-0.010927947	0.006331629	0.000153922	-0.012528543	0.00989363	-0.006634809	-0.007685157	-0.001246454	-0.011980095	-0.00086223	0.003307049
ENSMUSG00000025089	Gfra1	-0.017573109	0.036574274	-0.006736782	-0.022256357	0.027981643	-0.034088341	0.029154931	0.008771682	0.007511693	-0.007486765	0.010988568	0.000147963	0.022316851	0.038017973	0.014617246	-0.042352352	0.007738212	0.006201325	0.009196313	-0.024119129	0.050003533	-0.016617094	-0.027430677	-0.005270781	0.027610342	0.027780839	-0.035145094	0.030466182	-0.014833455	-0.016515401
ENSMUSG00000027070	Lrp2	-0.017561263	-0.013101454	-0.013496155	-0.007419183	0.002185065	-0.011847584	0.002203509	0.013289183	-0.015091534	0.019811512	-0.023096957	0.028309879	0.01758407	-0.021657967	0.004884866	-0.003540641	-0.000166287	-0.000835389	-0.005022817	-0.000901696	0.005514541	-0.005443213	-0.00078764	-0.002054225	0.004241601	0.009112537	0.007925498	0.002870218	-0.000384934	0.01027054
ENSMUSG00000070436	Serpinh1	-0.017553326	-0.006774695	-0.002048141	-0.011081069	-0.001208908	0.005512096	0.002991669	-0.001994383	0.000606013	7.06E-05	0.013369758	0.012836908	-0.011042552	-0.008543834	-0.011337954	-0.011374214	-0.008612737	0.004643563	-0.00664075	-0.004420535	-0.00259128	-0.001455195	-0.003668855	0.001506876	-0.006193932	-0.0091739	0.005808541	-0.014734871	0.003039898	0.00290801
ENSMUSG00000052146	Rps10	-0.017500046	0.005460341	0.003303142	-0.025830874	-0.005144175	0.009496308	0.029536708	0.03910458	0.02479744	-0.016329657	0.001899447	0.014828323	-0.027899086	0.005198305	0.016584457	-0.018083882	-0.008498838	0.001645516	-0.011297406	-0.023164297	-0.003722343	-0.039871292	-0.01429961	0.012651978	-0.004018479	-0.037361289	-0.019341292	0.016747232	-0.022588441	0.002667063
ENSMUSG00000044477	Zfand3	-0.01749354	0.014812488	0.001815489	-0.014482986	-0.001924738	0.00011955	0.003699196	-0.005247922	-0.003317476	0.004619899	-0.009271438	-0.011067504	0.010794281	0.006952706	0.015391473	-0.022816115	-0.003135359	0.001937573	-0.006908978	-0.008210875	0.009350038	0.003059564	0.005370603	0.00072266	0.01145215	0.015360772	-0.019932263	0.006558443	-0.014043982	-0.004639558
ENSMUSG00000030849	Fgfr2	-0.017472081	-0.03430896	-0.026208988	0.015086721	0.013579929	-0.025591091	0.003260416	0.024599893	0.010474779	-0.019959607	-0.038239905	-0.013017106	0.022602636	0.003991317	-0.006936045	0.001166085	-0.001662543	0.009670041	-0.016719505	0.000465943	0.000671832	-0.017560431	0.007879068	0.008572226	0.021577735	0.030478624	-0.001832907	0.005092948	0.018304831	-0.005301116
ENSMUSG00000032399	Rpl4	-0.017416169	0.004598375	0.007699749	-0.027594307	-0.006235974	0.012915056	0.020318222	0.027914489	0.019850152	-0.016987567	0.011053492	0.012431116	-0.026668371	-0.00076777	0.006884847	-0.016494633	-0.012782876	0.003690971	-0.014951847	-0.017948948	-0.001264085	-0.030368233	-0.012684435	0.018903155	-0.012171764	-0.040959657	-0.010032402	0.002936532	0.005174309	0.00423
ENSMUSG00000003970	Rpl8	-0.01736404	0.004780866	0.014076645	-0.020767977	0.002961548	0.009369727	0.014303106	0.013028065	0.014151448	-0.01331975	0.017308242	0.022283314	-0.043840038	-0.002608036	0.001568436	-0.017013635	-0.016237527	0.005573239	-0.003665479	-0.008557593	-0.001475708	-0.013701144	-0.0104195	0.008276681	-0.021187166	-0.0558511	-0.004271601	0.000129471	0.009835462	0.003774373
ENSMUSG00000045095	Magi1	-0.01735831	0.010442368	0.009239747	-0.019137611	0.025694464	0.002325885	-0.014849424	-0.003614834	0.010050093	0.045088156	-0.015323813	0.014403694	0.01844463	0.006502745	0.010519226	-0.017235956	-0.011279564	0.023956573	0.012605627	0.016794056	0.023736422	-0.014320112	-0.007964699	-0.034342301	0.02447431	0.01885367	-0.013814721	0.009602361	-0.000352104	0.009484528
ENSMUSG00000062825	Actg1	-0.017347033	0.024510912	-0.005655167	-0.007882615	-0.01013901	0.006098822	-0.007655877	-0.000179054	0.020795035	-0.036376032	0.0023364	0.001293743	-0.03039278	-0.008977099	-0.000921688	-0.028099059	0.009835051	-0.003967724	-0.010933196	0.008234643	-0.01535976	0.002153089	0.005197353	0.029999214	-0.005725445	-0.039624302	-0.009100487	-0.012473202	0.021910714	0.002638571
ENSMUSG00000028583	Pdpn	-0.017342266	-0.010512351	-0.011257085	-0.01040094	0.002728008	0.00316231	0.007135159	0.000529966	0.007959665	0.001213772	-0.000809898	0.004890286	0.007701865	-0.013965357	0.001611558	-0.007953696	-0.003187461	0.007744197	-0.005395517	-0.005515892	-0.001129269	-0.007556502	-0.000601813	0.009795374	8.72E-05	0.006133694	0.002630631	-0.00454019	0.001517271	7.87E-05
ENSMUSG00000029730	Mcm7	-0.017281025	0.001812192	0.003630649	-0.010831087	-0.001497709	0.003311469	-3.08E-05	0.00416243	0.001430804	0.00516547	-0.001903351	0.005845505	-0.010185694	-0.003392216	-0.004032581	-0.0138284	-0.007967428	0.002760588	-0.00838659	-0.000164358	0.002173278	-0.005193939	0.002247157	-0.002481013	-0.005012078	-0.012560247	-0.001873602	-0.006587313	0.001892751	-0.002578181
ENSMUSG00000026196	Bard1	-0.017264685	-0.010653653	-0.007522273	-0.010527582	-0.003840173	-0.006490984	-0.000478713	-0.007024443	-0.009605827	0.008116872	-0.016061029	0.009302225	0.003335628	-0.005002328	0.001690873	-0.006239914	-0.005973869	-0.000782351	-0.015561192	-0.002647139	0.003417434	0.009591259	0.004948029	-0.005980073	0.001582214	0.005836277	-0.012289267	-0.006793475	0.006255178	0.004593202
ENSMUSG00000046442	Ppm1e	-0.017213914	0.017521112	-0.002131111	-0.017080527	-0.015304482	0.002798429	-0.038846293	0.00649431	0.025624193	0.01676127	0.001367045	-0.011167846	0.03012096	-0.005586486	0.024408991	-0.023019068	0.002206577	-0.002590822	-0.015248749	0.040187265	-0.010678095	-0.01943217	-0.006025331	0.010732191	0.004001502	0.025577642	-0.003061348	0.001544124	0.006771923	0.002088208
ENSMUSG00000024827	Gldc	-0.01718755	-0.018486543	-0.014112023	-0.014923666	0.011066033	0.002692053	-0.014785235	-0.005873408	0.013644906	0.01643418	-0.015267922	-0.003682325	0.008431097	0.011833489	0.038394721	-0.004397544	-0.009420956	0.024327641	-0.013217127	0.008125116	0.006104702	-0.006270305	-0.009602609	-0.011097325	0.003353097	0.014712805	-0.012490333	0.007897635	-0.007254161	-0.001618562
ENSMUSG00000018412	Kansl1	-0.017166839	0.006463917	0.002986849	-0.009190713	-0.000128681	-0.000634441	-0.001542735	0.003670083	0.001517173	-0.009866292	-0.006076129	-0.004919265	0.032783566	-0.007674062	-0.022919337	-0.017743251	-0.00645294	0.000433088	-0.005288254	0.000106438	-0.00031245	-0.007723321	0.005464074	0.014802466	0.021203294	0.015102469	0.015264366	-0.011463835	0.014343437	-0.009219677
ENSMUSG00000090862	Rps13	-0.017130096	0.007601116	0.008363546	-0.024011725	-0.006435554	0.01505795	0.029444514	0.040519929	0.047486985	-0.019248184	-0.02233207	0.013908916	-0.001689844	0.016480592	-0.015062752	-0.017486026	-0.010702913	-0.000334921	-0.007482746	-0.021018665	-0.009803898	-0.054112595	-0.012988535	0.011930861	0.039126435	-0.035055399	-0.016527704	-0.01137963	0.01140035	0.00421304
ENSMUSG00000020134	Peli1	-0.017123849	0.003434466	0.000779466	-0.007006582	0.006837383	-0.005353105	0.00075348	0.008781509	0.004376953	0.009676129	-0.01664403	-0.00213927	0.007709487	-0.003108083	0.013477488	-0.016946602	-0.006594359	0.005347384	0.001995735	-0.000747203	0.007488848	-0.011342421	0.005569664	-0.002178631	0.011743737	0.006363177	-0.012612584	0.004260622	-0.000639559	0.009742959
ENSMUSG00000006649	Nphs1	-0.01711443	-0.000880922	-0.01031233	-0.029262505	0.015012553	0.004882386	0.002119788	-0.001910574	-0.01164923	-0.023569293	0.014506261	-0.003661006	0.008500025	-0.032654569	0.002541751	-0.013877331	-0.004749225	0.023487174	-0.009363847	-0.009005303	0.011534109	0.003578946	0.009601582	0.033750923	-0.009536158	0.001512264	0.01620267	0.003594227	-0.002954431	-0.01402449
ENSMUSG00000028081	Rps3a1	-0.017102474	0.004942964	0.00512352	-0.027587881	-0.012465193	0.012342764	0.022827371	0.041809708	0.025722758	-0.021029646	0.00186322	0.00436225	-0.032345052	-0.002419698	0.019298622	-0.017168454	-0.010673282	0.000441465	-0.017923346	-0.020556404	-0.005317622	-0.04433326	-0.006271125	0.022349812	-0.006623676	-0.044587793	-0.015179147	0.028075169	-0.014439251	0.012909645
ENSMUSG00000029414	Kntc1	-0.017083713	-0.01502721	-0.004848334	-0.029590735	-0.011460895	0.006136419	0.002745792	-0.001296274	-0.009585103	0.012072488	0.002051025	0.019166041	0.004523991	-0.014243145	-0.019641928	-0.002645737	-0.011027002	0.000216512	-0.026648349	-0.004824893	0.002490072	-9.49E-05	0.002825381	-0.003467673	-0.005191761	-0.000874033	0.006869328	-0.017309338	-0.00645629	-0.002492995
ENSMUSG00000093930	Hmgcs1	-0.017080531	0.015130415	-0.008070977	-0.001257644	0.000921958	-0.01275751	0.000445308	-0.011178743	-0.004181938	-0.000115281	-0.001083467	0.02073546	-0.006150271	-0.022841292	0.005833831	-0.021026324	0.009155305	-0.006670317	0.005621513	0.002607154	0.011119622	0.012433049	0.000878445	0.010587946	-0.005009709	-0.011984251	-0.006952044	-0.024493941	-0.018964229	-0.00747498
ENSMUSG00000034109	Golim4	-0.017052759	-0.003996819	-0.009516027	0.004442467	0.002915999	-0.000379477	0.00206763	-0.010030745	-0.011804978	-0.011793823	0.000898995	-0.000975907	-0.001721632	0.017721409	-0.004601314	-0.013627186	-0.001628208	0.008469533	-0.010722284	-0.011734576	0.001640514	0.018807166	-0.006932616	-0.00699734	0.00624637	0.005625101	0.00186117	-0.002267219	-0.008785511	-0.007493202
ENSMUSG00000037474	Dtl	-0.017047077	-0.010324757	-0.002803716	-0.025345475	-0.009210037	0.005555482	0.001470541	-0.001100552	-0.007034145	0.007280436	0.002195522	0.015794163	-0.001882165	-0.010129728	-0.02170617	-0.005829012	-0.010650881	0.002021554	-0.023939893	-0.005379479	0.004682503	-0.002326165	0.002528207	-0.004865085	-0.00674681	-0.007224938	0.012770608	-0.015385615	-0.002870979	-0.000906964
ENSMUSG00000020460	Rps27a	-0.017037708	0.004864711	0.0111458	-0.032133336	-0.013975401	0.022876076	0.033199192	0.052116374	0.054700987	-0.02631973	-0.016486414	0.014663269	-0.009031482	0.013339655	-0.013469706	-0.016027488	-0.014493968	-0.001460835	-0.012732465	-0.023818122	-0.01897924	-0.066205483	-0.013536778	0.019957282	0.032346232	-0.045062578	-0.011191963	-0.002525927	0.010047136	0.008268741
ENSMUSG00000032254	Kif23	-0.017013921	-0.012523238	-0.003937618	-0.024802078	-0.008257949	0.0042245	0.005708329	-0.002070273	-0.003192253	0.011895064	-0.000639997	0.019768318	0.001737954	-0.010035684	-0.013733708	-0.004160117	-0.010120217	0.000164563	-0.020078038	-0.005927661	0.002733676	-0.002689571	-0.001072577	-0.003463619	-0.003787647	-0.002286321	0.005963482	-0.016434956	-0.001651743	0.002000755
ENSMUSG00000040717	Il17rd	-0.016997955	-0.008631615	-0.011329065	-0.01066344	-0.003239998	0.003961581	0.008410619	-0.006010362	-8.94E-06	0.012427279	0.014951141	0.011427888	0.006072082	-0.013924146	-0.003302828	-0.008461509	0.000454637	0.000429936	-0.004887816	-0.002521159	-0.000239408	0.005452778	-0.003093696	0.005773562	-0.006640339	0.004750561	0.001309045	-0.007156861	0.002762105	-0.002871825
ENSMUSG00000002055	Spag5	-0.016957179	-0.010983737	0.018364298	0.009989355	-0.034192117	0.092883507	0.014359596	0.057228848	0.092933112	-0.116594209	-0.117360203	0.088730673	0.096745587	0.004358655	-0.111386102	-0.00103295	-0.012691995	-0.002659795	-0.000600769	-0.014049161	-0.125604982	-0.050921709	-0.014171864	0.061080658	0.199704629	-0.046268639	0.005821755	-0.098214049	0.028639488	-0.012969468
ENSMUSG00000035021	Baz1a	-0.016948941	0.003475003	-0.003833935	-0.021394549	-0.003386231	0.008641141	-0.00417006	0.001492326	-0.003993384	0.009766755	-0.004370637	-0.007652095	0.008288394	-0.002022329	0.01361102	-0.014563263	-0.004695664	0.009698532	-0.020468147	-0.003068907	0.002028862	-0.00392684	0.003794551	0.003327255	-0.003379361	0.0160283	-0.011578783	-0.000879124	-0.007935992	0.007896721
ENSMUSG00000020723	Cacng4	-0.016947795	0.018932414	-0.019762805	0.012365669	-0.008307962	-0.004853975	0.010367542	-0.001070436	0.002997654	0.021294152	0.010288117	0.007017985	-0.013349426	-0.003359662	-0.008402319	-0.023423157	0.025123374	-0.011915037	0.007559748	-0.002909379	0.005553219	-0.005167748	-0.000785463	-0.017153141	-0.003361413	-0.004086736	-0.000135579	0.019370259	-0.01834297	0.002374666
ENSMUSG00000027803	Wwtr1	-0.016936236	-0.017251853	-0.010471152	-0.013507529	-0.002078111	0.004918457	0.009695967	0.004195212	0.00801862	0.004745281	0.002432251	0.001728434	0.005943453	-0.008119288	0.002470791	-0.004677198	-0.006992784	0.00543981	-0.010167595	-0.008044031	-0.0027402	-0.009805671	-0.001476965	0.006550532	-0.002228147	0.004482718	-8.45E-05	0.00465851	-0.003752708	0.004471529
ENSMUSG00000019961	Tmpo	-0.016872294	0.002389421	0.007594754	-0.008928378	-0.001716557	0.003258677	-0.000177669	-0.010228563	-0.003396102	0.015189001	-0.000540973	0.011704205	-0.007747113	-0.015955552	-0.005246377	-0.012005269	-0.008589778	-0.002194567	0.000532711	0.003251706	0.000394555	0.005163822	0.007407835	-0.005621273	-0.00847921	-0.005474217	-0.004090567	-0.005905942	-0.002749266	0.001843851
ENSMUSG00000048922	Cdca2	-0.016855866	-0.012573345	-0.004189436	-0.026881084	-0.00966989	0.008296856	0.004205398	0.000964165	-0.007184165	0.006158349	0.010965002	0.022471142	0.001329374	-0.013375748	-0.034972931	-0.00453655	-0.009536952	0.001317034	-0.024140584	-0.005637069	0.002753933	-0.003574318	3.96E-05	-0.003086255	-0.006271339	-0.006033835	0.017127399	-0.021107263	-0.005427651	-0.001375709
ENSMUSG00000029614	Rpl6	-0.01684762	0.007217848	0.007492922	-0.0279431	-0.013840353	0.017437405	0.032912941	0.053409662	0.045049795	-0.017058857	-0.012699915	0.007546022	-0.010488717	0.012041519	-0.005770932	-0.017061764	-0.010156589	-0.003138913	-0.013270513	-0.024674428	-0.012430092	-0.065486414	-0.012200695	0.012873037	0.020399126	-0.035224102	-0.015525158	0.005957737	0.009812235	0.009704161
ENSMUSG00000071172	Srsf3	-0.016847253	0.005695012	0.007380403	-0.01212085	0.002615895	0.005557941	0.005437384	0.003096329	0.002076668	-0.014290804	0.009496464	0.013294751	-0.027636681	-0.013747474	0.006593232	-0.016572218	-0.009352303	0.003452155	-0.003133277	-0.003910764	-0.00211342	-0.000402435	-0.000737725	0.014995623	-0.01767203	-0.03277929	-0.005087044	0.000379816	-0.002451163	-0.003418665
ENSMUSG00000032562	Gnai2	-0.016812415	-0.001214833	-0.000424988	0.000513851	0.006062056	-0.005041562	0.012289808	-0.003098508	-0.002494562	0.001396849	0.005711673	0.018191911	0.000186007	-0.008408954	-0.003325217	-0.012824353	-0.00405877	-0.000494868	0.005199297	-0.007505603	0.005778305	0.00407336	-0.008367478	0.005618012	-0.003664522	-0.004747373	0.000184375	-0.008442578	0.004002138	-0.000362606
ENSMUSG00000028364	Tnc	-0.016787323	-0.04965747	-0.055929559	-0.019528543	-0.015659593	-0.021606493	0.002034335	-0.01786707	0.020044553	0.015608636	0.014427457	-0.001255171	-0.015430753	-0.014867078	-0.00620676	0.003487111	0.005248805	-0.002306866	-0.01803414	-0.003334863	-0.001915619	-0.006650535	0.010218014	-0.010307204	0.000970077	-0.007878575	0.019886165	-0.002303454	-0.007405763	0.002945371
ENSMUSG00000045751	Mms22l	-0.016786492	-0.005245675	-0.004394699	-0.013734036	-0.007657304	0.001501666	-0.001745638	-0.001028141	-0.008092791	0.008762147	-0.003615706	0.016836079	0.000808126	-0.016474476	-0.002476895	-0.007826333	-0.004510258	-0.001565566	-0.014773793	-0.000772329	0.00167293	0.00066203	0.001662811	0.000556648	-0.005521527	-0.00033984	-0.002604636	-0.005216258	-0.013068615	0.002666478
ENSMUSG00000020048	Hsp90b1	-0.01677231	-0.003244558	0.001642865	-0.002450249	0.010592973	-0.005009028	0.006803924	-0.006707508	0.004567223	0.020733439	0.003198988	0.018551431	-0.028608882	0.003892265	0.006956565	-0.01065158	-0.00754355	0.005342176	0.006269	-0.000916302	0.011212135	-0.000523197	-0.008728326	-0.021046996	-0.011810336	-0.017029544	-0.015079653	-0.004097722	-0.01457132	0.000852233
ENSMUSG00000044340	Phlpp1	-0.016766674	-0.022117157	-0.012207847	0.006032608	0.007634426	-0.032006271	-0.023952345	0.015686294	-0.034667269	-0.009675537	-0.03082839	-0.001423128	-0.005890593	-0.013247427	0.002106722	-0.006506397	-0.008143115	0.001196204	-0.023121074	0.014481939	0.014297101	0.018459566	0.026151734	0.002219865	0.012886173	0.00298649	-0.025947477	0.006063262	0.004548435	-0.02570369
ENSMUSG00000028495	Rps6	-0.016760382	0.007702534	0.005285883	-0.033158758	-0.015350543	0.015649356	0.018425479	0.043749106	0.048418033	-0.030901408	-0.022999114	0.011063727	-0.002654385	0.006962957	-0.014388786	-0.016617943	-0.009774606	-0.001373418	-0.020960721	-0.014563317	-0.009031275	-0.056798714	-0.007236506	0.025927089	0.040430846	-0.041835574	-0.009825334	0.005307456	0.00651628	0.010461256
ENSMUSG00000024304	Cdh2	-0.016746	0.02648025	0.000794055	-0.00446104	-0.01185931	-0.017472443	-0.007538792	-0.013543995	0.006871013	0.030913756	-0.011440682	0.005752679	-0.014143807	-0.007872077	-0.012422909	-0.024845466	0.009729045	-0.020635355	0.003295162	0.017303664	0.014382326	-0.004488231	0.016252931	-0.028413803	0.000576884	-0.010407374	-0.012929571	-0.004553575	0.007894504	0.008258141
ENSMUSG00000050840	Cdh20	-0.016737066	-0.065771549	-0.037023394	-0.005442858	0.019624935	-0.047245656	-0.041291939	0.008015079	-0.004182215	-0.035285933	-0.012174484	0.010702358	-0.015053845	0.017980795	0.009585184	0.006938777	-0.02307097	0.025705302	-0.051596371	0.023334092	0.020538459	0.011193982	-0.013597538	-0.000352814	0.007735854	-0.008172574	0.026889098	-0.017302876	-0.025467599	0.049107657
ENSMUSG00000027878	Notch2	-0.016699032	-0.027193413	-0.022841988	-0.007238086	0.001489907	-0.005293643	0.004629038	-0.006601989	0.00928577	0.005308711	-0.004361588	0.007174274	0.002094045	-0.003144289	0.010910287	-0.000254058	-0.003366074	0.007703164	-0.009065611	-0.003789712	-0.002500454	0.000107082	-0.005029237	-0.004446772	-0.002574222	0.005154486	0.006397431	-0.006620891	-0.007460445	0.008523966
ENSMUSG00000071856	Mcc	-0.016685268	-0.027658304	-0.031629202	-0.010321794	0.018811781	0.003886416	-0.00374519	-0.015370801	0.02409017	0.00762327	-0.021976652	-0.04376632	0.006449636	-0.004817419	-0.00692442	-0.001136949	-0.000775715	0.034512918	-0.012197809	-0.001741012	0.012116586	-0.011396313	0.031843254	0.001809435	0.027393056	0.018888094	-0.029705561	0.015651134	-0.00269611	-0.017893203
ENSMUSG00000023004	Tuba1b	-0.016679173	0.008341149	0.010378908	-0.016728854	-0.015050249	0.003630767	0.032875211	0.036675078	0.034722801	0.004635002	0.009013991	0.013656347	-0.009887936	0.006271065	-0.034449937	-0.016935913	-0.009281533	-0.016399341	-0.003044209	-0.020842031	-0.001279802	-0.057745514	-0.017460828	-0.006883044	0.00436697	-0.03019723	0.006185206	-0.014744227	0.015583009	-0.002483664
ENSMUSG00000027977	Ndst3	-0.016639815	-0.012904886	0.023618604	-0.039671847	-0.017729805	-0.044209867	0.00522465	-0.007185605	0.026290005	0.050848814	-0.045340406	-0.014683789	0.035309049	0.026158914	0.02078111	-0.004132498	-0.040108636	-0.027035224	-0.017602415	0.00213809	0.051872597	-0.02676624	0.000112487	-0.034064769	0.033430199	0.042915285	0.005088738	-0.007299412	-0.051372483	0.021529801
ENSMUSG00000025362	Rps26	-0.016635087	0.005884518	0.003453352	-0.020673965	-0.007444906	0.016191767	0.025821597	0.040411121	0.025716953	-0.022826161	0.002465571	0.012074885	-0.016937259	0.003346744	-0.001059998	-0.017030863	-0.00651228	0.001420749	-0.01106075	-0.02034959	-0.013332866	-0.039537772	-0.012351603	0.019648955	0.001723825	-0.035400391	-0.009412536	-0.000405712	0.001203167	-0.003892229
ENSMUSG00000012443	Kif11	-0.016622239	-0.011126943	-0.003904547	-0.020279182	-0.010976657	0.00306709	0.004381471	0.000325806	-0.003692814	0.014479661	-0.003341582	0.014345417	0.004940939	-0.009610672	-0.012401875	-0.004304177	-0.008453491	-0.002645239	-0.019388313	-0.005522697	0.001676521	-0.006145032	0.000813629	-0.005870583	-0.004604825	0.00264119	0.002653685	-0.011265524	-0.000409246	0.004214039
ENSMUSG00000021796	Bmpr1a	-0.016618717	-0.007820809	-0.003235002	-0.009855935	-0.000406838	-0.002026525	0.001489144	-0.013678119	-0.00300263	0.005978575	0.01182969	0.010702519	-0.005678513	-0.012867433	-0.007621611	-0.009569415	-0.00731982	0.000993865	-0.003471957	-0.000715895	0.005216895	0.007324801	0.001715931	-0.001554361	-0.00704643	-0.004149756	0.005229645	-0.001995396	-0.013620376	-0.002609587
ENSMUSG00000061787	Rps17	-0.016539096	0.006139595	0.001439557	-0.036217653	-0.016140285	0.022700062	0.023563836	0.051182045	0.04580287	-0.039687776	-0.011157137	0.012994071	6.21E-08	0.005352626	-0.002251428	-0.016201106	-0.00811223	0.002601917	-0.026018525	-0.021206555	-0.015218901	-0.057780538	-0.016695309	0.038428555	0.031592331	-0.039140408	-0.015679451	0.008579238	-6.68E-07	0.003835971
ENSMUSG00000036371	Serbp1	-0.016489032	0.002685344	0.007708899	-0.007486195	0.006809182	0.001669512	0.015048313	0.001102938	0.005412031	0.00860861	0.005910747	0.014594641	-0.009413064	0.003757914	-0.014858774	-0.014304457	-0.009726443	0.002820907	0.004849425	-0.009519026	0.006387037	-0.008341707	-0.007063822	-0.010726235	-0.002734751	-0.01463427	0.00154702	-0.010860995	0.003324311	-0.002773069
ENSMUSG00000018593	Sparc	-0.016475216	-0.027043001	-0.020029282	-0.006844062	-0.003032815	-0.009761285	0.003124414	0.00646334	0.004118929	-0.007956999	-0.008523464	0.005092691	-0.010030116	-0.014487445	0.00647729	-0.001367327	-0.005059605	0.001343765	-0.013468869	-0.001719152	-0.004199543	-0.000124893	0.006379853	0.009091106	0.003830109	-0.005297618	-0.007463133	-0.00693116	0.014289397	-0.002819326
ENSMUSG00000056486	Chn1	-0.016461339	0.025409135	-0.008730857	0.003076539	-0.009130631	-0.016025222	0.003615249	-0.016065631	0.001100529	-0.007597296	-0.000624485	0.006398514	0.015146623	0.004271777	0.032616061	-0.027245361	0.014048218	-0.016974156	0.003962134	0.000211762	0.003738647	0.019321142	-0.014801647	0.009976375	0.005323845	0.012657562	-0.030664189	0.015951594	0.0160139	0.009921488
ENSMUSG00000004637	Wwox	-0.016433081	-0.036042228	0.007449339	0.006975239	0.019856865	-0.006557956	0.006438424	0.012398815	0.0060319	-0.009724856	0.000789991	0.000396531	0.014995595	-0.010328242	-0.034571977	0.003953806	-0.02868705	0.013938741	0.007493525	-0.00378356	0.004286457	-0.018999745	0.001137353	0.001736034	0.011557661	0.004331273	0.023654036	0.005996836	-0.000137178	-0.014954935
ENSMUSG00000030213	Atf7ip	-0.016409709	0.007077257	0.006082864	-0.002462405	0.008923418	-0.010242978	0.010636365	0.007313734	0.010747548	0.017371845	-0.009045013	-0.00913296	0.002837302	0.017364205	-0.012170475	-0.018758644	-0.007814264	0.000605481	0.007169359	-0.005595811	0.013144866	-0.019740192	0.001602287	-0.022012304	0.015491263	0.008000158	-0.011542352	0.001727147	-0.003902409	0.006114162
ENSMUSG00000058600	Rpl30	-0.01639075	0.007912526	0.012531063	-0.01155828	0.004171726	0.002321447	0.016114027	0.009817466	0.022201473	0.000581067	-0.001733496	0.009652954	-0.015133842	0.00619833	-0.010558619	-0.017295436	-0.011515762	0.000338498	0.006342802	-0.007174159	0.004351916	-0.02127407	-0.004268956	-0.004732903	0.007682352	-0.027341751	-0.005004653	0.001987929	0.008849359	0.002491121
ENSMUSG00000024642	Tle4	-0.016374108	0.007488248	0.005410781	0.014765111	0.005300696	-0.029491371	0.011753924	0.012814104	-0.004131548	0.018434279	0.014058585	0.023361698	0.002881289	-0.009503617	-0.009574959	-0.020367955	-0.001369959	-0.017372802	0.018143314	0.001317432	0.026030138	-0.007945996	-0.014361968	-0.003615381	-0.010075892	-0.002855478	0.017681647	-0.013571681	-0.007039877	-4.56E-05
ENSMUSG00000038872	Zfhx3	-0.016335329	0.044643256	-0.031176413	-0.016077828	0.031267045	-0.076173543	0.043718979	0.020815973	0.072530249	0.004445416	0.057613586	0.056473217	0.044345066	-0.07582262	0.024544056	-0.040020453	0.036633799	-0.019267686	0.029923546	0.004742941	0.111606754	-0.052655876	-0.071445912	0.090610708	-0.02849625	-0.003161519	-0.080511702	-0.131144217	-0.004602897	0.044329518
ENSMUSG00000022748	Cmss1	-0.016293034	-0.000531217	0.012700877	-0.016992529	0.043793131	-0.024095148	0.012364927	-0.04955232	-0.019685004	0.038745116	0.010315497	0.058997299	-0.08259355	-0.007577354	0.032796975	-0.011670065	-0.01720684	0.018450816	0.022704695	0.000728727	0.057490281	0.043198337	-0.005334015	-0.038866557	-0.034298193	-0.068714472	-0.032580447	0.029371824	-0.07143249	-0.004726137
ENSMUSG00000024501	Dpysl3	-0.016182557	0.024896589	-0.034595533	0.011573692	-0.013473274	-0.002419026	-0.020932865	-0.020968705	0.018735274	-0.004331404	-0.004093446	0.001570946	-0.01282814	-0.000131792	0.0002942	-0.026411234	0.035249594	-0.00655903	-0.002812758	0.020006511	-0.012198822	0.015225958	0.00024262	-0.003441181	0.008055233	-0.01980525	0.003478848	-0.004830682	0.014774655	0.010227224
ENSMUSG00000032220	Myo1e	-0.016179726	-0.01375083	-0.004927208	-0.006648883	-0.004958388	-0.007969435	-0.011119462	0.017995099	-0.019804663	0.003691002	-0.023207367	0.008069115	0.001808056	-0.002090531	0.025898707	-0.006506752	-0.010392334	0.001528945	-0.02197454	0.000299658	0.002049443	-6.82E-05	0.001556218	-0.001827204	-0.000315057	0.000979232	0.007730186	0.005364677	-0.017737951	0.005050083
ENSMUSG00000028760	Eif4g3	-0.016111383	0.007975016	-0.010350055	-0.00430862	-0.002517456	0.001711613	-0.011196638	0.001815338	-0.002397306	0.006812785	0.002598205	0.012347455	0.030427849	-0.011550759	-0.005365542	-0.015101255	0.007881275	0.00199688	-0.003130111	0.009095035	0.003021207	-0.005754793	-0.008028885	0.000100426	0.012450853	0.01963466	0.006355651	0.008817318	-0.008884923	-0.009142
ENSMUSG00000028402	Mpdz	-0.016106049	-0.012752441	0.003830129	0.00578719	-5.23E-05	-0.019547522	-0.002881167	-0.000698185	-0.006108603	0.01626603	-0.012641006	0.006031573	0.000430553	-0.010286064	-0.010480696	-0.006147803	-0.013181756	-0.009280644	-0.001384123	0.006410075	0.009510968	-0.000141168	0.007609333	-0.014250061	-0.000804165	0.003105115	0.002955379	-0.022330867	0.007286354	0.00295698
ENSMUSG00000026134	Prim2	-0.016022131	-0.009898888	-0.005015601	-0.017385153	-0.011749937	0.00139696	0.001777641	-0.003826284	-0.001651708	0.016297262	-0.029764083	0.008130277	0.012955196	-0.008527289	0.002355945	-0.003554442	-0.006785351	-0.00354144	-0.01759592	-0.003866868	0.001127983	0.001579804	0.010407519	-0.004875599	0.016601967	0.006551666	-0.01686947	-0.010279429	0.008209078	0.010270261
ENSMUSG00000038400	Pmepa1	-0.015955355	0.002352614	-0.005459082	-0.003336125	0.008610438	-0.011662742	-0.006130243	-0.01497832	-0.000172444	0.011540711	-0.014077808	0.003438262	-0.003330655	0.013295375	0.004144988	-0.014817414	-0.002129921	0.00475099	-0.004127811	0.00506154	0.012226802	0.012679884	-0.000831137	-0.020022166	0.01180264	0.004671578	-0.029918094	-0.003915998	0.005137181	0.012805017
ENSMUSG00000028312	Smc2	-0.015944406	-0.008925505	0.000458499	-0.014101927	-0.000803552	0.001334365	0.006010727	-0.005895281	-0.003144961	0.014672251	-0.002173234	0.022104714	-0.005298099	-0.007151322	-0.005658014	-0.005423948	-0.010092105	0.000966448	-0.007676172	-0.003914749	0.003072541	0.00393981	-0.004381117	-0.007235699	-0.006912955	-0.010672585	-0.002645589	-0.020913691	0.005619899	0.003133879
ENSMUSG00000035403	Crb2	-0.015944288	-0.007986673	-0.011467475	-0.006082852	0.00607634	-0.012842572	0.009514019	-0.006154245	0.007961524	-0.008993952	-0.003985153	0.013784454	-2.37E-05	-0.008313149	-0.007015047	-0.007863571	-0.001374313	0.001291212	-0.002153424	-0.004266649	0.009642189	-0.001504567	-0.004073857	0.000565665	0.004429807	0.000229753	-0.00456118	-0.001011709	-0.004007749	5.01E-05
ENSMUSG00000057329	Bcl2	-0.015928894	-0.029629096	-0.036589242	-0.004187919	-0.001685202	-0.010812223	-0.006155128	-0.008370561	0.012630598	0.002867247	-0.012256964	0.016492055	-0.00256749	-0.015806971	-0.008432811	0.001422599	0.007319624	0.004147362	-0.012154729	0.008187835	-0.00291493	-0.001177074	0.003705538	-0.006856171	0.006419937	-0.000860276	0.00084692	-0.004408183	-0.000629541	0.015316126
ENSMUSG00000038379	Ttk	-0.015887374	-0.009900873	-0.003315922	-0.020428598	-0.008301454	0.005406217	0.004614499	-0.002005738	-0.005215584	0.015108122	-0.003925792	0.018713273	-0.00279458	-0.008375658	-0.009611526	-0.004224872	-0.007786072	-0.00024797	-0.0177766	-0.004769655	0.001987691	0.001166995	0.000661553	-0.006794302	-0.005140258	-0.00376816	0.002024297	-0.014007234	-0.001084086	0.00025091
ENSMUSG00000026864	Hspa5	-0.015835793	-0.002724995	-0.001316155	-0.002209955	0.007829276	0.000258217	0.006400315	0.002701853	0.007679828	0.00295278	0.007689637	0.013046988	-0.030538456	0.002023586	0.004933849	-0.011946589	-0.005550677	0.007046405	0.001704662	-0.003080794	0.002425578	-0.004889054	-0.008456703	-0.007568182	-0.013302278	-0.023591262	-0.009708597	-0.003969984	-0.007648165	0.002352996
ENSMUSG00000042439	Zfp532	-0.015816473	0.006587186	0.001918596	-0.001733124	0.012737216	-0.013414645	0.000101513	-0.009107172	-0.000879935	-0.011010999	0.003316317	-0.001195616	0.007439061	0.007221844	-0.019098637	-0.020006127	-0.005822522	0.00467797	0.004985545	0.000297478	0.014254032	0.008442307	0.000111855	0.003503908	0.010999898	-0.0074024	0.015711338	-0.004025011	0.025531501	-0.006176348
ENSMUSG00000030555	Ttc23	-0.015756031	-0.007533057	-0.004028866	-0.010797847	-0.001184507	-0.001354694	0.004213749	0.000579297	0.001157917	0.001340202	-0.002249477	-8.17E-05	-0.006074201	-0.001188285	0.006068903	-0.009842949	-0.00825176	0.003647611	-0.011056878	-0.006835589	0.002959678	-0.004063969	0.001337244	-0.001466074	-0.00431028	-0.001462287	-0.003889791	-0.003337521	-0.004241997	0.008090728
ENSMUSG00000024206	Rfx2	-0.015736158	-0.016049039	-0.011470664	-0.005666628	-0.006072036	-0.005958729	0.003826716	-0.009090871	0.01352553	-0.009119092	-0.001014153	-0.003911273	-0.001228564	-0.005113854	0.005854455	-0.004267283	-0.005648735	-0.001640199	-0.012160086	-0.002779473	-0.000290918	-0.003455898	-0.000377202	0.00602806	-0.00291223	0.000478394	-0.001312761	0.013484079	-0.007173878	0.008880888
ENSMUSG00000031885	Cbfb	-0.015692624	-0.010492916	-0.002859315	-0.008303495	-0.005393666	-0.003658175	-0.000873079	0.007939262	-0.009093819	0.006879949	-0.013407599	0.000628647	-0.00038965	-0.003408131	0.007921047	-0.007063389	-0.008933063	-0.001497472	-0.015594222	-0.002385541	-8.65E-05	-0.000153975	0.006682889	-0.002810942	0.000373155	0.002695376	-0.010524494	-0.001868867	-0.001637056	0.005497339
ENSMUSG00000032667	Pon2	-0.015689377	-0.019149296	-0.018657119	0.00538798	0.00855568	-0.022704712	-0.000607922	0.000555639	0.001600454	-0.032787707	0.007595952	0.005764301	-0.006680674	-0.004828103	-0.020394851	-0.007105829	-0.002514294	0.00360521	-0.008732785	0.001026866	0.002451502	0.004226486	-0.003812999	0.007130285	-0.000618603	0.00131915	0.010577692	-0.000562264	-0.004416658	-0.006215764
ENSMUSG00000020423	Btg2	-0.015678969	-0.001847824	0.013881202	-0.008302583	0.01870116	0.000168701	0.012214338	0.003029917	0.001595052	-0.004130205	0.001691271	0.010572543	-0.008814952	0.003306679	0.002282087	-0.013006616	-0.019542992	0.013052546	0.008478778	-0.010806902	0.007865171	-0.002844302	-0.007994976	0.002116065	-0.002287433	-0.015452546	0.001150144	-0.009611448	-4.79E-05	0.00200504
ENSMUSG00000028134	Ptbp2	-0.015665188	0.015710943	0.002698432	-0.003893048	0.006985414	-0.013941459	-0.009955085	0.008123906	-0.01114553	0.014939045	-0.005012569	0.009706848	-0.01576807	-0.001591532	0.001134178	-0.021094837	0.001278051	-0.001556259	-0.001490555	0.013559223	0.013432144	0.000155645	0.00607871	-0.01512881	-0.006333789	-0.010572305	-0.01508343	0.01418435	-0.009143787	-0.0084628
ENSMUSG00000030629	Zfand6	-0.015641191	-0.00802804	0.001556028	-0.003596597	-0.002045862	-0.00458802	-0.001609225	-0.001219997	0.006377052	-0.012358883	-0.003357918	-0.005063043	-0.00779283	0.003278152	-0.00704211	-0.01007431	-0.013055321	0.001826991	-0.009342849	-0.002002846	-7.42E-06	-0.002666811	0.002337198	0.000393561	0.002199944	-0.008228018	-0.006064523	-0.005573969	0.002956064	0.002788115
ENSMUSG00000032050	Rdx	-0.015637716	-0.003242189	-0.000971589	-0.001830442	0.006118788	-0.001617764	0.001509712	0.005465121	-0.011804584	0.004798708	-0.008151347	0.008316125	-0.005863245	-0.012144579	0.016386736	-0.010455465	-0.005216789	0.005621932	-0.001601225	-0.001702502	0.002277019	0.007272082	0.003992546	0.00541417	-0.008087267	0.000561578	-0.00991107	-0.00212756	-0.007799012	-0.005221521
ENSMUSG00000029090	Adgra3	-0.015623603	-0.004278863	-0.006099502	0.001544148	0.001511272	-0.012313988	-0.009971023	-0.022714152	0.010337341	-0.00326872	0.000301002	0.007257349	-0.002227859	0.007148729	3.57E-05	-0.010769508	-0.00397377	-0.000173058	-0.006128621	0.010227916	0.006810112	0.012931456	-0.009928619	-0.005583925	0.003690246	-0.002149849	0.002100487	-0.001885331	-0.009803759	0.009447036
ENSMUSG00000039219	Arid4b	-0.015558269	0.014209975	0.008585483	-0.007130227	0.010630006	-0.008304754	0.00241072	0.006329973	-0.00020493	-0.002697469	-0.003040744	-0.001574328	0.007678192	0.002575089	-0.005688544	-0.021781053	-0.006670011	0.003485781	0.004239998	-0.00059982	0.012591293	-0.00649338	0.001393162	0.002523488	0.010084475	0.000546789	0.000300381	3.52E-05	0.002029513	-0.005406321
ENSMUSG00000069171	Nr2f1	-0.015544215	0.024348706	-0.015314688	0.006816284	-0.004203059	-0.023489452	0.011973263	-0.037098497	0.015296392	0.010394911	0.013868474	0.020117095	0.000768641	0.003411734	-0.000661271	-0.025582857	0.021024413	-0.018142084	0.015317195	-0.000428314	0.026790165	0.018836349	-0.01767475	-0.0085167	0.004632103	-0.001717529	0.001148197	-0.01492059	-0.02220849	-0.022072261
ENSMUSG00000059060	Rad51b	-0.015528327	-0.015911567	-0.011063488	-0.007126383	-0.012507043	0.002946749	-0.007474877	0.012910254	-0.008055837	-0.02267341	0.002313245	0.007440497	0.022939759	-0.019235941	-0.027286203	-0.003387964	-0.004900318	-0.001145878	-0.024124348	-0.002488609	-0.015102353	-0.012331677	0.00055757	0.018784447	0.011154021	0.014703628	0.017170831	0.006270069	0.001344144	0.00908161
ENSMUSG00000031642	Sh3rf1	-0.015513001	0.028731942	-0.030678905	0.004248369	0.016485638	-0.009947149	0.043763542	-0.002756523	-0.014676151	0.002748295	-0.01512518	-0.019261791	-0.004472811	0.024912223	0.001013606	-0.029942974	0.032522836	0.009189116	0.008577498	-0.046807286	0.033902404	-0.000630549	0.01132666	-0.016895237	0.02024905	-0.004431056	-0.01358736	0.039680889	-0.002993978	-0.004741433
ENSMUSG00000029093	Sorcs2	-0.015493402	0.005835625	-0.024721978	0.008430096	0.006910336	-0.012934633	0.006110321	-0.003632249	0.009263859	-0.000809059	-0.000862004	0.006918044	0.018379763	0.023819554	0.004589881	-0.018136086	0.015040337	0.005496917	-0.001407391	-0.008535831	0.015153868	-0.00147422	-0.026849144	-0.00784801	0.018790324	0.013115475	0.00878228	0.006293785	-0.011359201	0.022031348
ENSMUSG00000025958	Creb1	-0.015447412	0.004804448	0.002996044	-0.010251443	0.002794836	-0.007258914	0.003262977	-0.002672162	0.001935543	0.017005971	-0.006772991	-0.003977347	-0.007522064	0.000322222	0.01320969	-0.014854966	-0.006556027	0.000175817	-0.000706536	-0.000135369	0.013088597	-0.002581129	0.006141701	-0.01111454	-0.001727239	0.001838394	-0.020679521	0.010284125	-0.013105115	0.006882324
ENSMUSG00000025927	Tfap2b	-0.015426687	0.028049292	-0.018905711	-0.068784723	0.134572097	0.011175583	-0.023870692	0.026675387	0.038460718	-0.009840796	0.004900458	-0.022060582	0.004139359	-0.001664991	-0.015386167	-0.034497544	-0.000901201	0.134483929	0.006615015	0.025056021	0.069338878	-0.050648319	0.004737959	0.026155371	0.014909411	-0.011200664	-0.00177959	-0.024160583	0.004178653	0.009432397
ENSMUSG00000035696	Rnf38	-0.015409607	0.010487859	-0.001393974	-0.004898234	0.007199141	-0.012597869	-0.006328071	-0.006901949	0.001264313	-0.016629893	0.002286155	-0.006022076	0.00361981	0.005845939	-0.009837889	-0.021230117	-0.001792481	0.002589103	-0.003848702	0.005463131	0.008323587	0.004942827	0.002863043	0.00241403	0.009079523	0.00204352	0.005744599	0.005583469	-0.004363453	-0.012515645
ENSMUSG00000024056	Ndc80	-0.015398496	-0.010471385	-0.003816345	-0.021293594	-0.009230158	0.003343986	0.00111074	-0.002818784	-0.002937173	0.010461778	-0.010170211	0.013228754	-1.95E-06	-0.010564299	-0.00175221	-0.003714436	-0.008723576	-0.000536035	-0.01871152	-0.002770215	0.000289941	0.000856263	0.004310973	-0.001853632	-0.002265767	-0.003983246	-0.000127119	-0.007759823	7.65E-05	0.004029911
ENSMUSG00000000202	Btbd17	-0.015392834	-0.017100674	-0.01141754	-0.010464678	0.00018801	-0.006256416	0.002059043	-0.002828964	0.008956356	-0.011889033	0.018207748	-0.006850585	-0.011564026	0.002441559	0.006581714	-0.008191972	-0.009867045	0.006952163	-0.010476657	-0.004430469	0.000678372	-0.001352197	-0.006020417	0.004660981	-0.013555832	-0.006700718	0.004492826	-0.007461105	0.000929614	-0.013033041
ENSMUSG00000020849	Ywhae	-0.015389382	0.004649272	0.004528887	-0.01142521	-0.007110458	0.011267754	0.005890016	0.013809833	0.016114732	-0.019441764	-0.000770193	0.00213108	-0.009552715	-0.000844832	-0.006903664	-0.015249319	-0.007265632	0.001002379	-0.009012803	-0.006637816	-0.009805989	-0.016297358	-0.001094668	0.015382602	0.003627018	-0.022390409	0.003702191	-0.003602246	0.015247644	0.005114689
ENSMUSG00000001761	Smo	-0.01536559	-0.005889369	-0.004233966	-0.010857669	-0.000733539	0.001749983	-0.001601527	4.53E-05	0.005473483	0.002604599	0.000694598	0.002600917	-0.006082157	-0.002834117	-0.000333529	-0.009428316	-0.006568582	0.005857989	-0.010823802	0.000177414	0.000973182	-0.006225631	4.11E-05	-0.002333584	-0.00305649	-0.004456965	0.001377509	0.003045292	-0.010818956	0.003934371
ENSMUSG00000027184	Caprin1	-0.015357552	0.012553429	0.00552467	-0.007406046	0.005602153	0.000162699	0.001269212	0.000536537	0.00268296	-0.008126885	-0.003958368	0.007203613	-0.000196418	0.005457702	-0.013831579	-0.019843915	-0.004411007	0.004019005	-0.001121878	-0.001454857	0.002267208	-0.001737007	-0.001097511	0.00015614	0.009606671	-0.00978649	0.006023384	-0.005873485	0.006368595	-0.002978789
ENSMUSG00000036768	Kif15	-0.015333261	-0.012160192	-0.002978092	-0.023216626	-0.010328619	0.005422808	0.004678436	0.000442084	-0.003799589	0.011604189	0.001026482	0.018616449	0.002159502	-0.011095747	-0.015654967	-0.002551175	-0.009414696	-0.001097845	-0.021279817	-0.005125499	0.001632598	-0.005287543	-0.00077488	-0.003364512	-0.004899558	-0.000223962	0.005309755	-0.011765649	-0.004896394	0.001099938
ENSMUSG00000024286	Ccny	-0.015321686	0.002332061	-0.010581283	-0.001556823	0.007357192	-0.012867518	0.008392377	0.010016235	-0.001408405	0.03913964	-0.037084448	0.004675279	0.013558327	0.002921827	0.012395526	-0.010708245	0.005864651	0.000498925	0.001554439	-0.001596247	0.015184909	-0.007790796	0.005562395	-0.022939986	0.013286248	0.017289492	-0.00564769	-0.005784309	-0.010682361	0.014043754
ENSMUSG00000028736	Pax7	-0.015315462	0.002001768	-0.002982676	-0.013015579	0.007099152	0.001088479	0.005213469	-0.008095642	7.26E-05	-0.003719242	-0.000404263	0.020458343	0.010515342	-0.025271561	-0.0014015	-0.01052147	-0.002132201	0.006382783	-1.74E-05	-0.003605468	0.009304784	0.000987685	-0.002770099	0.015521511	0.000148082	-0.000927836	0.001029514	-0.000468863	-0.004512062	0.00571383
ENSMUSG00000035293	G2e3	-0.015303475	0.003585638	0.003012822	-0.005011938	-0.001980702	-0.004876945	0.005629289	0.000688035	0.001931954	0.025696297	-0.005070502	0.00166777	-0.000125819	0.00757641	0.004275695	-0.012798283	-0.004945776	-0.004025158	-0.000115742	-0.001484299	0.007505131	-0.005765827	-0.002151917	-0.01898709	-0.000737607	0.006943879	-0.017896767	-0.002865748	-0.001188874	1.23E-05
ENSMUSG00000021379	Id4	-0.015299572	-0.01094058	-0.035902923	0.013544118	-0.00909006	-0.024812495	0.015642689	-0.017276592	0.037016535	-0.014171916	0.015807864	-0.005760876	-0.00664116	-0.012858138	-0.000859409	-0.010492377	0.01907969	-0.014752506	0.004708638	-0.003949528	0.013800931	-0.005338688	-0.005570037	0.01711185	0.000297085	-0.005442059	-0.013191385	-0.007157069	0.021009117	0.003825929
ENSMUSG00000000861	Bcl11a	-0.015298106	0.068842219	-0.045050821	-0.020974784	0.015985248	0.016113335	0.058319434	-0.011060537	-0.020758207	-0.003070368	-0.032149882	-0.015712178	-0.005112073	-0.023517075	0.004760088	-0.047382495	0.064680428	0.014800227	0.013184945	-0.0561104	0.010252606	0.00631259	0.050124034	0.011969382	0.00776421	-0.001205876	0.009874254	0.011605783	-0.032768447	0.009982517
ENSMUSG00000027276	Jag1	-0.015272084	-0.002004659	-0.006000298	-0.00374732	0.00927443	-0.006496553	-0.002485108	-0.017426021	0.000104854	0.001177641	0.000302108	0.011048608	0.004450481	-0.007844973	0.000714758	-0.010595111	-0.002467491	0.006884172	0.001685784	0.002915653	0.008040996	0.011502261	-0.003667834	0.000815304	-0.000716667	0.003404412	-0.000677624	-0.002686583	-0.001535416	0.00687026
ENSMUSG00000027469	Tpx2	-0.015257283	-0.007550002	-0.001982896	-0.020397282	-0.012450179	0.009864677	0.006171825	0.002856813	0.000490265	0.002098071	-0.002211557	0.01041955	-0.000782543	-0.007366396	-0.004563644	-0.005384518	-0.008322349	-0.000634813	-0.019502544	-0.009115522	-0.004692217	-0.007317465	5.82E-05	0.001765252	-0.001747677	-0.003346636	-0.001129801	-0.002254361	-0.007963901	-0.000383189
ENSMUSG00000040936	Ulk4	-0.015248594	-0.00886418	-0.010556068	-0.014456331	-0.009566165	0.006569634	0.007136345	0.002685411	0.008090956	0.00812349	-0.009922353	-0.001476164	0.015557571	0.003944784	0.029024914	-0.006172556	-0.003332474	0.002577549	-0.014770083	-0.010577636	-0.003036008	-0.009942683	-0.008058183	0.001995547	0.003004386	0.016024798	-0.010285609	0.013919072	-0.010942981	0.00987141
ENSMUSG00000029101	Rgs12	-0.01524723	0.006156329	-0.008033626	0.006488584	-0.004500585	-0.006943204	0.003035703	-0.008563697	0.011058319	0.009579467	-0.002322657	-0.002203045	-0.010133886	0.011045168	-0.010384056	-0.016354695	0.005581259	-0.006102817	-0.000601061	0.000355967	0.002444455	-0.001733469	-6.16E-05	-0.018433345	0.000845557	-0.003588484	0.000120847	-0.00675765	-0.002095612	0.003378926
ENSMUSG00000001228	Uhrf1	-0.015222503	-0.005601775	-0.001520287	-0.014520262	-0.00668407	0.004824687	0.00377035	0.003352971	-0.003825555	0.00475618	-0.002831049	0.007756506	-0.002804118	-0.0063097	-0.001889085	-0.007862023	-0.007549026	0.00091417	-0.014948498	-0.006133257	-0.000182469	-0.002423819	0.001507959	-0.001487168	-0.00434115	-0.002821401	-0.004655725	-0.006056854	-0.001283007	0.0028056
ENSMUSG00000060206	Zfp462	-0.015196335	0.01630403	0.001354866	0.004669178	0.015072169	-0.012606135	-0.003501342	-0.008774141	-0.004439275	0.000246035	-0.002326265	-0.002198647	-0.01528592	-0.000258983	0.012560529	-0.022945468	0.002110257	0.003962707	0.010489902	0.00706552	0.010979118	0.014386965	0.006871126	-0.00057889	-0.005890307	-0.009195669	-0.024305568	0.00696432	0.003528806	0.003385422
ENSMUSG00000039218	Srrm2	-0.015163003	0.001232701	0.007393739	0.000677868	0.021275325	-0.019045311	0.014941718	-0.002661921	0.002913181	0.007444767	0.005553831	0.006621978	0.014095873	0.003989588	-0.024771688	-0.013707721	-0.010040079	0.002927511	0.013544663	-0.003965798	0.02714782	-0.002686865	-0.008427979	-0.005034118	0.002267242	0.000671133	0.013779272	-0.017687387	0.034570177	0.011636043
ENSMUSG00000039630	Hnrnpu	-0.015113033	0.00161282	0.016899211	-0.00190668	0.017793089	-0.006681706	0.011913351	-0.01112495	0.002534901	0.01105953	-0.000135169	0.020659267	-0.01327077	0.002131642	-0.009270379	-0.011933864	-0.016163511	0.003518458	0.016676825	-0.002793348	0.012323194	0.005574034	-0.006426571	-0.013046964	-0.003023116	-0.017641575	-0.003499008	-0.016111198	0.002534292	0.003282344
ENSMUSG00000030067	Foxp1	-0.015089514	0.003957445	-0.010520339	-0.006871149	-0.00533161	-0.004885003	0.022107391	-0.006265583	-0.027981134	-0.003538608	-0.02809572	-0.020282124	0.000779561	-0.003090968	0.01816374	-0.012104439	0.003060729	-0.001408636	-0.014724302	-0.034461383	0.014469644	0.012584634	0.023926904	0.003055762	0.007996848	0.007702626	-0.019164703	0.026090302	-0.02635799	0.000773462
ENSMUSG00000021556	Golm1	-0.015083149	0.004731472	-0.001468513	-0.000986225	0.00154169	-0.000503031	0.008429503	-0.007141375	0.01502882	0.013162222	0.008905735	0.019209699	-0.007660535	-0.001612021	-0.002499533	-0.013170586	4.53E-05	-0.000770259	0.00881138	-0.001107544	0.007245417	-0.008155327	-0.014423841	-0.00849874	-0.003937886	-0.01648804	0.018633789	-0.003652667	-0.016393273	0.001222155
ENSMUSG00000039001	Rps21	-0.015082614	0.004955142	0.015161451	-0.016721239	0.002608758	0.004452982	0.023304218	0.013381065	0.023515689	0.005699982	0.005564674	0.013357038	-0.02773378	0.00879606	0.001500816	-0.014596328	-0.015041946	-0.000383441	0.005552472	-0.012129643	0.003887523	-0.024994028	-0.009484015	-0.009284212	-0.00673875	-0.033790576	-0.011710061	0.004058066	-0.002953579	0.010666601
ENSMUSG00000023944	Hsp90ab1	-0.015053064	0.011959564	0.01849267	-0.000726828	0.012072173	-0.002107608	0.024980857	-0.004942414	0.019584997	0.014940304	0.007565359	0.029076384	-0.038974766	0.011418575	-0.008697222	-0.017429588	-0.010946849	-0.003342024	0.022787024	-0.009386917	0.008283786	-0.0078345	-0.017197375	-0.022118087	-0.011875478	-0.045751117	-0.004592898	-0.017742117	0.017835329	0.006583727
ENSMUSG00000025289	Prdx4	-0.015034585	-0.003810552	-0.001647905	-0.009750146	-0.005416947	0.00283729	0.008726063	0.006724712	0.003557983	0.012731324	0.008240297	0.010590208	-0.026954709	-0.0042767	-0.002916711	-0.009164376	-0.005142142	-0.001148981	-0.008423143	-0.006261371	0.00142905	-0.01206537	-0.001831399	-0.010781747	-0.015489924	-0.015076867	-0.002998116	-0.005836529	-0.00879585	0.000770063
ENSMUSG00000028691	Prdx1	-0.015034038	-0.004756569	0.009642643	-0.012093295	0.001898833	0.00422755	0.015401828	0.020379448	0.012049404	-0.007175222	0.004936696	0.012476843	-0.022221645	0.010547151	-0.014499604	-0.01047398	-0.016408791	0.00408856	-0.007729415	-0.013000901	0.000762528	-0.022399468	-0.010949883	-0.001909618	-0.000183224	-0.033297286	-0.003533248	-0.005410763	0.015519819	0.002203222
ENSMUSG00000043456	Zfp536	-0.015022772	-0.007065271	0.018522045	-0.019637971	0.014170063	-0.008965785	-0.047131045	0.013575567	-0.006959433	0.011675344	-0.035156356	-0.005338523	-0.010964526	0.000286948	-0.007201611	-0.007418908	-0.025890853	0.014214037	-0.017883434	0.042827594	0.008558157	-0.004507265	0.028283312	-0.018514298	0.022308763	-0.006771867	-0.020129157	0.032553771	-0.002912515	-0.000571999
ENSMUSG00000028333	Anp32b	-0.014993633	-0.001734092	0.006897271	-0.007898948	0.00319855	0.003300375	0.014142964	0.000602984	0.001159469	0.001679582	-0.000513917	0.016147763	-0.005925517	-0.000421786	-0.004940918	-0.010222578	-0.010918094	0.00181343	0.000274008	-0.011250671	0.000611879	-0.002627306	-0.006006083	-0.001156436	-0.000319989	-0.013778701	-0.000151577	-0.009348228	0.000597149	-0.002612789
ENSMUSG00000034401	Spata6	-0.014982776	-0.019076309	-0.020101771	0.004933908	0.001701219	-0.010418936	-0.004298165	0.012308799	-0.00063062	-0.021764446	0.003601367	0.014389604	-0.002969265	-0.00931018	-0.014883926	-0.004648839	0.000497643	0.003570422	-0.012821421	0.001006204	-0.007232817	-0.007733733	-0.007499141	0.006730741	0.000831927	0.000147759	0.000912376	0.001932353	-0.010453623	-0.005408474
ENSMUSG00000046743	Fat4	-0.014970022	0.001093762	-0.018222594	-0.003395361	0.004027307	-0.002342572	0.007738582	-0.000838155	0.005413044	0.032269916	-0.02729398	-0.003203975	0.005365405	0.000702048	0.017683749	-0.010286877	0.010306496	0.006415898	-0.00068487	-0.006329957	0.009872074	-0.011252817	0.007630311	-0.017858642	0.007688854	0.010489389	-0.006654327	0.007783343	-0.003949271	0.019833575
ENSMUSG00000053398	Phgdh	-0.014968445	-0.016944487	-0.015091469	-0.0058247	-0.004999724	-0.003176959	-0.001229639	0.006523296	0.003347385	-0.006949705	-0.003865386	0.002797692	-0.007771879	-0.003909258	0.00192347	-0.005716362	-0.003301138	0.002524094	-0.014810476	-0.001364593	-0.007665003	-0.002618275	0.002044918	0.004870387	0.000416508	-0.010419427	0.002799704	-0.00934717	0.008545657	-0.002629815
ENSMUSG00000066687	Zbtb16	-0.014958243	-0.001053641	0.002459241	-0.00422411	0.047052959	-0.015624304	0.010378564	0.022331589	0.006300109	-0.006127886	-0.001118672	-0.014788927	-0.000953062	0.000998857	-0.02210581	-0.018360498	-0.013301119	0.032588155	0.009767261	-0.005171111	0.026571424	-0.025264623	0.008158739	-0.000795796	0.002165868	0.006930113	0.008518267	-0.027379785	-0.004863436	0.0127154
ENSMUSG00000035569	Ankrd11	-0.014943127	0.007019812	0.003316787	-0.001852754	0.008403996	-0.007217083	0.009800786	-0.005033287	0.000135798	0.011529407	-0.001103515	0.012347226	0.009342776	0.001935673	-0.031310018	-0.015502991	-0.003210408	-0.00022007	0.007766969	-0.00528182	0.014438393	-0.004249372	-0.002310226	-0.014060485	0.011916549	0.000760581	0.016017591	-0.015933605	0.003463884	-0.012073689
ENSMUSG00000002477	Snrpd1	-0.014931803	0.006227431	0.005928985	-0.011285276	0.000901478	0.007774515	0.011511451	0.006647466	0.007560828	0.003461113	0.004975712	0.010381645	-0.017592357	-0.001391392	-4.41E-05	-0.014558358	-0.006347834	0.002342188	-0.000598947	-0.007546328	-0.001402064	-0.010603099	-0.003668094	-0.002503094	-0.008037788	-0.019538645	-0.009825712	-0.002768111	-0.004455012	0.001562496
ENSMUSG00000007613	Tgfbr1	-0.014869198	0.009505021	0.004771462	-0.004095092	0.00221503	-0.00674284	0.000508982	-0.00322401	0.005894212	0.011204224	0.008162302	0.008203471	-0.004489402	0.000264038	-0.004541007	-0.017350076	-0.003775176	-0.003108546	0.005209618	0.005284757	0.007623937	-0.003390182	-0.005533159	-0.008565094	-0.007325251	-0.007091066	0.002458017	-0.004587034	0.007528699	0.00208212
ENSMUSG00000000567	Sox9	-0.014832698	-0.014220899	-0.01248833	-0.000121352	0.003003892	-0.008847814	0.007286625	-0.008713932	0.011024862	-0.003785807	0.004802893	0.003950886	-0.014439712	-0.003219383	-0.016158792	-0.005963005	-0.002217341	0.000699095	-0.001514338	-0.001842666	-6.22E-05	-0.001452155	0.00208178	-0.006267963	-0.001262746	-0.007281503	0.003056474	-0.002493398	-0.000778099	0.005451015
ENSMUSG00000027306	Nusap1	-0.014826029	-0.008034998	-0.005423431	-0.018981804	-0.016541345	0.012364999	0.003209884	0.009038388	0.003575393	0.006336431	-0.005816592	0.004849909	0.013805583	-0.006054699	-0.010994218	-0.004593236	-0.005700722	-0.000782816	-0.023445787	-0.008741795	-0.006662315	-0.016325329	-0.001029366	0.001800813	0.003226242	0.008988876	-3.38E-05	-0.008983475	0.006097711	0.006232734
ENSMUSG00000035683	Melk	-0.014804508	-0.008953311	-0.003491529	-0.020608107	-0.011513819	0.005939956	0.002760025	4.19E-05	-0.003932264	0.004577799	-0.001743842	0.015038743	-0.000913481	-0.011676473	-0.004206966	-0.004158018	-0.008083693	-0.000561369	-0.019952597	-0.006839897	6.25E-05	-0.0043067	-0.000693505	0.000130356	-0.006464476	-0.006015533	0.002209418	-0.003063471	-0.004351342	0.007243238
ENSMUSG00000039087	Rreb1	-0.014799915	-0.020654855	-0.015102156	-0.010923169	-0.006050836	0.001456751	0.004955514	-0.0052358	0.003591382	0.00354749	0.010001632	-0.001589939	0.000769495	-0.005252892	-0.013627356	-0.002332548	-0.005083628	0.002846148	-0.01418962	-0.006521976	-0.003955221	-0.003416312	0.002015266	-0.003179925	-0.002461728	0.00635363	9.60E-05	0.000789188	-0.00035676	0.006963996
ENSMUSG00000022678	Nde1	-0.01479236	-0.010136037	-0.00093657	-0.008429585	-0.000134271	0.000515699	0.004179949	0.020050837	-0.015231404	0.002628968	-0.003008803	0.011960811	-0.002661968	-0.005212137	0.000588434	-0.007015234	-0.009377353	0.003847416	-0.014296546	-0.008244792	0.000607955	-0.005672981	-0.001523694	0.002516766	-0.007225396	-0.004727402	0.002613217	-0.006688145	-0.004478837	0.004721544
ENSMUSG00000053646	Plxnb1	-0.014757041	-0.001664783	-0.006957421	0.005378003	0.009572478	-0.012747325	0.002729436	0.00616754	0.008355043	0.005823267	-0.004993232	-0.008085709	-0.001242223	0.008658834	0.010567458	-0.014617049	-0.001425032	0.004857991	0.001402565	0.000110257	0.00993887	-0.008261989	-0.002094242	-0.007696983	0.002188212	0.005898122	-0.011035097	-0.005152984	-0.000506565	0.016210769
ENSMUSG00000020167	Tcf3	-0.014739411	0.001826146	0.000591608	-0.009033075	0.001993494	-0.002473476	-0.002536712	-0.007325536	-0.003331494	-0.005455358	0.002432124	0.006613672	0.00645812	-0.006485512	-0.004729303	-0.013239034	-0.006074718	0.002813779	-0.005308804	0.000860096	0.003740417	0.00747665	-0.000736162	0.007556831	0.00220861	0.00246154	0.009049872	-0.005320097	-0.003440232	0.002819824
ENSMUSG00000041997	Tlk1	-0.014738767	-0.003885299	-0.003936548	-0.003747435	0.003089928	0.007746409	0.005162871	-0.008282721	0.004229047	-0.008387785	-0.008791838	0.012646291	0.017061794	-0.003498589	0.002366518	-0.008551922	-0.004260085	0.007701625	0.000630057	-0.00827823	-0.004158949	0.005669619	-0.008298717	0.011647298	0.014142151	-0.001347145	0.004862694	-0.010246974	-0.001328571	-0.007258606
ENSMUSG00000007880	Arid1a	-0.01471247	0.006723116	0.00086516	-0.001450378	0.010262915	-0.014179607	0.002138795	-0.011008421	-0.005595452	0.012996028	0.000126748	0.002688122	0.002226741	-0.001434444	-0.002256943	-0.015813123	-0.002680698	0.001086785	0.004803119	0.000952487	0.020582329	0.006534648	0.001553461	-0.010320007	-0.00022566	0.007195015	-0.007029524	-0.002792655	-0.009394628	0.000760068
ENSMUSG00000042489	Clspn	-0.014699561	-0.007360543	-0.001788895	-0.019495109	-0.008571031	0.004521823	0.004365351	-5.95E-05	-0.006375067	0.008202596	0.004903196	0.012609924	0.000514539	-0.008783082	-0.010742909	-0.005895604	-0.008180798	-0.000560781	-0.01814399	-0.006274587	0.001600843	-0.00312747	-0.000687851	-0.001839366	-0.007550166	-0.001130045	0.004968699	-0.006977433	-0.008091297	0.001574383
ENSMUSG00000040945	Rcc2	-0.014683928	0.003605771	0.005589774	-0.008089447	0.008233374	-0.004073179	0.001509282	-0.005876006	-0.005020842	0.008883979	0.000204084	0.010518276	-0.004863616	-0.000952491	-0.004585501	-0.013495097	-0.008142416	0.004566313	8.97E-05	-8.91E-05	0.010112723	0.004648856	-0.000462202	-0.00788298	-0.002052278	-0.004472688	-0.002562701	-0.002911014	-0.006392361	0.002977738
ENSMUSG00000022812	Gsk3b	-0.014682919	0.024325222	0.005262636	-0.006045043	0.014253277	-0.007705771	0.00096247	-0.003315137	0.003450897	0.002418397	-0.009147106	-0.004980418	0.00502799	0.01156585	-0.00362256	-0.027249708	0.000615677	0.006077307	0.008284386	0.001119321	0.012743799	-0.001521094	0.004675139	-0.008104442	0.016144802	0.004698551	-0.008347715	-5.88E-05	0.009751133	0.005646674
ENSMUSG00000032216	Nedd4	-0.01464126	-0.004068456	0.002729214	-0.003396119	-0.000308085	0.004513619	-0.00056119	-0.002275072	-0.007034375	-0.014209551	0.009483393	0.011920791	-0.013573404	-0.012830575	0.000895581	-0.01029791	-0.008696729	0.003570483	-0.00576652	-0.004096944	0.0013374	0.00894727	-0.001439196	0.01536938	-0.008202813	-0.023806255	0.005907575	0.006054615	-0.007564754	-0.003560034
ENSMUSG00000066037	Hnrnpr	-0.014614824	-0.001400604	0.000640007	-0.009499315	-0.004658495	0.010741746	0.000250539	0.001952903	0.004160998	-0.002974749	0.003173781	0.010272637	0.009932591	-0.007976215	-0.0376396	-0.010173129	-0.005246468	0.002888263	-0.007545022	-0.002095197	-0.002317739	-0.007053663	0.001687368	0.003896148	0.01140151	-0.006638329	0.016613217	-0.024453749	0.016570594	-0.014419264
ENSMUSG00000041598	Cdc42ep4	-0.014593246	-0.00856063	-0.009216291	0.008548728	0.006072592	-0.013095087	0.009358912	-0.009031097	0.021077206	-0.017127196	-0.007934946	-0.005762614	-0.008999381	0.006938732	0.001184373	-0.010001781	-0.002795424	0.000900939	0.002230273	-0.004446648	0.001253396	-0.004013208	-0.001836481	-0.000285419	0.003354144	-0.004933388	0.000613088	0.001932086	-0.001492589	-0.001401448
ENSMUSG00000023072	Cep89	-0.014583292	-0.005683071	-0.006092539	-0.008497499	-0.008263844	0.001896594	0.006827364	-0.000614616	0.009087865	0.01766201	-0.019365701	-0.001746668	0.006622682	0.000331669	0.020146868	-0.006775656	-0.002924026	-0.002797915	-0.007517333	-0.00518468	-0.000516218	-0.005715422	0.002412735	-0.006121494	0.005756416	0.008545557	-0.01432798	-0.006886697	-0.0015678	0.00665585
ENSMUSG00000063870	Chd4	-0.014565259	0.006694234	0.010272209	-0.004334718	0.016747515	-0.010648245	0.006669107	-0.001942321	0.003112104	0.001085192	0.006567484	0.002677517	-0.008472569	0.010809996	-0.004055082	-0.017789989	-0.011704076	0.006348195	0.007265797	-0.002266561	0.016487747	-0.000712973	-0.006729557	-0.006258195	-0.004000235	-0.008866743	-0.005505965	-0.010098384	0.006388848	-0.000946548
ENSMUSG00000037824	Tspan14	-0.014536097	0.007440041	-0.009131541	-0.006948521	0.003550338	0.000355878	-0.004762421	-0.005266739	-0.002232817	0.012956795	-0.011284304	-0.004309365	0.006156145	0.01013597	0.024452211	-0.015753861	0.003727946	0.007915212	-0.008737093	0.001009221	0.003504053	0.008400418	-0.003029984	-0.007134543	0.002379631	0.01800906	-0.017478911	-0.000920769	-0.001537928	0.026753284
ENSMUSG00000067860	Zic3	-0.014512846	-0.006055475	-0.001837436	-0.010416013	0.005113414	0.009330639	-0.004766859	0.00107016	0.014312602	0.004159769	-0.003299085	-0.00059528	-0.008267735	-0.003630297	-0.011149145	-0.007666419	-0.006989728	0.013242295	-0.00497885	0.004522607	0.001796997	-0.012178957	0.005321829	-0.003076757	0.004465309	-0.010731065	0.006791758	0.004733402	0.000888719	-0.010336023
ENSMUSG00000026234	Ncl	-0.014478014	0.002717844	0.010618305	-0.006388085	0.012042834	-0.001462239	0.019051002	-0.001665601	0.004541332	0.007293758	0.006520585	0.021811461	-0.010604585	-0.001550878	-0.011364235	-0.012461277	-0.010741698	0.002740961	0.01074111	-0.010373771	0.010650792	-0.003477542	-0.009556841	-0.004924871	-0.003507359	-0.019202222	-0.000443567	-0.015165845	0.004603441	0.000881544
ENSMUSG00000000740	Rpl13	-0.014448816	0.007325598	0.011092801	-0.021252354	-0.015300443	0.027269976	0.021423207	0.05175321	0.07811774	-0.057505074	-0.06360036	0.025582087	0.026867127	0.01679311	-0.045743257	-0.014022951	-0.011024264	-0.002887546	-0.010978202	-0.015046477	-0.031716098	-0.069203914	-0.009540889	0.039403511	0.105637438	-0.050920558	-0.001845763	-0.030037009	0.033694318	-0.000626561
ENSMUSG00000039191	Rbpj	-0.014415699	0.003341395	0.006854913	-0.011868202	0.008000465	-0.009344811	-0.009007673	0.013031938	-0.012250817	0.000550149	-0.007802749	-0.001844597	0.004198612	0.002936992	0.014323095	-0.015555808	-0.012247631	0.00606422	-0.011308034	0.00484899	0.009153186	0.000477931	0.001422674	0.000233797	0.002466724	0.011848177	-0.023235661	0.002866804	-0.006527608	0.016119788
ENSMUSG00000038146	Notch3	-0.014409466	-0.009913797	-0.009546092	-0.009818741	-0.001545492	0.005079534	0.005938285	-0.0057025	0.000475866	0.008307881	0.010148852	0.0125161	0.007422012	-0.015770401	-0.008429172	-0.004850467	-0.001520771	0.003139616	-0.00406022	-0.004383445	-0.000386846	-0.00178803	-0.002894458	0.003285702	-0.002105892	0.006963802	0.00168658	0.000226032	-0.003103125	0.004230255
ENSMUSG00000044201	Cdc25c	-0.014403251	-0.010577886	-0.003850804	-0.022857155	-0.012301169	0.008689883	0.002377193	0.004833976	-0.002615081	0.004683394	-0.000168575	0.013552751	4.08E-06	-0.011548299	-0.012364779	-0.003383416	-0.008339019	4.44E-05	-0.021927371	-0.005915395	-0.001592513	-0.007397759	0.001566844	0.000765149	-0.005840037	-0.007810388	0.006072549	-0.006343828	-0.002766989	0.002697441
ENSMUSG00000017716	Birc5	-0.014383929	-0.003972678	0.000586222	-0.015705262	-0.008805548	0.009853263	0.004501092	0.005607067	-0.000560783	0.000976404	0.013049871	0.012421738	-0.007403424	-0.006034995	-0.015682455	-0.008372544	-0.007836751	0.000955108	-0.015469765	-0.006838738	-0.002505115	-0.007760434	-0.005249483	0.000775797	-0.011764948	-0.010607023	0.006004652	-0.015824087	-0.001226571	-0.001025911
ENSMUSG00000040624	Plekhg1	-0.014364319	-0.023957476	-0.01695311	-0.035324558	-0.019832935	-0.021254694	-0.009724421	0.00523421	-0.035545718	0.030698139	0.039708918	-0.027983085	0.002371793	-0.003424093	0.007603355	-0.000977475	-0.012479135	-1.15E-05	-0.054812799	-0.00569201	0.044723032	-0.001197212	0.000457395	-0.00930498	-0.059560041	0.030938565	0.026149299	-0.003300465	0.005186323	0.023710173
ENSMUSG00000020358	Hnrnpab	-0.01434702	0.010014327	0.005797643	-0.005746557	0.008597784	-0.004202758	0.011919714	-0.002190966	0.004896054	0.008416207	0.005476319	0.011303997	-0.014355011	0.001359711	-0.008168009	-0.016892461	-0.004075406	0.001111347	0.00723507	-0.005078961	0.010967495	-0.004571293	-0.003391741	-0.009473548	-0.007000786	-0.014743942	-0.005575153	-0.009580127	0.003395157	-0.002028628
ENSMUSG00000026042	Col5a2	-0.014296021	-0.012225839	-0.00907202	-0.010320379	-0.002335212	-0.002231812	-0.002009193	-0.004692951	0.004786985	-0.003104673	-0.00230083	-0.000928904	-0.002568234	-0.004990823	0.012905043	-0.00614613	-0.00730876	0.005330196	-0.011906687	-0.002265049	0.002164968	0.001601481	-0.001047114	0.006834752	-0.006033843	-0.000685794	0.009345444	-0.004365195	-0.001310385	0.003743295
ENSMUSG00000031027	Stk33	-0.01424855	-0.012513658	-0.010331437	0.001467226	0.006270574	-0.022346379	0.003697318	-0.01508915	0.008388095	-0.020988879	0.00599344	7.64E-05	0.005586336	-0.007275612	-0.015745012	-0.006835409	-0.006455531	-0.000989104	-0.002592681	-0.003079544	0.009159614	-0.00068429	-0.004698118	0.004054944	-0.005372909	0.006931478	0.011576179	0.000882201	0.005440185	0.014389145
ENSMUSG00000028676	Srsf10	-0.01421714	0.001327935	0.002798319	-0.006993998	-0.00190237	0.008362122	0.005953158	-0.002136176	-0.00207813	0.012605859	0.001058256	0.00934078	-0.006851858	-0.004597512	-0.007380784	-0.009983156	-0.004594692	0.00114907	-0.001505886	-0.004785858	-0.002542439	-0.001542192	0.001507707	-0.010025515	-0.005931589	-0.003950276	-0.005510658	-0.006808059	-0.00030238	-0.006351395
ENSMUSG00000055531	Cpsf6	-0.01420259	0.007923853	0.007355367	-0.006096895	0.006343249	0.001532455	-0.001305111	-0.003436801	-0.003202777	0.004176027	-0.006004864	0.008741703	-0.004895696	-0.004519079	-0.003302987	-0.014925271	-0.006467328	0.004478595	0.002917109	0.002016645	0.003291565	0.004718489	0.00419084	-0.003810632	-0.000419636	-0.008432847	9.16E-05	-0.010303014	0.000949065	-5.91E-05
ENSMUSG00000025666	Tmem47	-0.014145518	-0.003526193	-0.008286337	-0.002897967	-0.0086832	0.004957111	0.002137662	-0.009883593	0.004222977	-0.018036191	0.012030888	0.003596021	-0.005578325	-0.024003426	-0.014571096	-0.009751119	0.000925353	-0.002924347	-0.006740338	-0.002162204	-0.006600933	0.008651383	0.007360668	0.018297621	-0.004698325	-0.004964541	-0.002659929	-0.020170996	0.006670562	-0.001198861
ENSMUSG00000027379	Bub1	-0.014122933	-0.004666563	-0.003497655	-0.014679036	-0.006644907	0.004093551	0.001124553	-0.005190859	-0.003134436	0.007096337	-0.010187531	0.013551058	-0.002962783	-0.009669672	-0.000440069	-0.005891509	-0.004826346	2.50E-05	-0.013189935	-0.003433872	-0.001331086	0.001639229	0.003286758	-0.002095342	-0.000110121	-0.005658789	-0.003746424	-0.001876992	0.000320494	0.006827804
ENSMUSG00000034329	Brip1	-0.014106334	-0.01310233	-0.00709331	-0.025351285	-0.012367812	0.008514684	-1.90E-05	-0.002975755	-0.008108932	0.004204679	0.000550782	0.015191492	0.011031335	-0.014915475	-0.013148653	-0.000846474	-0.007706425	0.001691004	-0.024448982	-0.006199014	-0.001503891	-0.00159424	0.000406179	0.001931737	-0.004172472	0.003295255	0.010300056	-0.006612883	-0.007149526	0.003414289
ENSMUSG00000024534	Sncaip	-0.014082993	0.000316207	-0.024417671	-0.004287148	-0.00925468	-0.002301952	0.001697611	-0.001360678	0.036981748	0.026900096	0.002685147	-0.016051296	-0.000731488	0.013914753	-0.02512188	-0.01385399	0.012942924	-0.001133816	0.000316521	0.003551618	0.00494844	-0.03217369	0.002819722	-0.026650921	0.022866435	-0.001280178	0.007257398	0.0183136	0.023382737	-0.002926098
ENSMUSG00000058318	Phf21a	-0.014069797	-0.006370499	0.009533555	0.000178521	0.012883771	-0.005991089	-0.00585354	-0.014351974	-0.010754156	-0.002860995	0.012525754	-0.005097012	-0.002100154	-0.010750561	0.000136899	-0.009727036	-0.016971294	0.009600713	0.003767481	0.002220918	0.012612028	0.014531642	0.003839166	0.006031371	-0.014556043	0.004832324	0.0055905	-0.000313612	-0.010340063	-0.001949065
ENSMUSG00000039982	Dtx4	-0.014067996	-0.001958793	-0.004707428	0.006563438	0.004090395	0.002164578	0.008855385	-0.001330693	0.002000941	0.017990823	-0.005360609	0.026305101	-0.002531362	-0.004549476	-0.013824039	-0.007392399	0.003096029	-0.000350945	0.009456125	-0.00211244	-0.000710909	-0.001960161	-0.007190376	-0.01480578	0.003747617	-0.007330314	0.001866048	-0.009711202	0.00890867	-0.004268067
ENSMUSG00000067336	Bmpr2	-0.014064912	0.020820358	-0.007997618	-0.015129276	-0.011023785	0.003997736	-0.009865069	-0.00497663	0.007470629	0.007079614	0.001465543	-0.017359007	0.005983497	-0.000414821	0.016727371	-0.022931956	0.008975232	-0.000823651	-0.013656884	0.007107283	0.000136439	-0.003129732	0.006879317	0.002719676	-0.000660708	0.019769226	-0.015093348	0.009261883	-0.016848269	-0.006197101
ENSMUSG00000029005	Draxin	-0.014042092	0.013484954	0.000265709	-0.017566785	-0.019377341	0.005802308	-0.011738915	-0.003865791	-0.011389203	0.001434354	0.004402486	-0.009229267	-0.025483891	0.00388946	-0.004631627	-0.019429659	-0.001605724	-0.004893299	-0.025477486	-0.000106237	-0.002682322	0.005151304	0.01294114	-0.009605857	-0.013938169	-0.017360455	0.003751082	0.003030326	-0.015884605	-0.005188348
ENSMUSG00000021765	Fst	-0.014029955	-0.000817317	-0.004437349	-0.008784579	-0.003809788	-0.001711332	0.002578775	-0.005770281	0.005501902	0.006654808	-0.008012192	0.018709886	-0.002561756	-0.004026146	-0.000341853	-0.008947807	-0.002148997	-0.002241867	-0.004702407	-0.001323402	0.003534877	0.00010707	-0.00594977	-0.006950113	0.003619901	-0.004827855	0.004593346	-0.005229652	-0.009568056	0.006938002
ENSMUSG00000032724	Abtb2	-0.013991067	-0.009602919	-0.004721824	-0.004489483	-0.001955243	-0.017793725	-0.009045826	0.017864796	0.001150738	-0.022202857	0.000762717	0.004494927	0.000546758	0.019294104	0.008124514	-0.011060682	-0.01069279	-0.000680667	-0.019626383	0.002031919	0.005114059	-0.009325668	-0.018405544	0.005349373	0.006606718	-0.007645983	0.000971557	0.019752041	-0.009978019	-0.002991299
ENSMUSG00000004880	Lbr	-0.013974837	-0.002459022	-0.000982589	-0.008626173	-0.002376517	0.004654629	-0.00329311	-0.001199416	-0.004173037	0.017057582	0.002474242	0.013522991	-0.000275959	-0.006483924	0.002073624	-0.007467846	-0.003433627	0.001684403	-0.007852538	0.00527268	-0.000302586	0.004158079	-0.003040198	-0.004754332	-0.009183566	0.002070141	-0.008040192	-0.013130277	-0.005092108	-0.012792365
ENSMUSG00000076431	Sox4	-0.01394935	0.062928614	-0.024667745	-0.038741525	-0.031400946	0.021225204	-0.011926757	-0.003213251	0.01626232	-0.018986711	0.00570182	-0.008595623	-0.011259686	-0.037002452	0.036209475	-0.044411309	0.041777112	-0.009448173	-0.02382979	0.011622663	-0.025074053	0.006032355	0.020212592	0.056582648	-0.01729236	-0.003771909	-0.036469646	-0.019576133	-0.002880271	-0.017574454
ENSMUSG00000031737	Irx5	-0.01394126	-0.001710461	-0.006278609	0.000860493	0.005875341	-0.023384295	0.004163779	-0.015601971	0.008070551	0.005144285	0.003353922	0.023252739	-0.002910169	0.00172906	-0.00924196	-0.011371442	-0.000237379	-0.006456923	0.004657036	0.004289637	0.021089614	0.008396448	-0.013070717	-0.00550575	0.003531843	-0.00653382	0.000137063	-0.002259608	0.003216348	-0.003436282
ENSMUSG00000024294	Mib1	-0.013904419	0.007282104	-0.000337574	-0.012315033	0.004772917	0.001509331	0.001229307	-0.003016922	0.000725017	-0.007887374	-0.001358466	-0.002535454	0.006375039	-0.001208924	0.00253074	-0.016332187	-0.004505621	0.008044917	-0.005751906	-0.00533725	0.003793192	-0.000885437	0.000797301	0.006727549	0.006251809	0.005370953	-0.000352781	0.00400368	-0.013691062	0.000536401
ENSMUSG00000029913	Prdm5	-0.013877478	-0.015018588	-0.010604356	-0.003881219	0.002641573	0.000183988	0.002746589	-0.004680433	0.004207677	0.00868704	-0.006353879	-0.000598591	0.002812704	-4.69E-05	-0.001615387	-0.003350029	-0.004665259	0.008457353	-0.00914096	-0.004269446	0.002027991	-0.002568391	0.000714593	-0.006585588	-0.001600195	0.007788824	0.001881374	-0.009497333	-0.006096262	-0.001423456
ENSMUSG00000052298	Cdc42se2	-0.013876297	0.000378396	-0.002088868	-0.006275715	0.000620952	0.003995202	0.000771409	0.004652084	-0.008431164	-0.007037211	0.004707805	0.011843484	-0.002997666	-0.008502713	0.002014363	-0.011309716	-0.003032852	0.004794522	-0.007701635	-0.004537613	0.000676297	0.002492379	-0.004291976	0.010401423	-0.005630386	-0.007913803	0.004887288	0.002136129	-0.003022824	-0.002742435
ENSMUSG00000028347	Tmeff1	-0.013817541	0.023705367	0.003453259	-0.002387175	0.009514804	-0.016989286	0.00573487	0.014128433	0.011931728	-0.018719278	0.001490334	-0.001167663	-0.005364622	0.028724028	-0.016767609	-0.02885954	0.000780675	-0.001641874	0.004502629	-0.002491537	0.007700659	-0.01752804	-0.010550979	-0.007157522	0.01085272	-0.024427208	0.012708551	-0.014189141	0.035978742	-0.007549631
ENSMUSG00000016028	Celsr1	-0.013813886	-0.00547285	-0.004930614	-0.014005082	-0.006169234	0.008063925	0.004824993	0.002885737	0.00306987	0.006422168	-0.008102011	0.001591465	0.002565882	-0.007951214	0.010290503	-0.006427142	-0.004643397	0.003130927	-0.010679092	-0.007161548	-0.004672801	-0.00886794	0.003367917	0.001389434	0.000755701	0.002869634	-0.009206045	0.003734932	-0.00289038	0.006204127
ENSMUSG00000070643	Sox13	-0.013796707	-0.003361014	-0.007134824	-0.004640593	0.016501093	-0.006898649	0.008068097	0.002659546	0.002044219	0.007925159	-0.002120072	0.011271128	0.005284941	-0.003972417	0.014608306	-0.009086064	-0.001575736	0.011687949	0.002805945	-0.003610897	0.014495963	-0.004336313	-0.00998745	0.003230726	-0.001687709	0.003061642	-0.002633969	0.001136972	-0.009822368	0.014290635
ENSMUSG00000022141	Nipbl	-0.013789365	0.001052923	0.006030548	-0.004637437	0.005293743	-0.005939724	-0.004517711	-0.002723479	-0.003983775	-0.003313211	-0.004287166	0.002356053	0.004349262	-0.007242624	-0.011100679	-0.012519028	-0.009796826	0.002196655	-0.001208121	0.002910773	0.008524196	0.003562028	0.006242585	0.003566645	0.008355651	-0.000332799	0.001404512	-0.00661884	-0.001520427	-0.002716764
ENSMUSG00000029328	Hnrnpdl	-0.013775909	0.001627905	0.004219877	-0.001764827	0.006911634	-0.000962289	0.008988621	0.015080346	-0.004553744	-0.001599644	0.003443888	0.006321181	-0.016351556	-0.000326897	0.004000973	-0.013219776	-0.006504896	0.00377384	0.000840491	-0.00719244	0.00256396	-0.005668541	-0.002544663	0.001529404	-0.010680894	-0.014347217	-0.007544433	-0.001521169	0.00355739	0.00336901
ENSMUSG00000029581	Fscn1	-0.013755565	0.014285819	-0.003713149	0.000463565	-0.004626156	0.010583887	-0.006213689	0.018752061	0.002091665	-0.004934057	0.00149989	0.011527379	-0.013091329	0.004991851	-0.003570049	-0.019200612	0.006878728	0.002124181	-0.006638984	0.004173679	-0.015778301	-0.008195494	-0.007765513	0.001102468	-0.003661548	-0.020237663	0.006025022	-0.007758348	0.014255142	-0.001520493
ENSMUSG00000027115	Kif18a	-0.01374852	-0.010477895	-0.003000031	-0.01843408	-0.007769238	0.004127181	0.003719669	-0.002670335	-0.005278039	0.009908047	-0.006523289	0.016302257	-0.000800436	-0.016458076	0.00210732	-0.002267162	-0.007680786	-0.00130619	-0.014369211	-0.003846904	-0.000904236	0.00314622	0.003320002	0.00345811	-0.005329811	-0.004240679	-0.003794875	-0.006776641	-0.005670966	0.000985283
ENSMUSG00000037995	Igsf9	-0.0137265	0.010726795	0.00024359	-0.005765056	0.002320306	-0.005429942	0.002431825	-0.001874141	0.004840467	-0.002863875	-0.003797722	0.00670055	0.010153903	-0.001988982	0.006893144	-0.016481494	-0.000165748	-0.002235556	0.0016164	0.001427423	0.002719764	0.002828272	-0.005688123	0.008459532	0.004275732	0.002102594	0.000612124	-0.005963379	0.015043791	0.014083298
ENSMUSG00000028832	Stmn1	-0.013717815	0.047121384	-0.000449811	-0.012991312	-0.017612949	0.019642983	-0.011715904	0.015962897	0.004778264	-0.024037779	0.013644927	0.00177064	-0.066193499	-0.027178789	0.029729336	-0.035489766	0.019920701	-0.009838162	-0.005920761	0.012968114	-0.032857518	0.000760702	0.015808026	0.028974946	-0.04502266	-0.063785472	-0.026215235	0.008716609	0.010779588	0.005804714
ENSMUSG00000039089	L3mbtl3	-0.013631671	0.00711205	-0.008159428	-0.002900029	-0.006321811	-0.003137084	-0.004589231	-0.002307461	0.004604625	0.01709869	0.006826185	0.004257968	0.002441988	-0.003906495	-0.009411282	-0.014800998	0.006970919	-0.004873991	-0.003458171	0.008563919	0.004701434	-0.002888492	-0.000386005	-0.007002721	0.002101922	0.004177363	0.005025421	-0.002718639	-0.000287769	-0.001678467
ENSMUSG00000027326	Knl1	-0.01361838	-0.010969822	-0.002732299	-0.022820248	-0.010127112	0.006434806	0.000907206	-0.001040438	-0.004740717	0.005975341	0.001286475	0.010567768	0.003457091	-0.013207657	-0.007750694	-0.002513489	-0.009731079	0.000909796	-0.020272627	-0.004670093	-0.001625394	-0.004501567	0.002333676	0.002469938	-0.004860335	0.00173292	-0.001087014	-0.005201241	-0.005963202	0.001267817
ENSMUSG00000028438	Kif24	-0.013614042	-0.013769158	-0.007283117	-0.018912286	-0.008440895	0.003987405	0.005120638	-0.000558541	-0.003907674	0.006290934	0.009061373	0.015584169	0.00697868	-0.014547028	-0.024493864	-0.001885394	-0.005812285	-0.001050978	-0.015754484	-0.004096702	0.000772889	-0.003111773	0.000871328	-0.000630691	-0.002418766	0.001740292	0.010299637	-0.009445844	0.000183036	-0.000651617
ENSMUSG00000055612	Cdca7	-0.013602255	-0.003166385	-0.002114231	-0.010802247	-0.003536607	0.004615304	-0.00371216	-0.00300162	-0.000853257	1.14E-05	-0.003753176	0.006448845	-0.00532861	-0.006393014	-0.004620564	-0.008372543	-0.005631314	0.004348535	-0.012226543	-0.000797442	0.000834166	0.000263714	0.002949875	-9.79E-05	-0.002210944	-0.00724543	0.00294971	-0.00672878	0.002120871	-0.002160119
ENSMUSG00000022272	Myo10	-0.013560236	-0.012323139	-0.000935565	-0.011955738	-0.001035334	0.007758552	-0.0047454	-5.32E-05	1.45E-05	-0.011405868	-0.001963028	0.004922554	0.004432496	-0.004379375	-0.007767166	-0.002876978	-0.012383736	0.010210322	-0.018168452	-0.003831027	-0.003041145	-0.004393439	-0.003363687	0.006497609	0.000138835	0.001115584	0.017364007	0.001395294	-0.017931787	-0.001861174
ENSMUSG00000050912	Tmem123	-0.013556449	-0.005699438	-0.001553128	-0.004287042	0.001690448	-0.003626464	-0.00012101	0.006826511	-0.01006993	-0.007374729	-0.010622029	0.008372155	-0.004913044	-0.002923404	0.004228827	-0.008418166	-0.007385637	0.00318044	-0.00998708	-0.004621846	-0.000537203	0.003694557	0.001408733	0.00158149	0.002350233	-0.0034954	-0.003635682	-0.001645108	-0.00626082	0.008227604
ENSMUSG00000034675	Dbn1	-0.013552978	0.025745322	0.002232704	-0.006327789	-0.002067273	0.0013999	-0.004160115	-0.00570586	0.007330227	-0.008757184	0.008528017	0.006495025	-0.021520633	0.006809061	0.008564658	-0.025066321	0.005309726	-0.002139351	-0.001344701	0.004917541	-0.001057839	0.006007771	-0.007752019	0.003114818	-0.011836113	-0.026419071	-0.00520077	0.004824407	0.007617888	0.002712863
ENSMUSG00000044365	Cxxc4	-0.01354644	0.010146261	-0.005480348	0.012850758	0.006818146	-0.018948237	0.011259915	-0.000924187	0.016554686	0.013171624	0.001951663	0.019053596	0.006080272	-0.011284546	0.001000153	-0.015405226	0.008304929	-0.009214687	0.019403152	0.000823942	0.022446383	-0.011034774	-0.015929098	-0.000714407	0.003103416	0.000241018	-0.01470154	-0.010403233	-0.007052975	0.000985054
ENSMUSG00000055762	Eef1d	-0.01353256	-0.000666618	0.003402914	-0.009365719	-0.001923221	0.003780612	0.00832195	0.007769836	0.00535089	0.000759766	0.001772995	0.007431288	-0.012258222	-0.001648852	-0.001442933	-0.009692927	-0.007736874	0.001062712	-0.00654618	-0.006506284	0.000486842	-0.009053436	-0.003493589	0.001860609	-0.004000901	-0.01526632	-0.006954987	-0.001214101	0.001654598	-0.00173343
ENSMUSG00000037313	Tacc3	-0.013530602	-0.010008582	-0.002462786	-0.017902326	-0.008020188	0.004435536	0.004184082	0.000449225	-0.000121261	0.009543367	-0.00149337	0.012431197	0.004317462	-0.004630435	-0.010811931	-0.003573831	-0.008502252	-0.000319688	-0.015158167	-0.004551503	0.000445526	-0.003766679	-0.001791175	-0.003676632	-0.000942464	-0.00289061	0.005097763	-0.013666946	0.001872179	-0.000926486
ENSMUSG00000039046	Usp6nl	-0.013499349	-0.003661739	-0.007251333	-0.001067127	0.000503193	-0.005019925	0.000524499	-0.008218853	0.002024444	0.003080042	0.001265737	-0.002206514	0.001482702	-0.000560595	-0.005776854	-0.009883615	-0.001297985	0.001466453	-0.003792119	-0.000942797	0.003461144	0.002211686	0.001589726	-0.004746339	0.001671969	0.008564192	-0.008123118	-0.004373724	-0.003459111	-0.000792568
ENSMUSG00000027996	Sfrp2	-0.013489451	-0.003928588	-0.006260106	-0.009446181	-0.000841656	0.00352825	0.003000927	-0.00687402	0.00588722	-0.004799425	-0.000520431	0.024559296	-0.00529808	-0.017080803	-0.015650883	-0.006780886	-0.001095224	0.001597722	-0.003813226	-0.00115148	-0.000926719	0.001310661	-0.001965629	0.004950637	0.002196372	-0.008889405	0.002742655	-0.013655263	0.005794442	0.001728748
ENSMUSG00000032796	Lama1	-0.01348872	-0.003083222	-0.008774209	-0.011116119	-0.011996513	-0.000409894	-0.007871373	-0.003641865	0.01029751	0.008052937	-0.011923729	0.005903057	0.017314226	-0.007662389	0.008570883	-0.005640982	0.000460048	-0.004554718	-0.017507876	0.008215946	0.000348451	-0.002939087	-0.00377532	0.003897121	0.007550915	0.015468651	-0.013432794	-0.009357645	-0.00507907	0.006202866
ENSMUSG00000007041	Clic1	-0.013486937	-0.002392685	0.003612371	-0.010731258	-0.008935705	0.006685548	-0.001080928	0.001378899	0.000744642	-0.004645297	0.005707841	0.006055387	-0.010723296	4.01E-05	-0.005651461	-0.009214329	-0.009832309	0.000391486	-0.012830087	-0.004414464	-0.002535575	-0.003016929	-0.003702849	0.001050148	-0.008451632	-0.013433094	0.006982414	-0.01026823	-0.003228201	-0.010074853
ENSMUSG00000013076	Amotl1	-0.013474693	0.002689458	-0.005768476	-0.004347792	-0.004776995	0.001928468	-0.004412234	-0.003421233	0.01433402	0.017670401	-0.000473515	0.004603583	0.003251414	0.006078485	0.008818438	-0.011601646	0.00136969	-0.000245551	-0.002544216	0.006463173	-0.000231575	-0.007291585	-0.010220362	-0.010526605	-0.001959519	0.001237103	-0.003631716	-0.009247794	0.001212985	-0.009184952
ENSMUSG00000008734	Gprc5b	-0.013471457	-0.015016086	0.003272771	0.011581196	0.020689409	-0.015307855	0.012471661	0.0180557	-0.015216145	-0.025993485	0.003090598	0.008601383	-0.004421363	-0.000150823	-0.019758755	-0.007722838	-0.014137885	0.008680335	0.002371944	-0.011848069	0.006163586	0.000261297	-0.003208884	0.009066143	-0.002803259	-0.004173958	0.019546449	-0.010134446	-0.008331102	-0.006206955
ENSMUSG00000027993	Trim2	-0.013447027	0.006452564	0.002225605	-0.000470372	0.010815505	-0.015306348	-0.01174295	0.006014904	-0.033601189	-0.025053873	-0.004835816	0.033007436	0.000460295	-0.0112674	0.014361665	-0.015317562	-0.004229077	0.001642861	-0.003648175	0.004792881	0.006507844	0.029271236	-0.011953269	0.024081891	-0.005182159	-0.025576245	0.028377222	-0.000365681	-0.003862945	-0.005199111
ENSMUSG00000033307	Mif	-0.013423427	0.001085797	0.004175794	-0.016161746	-0.004453029	0.011937282	0.020966021	0.031331494	0.018048526	-0.011496982	0.001524736	0.009531008	-0.007384313	0.007808472	-0.004928523	-0.01178469	-0.008545592	0.002182366	-0.010203756	-0.017594308	-0.00775677	-0.031402822	-0.012932479	0.008350558	0.003686143	-0.020468284	-0.012837869	-0.009125631	0.013623076	-0.001658013
ENSMUSG00000057406	Nsd2	-0.013404153	0.011654469	-0.001854682	-0.007698142	-0.006752402	0.000284399	-0.003512514	-0.009673473	-0.002646423	0.003134617	-0.004191541	0.020329216	-0.00290338	-0.016415359	-0.012383113	-0.013758045	0.004337849	-0.005987553	-0.004594274	0.004660112	0.002375463	0.007237511	0.00314815	0.000660053	0.000861515	-0.014899391	0.007032578	-0.00419987	-0.006238514	0.002248589
ENSMUSG00000028995	Fam126a	-0.013376345	0.001212314	-0.002735649	-0.004802322	0.005315879	-0.009912191	-0.006960108	0.004050201	-0.007830522	-0.003465747	-0.005101718	0.00717783	0.009750968	-0.004106221	0.005506009	-0.012840591	-0.003171768	0.003484615	-0.005437654	0.005344186	0.009844444	0.007817871	-0.001952765	0.00906351	0.008092307	0.00472248	0.001415923	0.000984982	-0.000837542	0.003058478
ENSMUSG00000032666	1700025G04Rik	-0.013357793	0.010944981	0.009507166	-0.009455846	0.01738421	-0.026100742	-0.002105966	-0.019238954	0.010788453	-0.014392213	-0.013713569	-0.015765639	-0.003129882	-0.016433378	0.030575379	-0.018564356	-0.010568296	0.000986918	0.015902745	0.010102778	0.028998924	0.012225909	0.019835013	0.02876316	0.004792772	-0.013232137	0.002364251	0.028738607	-0.001559093	-0.021806125
ENSMUSG00000060036	Rpl3	-0.013336558	0.000357397	0.007388277	-0.038184757	-0.021171221	0.029628736	0.032122705	0.067524051	0.057706929	-0.045476416	-0.021961201	0.010274127	-0.009830503	0.006994423	-0.001451766	-0.011307426	-0.014070899	-0.000460108	-0.024239126	-0.026360326	-0.032421344	-0.075201712	-0.010454938	0.038782278	0.034753351	-0.045295131	-0.018256263	0.006631353	0.000616913	0.008850245
ENSMUSG00000015120	Ube2i	-0.01333487	0.006103169	0.006509122	-0.007145521	6.24E-05	0.004172783	0.007780017	0.005009834	0.003282171	0.001231059	0.007323788	0.004448575	-0.012057501	-0.001271465	-0.003379516	-0.014022834	-0.006446848	-7.32E-05	-1.36E-05	-0.005157387	-0.001868557	-0.006527254	-0.002217158	-0.00050952	-0.011079687	-0.013472317	-0.001955461	-0.009873297	0.005717305	-0.001766241
ENSMUSG00000024070	Prkd3	-0.013334126	-0.002255689	-0.00335015	-0.01056976	-0.005065296	0.002301819	0.004263661	0.0021258	0.00414179	0.00831484	-0.006743142	-0.001370214	-0.000627883	-0.002977122	0.011437942	-0.008758471	-0.004306683	0.000491131	-0.007987097	-0.005511615	-0.001343733	-0.008398085	0.001905509	-0.002249931	-0.000486501	0.003470982	-0.010181565	0.003876478	-0.007799661	0.010749327
ENSMUSG00000003282	Plag1	-0.013334029	-0.001125087	0.001898193	-0.00639877	0.001850092	0.001180237	0.001384952	-0.000564786	-0.003369184	-0.004094072	-0.007708916	0.018903554	-0.000721776	-0.013638086	-0.004083422	-0.008781847	-0.006359707	0.002577053	-0.00079266	-0.0025683	0.003449314	0.00273403	-0.000214741	0.005032183	0.001498175	-0.010375472	0.010604779	-0.005158358	-0.001508277	-0.000856523
ENSMUSG00000028034	Fubp1	-0.013331766	0.00672735	0.00118672	-0.003857956	0.005808269	-0.004500748	0.004084825	-0.006163873	-0.00430494	0.012107575	0.00297033	0.008782539	-0.010128281	-0.002759663	-0.007875948	-0.014029753	-0.001170047	0.001011791	0.003848996	-0.000193526	0.00876002	0.003712729	0.002628438	-0.01185686	-0.006063083	-0.005540141	0.002862782	-0.001240185	-0.000452113	0.000645086
ENSMUSG00000021767	Kat6b	-0.013316104	0.008561341	-0.005965204	-0.013475565	-0.008920506	-0.005963899	-0.010973821	-0.008609086	-0.000774079	0.006458349	-0.011171967	-0.007019584	0.005848459	-0.004938829	0.013609648	-0.015244964	0.001623076	-0.003103281	-0.011533083	0.006966983	0.007957284	0.003592398	0.010387784	0.000251498	0.005521241	0.004181683	0.001456683	0.014831687	-0.016904461	-0.010111673
ENSMUSG00000052504	Epha3	-0.013315192	0.025105343	0.001213467	-0.065807606	0.025212733	0.014006317	-0.028409904	-0.023304373	-0.038191278	0.003482523	-0.058171983	-0.043690602	-0.002825109	-0.047586778	-0.05246889	-0.016829031	-0.002949847	0.04105929	-0.039438739	0.013496763	0.026177911	0.021717291	0.100107059	0.011915165	0.02070869	0.0014188	0.017018794	-0.014318798	-0.012187569	-0.018920837
ENSMUSG00000026987	Baz2b	-0.01329179	0.006113847	0.006895727	-0.004053892	0.021531516	-0.021922215	-0.01302473	-0.009651283	-0.006838034	-0.00426281	0.000106367	-0.001721201	-0.005265363	0.001700507	0.001825705	-0.017078968	-0.010727629	0.008501991	0.003386391	0.013348558	0.023593667	0.011664842	0.004073245	-0.005968388	0.002356733	0.001827684	-0.01557433	0.010607099	-0.006506917	0.004153764
ENSMUSG00000025626	Phf6	-0.013248633	0.01171891	0.003516638	-0.000524692	0.007651763	-0.005316757	0.003249776	-0.006439926	-0.00085657	0.011842158	-0.003908974	0.00651035	-0.006857249	-0.003487741	0.003427317	-0.016088113	0.000278648	0.000116811	0.008309986	0.00226672	0.010797646	0.005585971	0.003225184	-0.007990905	-0.004081704	-0.004423068	-0.006116476	0.001291677	0.000338493	0.01005957
ENSMUSG00000026749	Nek6	-0.013229737	-0.009227142	-0.005041465	-0.004106888	0.000936862	-0.004060373	0.004945086	-0.003630957	0.003847898	0.001417131	-0.011479831	-0.007912962	-0.002724341	0.01274182	0.008717977	-0.007483262	-0.007758481	0.004161804	-0.008187615	-0.007817727	0.001346656	-0.000295884	0.000853454	-0.008871301	0.004241135	0.005288816	-0.008824914	-0.001602843	-0.002300523	0.009768135
ENSMUSG00000060798	Intu	-0.01320936	-0.007528509	-0.012021444	0.000542771	0.003950891	-0.005278962	-0.000212887	-0.016156308	-0.000275557	0.005293725	-0.01005558	0.017992105	-6.36E-05	-0.009795473	0.001495936	-0.00424471	0.002081254	0.002245536	0.00060197	0.00084397	0.002631659	0.010366122	-0.003034986	-0.007153019	-0.000215744	0.001156261	-0.004395305	-0.006448779	-0.003702565	0.002713374
ENSMUSG00000022114	Spry2	-0.013209246	-0.018877126	-0.002185035	0.002584812	0.011039739	-0.006007799	0.011989406	-0.002164403	0.017248542	0.014793758	-0.001019231	0.001529868	-0.004889359	0.000190081	-0.005577936	-0.001508655	-0.011231453	0.005437357	0.011343499	-0.00384798	0.00870877	-0.01287158	-0.00157702	-0.0100177	0.004824553	-0.009279768	-0.000727782	-0.002234612	0.009407683	-0.00071718
ENSMUSG00000024097	Srsf7	-0.013182293	0.00476967	0.001869866	-0.003047839	-0.000910218	0.01274657	0.005203498	-0.003873426	-0.005582575	0.006654972	-0.002297068	0.015649382	-0.024331337	0.00267661	0.001502888	-0.011446191	-0.001643017	0.002706104	-0.000996406	-0.006617998	-0.011804845	0.008576849	-0.00165344	-0.009820516	-0.00932072	-0.020746545	-0.014615919	-0.01256692	0.005181899	-0.002988995
ENSMUSG00000031715	Smarca5	-0.013174257	0.003146731	0.009656767	-0.002138192	0.017965213	-0.008229885	-0.001626582	-0.00767889	-0.005494622	0.002580675	-0.001124094	0.008537878	-0.002713907	0.003550195	-0.001738076	-0.013547733	-0.011498007	0.009075612	0.007846131	0.003592858	0.013173597	0.012126635	-0.002430113	-0.004423141	0.000560486	-0.004734912	0.001107087	-0.013474418	0.004791214	0.001863432
ENSMUSG00000051359	Ncald	-0.013167994	-0.010447854	-0.011916915	-0.007580647	-0.009386769	-0.016550187	-0.015226127	-0.004857938	0.014288172	-0.00120104	-0.021284835	0.018305462	0.026418237	-0.00490576	0.010338266	-0.004572207	-0.002350604	-0.007175998	-0.011017177	0.014696555	0.010119482	0.000790596	-0.009958866	0.008796206	0.028881307	0.006000403	0.018859421	0.004792815	-0.005000179	0.006059083
ENSMUSG00000070733	Fryl	-0.013160206	0.007493561	-0.004915101	0.003788417	0.007738448	-0.01927032	-0.00548202	0.026945803	-0.02770876	0.010917557	-0.022276278	0.009786649	0.012052027	0.004592055	0.021288138	-0.017124183	0.004180965	-0.00157799	-0.004450734	0.003780494	0.010523348	0.003108366	0.00097752	-0.005061242	0.012046887	0.01452032	-0.009550141	0.018740265	-0.010176909	0.006763319
ENSMUSG00000028078	Dclk2	-0.013134793	-0.002580999	-0.038099279	-0.001933094	-0.000633672	-0.019758066	-0.026575325	-0.03275121	0.022559428	-0.026754004	-0.000603129	-0.016641772	0.008414818	-0.00791616	-0.017562889	-0.013722147	0.017078921	0.006695586	-0.016373139	0.019606333	0.010240062	0.011983883	0.008713118	0.011500235	0.018731219	0.011282113	0.014076858	-0.01192446	0.001798894	-0.009939584
ENSMUSG00000030605	Mfge8	-0.013131402	-0.029402558	-0.02600953	-0.008847267	-0.006670308	-0.011407403	-0.001241241	-0.00546418	0.008728606	-0.006022824	0.003156409	-0.000104388	-0.011885301	-0.00593192	0.007825833	0.000298879	-0.003516986	0.001933981	-0.014462261	-0.002384619	-0.003705596	-0.000989481	0.002100599	-0.001911009	-0.000986866	-0.00318756	-0.00629046	-0.006167628	0.002762033	-0.002091561
ENSMUSG00000024795	Kif20b	-0.013126196	-0.004411438	0.000540903	-0.013073289	-0.007484321	0.003697715	0.001099126	-0.005524875	-0.002912272	0.01005282	-0.009830154	0.013176704	-0.004481983	-0.010815346	0.002341201	-0.005292462	-0.006827993	-0.002267951	-0.010034189	-0.002007011	-0.000363574	0.003742064	0.003974028	-0.000542168	-0.002132933	-0.008536307	-0.001612833	-0.005453638	0.00229003	0.003521627
ENSMUSG00000040183	Ankrd6	-0.013125537	-0.001663397	-0.000238709	-0.01254935	0.003943729	-0.000450616	0.015588786	0.001846014	0.013356053	0.015128749	0.010509342	0.000702962	0.011070837	0.001116618	-0.001303026	-0.009681253	-0.007115083	0.003493035	0.002504603	-0.010817512	0.011749461	-0.018115014	-0.011121801	-0.004056129	-0.002053205	0.010875784	0.002961884	-0.001892871	0.001355115	0.015952391
ENSMUSG00000057147	Dph6	-0.013119209	-0.007828291	0.002969457	0.001433188	0.008210003	-0.004455833	0.003122046	0.000170959	0.000559405	0.0025975	-0.003966902	-0.001955734	0.006815986	0.008048336	-0.006979192	-0.007270099	-0.011247103	0.006115297	0.001163569	-0.003653589	0.004680409	-0.002779656	-0.003204414	-0.008182322	0.00521446	0.005435447	-0.000719498	-0.006466004	0.010166407	0.001163879
ENSMUSG00000039286	Fndc3b	-0.013117256	-0.017629916	-0.020649943	-0.007062669	-0.005203636	-0.00171827	0.003407892	-0.017906886	0.003854017	0.00941451	-0.017116733	0.010277525	0.005511424	-0.013608072	0.012349875	0.001436612	0.002374676	0.001493006	-0.008600576	-0.005545996	0.001152845	0.00502476	0.002914354	-0.001975763	0.003501668	0.005658718	0.003375714	0.005867049	-0.011883574	-0.001448582
ENSMUSG00000040225	Prrc2c	-0.013091334	0.008673595	0.003267658	0.001813371	0.016621998	-0.013618818	0.011319461	-0.014033958	-0.00484323	0.02657207	0.000574012	0.014698838	-0.010578738	0.002984088	-0.005620051	-0.014773887	-0.001029242	0.001090453	0.015716242	-0.001984749	0.023276416	0.008680457	-0.002223592	-0.025106438	-0.00479225	-0.002509966	-0.010122421	-0.005997488	-0.008989447	-0.004391465
ENSMUSG00000041431	Ccnb1	-0.013079217	-0.002815167	0.003407412	-0.010339306	-0.002910308	0.0088024	0.005104365	-0.001851297	-0.000593764	-0.000499583	0.00245109	0.015388323	-0.006094969	-0.004602346	-0.008766256	-0.007134471	-0.008247187	0.002338444	-0.007408285	-0.006830049	-0.004286925	-0.000749019	-0.004656996	0.001596197	-0.004735319	-0.012657117	0.001256384	-0.013883442	0.008539241	-0.002626815
ENSMUSG00000073910	Mob3b	-0.013075997	-0.022209001	-0.003667212	-0.000848544	0.018387337	-0.011306863	-0.003478856	0.023534591	-0.023762586	0.009326737	0.00883454	-0.00460075	0.00177906	-0.001628205	0.013120051	-0.002599315	-0.013418398	0.017413119	-0.012022634	0.000882525	0.01524939	0.000696733	-0.001691398	0.003195566	-0.024473165	0.016811787	-0.004944691	0.001638695	0.025133989	0.003508514
ENSMUSG00000025980	Hspd1	-0.013064553	0.002041374	0.004525786	-0.004519275	0.006541579	0.002152271	0.006225297	-0.007110676	0.003212466	-0.000978544	0.006275496	0.020032799	-0.011136128	-0.003351571	-0.014515377	-0.01051592	-0.006137994	0.003406314	0.003137143	-0.002797555	0.000829279	0.002247842	-0.007506886	-0.001886442	-0.003879308	-0.018810372	0.002170621	-0.016778199	0.007240125	-0.006651222
ENSMUSG00000023015	Racgap1	-0.013060923	-0.007672263	-0.000498379	-0.008727559	-0.006596877	0.002765746	-0.000868177	0.003410307	-0.00737242	0.001952058	0.008792583	0.00154533	0.002156089	-0.002401987	-0.00702614	-0.006175131	-0.008367435	0.000748863	-0.014543089	-0.003945865	-0.000403548	-0.001750043	-0.002617907	0.000851796	-0.013211086	0.001444397	0.00864851	-0.006753641	0.008546959	0.000395032
ENSMUSG00000028820	Sfpq	-0.013044285	0.006560573	0.005271189	0.001924911	0.016760904	-0.012796168	-0.000682828	-0.020331002	-0.006059002	0.00958293	-0.000234686	0.013599255	-0.011276642	0.001841437	-0.009321535	-0.014246901	-0.004939369	0.004691598	0.010381667	0.005127209	0.01825796	0.019203958	-0.000245751	-0.013319476	-0.003400383	-0.010522083	-0.000552197	-0.015024556	0.008558665	-0.00086123
ENSMUSG00000026249	Serpine2	-0.013021174	-0.023021826	-0.036049366	0.001871484	0.000793637	-0.005378351	0.008107682	0.001316759	0.017227987	-0.015996403	0.013519267	-0.000997609	-0.020595258	-0.004180954	-0.022156582	-0.003721089	0.010586305	0.008470963	-0.013137193	-0.006606783	-0.002611802	-0.00573893	0.000755423	0.006907677	-0.001662649	-0.009240698	0.002147865	-0.008077544	0.017606513	0.000263209
ENSMUSG00000031109	Enox2	-0.013020636	0.011022433	0.009229156	-0.024037458	0.01567404	-0.023121207	-0.007790498	0.00558065	-0.023128396	-0.015217519	-0.003450758	-0.007271884	0.005709116	0.014526225	-0.001382866	-0.022698217	-0.015111873	0.007390465	-0.014579458	0.000748673	0.021419205	0.010372262	0.007779854	-0.004922475	0.011219432	0.015616152	-0.008821654	0.002293567	-0.007126514	-0.001164142
ENSMUSG00000031274	Col4a5	-0.012989082	-0.014684005	-0.003688832	-0.00305554	0.003852595	-0.00986905	0.000854763	0.02672896	-0.024428994	-0.001026639	-3.95E-05	0.018579875	0.001804232	-0.011001142	-0.014709531	-0.003399586	-0.008065692	0.001680453	-0.012874326	-0.003991512	0.004679577	-0.006657246	-0.001719825	0.00201559	-0.001890347	-0.000667437	0.011134392	0.004338041	-0.003586282	0.010915444
ENSMUSG00000022336	Eif3e	-0.012972813	0.001013185	0.002646224	-0.004068108	-4.10E-05	0.001275181	0.010439007	0.008406005	0.014404809	-0.003471357	-0.000130612	5.00E-05	-0.018980482	0.001476978	-0.000733659	-0.011121043	-0.006209044	0.000271477	-0.000795918	-0.007053531	-0.000841661	-0.017542701	-0.000910585	-0.002627653	-0.003468593	-0.018994358	-0.006452623	0.010776136	-0.000848079	0.006260198
ENSMUSG00000055013	Agap1	-0.012967695	0.003094945	-0.000617807	0.014418458	0.002257181	-0.047812996	-0.009427797	-0.018560616	-0.022908928	-0.006258135	0.004628288	0.037457414	0.021133636	-0.004643568	0.013007642	-0.014860902	-0.001165045	-0.024564018	0.00806458	0.01189245	0.037324403	0.038133426	-0.024386071	0.007629785	0.015647024	0.007375436	0.000829525	0.003320814	-0.023441794	0.019908176
ENSMUSG00000070426	Rnf121	-0.012960018	0.010517348	0.001298622	-0.019094918	0.005833268	0.017028118	0.023747082	0.022918675	0.016147143	-0.078979334	-0.031956989	0.011050895	0.051994641	-0.006802905	-0.046938197	-0.016991041	-0.004770328	0.012831375	-0.010870574	-0.032207932	-0.008217567	-0.018549077	-0.001147134	0.074889839	0.06497795	-0.032893129	0.044673171	-0.04730026	0.063585719	-0.002307919
ENSMUSG00000030795	Fus	-0.01295061	-0.004093962	0.003517086	-0.004927194	0.000662668	0.004927513	0.000555749	-0.001259899	-0.000316451	-0.009627029	-0.00676972	0.017211687	0.009488221	-0.015741101	-0.0155296	-0.007042547	-0.008087207	0.001705367	-0.001084257	-0.00172421	-0.002752955	0.00307344	-0.000181203	0.016064666	0.010610542	-0.007875309	0.014545089	-0.016189427	0.013160346	-0.00146754
ENSMUSG00000021420	Fars2	-0.012937451	-0.003866336	0.003294188	-0.00966088	-0.001292521	-0.004201019	-9.02E-05	-0.004656781	0.000401381	-0.004998884	-0.0111833	0.000710788	0.007746641	0.009413136	-0.00144003	-0.009177904	-0.011846343	0.001183534	-0.009386703	-0.004876109	0.004876517	0.002056524	-0.00080478	-0.002914186	0.016582024	0.002586583	-0.00552365	0.005237685	-0.005128094	0.009790484
ENSMUSG00000033420	Antxr1	-0.012931676	-0.012323437	-0.016080807	-0.007334924	-0.000212169	6.28E-05	-0.008850364	-0.017102189	0.009090871	-0.002591033	0.003925184	-0.004831165	0.007058952	-0.000272564	-0.005710018	-0.005484648	-0.000942221	0.008507676	-0.012768277	0.004477835	-0.000942973	0.004925459	-0.000408041	0.001401497	0.004967073	0.010724798	0.002382565	0.001440857	0.004119304	-0.004492982
ENSMUSG00000000125	Wnt3	-0.012916068	-0.003823983	-0.011141024	-0.000288153	-0.00430551	0.009405873	0.00286597	-0.009088537	0.006582388	-0.004760716	-0.004095088	0.011021702	-0.00605303	-0.01233014	0.009684278	-0.005849374	0.004284823	0.002406566	-0.0039068	-0.003830517	-0.01019536	0.003397578	-0.002384721	0.008117288	-0.003458345	-0.006748112	0.001364514	0.005086421	-0.015430571	0.006263632
ENSMUSG00000031604	Msmo1	-0.012902095	0.00282707	-0.009931626	-0.001093619	-0.001902075	-0.007674695	0.00275506	0.002829875	-0.003512421	0.00171081	0.004742781	0.013616455	-0.01714066	-0.019243065	0.014476716	-0.012216143	0.005876875	-0.004376263	0.000122269	-0.000334748	0.00475929	0.002647721	0.000515663	0.007080886	-0.012744321	-0.011163863	-0.012372721	-0.009692036	-0.01573506	-0.00418478
ENSMUSG00000005233	Spc25	-0.01285491	-0.002069446	-0.000518026	-0.013854212	-0.006789569	0.006924402	0.001754668	0.00292461	-0.003891996	0.00067661	0.00395047	0.011719856	0.000694127	-0.008567411	-0.011003565	-0.007614379	-0.005616394	0.001263862	-0.014207884	-0.005456068	-0.000899787	-0.004968534	-0.002177149	0.003715132	-0.004776754	-0.004892339	0.004364144	-0.009658086	-0.003277876	0.000811259
ENSMUSG00000024989	Cep55	-0.012841068	-0.008101815	-0.001194793	-0.017916859	-0.007072254	0.006748499	0.004703803	0.001243268	-0.004807283	0.007632715	0.003556814	0.015517483	-0.006105109	-0.009222285	-0.01183801	-0.003923914	-0.007537755	0.000486432	-0.015313714	-0.005026833	0.000277709	-0.002094733	0.00099339	-0.002907092	-0.007644239	-0.007568096	0.004786928	-0.011294127	-0.002787681	-0.002354892
ENSMUSG00000070565	Rasal2	-0.012832893	0.017744616	-0.030932265	-0.003935305	-0.021665379	0.023739488	0.013615241	-0.003395764	-0.004245914	0.025706685	-0.013381752	0.008888719	0.037185161	-0.008213892	-0.01368735	-0.012865807	0.034560593	-0.004448739	-0.011517153	-0.01709052	-0.006098167	-0.001798869	0.000267918	-0.000414549	0.021821467	0.018661355	0.010224256	-0.002723044	0.016002483	0.00312048
ENSMUSG00000020859	Spag9	-0.012832821	0.000414462	0.006242145	0.001227731	0.015376337	-0.012271817	-0.001746258	-0.00151434	-0.003460781	-0.018759796	-0.000623277	0.004182572	0.006171951	-0.003580837	-0.004135826	-0.012894593	-0.010999063	0.006001884	0.005186148	0.002192448	0.00713337	0.009276906	-0.00261122	0.015704599	0.004229055	-0.00704654	0.008121625	-0.010076748	0.014344952	-0.005159096
ENSMUSG00000028873	Cdca8	-0.012832243	-0.002916006	-0.000382318	-0.0130723	-0.007123122	0.006797106	0.004458338	4.21E-05	-0.003110964	0.003511637	0.005474614	0.014574988	-0.003930745	-0.007273796	-0.005064307	-0.006964075	-0.005482685	-0.000218848	-0.012274567	-0.006045657	-0.000817554	-0.000979332	-0.004785337	0.003069594	-0.008186189	-0.008698535	0.003729278	-0.011326435	0.002710397	0.001164105
ENSMUSG00000055653	Gpc3	-0.012803891	-0.003201835	-0.009816139	-0.014406852	-0.010151556	0.019946729	0.024477597	0.009432773	-0.003728679	0.005953568	0.001048915	0.006023932	0.001312189	-0.00575184	-0.00647307	-0.005514008	0.003341697	0.003954728	-0.015483636	-0.027134157	-0.002701283	-0.013272994	-0.000184599	0.002162522	-0.001019938	0.001784404	0.000759112	0.005888095	-0.000883841	0.009929402
ENSMUSG00000021242	Npc2	-0.012765402	-0.001972094	-0.001562338	-0.000836301	0.002863666	-0.001955776	0.007325769	0.008694439	-0.001634763	-0.006601167	0.009899953	0.006846084	-0.020174285	-0.000637306	0.003340368	-0.011260299	-0.004436441	0.002096112	-0.001804641	-0.006160623	-0.001520235	-0.000874518	-0.005388397	0.001294745	-0.01511963	-0.016837916	-0.000323783	-0.008382795	0.000853079	0.00046783
ENSMUSG00000030226	Lmo3	-0.012755609	0.001001756	-0.019772387	0.010241576	-0.009574338	-0.040791672	0.002754668	-0.006858769	0.024173182	-0.008622532	0.00208227	0.005088545	0.012098153	0.02152465	0.002880306	-0.013138498	0.009681235	-0.020317362	-0.010051236	0.004154548	0.030808915	-0.000939015	-0.030410234	0.002101404	0.017372628	0.005539959	-0.006420971	0.011104761	0.010789289	0.005157676
ENSMUSG00000037563	Rps16	-0.012752844	0.00238033	0.008567243	-0.020382375	-0.007299574	0.018883771	0.008201211	0.023623879	0.026694017	-0.026170291	-0.005699938	0.012774313	0.001332358	0.003797779	-0.022085458	-0.011222325	-0.011673284	0.004267422	-0.012585048	-0.007847439	-0.014607914	-0.027447846	-0.007868231	0.020122082	0.021781043	-0.030220024	0.001400068	-0.020194139	0.023243624	-0.005108454
ENSMUSG00000029177	Cenpa	-0.012720811	-0.006219214	0.001520646	-0.013700174	-0.004051351	0.007320009	0.006419304	0.001402126	-0.004224465	0.001905054	0.010401154	0.015179685	-0.008795622	-0.006022585	-0.0131366	-0.00597184	-0.008744709	0.002040115	-0.011260216	-0.007595583	-0.000755442	-0.002163731	-0.004094225	-0.000272442	-0.010017026	-0.010832833	0.004937942	-0.013993676	0.001664236	-0.002111351
ENSMUSG00000021068	Nin	-0.012705243	0.00565344	-0.003110429	-0.01890275	0.013433443	-0.000372442	-0.001038821	-0.007336094	-0.002173152	0.023146285	-0.032268231	-0.009536861	0.010383402	0.00980654	0.035711872	-0.012670394	-0.0038778	0.015529614	-0.00413848	-0.000706826	0.009553794	0.008524537	0.009687512	-0.011553827	0.009226647	0.015036318	-0.02305848	-0.001509125	0.002408333	0.017116149
ENSMUSG00000022799	Arhgap31	-0.012696249	-0.03164672	-0.02352027	-0.00170599	-0.001129766	-0.016091909	0.003389018	-0.004469068	0.003392873	-0.022217778	0.009566986	-0.002508198	-0.011025274	0.000738062	-0.015465632	0.000714177	-0.005431519	0.002752074	-0.017519698	-0.006341416	-0.001116572	0.00438167	2.82E-05	0.005199555	-0.004213625	0.0019951	0.01091497	-0.001982366	-0.002161593	-0.000544408
ENSMUSG00000056204	Pgpep1	-0.012677731	-0.003505053	-0.004119831	-0.010432331	0.006831576	0.004380966	0.00957823	0.003408563	0.003610117	-0.002041918	0.011686192	0.002300154	0.000453807	-0.005240772	-0.006556623	-0.009195144	-0.003988913	0.009149367	-0.001278555	-0.00692376	0.002416804	-0.00452675	-0.003301763	0.009984861	-0.003939546	-0.006421299	0.013395994	-0.00185477	0.007979099	0.004823295
ENSMUSG00000017146	Brca1	-0.01267432	-0.010784192	-0.003886593	-0.020793178	-0.010884873	0.007262074	0.001400294	0.00417429	-0.003715146	-0.000234154	-0.005461273	0.010657155	-0.001120934	-0.014082148	0.00632155	-0.001844212	-0.008056618	0.000834641	-0.021897962	-0.00579199	-0.002933119	-0.003629222	0.002011555	0.009381774	-0.004579855	-0.003493825	-0.004932649	0.001754378	-0.01027857	0.000732981
ENSMUSG00000041064	Pif1	-0.012666853	-0.008749789	-0.002909982	-0.023202007	-0.011893596	0.006555903	6.30E-05	0.001650362	-0.005555727	0.004734447	0.000755541	0.011723236	-4.06E-05	-0.007268924	-0.01476837	-0.00317905	-0.008191492	-0.000456443	-0.023286003	-0.00405901	-0.000851292	-0.0032503	0.001950004	-0.002839286	-0.004584158	-0.004868743	0.0044317	-0.010028176	-0.006656373	0.001908181
ENSMUSG00000039967	Zfp292	-0.012665984	0.016969546	-0.001734208	-0.003712268	0.010111802	-0.009636009	0.004263195	-0.01694104	-0.006885706	0.01108006	-0.001738133	0.009970333	-0.004047103	0.002879688	-0.003727822	-0.019195079	0.005128148	0.001805227	0.007300708	-0.001683923	0.019011309	0.014015357	0.000818236	-0.016151065	0.002087213	0.000206153	-0.005712533	-0.002517576	-0.014685554	-0.005365048
ENSMUSG00000020961	Ston2	-0.012664634	-0.009034122	-0.008515317	-0.005925066	0.004055308	0.00019375	-0.004516598	-0.001220989	0.006990617	0.01072462	-0.014227212	-0.00400642	0.008922516	-0.001287138	0.011604464	-0.00557457	-0.003552189	0.009285135	-0.00814848	0.004125078	0.002358237	-0.002114646	0.003998244	-0.002111647	0.006956128	0.013109452	-0.006647323	-0.006697845	-0.003218095	0.009450574
ENSMUSG00000032320	Rcn2	-0.012664022	0.004884222	0.000556686	-0.007570022	0.001453943	0.002343111	0.000244356	0.003364329	0.013490562	0.008987987	0.003550036	0.008062184	-0.014130369	-0.002240565	0.011080917	-0.012370606	-0.002659282	0.002940782	0.000995257	0.004185709	0.001412805	-0.007727401	-0.007323302	6.23E-05	-0.00879411	-0.016064405	-0.012729687	-0.013735522	0.005558573	-0.001928954
ENSMUSG00000066043	Phactr4	-0.012650537	0.002915774	0.001638533	-0.013998688	-0.010982969	0.012425324	-0.010675448	0.010016044	-0.003891962	-0.01091558	0.009728939	0.003200142	0.013249414	-0.013276684	-0.001743545	-0.011871854	-0.004987236	0.001787882	-0.017815343	0.004186813	-0.008327282	-0.00339649	-0.001434741	0.022024806	-0.00063816	0.005960126	0.00765658	-0.000900246	-0.016123689	-0.013164214
ENSMUSG00000039396	Neil3	-0.012613917	-0.009749291	-0.002313754	-0.019228197	-0.009245839	0.003815732	-0.002641331	-0.003636691	-0.00696706	0.008788701	-0.001981139	0.014455905	-0.002687872	-0.00927456	-0.012308817	-0.002590333	-0.008240977	-0.00017174	-0.020458549	-0.000771988	0.002116078	0.00158205	0.0034065	-0.004799036	-0.005962123	-0.003595342	0.00529424	-0.014399383	0.000427627	-0.000495053
ENSMUSG00000022309	Angpt1	-0.01261187	-0.01671348	-0.013566791	-0.013553547	0.013454559	-0.007001504	0.006864648	-0.005004203	0.011036793	-7.49E-05	0.005482704	-0.014473068	-0.003280839	0.018351716	-0.017498182	-0.002969251	-0.007094278	0.018727398	-0.015474998	-0.008338811	0.016457209	-0.011037263	-0.00323586	-0.011598798	0.002871415	-0.001626576	0.022202613	0.001985049	0.003447538	0.001737698
ENSMUSG00000090125	Pou3f1	-0.012608391	0.007599825	0.001413099	-0.00938734	0.02440466	-0.018275275	0.015470107	-0.006785826	0.004733206	-0.008208312	0.00966182	0.015050051	0.00161598	0.007601041	-0.000178689	-0.017083978	-0.005517143	0.009339308	0.00885274	-0.008139074	0.029331741	0.006327213	-0.017945018	0.006501475	0.003190349	-0.008184532	-0.010889362	-0.011647552	-0.004649689	-0.004757131
ENSMUSG00000019817	Plagl1	-0.012599367	-0.002002477	-0.00937602	-0.008940694	0.000511592	0.003078947	0.005194713	-0.018080033	-0.000792595	0.00429075	-0.010761527	0.017261064	-0.001535905	-0.004051872	-0.002107236	-0.00543876	0.001822853	0.004009346	-0.004413058	-0.006788388	0.002297685	0.010001169	-0.002565792	-0.008397273	0.003649741	-0.008186023	0.010221668	0.0017526	-0.007858261	0.00251542
ENSMUSG00000032291	Crabp1	-0.012596646	0.008802357	0.001756239	-0.014838688	0.014235242	0.00143578	0.01668214	0.008589585	0.007056024	-0.001548147	0.013966351	0.014013153	-0.000717699	0.0033753	-0.001450825	-0.015652556	-0.003887546	0.011367473	0.001948936	-0.011469582	0.012886615	-0.011432531	-0.01694848	0.005218637	-0.006191106	-0.009897333	-0.004511365	-0.009556607	-0.002088188	-0.000782091
ENSMUSG00000025823	Pdia4	-0.012593725	-0.000696637	-0.001061348	-0.005739723	-0.002612588	0.00397167	0.003589588	0.012737098	0.009199787	-0.002383691	0.003381375	-0.001857674	-0.006692486	0.000298513	-0.0045123	-0.010284673	-0.003951917	0.0019073	-0.004894937	-0.002723001	-0.003850877	-0.015362217	-0.000946906	0.002219268	-0.000851945	-0.009542164	0.00066747	-0.001433077	0.006576894	0.000622546
ENSMUSG00000020680	Taf15	-0.012579535	0.002618412	0.003085108	-0.009948431	-0.002171444	0.002395668	0.004105619	-0.001996299	-0.001810973	0.012725732	-0.00134169	0.008278405	-0.009981273	-0.002921675	0.001856331	-0.009697185	-0.005335519	0.000136905	-0.004964609	-0.003430556	0.004632495	-0.002878208	0.000809713	-0.010477561	-0.005372156	-0.004426226	-0.007515338	0.004851744	-0.017681982	0.000243973
ENSMUSG00000027217	Tspan18	-0.012537689	0.00745018	0.008274088	-0.01853923	0.015182784	0.009090909	0.004776116	-0.015817651	-0.001209011	0.001444314	-0.000408993	-0.002983775	-0.000202685	-0.026054013	-0.004568999	-0.011664876	-0.007959758	0.014733242	0.008703433	-0.00295226	0.012674848	0.002581207	0.020639987	0.015098141	-0.001873663	-0.007391756	0.012939688	0.022230077	0.012505627	0.001803018
ENSMUSG00000018169	Mfng	-0.012522052	0.004210333	0.007861037	-0.013044085	0.0022928	0.000598271	0.001160368	-2.75E-05	-0.003542044	-0.016599423	0.004234754	0.01018171	-0.009073687	0.006240663	-0.002090839	-0.013620571	-0.011586931	0.004631532	-0.00909708	-0.005625766	0.002645667	0.004821953	-0.007444	0.00607253	-0.001175163	-0.017861029	0.002449302	-0.004052082	-0.001303844	-0.001863727
ENSMUSG00000005610	Eif4g2	-0.012515554	0.01086509	0.006860823	-0.005466115	0.0013536	0.004893762	0.00388046	0.003547908	0.010694606	-0.000207203	0.00690419	0.008265384	-0.023153393	0.003181968	0.001729642	-0.016227985	-0.004078438	0.001041475	0.003071525	0.000524235	-0.005158109	-0.005566608	-0.004751169	-0.001985674	-0.010339046	-0.023939997	-0.00725253	-0.00698759	0.003308638	-0.005790783
ENSMUSG00000021714	Cenpk	-0.012509692	-0.005296452	-0.003891732	-0.018252218	-0.010049493	0.003483511	-0.001534953	-0.006053554	-0.007693891	-0.001772432	0.001749281	0.019297214	-0.008210066	-0.01559654	-0.015109193	-0.004530462	-0.005141988	-0.001480198	-0.017663941	-0.0034223	-0.000626037	0.001898248	0.001927911	0.000454861	-0.007009348	-0.013377183	0.01058488	-0.004855984	-0.005940295	0.004002232
ENSMUSG00000026683	Nuf2	-0.012499938	-0.006500256	-0.001444981	-0.012120743	-0.004833336	-9.52E-05	-0.000981744	-0.003264451	-0.003399014	-0.000671173	-0.00374305	0.012909022	-0.002974524	-0.011448875	-0.005143791	-0.00500533	-0.007077197	-0.000828385	-0.011062268	-0.00106413	-0.000864209	0.00158506	0.001993982	0.002650984	-0.00241267	-0.006557765	-3.34E-05	-0.003559457	-0.002271541	0.002205454
ENSMUSG00000045312	Lhfpl2	-0.012495352	-0.005442465	-0.008405989	-0.010428615	0.002953079	0.002291053	0.012257711	0.00802921	0.00973403	0.018859995	-0.010573972	-0.018501001	0.007269398	0.009091025	0.015635916	-0.008529715	-0.003439277	0.00857703	-0.006458826	-0.013743374	0.004417862	-0.021721701	0.003910094	-0.011581287	0.007136648	0.021800976	-0.017715192	0.007057527	-0.021927477	0.018936579
ENSMUSG00000028664	Ephb2	-0.012485881	0.014722007	-0.008001436	-0.01360447	0.00034093	0.009949231	-0.011836745	-0.007406953	-0.015979098	0.018550682	-0.01010208	0.006721753	0.003523814	0.00117367	-0.00010285	-0.014916804	0.00721138	0.011258916	-0.012673431	0.001378946	0.004652707	0.007531671	0.003492794	-0.017815198	0.004553081	0.0102616	-0.00641247	-0.005541329	-0.021852057	0.002000291
ENSMUSG00000059474	Mbtd1	-0.012483999	0.005251835	0.001964204	-0.009447468	0.007972648	0.001286632	-0.002387185	-0.001445142	-0.002458165	-0.006015563	0.003640732	0.0015968	0.00205527	-0.004986565	0.003334529	-0.013890559	-0.005325516	0.009340972	-0.003098743	9.33E-05	0.006595456	0.003802615	-0.000435868	0.009749577	-0.001398296	-0.001561337	0.001024786	0.001048057	-0.005313684	0.001039818
ENSMUSG00000000568	Hnrnpd	-0.012459724	0.003131574	0.006845531	-0.002016296	0.015748023	-0.01351773	0.004861491	-0.017615886	-0.003473283	0.021933973	-0.002314465	0.016712194	-0.014023309	-0.001819307	-0.002679879	-0.010932441	-0.007218504	0.002270479	0.012408943	0.003041146	0.020979925	0.011933521	0.000664095	-0.01972316	-0.004406815	-0.00901636	-0.011431047	-0.009170097	-0.008272628	0.001559139
ENSMUSG00000041859	Mcm3	-0.012440773	-0.003671036	0.002060339	-0.0074243	-0.000870313	0.003001631	0.004002547	-0.003172066	0.001310311	0.002208371	-0.011762427	0.013114436	-0.004458616	-0.002691588	-0.003525061	-0.006326351	-0.007403571	0.001029718	-0.003990078	-0.004054378	-0.001844364	0.000788197	0.001177036	-0.003380889	0.006520224	-0.011680165	-0.003299599	-0.005269224	0.004758155	0.002471529
ENSMUSG00000030064	Frmd4b	-0.012438965	0.03060199	0.007990075	-0.013321268	0.009281634	-0.017416845	-0.022866531	0.051150304	-0.03227529	-0.042167999	-0.026986542	0.02162545	-0.000471771	0.022922853	0.02345391	-0.030592472	-0.000153687	0.003272497	-0.026197904	0.01448415	-0.010565975	0.008831425	-0.011723125	0.029397875	0.011762102	-0.022918894	-0.027238368	-0.010275098	0.024750166	-0.050178666
ENSMUSG00000019920	Lims1	-0.012433009	-0.005291227	-0.011559662	0.000843474	-0.011179924	-0.002762602	-0.0006552	-0.001646091	-0.001117177	-0.001727656	-0.004377679	0.00402358	0.006277763	-0.005007046	-4.99E-05	-0.00771457	0.002928322	-0.006786	-0.010980033	-0.00159582	-0.005165856	0.003030469	-0.000447048	0.003861542	0.000658176	-2.04E-05	0.010547932	-0.009008625	-0.001669289	-0.005880307
ENSMUSG00000031734	Irx3	-0.012432929	0.005290983	-0.001970037	0.002474869	-0.000126011	-0.015969953	0.005460447	-0.007325757	0.0126547	-0.006048909	0.002249664	0.014327957	0.003736264	0.00237877	0.002898525	-0.012974917	0.000537294	-0.009123019	0.004120557	0.001540658	0.012712671	0.002486608	-0.01584422	0.006766378	0.005491762	-0.005466495	-0.00400925	0.005289637	0.007814966	-0.000396323
ENSMUSG00000042323	Pbrm1	-0.012428102	0.009434757	0.001164536	-0.013216082	-0.004958916	0.008759159	-0.001229451	0.006441425	-0.004071263	-0.014641427	0.006314007	-0.004152238	0.007610526	-0.009072242	0.001385142	-0.015628273	-0.002402344	0.003380136	-0.012308587	-0.004346404	-0.003748498	-0.001530581	0.002453101	0.02110222	-0.002763142	0.001107148	0.003061603	-0.002500647	-0.002539308	-0.005016406
ENSMUSG00000002835	Chaf1a	-0.012416846	-0.004431501	-0.001906637	-0.014630517	-0.006672444	0.005767123	0.002782856	-0.000126484	-0.001897175	0.010066	-0.005594482	0.007835662	-0.002301326	-0.007362686	-0.000919496	-0.005107488	-0.005328416	0.000706251	-0.012614137	-0.004027636	-0.000943209	-0.002129608	0.003294979	-0.003114965	-0.00492145	-0.005105535	-0.002895689	-0.006007631	-0.001601891	0.000964385
ENSMUSG00000040274	Cdk6	-0.012402723	-0.025283382	0.000220559	-0.022114821	-0.006102582	-0.004937615	-0.016555678	-0.003529375	-0.02236814	0.00176434	-0.02150107	0.013770196	-0.002059961	-0.024905274	0.001590891	0.006628527	-0.020311975	0.003314345	-0.025925059	0.00502423	0.009202966	0.012904139	0.016218256	0.005325291	0.002777038	-0.005473554	-0.011919115	-0.002430342	0.013441297	0.021559826
ENSMUSG00000020021	Fgd6	-0.012390991	0.00402617	-0.001558585	-0.018173094	0.004625828	0.003673614	-0.00418884	-0.00502319	0.000915486	0.009096845	-0.013792009	-0.025101087	0.004319483	0.017661554	0.023500059	-0.014731771	-0.007441588	0.014086814	-0.016316068	-0.004608268	0.006208536	7.33E-05	0.008839696	-0.01153811	0.012636025	0.028935367	-0.040206008	-0.004920494	-0.017737109	0.012460067
ENSMUSG00000038668	Lpar1	-0.012383818	-0.020196026	-0.01886309	0.00016562	0.001552466	-0.01356187	0.002028856	0.032122554	-0.018245141	0.027269447	-0.036946888	0.010921117	0.004768138	-0.010502833	0.042256404	-0.000793057	0.001744949	0.000107915	-0.006726002	-0.002749114	0.001007681	-0.005793249	0.007289851	-0.002644829	0.000959466	0.005238266	-0.006901433	-0.004007963	0.000781509	0.010485536
ENSMUSG00000068735	Trp53i11	-0.012381909	0.01718958	0.011042256	-0.01737342	0.013568607	-0.002808225	-0.001517189	-0.006519748	0.002181713	-0.019803417	0.006698923	0.002706312	-0.010074122	0.007259111	0.012492926	-0.020942779	-0.010025631	0.010504455	0.001231382	-0.000601798	0.010997516	0.008034901	-0.007415062	0.014463471	-0.00455891	-0.029584386	-0.0001603	0.004564595	0.017652734	-0.012321813
ENSMUSG00000027671	Actl6a	-0.012346837	0.00409503	0.003032717	-0.005172104	-0.001185567	0.004706313	0.002303322	0.002029471	0.000414847	0.001528371	0.009222386	0.011422331	-0.006640902	-0.004623399	-0.005004687	-0.0114957	-0.00360648	0.000402479	-0.002454335	-0.00130803	-0.000949899	-0.002639759	-0.005929838	0.000563014	-0.007962583	-0.005190101	0.002707136	-0.005886877	-0.008340554	-0.003237301
ENSMUSG00000022528	Hes1	-0.012306306	-0.016461422	-0.016267297	-0.00458002	-0.002817408	-0.003766283	0.004920083	-0.005284111	0.016493885	-0.015323605	0.007974177	0.004512149	-0.012936046	-0.0064028	-0.012728525	-0.003152354	-0.000932936	0.00131403	-0.004771526	-0.001283224	-0.003899235	-0.002269221	-2.15E-06	9.36E-05	0.002447722	-0.007606002	-0.001804607	-0.00163511	0.003164746	-0.001957731
ENSMUSG00000019843	Fyn	-0.012306115	0.000782502	-0.017685058	-0.0006178	0.009794647	-0.020886664	-0.020619517	-0.030127333	0.000754224	-0.011425942	-0.028455882	-0.007141572	0.000506719	0.020535412	0.026359683	-0.015291076	0.003190321	0.009062217	-0.008366798	0.011280356	0.011247649	0.029990498	0.005669452	-0.01125752	0.026291933	0.00484798	-0.025926838	-0.005373196	0.013201873	0.002954993
ENSMUSG00000004591	Pkn2	-0.012283451	0.0056688	-0.00013125	-0.003585936	0.003635609	-0.003899671	0.00022472	-0.013222201	-0.007901744	0.007007956	-0.000968608	0.00548035	-0.00113987	-0.00783029	0.001988316	-0.012071484	-0.001229402	0.000659211	0.001379612	-0.000225324	0.007603726	0.012033545	0.003544948	-0.003203617	-0.002848323	0.003178479	-0.005163305	0.00019291	-0.006584834	0.002280641
ENSMUSG00000031714	Gab1	-0.012275959	-0.016996469	-0.00226323	-0.004926123	0.000239313	-0.025585335	-0.028301268	0.028942351	-0.040358457	0.003447684	-0.02759243	-0.006132463	-0.011994482	0.00799523	-0.004011787	-0.005386324	-0.014798736	0.000859833	-0.035103662	0.013655682	0.0099525	0.006476293	0.021752256	-0.016818829	0.007791696	-0.000649452	-0.022021525	-0.003169055	-0.002126099	-0.012225844
ENSMUSG00000027620	Rbm39	-0.012269764	-0.010450964	0.008449385	-0.003906609	0.007646762	0.005032392	-0.001932671	-0.007851653	-0.003500977	-0.001722165	0.003958005	0.015860557	-0.020116569	-0.009028634	-0.021578606	-0.005100345	-0.015979095	0.007982671	0.001017565	0.000930036	-0.001068397	0.010233847	0.003838159	-0.003582988	-0.008729059	-0.02107017	0.007935038	-0.025900769	0.001822968	-0.009046872
ENSMUSG00000032383	Ppib	-0.012248775	-0.000398189	-0.002925354	-0.006021957	-0.002432466	-0.001610882	0.010016939	0.011917048	0.000376748	0.017364569	0.017244967	-0.001835869	-0.040042466	0.010147405	0.009360121	-0.011046327	-0.002883807	-0.000374305	-0.005260099	-0.007788902	0.00103177	-0.013316203	-0.004436723	-0.022940374	-0.0307072	-0.016204472	-0.014573598	-0.001185426	-0.015182816	-0.006165219
ENSMUSG00000019505	Ubb	-0.012233909	0.005575705	0.001595696	-0.009464857	-0.014253769	0.009414545	0.01025849	0.042539675	0.027556739	-0.027466692	-0.004946846	-0.005424574	-0.024757604	-0.005492282	-0.005995301	-0.013718464	-0.00359753	-0.004371889	-0.013153025	-0.008541414	-0.018284438	-0.043611952	0.001991971	0.023511097	-0.003594636	-0.035583749	0.004755921	0.004783517	0.028074742	0.00339279
ENSMUSG00000062248	Cks2	-0.012216519	-0.002085242	0.001035295	-0.014058311	-0.00629139	0.008989774	0.002638098	0.002638966	0.001116454	-0.003705737	0.008443661	0.010445554	-0.002521745	-0.00601742	-0.015652663	-0.007553878	-0.006684462	0.001918642	-0.013259679	-0.00538151	-0.002687387	-0.006824247	-0.003694309	0.00452398	-0.004083695	-0.007918199	0.004871074	-0.01198656	0.003147477	9.79E-05
ENSMUSG00000045875	Adra1a	-0.012167586	-0.013106691	-0.015181982	-0.004340921	0.031564003	-0.004311567	0.002060581	-0.00144566	0.010871138	-0.035214609	0.02912309	0.01097914	-0.003237852	-0.015043778	-0.009680098	-0.007267532	-0.001324195	0.029078881	-0.002599044	0.003169291	0.013741438	0.005572479	-0.014605224	0.037511988	-0.011006352	-0.012486188	0.01574029	-0.004306539	0.002987656	-0.003881629
ENSMUSG00000027030	Stk39	-0.012148042	-0.003339777	0.013361735	-0.002491198	0.000903415	-0.014080464	-0.002570379	-0.01297012	-0.024761123	0.00474317	-0.010846362	0.029380962	0.01212932	-0.017612742	-0.002947175	-0.00543677	-0.013635494	-0.010936982	0.004978286	0.003181459	0.011878824	0.022096764	0.00283398	0.000540646	0.006737668	-0.001382612	0.020853178	-0.000509674	-0.007886676	0.011655334
ENSMUSG00000041592	Sdk2	-0.012146926	0.002727909	-0.009652572	-0.008787664	-0.014516063	0.00661912	-0.003281747	0.004822552	0.005959922	-0.001758289	0.007294607	-0.004223556	0.014669285	-0.001848977	0.014477654	-0.009810935	0.002261658	-0.000659465	-0.017256074	-0.004056407	-0.00506086	-0.012857267	-0.013545085	0.011722536	-0.004821487	0.008298876	0.014068502	0.021363165	-0.017226012	0.006092976
ENSMUSG00000017692	Rhbdl3	-0.01214483	-0.004597094	-0.001855553	-0.010854902	0.020942632	0.00143641	0.009479798	-0.0011914	-0.004625371	-0.025877877	0.017418842	0.005479795	0.0044044	-0.002988932	-0.007703179	-0.01000851	-0.00952111	0.020967604	-0.002309531	-0.014375541	0.009181552	0.002955354	-0.011714898	0.023259551	-0.005266086	-0.001316386	0.01736162	0.002923313	0.007824848	0.007342268
ENSMUSG00000032253	Phip	-0.012088868	0.010573136	0.010895523	-0.003759206	0.003809505	-0.013178387	-0.011505176	-0.010840088	-0.00380477	0.010141263	-0.012444612	0.00733914	-0.004548314	-0.01009537	0.001399723	-0.014382973	-0.006455921	-0.005495183	0.004545384	0.016897645	0.012794238	0.014260083	0.011492981	-0.001199538	0.00197547	-0.009688648	-0.001662824	-0.000512138	0.010124267	-0.002617711
ENSMUSG00000036306	Lzts1	-0.012057377	0.018352483	0.014001087	-0.024747414	0.014362069	-0.009468308	0.003423506	0.001904798	-0.007414726	-0.043625742	0.000559204	-0.015118569	0.005358284	0.018449738	0.011397949	-0.026332686	-0.017270214	0.010530688	-0.011323834	-0.01300578	0.003487175	0.007795153	-0.001848278	0.023703963	0.00213654	0.003486672	-0.019116538	-0.026935583	0.019781663	-0.0028906
ENSMUSG00000036867	Smad6	-0.012047506	-0.003688824	-0.005087288	-0.012370438	0.001405546	0.001066645	0.00804137	-0.001594858	0.001855411	0.005071158	-0.004291673	0.006390897	-0.000425345	-0.005641856	0.004291436	-0.006354302	-0.002885142	0.004112058	-0.00722841	-0.006853627	0.006457841	-0.003790911	6.39E-05	0.003004973	-0.000551657	-0.004829813	-0.000320389	0.002324049	-0.005415753	0.005316439
ENSMUSG00000051864	Tbc1d22a	-0.012034448	-0.000808956	-0.00463916	-0.007554728	0.007963652	-0.003948869	0.001924897	0.002776601	0.001884786	0.011441743	-0.016975416	-0.003823853	0.018052073	0.006360504	0.018139738	-0.009454984	-0.003229408	0.008020745	-0.003396678	-0.002427323	0.006379146	-0.002253188	-0.002571731	-0.000699509	0.009877859	0.015473895	-0.005290607	-0.005174956	-0.003144391	0.012417587
ENSMUSG00000022858	Tra2b	-0.011997648	-0.004625777	0.003184208	-0.007446003	-0.005800645	0.006444802	-0.00433261	0.003565122	0.001917648	-0.002577431	-0.00681951	0.000451677	0.014128023	-0.001349312	-0.025995009	-0.006723486	-0.008861566	0.001191811	-0.010502537	0.000802784	-0.005464784	-0.005888782	0.005103891	0.001966103	0.016010622	0.003667528	0.013737098	-0.020435572	0.018705956	-0.006689471
ENSMUSG00000020492	Ska2	-0.011988753	0.003166719	0.002649798	-0.006534765	-0.005559182	0.002312744	0.003463165	-0.002295468	-0.001296939	0.008169553	0.004219304	0.006573313	-0.007909219	-0.013668081	-0.004080942	-0.009420386	-0.003084849	-0.004520554	-0.000545231	-0.00123069	-0.000997595	-0.003772567	0.005221035	-0.003615737	-0.010819741	-0.007414811	0.004013307	0.004285624	-0.005985923	0.000918058
ENSMUSG00000019916	P4ha1	-0.011977267	-0.011226395	-0.01004023	-0.003840165	-0.001931522	0.000450149	0.002466472	-0.007881324	0.003163209	-0.011651158	-0.005083887	-0.003592179	-0.002795962	-0.008762628	0.012074809	-0.004694919	-0.003570668	0.004417004	-0.00680697	-0.006737682	-0.001929514	0.00571929	0.004478027	0.009249292	0.000127995	0.002287206	-0.003096868	-0.00428599	-0.006659032	-0.00404969
ENSMUSG00000070493	Chchd2	-0.011969035	0.004640755	0.007266646	-0.003798731	0.003217665	0.007121071	0.012918474	0.010657198	0.019381875	-0.016110688	-0.004789826	0.012122284	-0.017026418	0.001739018	-0.00129003	-0.012321515	-0.007135396	0.002600922	0.004164477	-0.008373315	-0.006372071	-0.014065478	-0.006362063	0.009065785	0.006095131	-0.028423449	-0.007888824	-0.005143366	-4.21E-05	-0.004174864
ENSMUSG00000026842	Abl1	-0.011957288	0.001801022	-0.001393138	-0.002484269	-0.004939955	-0.000250581	-0.000239229	0.004567844	-0.001035497	0.004827389	-0.005777582	-0.009207011	0.01179264	0.004021026	0.009403518	-0.010935096	-0.002896378	-0.000628337	-0.007780357	-0.003721492	0.001045056	-0.005557078	-0.000303072	0.000779102	0.008525621	0.014686582	-0.011913275	0.003050815	-0.012384731	0.003638962
ENSMUSG00000015880	Ncapg	-0.011944199	-0.000887806	-0.004904097	-0.011639543	-0.007655619	0.007461671	0.002294742	-0.010541941	-0.002488588	0.011709946	-0.014827829	0.014214713	-0.001186525	-0.00938221	0.006875641	-0.005117834	3.61E-05	-0.000866826	-0.009592083	-0.004365948	-0.003083479	0.007715255	0.003304698	-0.001804908	0.001824305	-0.004681079	-0.014218066	-0.014651803	-0.005633303	0.001635415
ENSMUSG00000051378	Kif18b	-0.011941129	-0.008040511	-0.002885411	-0.016535486	-0.010208419	0.005179952	-0.001172707	-0.001863375	-0.005627631	0.00551706	-0.002533534	0.012335862	0.001232653	-0.010346981	-0.008886424	-0.002732427	-0.006500449	-0.000787311	-0.017441446	-0.003451215	0.000401977	-0.001885894	0.001898578	-0.001282875	-0.002151297	-0.003285221	0.003701155	-0.004202473	-0.004720763	0.00340507
ENSMUSG00000022897	Dyrk1a	-0.011931603	-0.000222106	0.004270668	-0.001335854	0.010379694	-0.01262541	-0.000337641	-0.02168291	-0.007193197	0.019175886	-0.010213802	0.009275595	0.005353983	-0.00529266	-0.005724355	-0.008133488	-0.006636326	0.00030717	0.009726928	0.004284875	0.017052393	0.01582321	0.007171496	-0.013979546	0.006630031	0.006431387	-0.005129894	-0.004927808	-0.001769974	-0.001097949
ENSMUSG00000040084	Bub1b	-0.011912822	-0.005352235	-0.001597581	-0.012051043	-0.006255791	0.003041494	0.003570845	-0.002989412	0.001259861	0.006778827	-0.011300643	0.012622782	0.002589054	-0.007298671	0.00038387	-0.003691856	-0.005682797	-0.001323993	-0.009700676	-0.004234058	-0.001907248	-0.001778966	-0.000132125	-0.000320821	0.002870598	-0.003641817	-0.004432136	-0.005496806	0.000428672	0.006962311
ENSMUSG00000029910	Mad2l1	-0.011899079	-0.00091717	0.001179518	-0.007900901	-0.001186124	0.00343513	0.006686673	-0.000651573	0.004089467	0.008519244	-0.002428004	0.011041738	-0.005452548	0.000324152	-0.007285444	-0.007125052	-0.005059335	0.000637853	-0.002889824	-0.005116797	-0.00058306	-0.0060334	-0.003334594	-0.009186679	-0.000731017	-0.007181497	-0.00598504	-0.005723721	0.000855735	0.001309907
ENSMUSG00000053470	Kdm3a	-0.011892421	0.002472616	-0.00033931	0.003697201	0.008514817	-0.010429244	-0.000590386	-0.010612619	0.000342226	2.10E-05	0.000146133	0.000873305	0.00158918	0.001182066	-0.011186538	-0.01226587	-0.002540169	0.002177833	0.005397961	0.002336207	0.010984024	0.007258875	0.001165063	-0.003473783	0.005641365	0.001008922	0.003727707	-0.007181124	0.001747381	-0.004896282
ENSMUSG00000025862	Stag2	-0.011878206	-0.008170497	0.006399979	-0.004946253	0.002224223	-0.000992493	0.002911978	0.000313822	-0.004391401	0.007676205	0.003600218	-0.00076104	0.002936229	-0.007292858	-0.00477215	-0.00473672	-0.012896582	0.002018806	-0.000799186	-0.002837991	0.006269733	-0.003282769	0.003455832	-0.002114336	-0.004466915	0.003858013	0.0046615	0.005084529	-0.002833673	0.000601631
ENSMUSG00000040363	Bcor	-0.011869061	0.007390581	-0.002963187	-0.003343108	-0.002935346	0.005373763	0.005417063	0.004709012	0.006647509	-0.001081945	0.004376954	-0.001550159	-0.000427809	-0.008993279	0.009808805	-0.013378636	0.002704031	0.00100345	-0.001909194	-0.004012127	0.00045805	-0.007685368	-0.000654533	0.00990983	-0.005979983	0.002318302	-0.010622608	0.004961038	-0.004770116	0.010908761
ENSMUSG00000041390	Mdfic	-0.011850047	-0.008398022	-0.013170708	-0.001999285	-0.003003743	0.000876431	0.012896059	-0.0112479	-0.000601248	-0.000543086	-0.009863788	-0.003878204	0.000522196	0.009484894	0.00046456	-0.004940003	0.00060456	0.003609011	-0.008666471	-0.018626622	0.001577552	0.004575722	0.000325698	-0.009207576	0.004514035	0.004604576	-0.005729143	-0.006822106	0.000529481	0.006979598
ENSMUSG00000052539	Magi3	-0.011848369	0.012040207	-0.009612736	-0.008207902	-0.001785611	-0.013228233	-0.002098475	-0.00090571	0.015355414	-0.002615425	-0.001013301	-0.001087532	0.014467033	0.002191716	0.000473056	-0.016311506	0.006596401	-0.002602116	-0.004845034	0.004292336	0.017958412	-0.011002794	-0.008626849	0.008012998	0.015719133	-0.005786266	0.023357042	0.022865612	-0.009512086	0.011557685
ENSMUSG00000035948	Acss3	-0.011794964	-0.006970896	-0.002940577	-0.00490745	0.005890435	-0.005357595	0.006728796	0.000125333	0.007649153	-0.025700494	0.013865684	-0.004251524	-0.000138143	0.003170941	0.00565288	-0.009171459	-0.009654223	0.007617671	-0.00699878	-0.009561966	0.002963733	-0.002830391	-0.013112421	0.019742025	-0.012540163	-0.00655514	0.010856245	-0.009962535	0.001678623	-0.005967677
ENSMUSG00000027011	Ube2e3	-0.011794316	0.008881134	0.010497996	-0.010870134	0.009211883	-0.015575051	-0.010792903	-0.003907224	0.010554729	0.008335164	-0.013418378	-0.000415765	-0.011121457	0.010529085	-0.020748216	-0.016130935	-0.010518722	0.000320144	-2.01E-05	0.015439125	0.013925631	-0.007201892	0.012122453	-0.023045171	0.016340727	-0.005266458	-0.014869393	-0.009656571	0.007349522	-0.014692468
ENSMUSG00000028487	Bnc2	-0.011792558	0.01246559	-0.009476387	-0.011242109	-0.019129401	-0.039966118	0.013862621	0.003901591	0.026076038	0.000268306	0.031503915	0.044712291	0.015799645	0.007713762	0.027232951	-0.017679599	0.007066136	-0.035477868	-0.007321081	0.000414553	0.041657497	-0.007677131	-0.064474992	0.017438752	0.002551532	-0.005370114	-0.037507529	0.006525507	0.001354128	-0.015178906
ENSMUSG00000036241	Ube2r2	-0.011766466	0.008052157	0.002674843	-0.00467509	0.008637556	-0.006826716	0.00045652	-0.00019632	-0.006121427	0.004785455	-0.005766634	0.003144346	0.009123366	-5.90E-05	0.001958185	-0.014360661	-0.002940659	0.003253288	0.002693749	0.000317233	0.011105953	0.004108771	0.000772989	-0.000402748	0.006549657	0.005329592	-0.004415369	-0.002546339	-0.000659277	0.000736436
ENSMUSG00000029817	Tra2a	-0.011713369	0.001726311	-0.002683313	-0.004282147	0.006674403	-0.00338824	-0.000417836	-0.006773059	-0.010884103	0.015158011	-0.001700681	0.019527761	-0.022293934	-0.011496674	0.019841279	-0.009418319	-0.000110417	0.004297952	0.000269162	0.001881479	0.010621828	0.01159626	0.000892404	-0.00756135	-0.013247493	-0.012328011	-0.016388336	0.00548422	-0.029676118	0.001609481
ENSMUSG00000031016	Wee1	-0.011707888	-0.01077306	-0.002773795	-0.015394536	-0.004986388	0.001526672	0.000467059	-0.00702115	-0.004985768	0.009376339	0.008523252	0.01066834	0.000554233	-0.007071257	-0.022378772	-0.00215828	-0.008020295	0.001234817	-0.015514379	-0.001905786	0.006279483	0.000715392	0.000541872	-0.006342434	-0.004356347	0.00149595	0.007492611	-0.013516006	-0.007536329	-0.003563499
ENSMUSG00000032531	Amotl2	-0.011702339	0.003495511	0.005275412	-0.005354572	0.016522145	-0.009498115	0.006431507	0.003774982	0.003151429	0.007214612	-0.021235199	-0.000263894	-0.000357359	0.013596256	0.012205199	-0.013245271	-0.009328065	0.00912651	0.004142239	-0.004883906	0.013615706	-0.003554577	0.001178057	-0.01340465	0.016654967	0.006583641	-0.029306001	-0.006294085	0.000996699	0.02581153
ENSMUSG00000071847	Apcdd1	-0.011685848	-0.016356001	-0.011614131	0.00093956	0.004680917	-0.017470815	-0.005279736	-0.00590775	0.00046397	-0.005379068	-0.019510968	0.00797284	-0.018065358	0.003099671	0.001519327	-0.002832899	-0.004971626	0.001851051	-0.01099238	0.003913724	0.004672863	0.006461177	0.005115176	-0.010676055	0.004843622	-0.008423004	-0.005374477	0.000188858	-0.006989274	0.005913899
ENSMUSG00000034544	Rsrc1	-0.011668412	-0.002284779	0.004312244	-0.006026766	0.007123913	-0.00086316	0.005715176	-0.000780184	-0.008809466	0.01151439	-0.006920188	-0.000974354	0.004607131	0.001300735	-0.013433051	-0.007703494	-0.008961678	0.005790566	-0.000347563	-0.00680351	0.007062775	-0.001570538	0.007461689	-0.013605275	0.003569137	0.007091145	0.007462066	-0.00343495	0.003958231	0.005816894
ENSMUSG00000041974	Spidr	-0.011665535	-0.010431979	0.001029313	-0.010607802	-0.00539278	0.001668857	0.005783453	-0.003082297	-0.00159033	0.011717486	-0.006804705	0.007697059	0.011328454	-0.003875733	0.003773693	-0.001401842	-0.009880229	-0.002222328	-0.007069861	-0.005240467	-0.000231816	-0.000538938	-0.002091275	-0.001593006	0.001046887	0.002547331	0.004627976	-0.004169226	0.009340641	0.015717288
ENSMUSG00000024376	Epb41l4a	-0.011664946	0.018615733	0.007914772	-0.021712536	-0.008997676	-0.035480392	-0.027625031	-0.009821305	-0.007361442	-0.015918213	-0.000356712	0.025493837	-0.002925574	0.013594369	0.023198501	-0.021275021	-0.0059451	-0.018066175	-0.018135896	0.029593109	0.027356023	0.031401772	-0.015294489	0.011881753	0.011700283	-0.02635714	0.024911957	0.038170252	-0.001409912	0.024141222
ENSMUSG00000032400	Zwilch	-0.011663909	-0.00095839	-0.001042797	-0.014277017	-0.010923709	0.006227732	0.006665327	0.005077869	-0.001268682	0.014096878	0.002944527	0.001807532	0.000573129	-0.002174305	-0.014952562	-0.00758552	-0.003785344	-0.003169255	-0.013434321	-0.007689536	0.000975581	-0.012217741	0.003618214	-0.009851126	-0.00027573	0.006667639	-0.000239241	-0.010090935	-0.009600214	-0.002622128
ENSMUSG00000020644	Id2	-0.01166163	-0.003667309	-0.021798143	-0.017769394	-0.016454496	0.021861136	0.041179818	-0.006656527	-0.006752858	-0.014927257	-0.006102811	-0.004035591	-0.021424393	0.009990335	-0.012393108	-0.006028365	0.009269189	0.0032652	-0.022386384	-0.052244518	-0.009939578	0.001160817	0.009416737	-0.007087378	0.003732745	-0.011010339	-0.00965076	-0.008808797	-0.017048757	-0.011120138
ENSMUSG00000072082	Ccnf	-0.011636266	-0.007200204	-0.002707916	-0.015809717	-0.008473877	0.005604138	0.00520632	-0.000678392	-0.000626876	0.018606107	-0.01184108	0.006535988	0.001712555	-0.004494709	0.006549852	-0.002603278	-0.005487582	-0.001049125	-0.012892843	-0.004629168	0.000135425	-0.000589616	0.003903007	-0.00587624	-0.001124847	0.001248086	-0.007301668	-0.008893408	0.002689761	0.003198826
ENSMUSG00000053644	Aldh7a1	-0.011632068	-0.005813948	-0.009872627	-4.92E-05	-0.002841955	-0.005916337	0.005049594	-0.00016404	0.011298217	0.00081047	-0.010464902	-0.002720598	0.004680214	0.004817177	-0.00140469	-0.006787139	0.000158108	-0.001138215	-0.00593516	-0.004012032	-0.001256974	-0.009606744	-0.001126019	-0.006690928	0.009195045	0.007652542	-0.003566276	0.001329985	-0.011434297	0.010289703
ENSMUSG00000020949	Fkbp3	-0.011609944	0.003237387	0.006611626	-0.008521922	0.004594761	0.004276778	0.011739059	0.005697099	0.003984735	-0.000544267	0.009743774	0.010508279	-0.014677608	-0.000659804	-0.000718771	-0.011077822	-0.007806645	0.003675882	0.000640982	-0.007905142	0.000527188	-0.006737055	-0.00751098	0.002777658	-0.013272315	-0.01839317	-0.003282073	-0.010834012	0.008098127	-0.002840533
ENSMUSG00000029920	Smarcad1	-0.011583478	0.011893936	0.00259114	-0.006019858	-0.000837254	0.002387662	-0.002534658	0.000120087	-0.004019587	-0.003105892	0.004665894	0.001932631	-0.004470671	-0.008213169	0.00317957	-0.016038208	-0.000286304	0.000145916	-0.001897723	0.001515365	-0.000853504	0.002608651	0.003271845	0.007173156	-0.005454578	-0.005318467	-0.001816386	0.002058742	0.004193865	0.002547489
ENSMUSG00000019647	Sema6a	-0.011577812	-0.02255601	-0.003289035	-0.029134898	-0.025692537	-0.045005409	-0.050161498	0.010742473	0.003311199	0.008241227	-0.040874651	-0.037052482	-0.023041367	0.01187297	-0.01220105	-0.006045172	-0.026838329	-0.014614241	-0.054409167	0.031397066	0.025608089	-0.018494204	0.041335876	-0.027604228	0.012851008	-0.001044146	-0.00110271	-0.038278052	-0.006786024	0.024461613
ENSMUSG00000027660	Skil	-0.011575132	0.005920685	0.001845328	-0.010644077	0.003427242	0.002325317	-0.000636906	0.001193791	-0.000605687	-0.001126413	0.010070287	0.000859656	0.000868005	0.000897922	0.003092773	-0.01339976	-0.004792742	0.005821383	-0.005507167	-0.001043811	0.00230757	-0.001553438	-0.0058079	0.002543622	-0.004873349	0.003478343	-0.009272029	-0.001916077	-0.008405046	-0.000294232
ENSMUSG00000059586	Nsmce2	-0.011567355	-0.005821126	-0.000269982	-0.000921876	-0.001205318	-0.004550091	0.004248294	0.007860517	-0.007509565	0.0060526	-0.007136987	0.007944765	0.001864925	-0.006281594	-0.001047674	-0.005461989	-0.005296034	-0.002936568	-0.003032063	-0.003785917	0.001760995	-0.004023488	0.001514526	-0.004052677	0.000683564	0.00042071	0.001764194	0.002883888	-0.0082847	0.002960787
ENSMUSG00000022205	Sub1	-0.011564888	0.002108753	0.002792037	-0.008986841	0.0021637	0.006472269	0.008481001	0.008250049	0.007496118	-0.00358053	0.003559869	0.011065716	-0.022032873	-0.001709979	0.007200161	-0.010343394	-0.005488103	0.004853693	-0.001499667	-0.006181884	-0.001222479	-0.007009563	-0.005176286	0.005041573	-0.011564011	-0.028661701	-0.00490565	-0.007112863	0.009196356	-0.004480353
ENSMUSG00000063804	Lin28b	-0.011562145	0.025974221	-0.002918947	-0.000857021	-0.007130205	2.70E-05	0.005356013	0.00599116	0.009179969	0.007159956	0.000676439	0.003737764	0.022127055	0.009242644	0.004788918	-0.021380291	0.013000076	-0.008299135	0.000708329	-0.000282377	0.001116981	-0.008781828	-0.015280116	-0.001939801	0.010401569	0.01854119	0.002695276	-0.000175424	-0.004955112	0.007251185
ENSMUSG00000022351	Sqle	-0.011543805	0.007306023	-0.006300459	-0.000843222	-0.007796558	-0.009238808	-0.004031704	0.006986622	-0.008078563	0.010346758	-0.001767352	0.011972456	-0.011596316	-0.015831693	0.012188889	-0.012751113	0.006061764	-0.009313139	-0.005016513	0.003585137	0.009191718	0.000487969	0.001934985	0.00367709	-0.008627223	-0.012065291	-0.013919498	-0.017300208	-0.014023828	-0.00258665
ENSMUSG00000041498	Kif14	-0.011523124	-0.008868658	-0.004095252	-0.016773783	-0.009749388	0.006178441	-0.000739648	-0.001979153	-0.003662731	0.004683284	-0.002275431	0.007802076	0.001643621	-0.010513717	0.007316603	-0.001671614	-0.006147649	0.000420503	-0.017172577	-0.003111825	-0.003620185	-0.001165749	9.53E-05	0.004411012	-0.008046731	-0.000502897	-0.004705127	0.006039454	-0.004043439	0.004604675
ENSMUSG00000052139	Babam2	-0.011518549	-0.001396938	-0.001605196	-0.004220709	-0.00195753	0.00035019	0.001573377	0.008514237	0.005019237	0.014084316	-0.000945217	-0.00895179	0.001771613	0.009760138	-0.013755515	-0.008650476	-0.003809844	0.00190641	-0.004990774	-0.001806814	0.002067633	-0.018122606	0.002260814	-0.019151381	0.004019232	0.005452836	0.005490617	0.008612847	0.003756255	0.005061731
ENSMUSG00000009470	Tnpo1	-0.01150802	0.015040537	0.001853764	-0.006049052	-0.00027358	-0.000428741	-0.007717562	-0.009006476	-0.00464982	0.000593993	-0.006795965	0.005090124	-0.005216404	-0.0081696	0.002188789	-0.017062932	0.001987673	-0.000321044	-0.001958009	0.00680031	0.002901761	0.012837259	0.009374082	0.003866005	0.00401622	-0.006504821	-0.009190954	-0.007519351	0.000780831	-0.001598645
ENSMUSG00000054252	Fgfr3	-0.011505776	-0.013095324	-0.010312063	0.003417122	0.01442589	-0.01781792	0.005858428	-0.01553351	0.008048946	-0.012889362	-0.006250985	0.009244829	0.001360813	-0.003486667	0.003936421	-0.003854566	-0.003386001	0.005271683	0.002283356	-0.001036181	0.009384522	0.006983976	-0.004491676	0.007033035	0.002056299	-0.000749255	-0.001256297	-0.005539219	-0.001096735	0.00068946
ENSMUSG00000020694	Tlk2	-0.011494463	-0.001132873	0.003195548	-0.00279749	0.000825167	-0.003135596	0.001733538	0.003324786	-1.38E-05	0.005232796	-0.001217341	-0.004132387	0.006944388	0.00333599	-0.001863232	-0.009359745	-0.007656183	0.000644417	-0.002835089	-0.002482471	0.004259837	-0.006367788	-0.000289157	-0.005132553	0.003628188	0.008552408	-0.003529932	0.001129305	-0.003028981	0.00140124
ENSMUSG00000056268	Dennd1b	-0.011489145	0.011653302	0.000886248	-0.006590083	-0.001415794	-0.023139028	0.01750435	-0.006088727	0.010678243	-0.004617366	0.02906007	0.024209857	0.01997199	0.049104681	0.029293846	-0.019794579	-0.00391401	-0.012438849	0.000819671	-0.015024944	0.025266965	0.004597529	-0.063370081	-0.0098241	0.011702576	0.019845338	-0.03194218	0.019963373	-0.009208505	-0.005385975
ENSMUSG00000026356	Dars	-0.01147673	-0.010418342	-0.006441682	-0.004603143	-0.001502835	-0.001429571	-0.0001195	-0.001806379	0.003978853	-0.003395916	-0.004170399	-0.002237952	-0.000649159	-0.001630184	-0.004684487	-0.003902372	-0.005041671	0.002757683	-0.00881369	-0.001139181	-0.001912939	-0.002050231	0.003495687	-0.001699664	0.003300225	0.002764551	-0.003943637	-0.001152713	0.005112653	0.00893322
ENSMUSG00000002870	Mcm2	-0.011466161	-0.000677914	0.002958975	-0.007557646	0.000484555	0.004731949	0.003868091	0.001418467	-0.001137485	0.001494919	-9.88E-05	0.007119804	-0.00397639	0.000721204	-0.012686537	-0.008346344	-0.006906495	0.00380508	-0.004943969	-0.005255454	-0.000931306	-0.002971989	-0.00067139	-0.003474318	-0.000290915	-0.01035712	0.007205302	-0.010937613	0.006777287	-0.003120121
ENSMUSG00000059552	Trp53	-0.011462881	-0.000800824	0.000154923	-0.008542789	-0.001943829	0.005272857	0.00308039	0.005435805	0.005762069	-0.005367421	0.003853172	0.001776408	-0.006384644	-0.000658826	-0.002324628	-0.00867229	-0.005645086	0.003767221	-0.008763316	-0.004577677	-0.002519175	-0.008939478	-0.003454112	0.003499927	-0.005661381	-0.006377266	0.001421878	-0.001879099	-0.004840323	-0.000733775
ENSMUSG00000026960	Arl6ip6	-0.011450429	-0.000210942	-0.000349738	-0.007524428	-0.005252548	0.002960049	0.00234679	0.001167293	-0.000404124	0.004718074	-0.002981672	0.003116872	-0.007678161	-0.005101346	0.011374256	-0.007919008	-0.003757861	-0.001275545	-0.006950339	-0.002379373	-0.00293669	0.00112405	0.001105439	0.001144624	-0.008660645	-0.004468872	-0.009636364	-0.004504103	-0.003133329	0.000820254
ENSMUSG00000027680	Fxr1	-0.011446636	-0.000726968	0.00185487	-0.000385813	0.00650727	-0.002604012	0.000111621	-0.006980737	-0.003541221	0.002322235	-0.004443356	0.011958719	0.01082276	-0.005168355	-0.018147138	-0.008307847	-0.004594435	0.002284378	0.003535299	0.001102679	0.003781142	0.005554126	0.000727585	-0.003008805	0.011796877	0.003684501	0.007005403	-0.008715146	0.007037713	0.001415856
ENSMUSG00000032218	Ccnb2	-0.011418905	-0.002812788	-0.000820614	-0.012744362	-0.005498118	0.00761662	0.003032007	0.003825173	-0.001544922	0.000545497	0.007185322	0.00997773	-0.002781918	-0.006973719	-0.007973821	-0.006431115	-0.004848269	0.001901322	-0.0113367	-0.004369225	-0.001117113	-0.003976452	-0.0025905	0.002953804	-0.007852248	-0.007555971	0.004076318	-0.00545075	0.001619782	-0.001532987
ENSMUSG00000016128	Stard13	-0.011416512	-0.024043824	-0.028498435	0.008779427	0.014562563	-0.024229334	-0.01279754	0.004137076	-0.001750208	-0.019348576	-0.042234322	-0.019395163	-0.017862579	0.017088149	0.028039611	-0.003536698	3.71E-05	0.017572552	-0.022289494	0.000911078	0.007547887	0.002865623	0.016890993	-0.011740024	0.01596441	-0.004654271	-0.00341348	0.014317323	-0.003381331	0.014521112
ENSMUSG00000021660	Btf3	-0.011413174	0.004962836	0.007425486	-0.010302735	-0.002280289	0.004846164	0.013267172	0.018291907	0.018161702	-0.001427804	-0.000826335	0.001922976	-0.012547784	0.005396216	-0.00467302	-0.012097929	-0.007913038	-0.000650059	-0.001318346	-0.008366873	-0.002524086	-0.025398961	-0.003833492	0.000386804	0.000629864	-0.019961317	-0.002782446	-0.001211373	0.01067713	0.003564718
ENSMUSG00000034520	Gjc1	-0.011412952	-0.001206181	0.002828238	-0.010178089	-0.001990441	0.004072316	-0.00331524	-0.007383077	-0.001308382	0.000244245	0.010843504	0.01198277	-0.007401764	-0.012225053	-0.005388219	-0.007703879	-0.006773362	0.001699379	-0.004437217	0.002598311	0.002662837	0.004307118	-0.000524442	0.002709306	-0.007572826	-0.011425177	0.007146533	0.001492964	-0.006732792	0.005010583
ENSMUSG00000035274	Tpbg	-0.011409363	-0.001518387	-0.003134828	-0.016211434	-0.010221537	0.005964011	-0.000271227	0.009249576	0.006907881	-0.003325941	-0.001473498	0.007495228	-0.003567116	0.002058667	-0.005763868	-0.007330406	-0.004423743	0.000818398	-0.016744941	-0.003170694	-0.002661276	-0.0130542	-0.005517479	-0.000655308	0.005533185	-0.010617834	-0.010980663	0.000732856	0.009343706	-0.012886923
ENSMUSG00000027351	Spred1	-0.011376107	-0.025035208	-0.005687868	-0.002035211	0.009792665	-0.011670595	-0.008886092	-0.010115409	0.000324047	0.006772609	-0.018401819	0.013095379	-0.001930651	-0.00943949	0.001703268	0.004044997	-0.012618682	0.007612344	-0.006234846	0.01007736	0.007484041	0.009956365	0.005271708	-0.003919929	0.003860968	-0.002819853	0.003875493	-0.015673219	-0.002466952	0.00141635
ENSMUSG00000027452	Acss1	-0.011373192	-0.020670929	-0.015643089	0.003779275	0.009826237	-0.014220858	0.006988154	-0.005040133	0.008077541	-0.019690983	0.007366404	0.001873625	-0.013154901	-0.014487563	-0.010794292	-0.002290844	-0.002704585	0.004658596	0.002091119	-0.001913312	0.004241658	0.00273602	0.00523221	0.011251067	-0.003046536	-0.007500654	0.002763627	0.005012315	0.012828358	0.004295938
ENSMUSG00000015749	Anp32e	-0.011373182	-0.009384802	0.012456714	-0.014182937	0.002915784	0.007650711	0.013745563	0.003525673	0.010308851	-0.006106911	0.00470679	0.009309455	-0.005874491	-0.002975557	-0.01829858	-0.002974844	-0.019275542	0.005543552	-0.001288119	-0.011324343	0.003366837	-0.011439287	-0.003783763	0.005048951	0.000397324	-0.021717305	0.009681151	-0.011222093	0.017905375	0.008910311
ENSMUSG00000066979	Bub3	-0.011369111	-0.004008122	0.003157059	-0.008072363	-0.003096821	0.006277308	0.008728796	0.006764299	0.002848656	0.001483244	-0.004585662	0.008015198	-0.015429536	-0.005324025	-0.003263232	-0.005619718	-0.007581233	0.000699973	-0.006170815	-0.00713834	-0.003219065	-0.007347513	0.003663757	-0.001054726	-0.003948474	-0.016569202	-0.001105595	-0.002765846	-0.00271805	0.002056174
ENSMUSG00000023800	Tiam2	-0.011361665	-0.011492686	-0.006067435	-0.018914169	-0.009773067	0.009638505	0.007431159	0.005349649	0.012137988	-0.00012005	-0.004796306	-0.009816082	0.033812093	0.009511544	-0.001664256	-0.004498952	-0.008614993	0.003135347	-0.014500492	-0.011481159	-0.006621037	-0.010665483	-0.003693839	0.008463354	0.033054845	0.022316154	-0.011106165	-0.007887968	-0.016497785	0.002322333
ENSMUSG00000046591	Ticrr	-0.011356812	-0.006947781	-0.003705009	-0.013589106	-0.009198569	0.004919765	0.000328431	-0.002736959	-0.005888755	0.009123408	0.001842537	0.010014072	0.002470901	-0.007719166	-0.014576894	-0.003259737	-0.004374234	-0.00128531	-0.015518081	-0.00271279	0.000225841	5.48E-05	0.001688559	-0.00515149	-0.005333674	0.000800537	0.006498454	-0.012593512	0.001772329	9.55E-05
ENSMUSG00000032405	Pias1	-0.011348673	0.002323151	0.003597611	-0.01180553	0.00022593	-0.002410244	-0.004257974	0.00168574	0.006907298	-8.60E-05	-0.006127761	-0.00469046	0.011013507	-0.001857991	-0.006236615	-0.010717374	-0.00782036	0.002052758	-0.005084201	0.003924076	0.005566089	-0.006870566	0.004598616	0.003949908	0.012538478	0.005227795	-0.005620877	-0.002881695	0.008121248	-0.000392328
ENSMUSG00000039410	Prdm16	-0.011347079	-0.012109482	-0.013273235	-0.007448715	0.003671941	0.000683842	0.004271447	-0.002504619	0.010428468	0.002015895	-0.00715738	0.009423896	0.003498167	-0.021050746	0.015684441	-0.001778801	-0.000347555	0.006597077	-0.001503063	-0.002037413	0.000733236	-0.004395487	-0.000536219	0.016358663	-0.006370113	-0.002779792	-0.000202278	-0.004958322	-0.001318423	0.003758105
ENSMUSG00000024236	Svil	-0.011341091	0.008645448	-0.012775133	-0.016284805	-0.003820824	0.022881588	0.001553719	-0.012073503	-0.013526247	-0.015748567	0.013781847	0.003684949	0.005133571	0.004075485	-0.000796411	-0.014285022	0.006075309	0.015199338	-0.020645037	-0.016279112	-0.013422547	0.014626733	-0.008163164	0.006596053	-0.008598108	0.010554786	0.009484372	-0.016637353	-0.015936748	-0.012318052
ENSMUSG00000027496	Aurka	-0.01132152	-0.003280831	0.000447955	-0.008219499	-0.003812859	0.003768672	0.003506374	-0.000173739	-0.002010365	0.007182018	-0.002774047	0.011240054	-0.002122714	-0.001565043	-0.007064013	-0.005858867	-0.005378597	-5.24E-05	-0.007705481	-0.004223372	-0.001111254	-0.001732536	-0.001614093	-0.005229359	-0.001097093	-0.004893565	0.001606905	-0.009025005	0.002536798	0.000927993
ENSMUSG00000020737	Jpt1	-0.011315494	0.02689067	0.002905454	-0.011880012	-0.015743844	0.013140879	0.000741172	0.005706092	0.014844126	0.002363037	-0.001274457	-0.004353211	-0.029342854	-0.000269185	-0.008011777	-0.021818571	0.008190343	-0.007905242	-0.005372303	0.001698356	-0.010985976	-0.01454214	0.012650961	-0.006631597	-0.010903021	-0.02997065	-0.002748821	-0.001077309	0.024801907	-0.006161149
ENSMUSG00000026750	Psmb7	-0.011314868	0.004809865	0.002329383	-0.007529572	-0.00017261	0.00334328	0.007236823	0.008724241	0.007312125	0.000465028	0.000901716	0.000685936	-0.005397744	0.00497561	-0.002014513	-0.011967741	-0.003862525	0.001644019	-0.003216604	-0.00584635	0.000341763	-0.012177196	-0.002864877	-0.00155357	0.00011338	-0.006391699	-0.005477657	-0.003055234	0.003266178	-0.002786888
ENSMUSG00000019846	Lama4	-0.011308899	-0.020281115	-0.0239955	0.003071454	0.002526648	-0.015653582	0.01462948	0.004765602	0.021509872	-0.001257159	-0.014837601	-0.001375698	-0.001352282	-0.004988636	-0.000778923	-0.000221157	0.003790106	0.000125674	-0.005107036	-0.008274721	0.003005803	-0.017908923	-0.000134413	0.001865406	0.000893367	-0.00302684	0.013140911	-0.009117296	-0.011525411	-0.000263965
ENSMUSG00000019777	Hdac2	-0.011296431	0.016035798	0.000975168	-0.011553028	-0.009877025	0.006578806	-0.001560694	0.006278062	-0.000420176	0.002182235	0.003184825	0.001548289	-0.009685049	-0.00488678	0.014395882	-0.016699028	0.003141469	-0.00377215	-0.00835305	0.000786083	-0.005221645	-0.002462537	0.0005851	0.008886693	-0.011017342	-0.010558894	-0.006655615	0.00760539	-0.008946662	-0.008597204
ENSMUSG00000033581	Igf2bp2	-0.011286468	0.019018753	-0.002633134	-0.018986667	-0.004616314	0.015762163	-0.019712826	-0.037378781	-0.01854861	-0.015234011	0.030167703	0.013195867	0.015752752	-0.044623239	-0.003019615	-0.015680189	0.006278448	0.006098733	-0.006662911	0.009554479	0.006936971	0.036916023	0.003581613	0.039158335	-0.016397239	0.001769772	0.028569186	-0.002752784	-0.014948333	-0.020952904
ENSMUSG00000027883	Gpsm2	-0.011263052	-0.010643565	-0.00283313	-0.002780505	-0.000850114	-0.000910702	0.001324131	0.01159524	-0.006610764	-0.003015692	-0.007803302	0.009748976	-0.000260792	-0.006959882	-0.00454231	-0.003111349	-0.006205215	0.001922541	-0.010273874	-0.003749941	-0.002050835	-0.004509573	0.001018072	0.002566463	7.63E-05	-0.003263494	0.001838351	-0.000817301	-0.003933881	-0.000578627
ENSMUSG00000002274	Metrn	-0.011255288	-0.016765981	-0.007797138	0.009095158	0.011289312	-0.016176864	0.00728423	-0.011263039	0.007496282	-0.015238981	0.003342395	0.012191127	-0.014021682	0.006653123	-0.025966528	-0.003313581	-0.005919916	0.002218791	0.000434815	-0.002720581	0.002189594	0.006174965	-0.005351256	-0.006008622	0.002364986	-0.010836252	0.002124062	-0.011934607	0.001092494	-7.92E-05
ENSMUSG00000025239	Limd1	-0.011226806	-0.004517534	-0.001145208	-0.008643783	-0.000620962	0.00443776	-0.001219159	0.003632231	-0.00420908	-0.001943864	-0.00452394	0.005297256	0.004778018	-0.003991068	0.003665177	-0.006543044	-0.006555452	0.00648242	-0.010007977	-0.004621859	0.001151358	-0.001354703	-0.001342106	0.005505783	0.00171492	-0.000685103	0.002918347	-0.004309081	-0.003188905	-0.000822959
ENSMUSG00000030225	Dera	-0.011222918	-0.002577705	0.002101278	0.000823262	-0.000531467	-0.003121504	-0.000689588	0.0008092	0.000843793	-0.003261492	-0.002995243	0.004206975	-0.004611456	0.000528419	-0.004173886	-0.008062314	-0.006774237	-0.000501013	-0.003715369	-0.000644366	-0.000475861	-0.001589188	-0.001837153	-0.001861385	-0.000149234	-0.006611104	0.003144948	-0.004429298	-9.57E-06	0.007199604
ENSMUSG00000005973	Rcn1	-0.01121716	-0.012561014	0.003263673	-0.011420331	-0.010568313	-0.008076246	0.004251254	-0.007853421	0.010507608	-0.008769101	0.000845938	-0.001975346	-0.018095154	-0.008637582	-0.010444157	-0.002721448	-0.015257944	-0.008073257	-0.010673942	-0.004577696	0.003609617	-0.006952901	0.007676203	0.002481268	-0.004275829	-0.018521773	0.011190482	0.003631265	0.003536505	0.026553025
ENSMUSG00000028911	Srsf4	-0.0112019	0.008469139	0.003430048	-0.007110473	0.006760963	-0.001247036	0.010379561	-0.001110984	0.004358323	0.00994882	-0.000398212	-0.000938722	-0.003384282	-0.001808332	0.000923731	-0.013691282	-0.003192394	0.002584496	0.004263767	-0.00737059	0.009115801	-0.008477083	0.001729232	-0.00676073	0.000794047	0.005623824	-0.020198784	-0.007943611	-0.018408538	0.006127383
ENSMUSG00000037013	Ss18	-0.011196703	-0.00020318	0.003828993	-0.00182331	0.000847442	-0.003299346	0.001336551	0.005810039	-1.71E-06	0.009146805	-0.006105127	0.002874833	-0.006494024	-0.000809146	0.001947763	-0.008928589	-0.006295796	-0.00095024	-0.001065111	0.000365904	0.003402845	-0.006307512	0.00286393	-0.007246091	0.001085914	-0.003229261	-0.008143307	0.002141456	-0.010133625	0.001369089
ENSMUSG00000059248	Sep 09	-0.011170864	-0.006053238	0.000128013	-0.009617394	0.000754909	-0.002336826	0.007093381	0.005883831	0.015596877	0.015337529	-0.01345524	-0.00898699	0.00028158	0.001173207	0.015072848	-0.006189283	-0.008912631	0.003316383	-0.001014813	-0.003826363	0.007147577	-0.016779396	0.00472025	-0.004238975	0.00542004	0.000342014	-0.013276872	-0.001309126	0.014253755	0.016050618
ENSMUSG00000060261	Gtf2i	-0.011111919	0.005975376	0.002712593	-0.00708945	0.005011848	0.000407443	3.84E-06	3.39E-05	4.23E-05	0.000185055	0.003876704	4.46E-05	0.008039558	0.004530607	-0.014571085	-0.013582924	-0.004468783	0.005249705	-0.002074726	-0.001855766	0.004941444	-0.004666967	-0.001115878	-0.005182881	0.007313755	0.009307743	-0.003850543	-0.010009993	-0.003104734	-0.001518462
ENSMUSG00000025950	Idh1	-0.011095328	0.005126271	-0.006765986	0.004402602	-0.003562653	-0.001651992	-0.003245718	-0.002413677	0.006296823	-0.014839855	0.004230918	-0.000101245	-0.011877199	-0.013357795	0.013646929	-0.012573483	0.004493986	-0.00294644	-0.000176989	0.003312761	-0.005390547	0.003487146	0.000549839	0.016050902	-0.009128587	-0.012617102	-0.005771137	0.001416983	-0.002666555	0.005986074
ENSMUSG00000020719	Ddx5	-0.011086381	0.004922129	0.020366564	-0.003511638	0.012881205	-0.005077811	0.012307517	0.008988906	0.013014931	-0.004171173	-0.003948872	-0.009398448	-0.000260625	0.015522119	0.007812794	-0.014202379	-0.018731331	0.002059243	0.010825436	-0.006120798	0.003105928	-0.014405159	-0.003214684	-0.000148951	0.004774725	0.001991133	-0.025266318	-0.003959172	0.000474789	-0.001565334
ENSMUSG00000027203	Dut	-0.011074561	-0.005623341	0.00509495	-0.010417583	-0.002509398	0.00602124	0.010151358	0.009704851	0.00572216	0.004840253	-0.000131934	0.013600262	-0.013841788	0.00031002	-0.003730322	-0.004415457	-0.010331893	0.000893033	-0.006336539	-0.007564594	-0.001243147	-0.011158515	-0.006025085	-0.004852538	-0.00653879	-0.01944136	-0.002991659	-0.009202475	0.005013588	0.005619593
ENSMUSG00000021670	Hmgcr	-0.01102948	0.015444103	-0.002169012	-0.002839426	0.011837995	-0.013980426	0.005445831	-0.01222659	-0.003269134	0.007816995	0.007060224	0.018554525	-0.021526634	-0.013157119	0.013244364	-0.017282888	0.006534409	-0.000974604	0.013420647	0.00274415	0.021680606	0.013477156	-7.23E-05	-0.000242808	-0.014368337	-0.022393749	-0.013824727	-0.003392094	-0.021174423	-0.002987665
ENSMUSG00000042390	Gatad2b	-0.011020009	0.00891187	0.003173776	-0.008551746	-0.001110146	0.000160377	-0.004593484	0.007121465	0.001238781	-0.000260871	-0.007818779	-0.007063397	0.006737784	-0.006067065	-0.004119508	-0.013589279	-0.002522058	0.001018543	-0.004551357	0.003489477	0.002690626	-0.010114386	0.010694104	0.005729053	0.008913047	0.002680147	0.005494258	0.009380495	-0.006561513	-0.007493311
ENSMUSG00000049439	Cyp20a1	-0.011006438	-0.006623195	-0.001768029	-0.003645617	-0.006602228	0.001680706	0.000269355	0.008433317	0.004975835	-0.000771515	0.001287967	-0.002554252	0.001375859	0.004203128	0.004410001	-0.005858347	-0.006849541	0.000105505	-0.010538452	-0.003879761	-0.003618218	-0.011717887	-0.006778836	0.000408556	0.000458791	0.003085747	0.000639808	0.004372685	-0.006841985	0.010216991
ENSMUSG00000026473	Glul	-0.011003589	-0.025361707	-0.015455041	0.022243137	0.014761751	-0.030987541	0.010923435	0.0115581	0.012935799	-0.030627621	-0.005444508	-0.005402994	-0.020980623	0.015229742	-0.009972867	-0.004123022	-0.004556969	0.000357586	8.61E-05	-0.003802513	0.000454507	-0.005497107	-0.001970152	-0.001324337	0.000889171	-0.006453885	-0.00270622	-0.006594673	0.004510069	6.33E-05
ENSMUSG00000000305	Cdh4	-0.010998794	-0.006202521	-0.036530496	-0.003371282	0.007007628	-0.007614399	-0.031839698	-0.023411879	0.016990373	0.026554853	-0.000418478	0.011417474	-0.012659547	-0.010649927	-0.027434367	-0.003624401	0.022596578	0.014856565	-0.011903229	0.032943783	0.019452401	0.001309083	0.007255094	-0.018833743	0.00972537	-0.011126068	-0.014970263	0.013888623	0.004794642	-0.053766389
ENSMUSG00000058440	Nrf1	-0.010996139	-0.004980761	0.000723709	-0.00122195	0.003769827	-0.002964064	0.004247124	-0.003841829	-0.001505679	0.005160156	-0.000416917	0.006249153	-0.000246316	-0.003661618	-0.004678514	-0.006209629	-0.005843537	0.001416235	0.001139342	-0.001946501	0.006086596	0.003067955	0.000504955	-0.00322831	-0.000388525	-0.001739152	0.001938783	-0.0028321	0.000680492	-0.000786042
ENSMUSG00000006398	Cdc20	-0.010963024	-0.00196598	0.001153897	-0.01248872	-0.006597485	0.009314755	0.004048151	0.006332451	0.000892514	-0.005572087	0.007880337	0.010229474	-0.007947466	-0.005236824	-0.009438588	-0.00677118	-0.006087121	0.00145457	-0.012260706	-0.0060444	-0.004170838	-0.005558891	-0.004499726	0.006029655	-0.008968566	-0.013424523	0.006198136	-0.009802473	0.002678855	-0.003826207
ENSMUSG00000033732	Sf3b3	-0.010961533	-0.002415934	0.003324066	-0.008280661	0.00172546	0.005896293	0.00286433	-0.005484941	-0.001938694	0.00186419	0.003078917	0.01145097	-0.004648142	-0.004827219	-0.013094681	-0.00647032	-0.007148248	0.004120078	-0.002968684	-0.002811313	0.000642747	0.002997471	0.000375281	-0.002555828	-0.001995622	-0.008871081	0.009433224	-0.008175816	0.00584791	0.001346585
ENSMUSG00000021760	Gpx8	-0.010955065	-0.005733751	-0.003196466	-0.006679358	-0.005671726	0.005450782	-0.000206298	-0.000290627	-0.000365681	-0.000636731	0.003875499	0.006072237	-0.009240044	-0.004668353	-0.008461622	-0.006128528	-0.004476203	0.001186977	-0.007510476	-0.00266651	-0.007381175	-0.000819417	0.001447811	-0.001062516	-0.002598078	-0.00927362	0.007716814	-0.008363325	0.005541155	0.002758213
ENSMUSG00000044499	Hs3st5	-0.01095005	0.026940021	0.014252673	-0.053424598	-0.018749665	-0.070488538	-0.027495201	0.015239962	-0.04703886	-0.009518679	-0.020199652	0.031696269	0.003152087	0.077842898	0.017290029	-0.030470207	-0.019346358	-0.030805835	-0.065996113	0.01349183	0.063420825	0.038957429	-0.035023253	-0.025555066	0.023774927	-0.022582654	0.028241631	-0.017850707	-0.05819584	-0.006289299
ENSMUSG00000034485	Uaca	-0.010917874	-0.009328743	-0.007813097	-0.001641591	-0.001661635	-0.004027806	-0.001405022	0.002556726	-0.006007506	0.002016709	-0.00049646	-0.002300362	-0.000368043	-0.004288926	0.003336711	-0.003883323	-0.00321402	0.00289838	-0.013117728	-0.002908432	0.002171093	-0.000810152	-0.000107418	0.002294899	-0.009613316	0.006094425	-0.002187892	-0.004082395	-0.002937357	0.015364322
ENSMUSG00000046709	Mapk10	-0.010914729	0.000983875	-0.005088604	0.009311856	0.03164393	-0.023963961	-0.010507179	-0.038303329	0.021375536	-0.048637056	0.038139627	0.017050252	0.008894811	-0.031643402	-0.045276743	-0.011168936	-6.48E-05	0.010473956	0.02344284	0.020739664	0.020901561	0.015131562	-0.011744918	0.033427424	0.004615538	0.000889925	0.001605135	0.000699461	0.004617595	-0.021820306
ENSMUSG00000043336	Filip1l	-0.010866641	0.000453904	-0.002395927	-0.02109103	-0.011730314	0.01113588	-0.002445469	0.00291246	0.003927534	0.014148915	-0.007690698	0.002438529	-0.006454042	-0.007988397	0.006842627	-0.00586658	-0.00284651	0.001489836	-0.014403458	-0.000448054	-0.002888515	-0.014998044	0.008238777	-0.007652301	0.000888283	-0.010018813	0.000201506	0.030725257	-0.021583185	-0.007874917
ENSMUSG00000022887	Masp1	-0.010863271	-0.011098927	-0.023531889	-0.010632413	0.008334258	0.008353929	-0.010072187	-0.002307766	0.016642706	0.008668412	-0.008985969	0.003701935	0.008664752	0.00123302	0.005444343	-0.000578445	0.00680611	0.021550714	-0.010073183	0.006269438	0.005069644	-0.013811542	-0.007925726	-0.006747244	0.010687536	0.009986559	-0.004881608	0.017193429	0.013330499	-0.007748161
ENSMUSG00000026142	Rhbdd1	-0.010859429	-0.010502149	-0.001065617	-0.00616917	0.006009574	0.002058973	-0.000871014	0.004280894	-0.012059304	-0.002495709	0.017320793	-0.007332714	0.007922785	0.000142506	-0.013785022	-0.005969248	-0.010503415	0.010935368	-0.007408489	-0.00484716	8.37E-05	0.002516725	-0.001214648	0.004620846	-0.005614191	0.003665963	0.006573102	-0.017329863	0.009543912	-0.007378278
ENSMUSG00000001313	Rnd2	-0.010847071	0.002525357	-0.000591701	-0.005589088	0.005997651	-0.002535543	0.002676458	-0.001540458	-3.46E-06	-0.003140694	0.011887906	0.003320198	0.00595095	0.007044581	-0.002027624	-0.010998521	-0.003925971	0.005537932	-0.001948701	-0.003346502	0.005623124	0.001121929	-0.012667776	0.001950154	-0.002699908	-0.000946696	0.002800619	-0.005747148	-0.000571273	-0.001961428
ENSMUSG00000030551	Nr2f2	-0.010836427	0.0212436	-0.009621874	0.004151002	-0.006101009	-0.022730322	0.002618305	-0.02655875	0.002796305	-0.007235124	-0.015216362	0.020753645	-0.009362977	-0.007125182	-0.006436808	-0.018893941	0.016578255	-0.019105284	0.006297154	0.003656206	0.019477096	0.024461696	0.005204356	-0.001701525	0.018352081	-0.020449507	-0.00053428	-0.000797853	0.002812735	0.008576032
ENSMUSG00000029202	Pds5a	-0.010835868	-0.000781218	0.000465479	-0.010998401	-0.005525466	0.006466613	-9.21E-05	-0.003451988	-0.00755922	0.001134945	0.000652958	0.00753448	0.00586245	-0.015543562	-0.004080098	-0.006532845	-0.004140739	0.000125177	-0.007829429	-0.002400706	-0.000775932	0.003756475	0.004994371	0.006963753	-0.002203561	0.0022581	0.009317913	-0.002849497	-0.009286995	-0.001589987
ENSMUSG00000029338	Antxr2	-0.010826036	-0.010040573	0.002662922	-0.021045366	-0.010031766	0.00380822	-0.022364278	-0.00241033	-0.002275271	-0.002003812	-0.009506459	-0.007514024	-0.003915676	0.013005137	-0.001467358	-0.003933224	-0.016899652	0.007216373	-0.032901257	0.008241775	0.001045917	0.002585753	0.003794759	-0.009264488	0.008032586	0.001497926	-0.014261125	-0.004556481	0.003390396	0.019574514
ENSMUSG00000074802	Gas2l3	-0.010823097	-0.008985527	-0.009697648	-0.00981748	-0.005301504	-0.000752136	-0.006434732	-0.012605219	0.002918848	0.00131251	-0.000694015	0.006903951	-0.002488617	-0.007544433	-0.008856799	-0.003200858	-0.00237958	0.001234253	-0.009928534	0.002820215	-0.001655343	0.002328802	0.002405452	-0.0043781	0.002445653	-0.001885405	0.001226097	0.000374859	-0.00094165	0.00259269
ENSMUSG00000026355	Mcm6	-0.010816414	-0.006932322	0.000676116	-0.013324408	-0.008039833	0.005257957	0.001162677	-1.16E-05	-0.001772069	0.006120031	-0.002880585	0.007679514	0.001594256	-0.003248576	-0.013093407	-0.003577887	-0.008311358	-0.000801992	-0.013665979	-0.00360776	-0.002299768	-0.003171303	0.001770752	-0.003725731	0.000513199	-0.001255107	0.009316784	-0.01353013	0.006202963	0.001676977
ENSMUSG00000019988	Nedd1	-0.010807269	-0.004797889	0.000598773	-0.002551288	0.00084104	-0.000819609	-0.000251056	-0.001005911	0.001385386	-0.01118569	-0.002603305	0.011899186	0.004869282	-0.006253414	-0.009058065	-0.005841615	-0.006549585	0.001530567	-0.003881306	-0.001167235	0.001334011	0.002241675	-0.003523363	0.008128599	0.004774979	-0.00377204	0.001721082	-0.009669697	0.003166939	-0.002232767
ENSMUSG00000015243	Abca1	-0.010794185	-0.012195905	-0.009353758	-0.002035644	0.010731577	-0.008119637	-0.006399893	-0.003103595	0.012762778	-0.005273661	-0.003436247	-0.017703618	0.00708788	0.00853522	0.002251555	-0.006325858	-0.006934184	0.013070162	-0.005322006	0.004478031	0.003158185	-0.004431502	0.00204138	-0.000632436	0.013478117	0.016128223	-0.015981349	-0.000995346	-0.000631581	0.00455109
ENSMUSG00000058665	En1	-0.010790142	0.005126354	0.001077045	-0.00444719	-0.000279376	-0.002377735	0.004234755	0.002841708	0.001015534	0.002112917	-0.003667201	0.00080145	-0.012078189	-0.000635778	-0.002060422	-0.011006003	-0.001713916	-0.001020074	-0.002104105	-0.002016029	0.004215056	-0.001956559	0.004516802	-0.002286504	-0.006594424	-0.012998427	0.002786706	0.001455982	0.007555498	0.006501625
ENSMUSG00000021838	Samd4	-0.010789147	-0.028970872	-0.017495575	0.008633447	0.005797194	-0.015351656	0.013576731	0.00017966	0.016784025	-0.000244659	-0.015615385	-0.011101581	0.003799797	-0.001093013	0.004722723	0.004565638	-0.004409165	0.001998584	-0.00054476	-0.007524542	0.000930246	-0.013691448	0.004512906	-0.001842745	0.005320168	0.007083632	0.005280322	0.003219588	0.007025048	0.005439319
ENSMUSG00000004642	Slbp	-0.010784715	-0.006085325	0.002109917	-0.01263658	-0.008476837	0.011720904	0.007446874	0.010969563	0.003658224	0.004032549	-0.004114457	0.005544524	-0.003826128	-0.001224138	-0.003483472	-0.003785576	-0.008000526	0.000671247	-0.011950307	-0.007307081	-0.007446983	-0.008344797	0.000242074	0.00046302	-0.001213917	-0.006228345	-0.005169818	-0.014062365	0.00636681	-0.004461581
ENSMUSG00000039985	Fam60a	-0.010777065	0.005721998	0.004591229	-0.013832327	-0.003889396	0.006202951	-0.002309416	-0.005490516	-0.001871028	-0.000263808	0.000647225	0.00424751	0.004616957	-0.00773446	-0.009741264	-0.010454605	-0.005479949	0.001580891	-0.007630796	1.75E-05	0.000805005	0.002108312	0.00432165	0.00475577	0.003441143	-0.002074949	0.009375536	-0.00714366	-0.00286958	0.001049061
ENSMUSG00000027248	Pdia3	-0.010764927	-0.001873131	0.00024732	-0.005995773	0.001072719	0.007110275	0.004833539	0.005306958	0.004424398	-0.001326724	0.006836559	0.008049906	-0.016269806	-0.003711997	0.006357768	-0.007211505	-0.004719197	0.004873095	-0.001322576	-0.004376447	-0.004231059	-0.006390725	-0.005071735	0.00216155	-0.009415661	-0.014746944	-0.006892644	-0.000213013	-0.002205592	-0.000240537
ENSMUSG00000033740	St18	-0.010758665	-0.006309748	0.058358992	-0.041859686	0.051717839	-0.065676766	-0.004506685	0.078368855	-0.074057804	-0.039496609	-0.038922668	-0.01129767	0.015785884	0.011959965	0.024304258	-0.020855856	-0.069879184	0.013995471	-0.016666684	-0.005228737	0.044102054	-0.002789773	0.028046552	0.024539611	0.026479807	0.028345381	-0.024771213	0.012840523	-0.026056237	0.055747532
ENSMUSG00000026556	Vangl2	-0.010757556	0.004562125	0.003914115	-0.001956121	0.004583871	-0.002882118	-0.006374794	-0.005538946	0.005639986	0.00507827	0.00947612	0.013350718	-0.004550113	-0.007632746	-0.004905534	-0.01048415	-0.003198996	0.000656041	0.004584807	0.011505027	0.005268872	0.00148482	-0.005915088	-0.000743691	-0.006554976	-0.008792862	0.001705422	-0.004958253	0.004926408	-5.28E-05
ENSMUSG00000028678	Kif2c	-0.010741925	-0.00639181	-0.000678272	-0.011470602	-0.00849588	0.005357615	0.002122915	-0.000616129	-0.002277408	0.00281092	0.000829987	0.009041609	0.001834664	-0.006284658	-0.00633484	-0.00362774	-0.006544915	-0.000945762	-0.012588991	-0.004958736	-0.002201731	-0.002144824	-0.001239968	0.001036512	-0.002492652	-0.00275859	0.005386921	-0.004616647	-0.001234113	0.004018435
ENSMUSG00000029381	Shroom3	-0.010740961	-0.041669535	-0.004410637	-0.031235777	0.004088545	-0.004673047	0.010385565	-0.031046481	0.020307662	-0.01307357	0.018289318	0.031691362	0.013310294	-0.039001607	-0.008434544	0.016712803	-0.024324844	0.004359648	-0.002576326	-0.000841326	0.013455738	0.012253735	-0.010822996	0.031851406	0.001225165	-0.006457732	0.007053135	0.012550945	0.008032916	0.056161542
ENSMUSG00000020180	Snrpd3	-0.010739696	0.003081839	0.003231126	-0.00712591	0.000574468	0.004271107	0.01286533	0.012348078	0.007142534	0.002132691	0.001980203	0.004178571	-0.004325341	0.004919137	-0.007466479	-0.010086211	-0.004851476	0.001312671	-0.001423579	-0.010039689	-0.000236314	-0.01543807	-0.005748274	-0.00274934	-0.000937455	-0.008593512	-0.004334994	-0.007599841	0.006071934	-0.003127283
ENSMUSG00000037286	Stag1	-0.010734188	-0.002891765	0.008430218	-0.02028065	-0.006360415	0.00324047	-0.007525477	-0.007087569	-0.004322295	0.005331733	0.000123365	-0.00298055	0.021994313	-0.03122347	-0.007741762	-0.003291598	-0.012309149	-0.001727655	-0.009904048	0.006949377	0.006435026	-0.001882001	0.015309979	0.016593226	-0.001985457	0.014238714	0.005115432	0.004337098	2.43E-05	-0.003998554
ENSMUSG00000037896	Rcor1	-0.010731516	-0.002487617	-0.001320533	-0.008817774	0.001696307	0.004017119	-0.000331903	-0.01052279	-0.004619066	0.007045088	-0.009245813	-0.001968223	0.005587234	-0.003586947	0.002082206	-0.00619868	-0.0050617	0.006807768	-0.004392509	-0.003844108	0.002864907	0.005449939	0.008085168	-0.004116733	0.00233176	0.007377829	0.004736332	0.0006478	-0.005623282	-0.002179597
ENSMUSG00000020493	Prr11	-0.010721035	-0.005328716	-0.001711488	-0.012883297	-0.008521076	0.007098802	0.002002677	0.004688521	-0.00105119	0.001066867	0.000753343	0.007738376	0.003106853	-0.010222382	-0.006445871	-0.004078816	-0.005122446	-0.000361992	-0.012864966	-0.004148878	-0.003334881	-0.005735907	0.000795327	0.005126758	-0.002392015	-0.002123395	0.001927359	-0.005646396	-0.003937356	0.001253249
ENSMUSG00000024620	Pdgfrb	-0.01071465	-0.018580838	-0.01690743	-0.000731603	0.005466058	-0.012793055	0.004527127	-0.007637872	0.012105233	-0.017331302	0.002354544	-0.002880121	-0.013962982	-0.004621837	-0.008353657	-0.002697382	-0.002346	0.004470854	-0.003814757	-0.001926315	0.001772153	0.000880358	0.004163375	0.002912767	-0.003079337	-0.006129014	0.00746538	-0.000918425	0.000352559	0.001269101
ENSMUSG00000025997	Ikzf2	-0.01071142	-0.014435666	0.000657175	0.000335701	0.000826343	-0.010208113	-0.003489276	0.000326641	-0.009786244	0.00012394	-0.005533787	-1.15E-05	-0.003884024	-0.005789471	0.014274323	-0.003202736	-0.012284035	0.000158481	-0.006530342	1.54E-05	0.006428899	0.008688778	0.003955653	0.002847798	-0.005635911	0.003302792	-0.009657454	-0.005021379	0.006238418	-0.003643775
ENSMUSG00000027339	Rassf2	-0.010703309	-0.004683755	-0.009509916	0.007451556	0.000543106	-0.011561365	0.003831141	0.00659071	-0.006227094	0.004384067	0.001139972	-0.001070877	-0.001004299	-0.005163612	-0.002677585	-0.008827736	0.003075359	-0.003926206	0.002968124	-0.001917651	0.003100362	-0.000648194	0.005327472	-0.002800862	-0.001502024	0.004156752	0.001541721	-0.000572189	0.003113788	-0.00150654
ENSMUSG00000029245	Epha5	-0.010686039	0.068801724	-0.047420266	-0.032890516	0.019406107	-0.022956916	0.063831841	-0.014185057	-0.040898216	-0.019650465	-0.037448099	-0.001687196	-0.060512286	0.018505253	-0.022083964	-0.051036387	0.055436193	0.008571835	-0.005930942	-0.07399287	0.051473987	0.018665317	0.041239357	-0.027542377	0.010206338	-0.087721063	0.091586878	0.025267643	-0.10503303	0.031239508
ENSMUSG00000031540	Kat6a	-0.010684998	0.003752679	0.00434946	-0.005297978	0.007512605	-0.008835868	0.00017139	-0.011513536	-0.006715834	0.016585537	-0.005778838	-0.000920131	0.004123309	-0.004835985	-0.002898182	-0.010180413	-0.00546957	0.000505764	0.004431747	0.002265503	0.013376614	0.00652144	0.009566711	-0.010975173	0.003113061	0.010850753	-0.012831791	-0.001048904	-0.003207044	0.001568158
ENSMUSG00000061436	Hipk2	-0.010682197	0.008939715	-0.008768362	0.002757975	0.024456159	0.006914907	-0.013392746	0.021695138	-0.003833058	-0.015526458	-0.010460676	0.017543446	0.030865439	0.015931416	-0.002092525	-0.015053756	0.00641492	0.025811937	-0.002745536	0.008516265	-0.007542888	-0.000263607	-0.022310018	0.012493192	0.022905447	0.011380739	-0.005319593	-0.017590468	0.027835148	-0.005514328
ENSMUSG00000031207	Msn	-0.010675552	-0.009619883	-0.005049252	-0.006711268	-0.004365333	0.000736576	0.001540163	0.001630009	-0.003507754	-0.003622876	0.011412905	-0.004902279	-0.007951333	-0.005111669	0.004657337	-0.004428156	-0.00601193	0.002480581	-0.012723513	-0.005295715	-0.000463676	-0.002197973	-8.89E-05	0.004341825	-0.017979369	0.000610638	0.004010241	0.004705028	-0.001438088	-0.000207996
ENSMUSG00000039706	Ldb2	-0.010671645	-0.000408288	-0.019462822	0.004268437	-0.009463199	-0.008139256	0.019181689	-0.009401505	0.006690609	-0.000341322	0.012669925	0.010433352	0.021711762	0.005014941	0.000832345	-0.00683979	0.013167777	-0.010382064	-0.002919448	-0.018001417	0.009923652	-0.005379071	-0.025164109	0.002448828	0.002544431	0.013400122	0.005351539	0.01235717	-0.003692903	-0.01590313
ENSMUSG00000023940	Sgo1	-0.010659552	-0.006243018	-0.000456973	-0.013568535	-0.00748359	0.003297407	7.95E-05	-0.001608843	-0.005621087	0.004127458	0.003356601	0.010572108	-0.002801263	-0.004420395	-0.016695381	-0.003926273	-0.007108414	-0.000546036	-0.015351802	-0.003335566	0.002664686	-0.000473724	0.000486346	-0.005846481	-0.005702628	-0.004727504	0.008038042	-0.0141364	-0.003206231	-0.003752516
ENSMUSG00000029710	Ephb4	-0.010644869	-0.002848255	-0.001200277	-0.007262839	-0.001534256	0.004550801	0.002341842	-0.00238272	-0.000363631	0.001578731	-0.001835407	0.003286265	-0.000320284	-0.001549315	-0.002801746	-0.006456382	-0.004821394	0.003435678	-0.007370977	-0.004812842	-0.000575286	-0.0004881	0.000292486	-0.001030342	0.001341843	0.000845713	-0.000354943	-0.001769932	-0.004410692	0.005059689
ENSMUSG00000006715	Gmnn	-0.010632573	-0.003966225	0.003785607	-0.004429676	0.002195323	0.00411964	0.005735701	-0.002467428	0.000946685	-0.002570139	0.001008118	0.011456056	-0.005394332	-0.004421047	-0.012023383	-0.005473905	-0.008004778	0.002861314	-0.001528404	-0.005072705	-0.001247151	-0.000492016	-0.001597664	-0.00041181	-0.001198736	-0.010895283	0.004346304	-0.009662397	0.005567751	0.003369775
ENSMUSG00000018509	Cenpv	-0.010614111	0.01428559	-0.001038988	-0.010253509	-0.001653353	-0.000176179	0.011078066	0.005556024	0.009350438	0.028594765	-0.007723676	-0.003215071	0.008944813	0.008995169	0.006755288	-0.013905784	0.004599515	-0.003035682	0.000916889	-0.005781011	0.011293093	-0.018537139	-0.002304614	-0.018385505	0.009184312	0.015633545	-0.022903486	0.011186077	-0.008827362	0.012114126
ENSMUSG00000030101	Sumf1	-0.010600708	0.002995989	-0.000988114	-0.010734478	-0.006760396	-0.007468564	-0.010087557	-0.010087638	-0.007184238	-0.000243924	-0.002415624	0.010238608	0.023013093	-0.008719767	-0.001643615	-0.008749149	-0.003261332	-0.004498943	-0.010159359	0.005230115	0.010852704	0.00907787	-0.004269204	0.007020824	0.012101736	0.012416746	0.00988769	0.004247605	-0.011123042	0.015113594
ENSMUSG00000047407	Tgif1	-0.010588767	-0.000709858	-0.001575547	-0.005971454	-0.003001085	0.004803783	0.002534311	0.006564697	0.005772422	0.002869967	-0.002153115	-0.001775509	-0.005853521	0.00172581	0.003229063	-0.007849735	-0.00317581	0.002553996	-0.006869054	-0.003529075	-0.002566083	-0.0106315	-0.000147199	-0.002920717	-0.001325488	-0.00231668	-0.004069166	0.005218357	-0.006146662	0.00525432
ENSMUSG00000031246	Sh3bgrl	-0.010583061	0.003433171	-0.008262131	0.006903971	-0.00388882	-0.005065883	0.00106242	-0.002447706	0.002989824	-0.00282642	-0.000574274	0.002144542	-0.011902632	-0.002128204	-0.000492517	-0.010667209	0.005959335	-0.004855778	-0.001976126	-0.000500812	-0.00043249	0.001559639	0.000229734	-0.000944852	-0.005086112	-0.010837828	-0.003462643	0.000199978	0.001999362	0.008092155
ENSMUSG00000023066	Rttn	-0.010575794	-0.006283262	0.001833297	-0.00451549	-7.64E-06	-0.006228954	-0.000767245	-0.003517646	-0.007433408	0.009839546	-0.014398589	0.006395104	0.00738726	-0.008368163	0.00606343	-0.003394147	-0.007509668	-0.002350431	-0.003008583	0.001480746	0.006473864	0.008125701	0.005838738	-0.000516464	0.004702653	0.003465345	-0.00477438	0.000800061	0.003742047	0.013303587
ENSMUSG00000029313	Aff1	-0.010565392	-0.011589288	-0.001511005	-0.010958454	-0.010148638	-0.001148198	4.62E-05	0.009078381	-0.009421371	0.002701465	-0.01226976	-0.010231417	0.017510247	0.003809401	0.00956107	-0.001992007	-0.010716218	-0.001523313	-0.019352054	-0.007759778	-0.000571687	-0.00472585	0.002517109	0.001405793	0.005969384	0.017244507	0.002272795	0.007428283	-0.000501665	0.017078888
ENSMUSG00000065979	Cpped1	-0.010529658	0.00089719	-0.002191586	0.000755269	-0.006443684	-0.003971252	0.011744776	0.019632032	-0.00259331	0.008122173	-0.011260949	-0.011251362	0.001415654	0.018144765	-0.000613682	-0.01005333	-0.001635556	-0.004541004	-0.007653484	-0.014130091	0.000748402	-0.017412212	0.000449563	-0.014757489	0.008736174	0.00672766	-0.014490216	0.005119488	-0.000292506	0.002152706
ENSMUSG00000058070	Eml1	-0.010523537	0.001960242	-0.01700449	-0.008392072	-0.009651049	0.003928104	0.022222355	0.005547976	-0.011352341	0.025910842	-0.005589794	-0.002995675	0.010763674	0.001086024	0.000383622	-0.004997112	0.01332228	-0.002708568	-0.012173806	-0.021872433	0.010283001	-0.008946099	0.002066059	-0.012564517	-0.009153128	0.013727848	7.92E-05	0.009083827	0.015124799	9.12E-05
ENSMUSG00000031024	St5	-0.010522035	-0.025054019	-0.010004794	-0.004773058	0.002691648	0.002938903	0.002266817	-0.004871549	0.017792796	0.001269045	0.002767721	-2.84E-05	0.014219646	-0.005248872	-0.000650273	0.00475769	-0.009904457	0.009620725	-0.002301431	-0.001240947	-0.004432653	-0.009904109	-0.007624771	0.002071167	0.001298558	0.014906724	0.003249968	-0.002080595	-0.00196188	0.002690056
ENSMUSG00000045624	Esf1	-0.010521635	-0.001088151	0.002537423	-0.007608245	0.000402135	0.006449301	0.005250197	-0.002414176	-0.002669951	0.009939174	-0.00020101	0.003654698	0.003081514	0.002358901	-0.003542234	-0.006691109	-0.006438442	0.004499893	-0.00352826	-0.007120432	0.001106538	-0.001013012	-0.002656878	-0.007127231	-0.002624688	0.004175557	0.003822637	-0.008145288	-3.38E-05	0.000504952
ENSMUSG00000062006	Rpl34	-0.010520929	0.004446096	0.007830028	-0.036270823	-0.017378522	0.019527377	0.02525441	0.04709532	0.050613608	-0.026777523	-0.012365644	0.002321113	-0.01731115	0.004336089	0.004442923	-0.010650956	-0.01176605	-0.001730577	-0.017045788	-0.018663389	-0.014717672	-0.062216807	-0.004706024	0.026411105	0.02036526	-0.044759343	-0.015775862	0.019903055	0.001512974	0.009896112
ENSMUSG00000045591	Olig3	-0.010515296	0.004907523	0.00270877	-0.013388072	0.018135074	-0.006166369	0.010354482	-0.005072347	-0.005330353	-0.008218681	0.012527606	0.014005203	-0.001263688	-0.006034481	-0.002976763	-0.011566202	-0.005570058	0.011009895	0.002914614	-0.006455074	0.02007069	0.007802535	-0.007513802	0.013036161	-0.007001224	-0.011897456	0.00447538	-0.006825403	0.005999487	-0.006468473
ENSMUSG00000002688	Prkd1	-0.010504911	-0.022186199	-0.017423668	-0.002424085	-0.013776519	-0.019830533	-0.00841087	0.002273947	0.014340987	-0.011633943	-0.004578681	-0.005638518	-0.007789602	-0.004159429	-0.002605562	0.000822753	-0.003179758	-0.009140135	-0.02438168	0.007583087	0.007114715	-0.010565496	0.004339579	0.002658209	0.00510686	-0.003978854	-0.0019284	0.008602358	0.00110321	0.028808048
ENSMUSG00000037935	Smarce1	-0.010499723	0.009848853	0.002914339	-0.004275476	0.001980929	-0.003407898	0.00653956	0.006076695	0.007341039	0.007806412	0.000821568	-0.000982542	-0.018499197	0.005397941	0.001462648	-0.014378892	-0.001093886	-0.00162316	0.001796496	-0.001537689	0.003745983	-0.011054534	0.001415538	-0.011951587	-0.008092282	-0.010868407	-0.012436344	0.00424554	-0.002534211	0.00608495
ENSMUSG00000066113	Adamtsl1	-0.010480554	-0.028622268	-0.033171512	0.004053009	-0.006337983	-0.029032525	0.005176997	-0.012765462	0.054321957	-0.028503005	-0.015732329	-0.025362445	0.00230871	0.00769432	-0.002703795	0.001306416	0.002483139	-0.006001698	-0.015286329	0.000840769	0.001050311	-0.028608261	0.000181204	0.00179785	0.017753647	0.020568159	-0.020406058	0.011686187	0.001016598	0.01868632
ENSMUSG00000041773	Enc1	-0.01046531	0.020145545	-0.003110649	-0.010170269	0.008229236	-0.007150557	-0.004298189	-0.005791239	0.01879577	0.013607154	0.004686607	0.034172533	-0.003335572	0.022370496	-0.005349525	-0.018916884	0.007419358	0.003663552	0.003594061	0.010253813	0.022034725	-0.001675411	-0.031009264	-0.018641793	0.018860672	-0.017644585	-0.00591123	0.003380519	-0.000438235	-0.013091317
ENSMUSG00000045273	Cenph	-0.010460258	-0.00597866	-0.00183743	-0.013752825	-0.006368363	0.006013754	0.002202488	-0.001601843	-0.004190657	0.004416891	0.005849781	0.010900583	-0.005773345	-0.008881912	-0.007064829	-0.003527537	-0.005334217	0.000926917	-0.013485729	-0.004104104	-3.73E-05	-0.000528397	-6.53E-05	0.00055702	-0.008439629	-0.005978653	0.00360736	-0.004528989	-0.002376147	-0.001153257
ENSMUSG00000044934	Zfp367	-0.010456403	-0.01052108	-0.000689158	-0.016592786	-0.009922064	0.008031666	0.002721208	0.004370471	-0.002545255	0.011597348	-0.001797113	0.009002853	-0.001287705	-0.000746872	-0.002936879	-0.001016166	-0.009233138	0.000342509	-0.016205102	-0.005494279	-0.004481503	-0.006658326	-0.00128136	-0.010395827	-0.002551093	5.92E-05	-0.004031398	-0.005521685	-0.010243735	0.000533105
ENSMUSG00000036086	Zranb3	-0.010454442	-0.007872417	-0.006791409	-0.015950371	-0.009700544	0.008067975	0.000562909	0.001631069	-0.008903195	0.003445659	-0.000108888	0.007404111	-0.000677376	-0.012423932	-0.002995013	-0.00193923	-0.002878092	0.001601267	-0.018486678	-0.005643298	-0.003764036	-0.001094334	0.004327781	0.001955294	-0.007005916	-0.001170676	0.002484548	0.005354066	-0.007354283	-0.001627648
ENSMUSG00000039187	Fanci	-0.010446744	-0.007661335	-0.004251815	-0.013440038	-0.008564682	0.001973687	0.001464929	-0.003249773	-0.006613845	0.009918596	0.002290848	0.010494815	3.94E-05	-0.012671486	-0.006316421	-0.001919804	-0.004210853	-0.002155711	-0.012779	-0.003505278	0.00309143	0.000217523	0.00176526	-0.003859872	-0.01241709	-3.23E-05	0.00279793	-0.005027794	0.001249439	0.007515742
ENSMUSG00000035623	Rsf1	-0.010439415	0.003098142	0.001514479	-0.009557099	-0.002309509	0.000975154	0.002154244	-0.002254379	0.001464996	0.007785349	-0.003656144	-0.003023092	0.005444592	-0.002700858	0.002002	-0.009574159	-0.004056907	-5.91E-05	-0.003491913	-0.002093275	0.004610527	-0.001613627	0.004124372	0.000741437	0.002052515	0.005742881	-0.001642498	-0.002049364	0.001647575	8.55E-05
ENSMUSG00000022463	Srebf2	-0.010422357	0.002984716	0.001655491	0.002189911	-0.002601425	-0.009866254	-0.001227245	-0.001976758	-0.006421403	-0.004396786	-0.000678293	0.005076673	0.006987343	-0.016046531	-0.002724575	-0.010338242	-0.002188327	-0.007941889	0.00161855	0.001686318	0.005934503	0.004713194	0.004478396	0.010549353	0.000668515	0.001029833	0.00550583	-0.006679859	-0.01108105	0.005158016
ENSMUSG00000027959	Sass6	-0.010419348	-0.002636752	0.003924466	-0.004061403	-0.001110387	-0.000251587	0.003352604	0.001764688	0.001755507	0.011650722	-0.006012206	0.001199618	0.002889489	0.002905773	0.000880531	-0.006017489	-0.007707116	-0.000469854	-0.002508848	-0.002502039	0.003490288	-0.005001203	-0.000928117	-0.007764237	0.002004415	0.004269793	-0.006363775	-0.00387376	0.000809827	0.001116746
ENSMUSG00000039954	Stk32a	-0.01040627	-0.025593063	-0.027602924	0.003311289	-0.000963634	-0.014650624	0.015946073	0.004717576	0.012666297	-0.00961009	0.011781778	-0.016354572	-0.007429052	0.012916059	0.002958776	-0.002485785	0.002728279	0.001025775	-0.01298153	-0.012273012	-0.001422996	-0.003469981	-0.003596196	0.000768985	-0.001709029	0.011061968	-0.018109514	-0.010714456	-0.010987744	0.003854072
ENSMUSG00000078202	Nrarp	-0.010386651	0.000172635	0.000992979	-0.005117206	0.008023133	0.000420865	0.00570504	-0.005630906	0.000685591	-0.007520823	0.003210995	0.018510336	0.001963973	-0.005658658	-0.013756816	-0.007864413	-0.003905308	0.004908127	0.002263739	-0.003587019	0.003406443	0.004421368	-0.006644395	0.007287063	0.003836982	-0.010125273	0.002877087	-0.010325417	0.008429482	-0.003191476
ENSMUSG00000015882	Lcorl	-0.010362458	0.012400747	-0.001780407	-0.010886215	-0.007066088	-0.00577677	-0.003006026	-0.000547637	0.005596928	0.031446261	-0.007320993	0.000797642	-0.007570897	0.000737588	0.005685141	-0.012484796	0.004881898	-0.00621565	-0.004882328	0.008922795	0.012674294	-0.008419826	0.006525912	-0.01801115	-0.004632122	-0.00349731	-0.016858294	0.007645011	0.012649409	0.018624044
ENSMUSG00000078671	Chd2	-0.010346306	-0.002805231	0.001003119	-0.002549411	0.00618232	-0.005999122	-0.001181619	-0.006567235	-0.000551704	0.005027041	0.000585844	0.00047948	-0.001895274	-0.000736166	0.000673326	-0.007690533	-0.006729403	0.003422379	0.001588939	0.00229142	0.005949369	0.004508847	0.000643276	-0.004274754	-0.003983745	0.003266866	-0.000856151	-0.003207928	-0.00422814	-0.000613233
ENSMUSG00000051223	Bzw1	-0.010344799	0.005486292	0.004369749	-0.002707606	0.00172028	0.002552994	0.012958433	0.009319069	0.008468761	0.000648401	0.00268951	0.007243937	-0.016492921	0.005113812	-0.000646783	-0.011301923	-0.003379316	-0.000205714	0.003293256	-0.008368712	8.68E-05	-0.01132218	-0.005965316	-0.003957502	-0.005219948	-0.018656424	-0.006188201	-0.004259269	0.002529824	-0.001680888
ENSMUSG00000025025	Mxi1	-0.010344398	-0.009241047	0.013549534	0.001221403	0.023037924	-0.004731652	-0.004622881	0.009629175	0.004924526	-0.003365687	-0.013051187	-0.007291725	0.011407748	0.008739268	-0.008082317	-0.006111018	-0.020230186	0.015467364	0.00945512	0.00657486	0.002290706	-0.008048851	0.003639689	-0.003393443	0.016233667	0.008229211	0.004221833	-0.009370585	0.005816472	0.004595296
ENSMUSG00000021112	Mpp5	-0.010337242	-0.006660346	-0.00245637	-0.00141459	-0.001515209	-0.001893435	0.00088839	0.00725506	-0.005568433	0.001137627	-0.003860023	0.002005167	0.001625546	-0.007482327	0.009211392	-0.004879109	-0.004540539	-7.30E-05	-0.005711383	-0.002419757	-0.001188581	-0.002071006	0.001274523	0.005083422	-0.002721936	0.004195508	-0.005017391	0.006837507	-0.010593331	-0.000893654
ENSMUSG00000032624	Eml4	-0.010331612	0.001472979	-0.004430551	-0.007671515	-0.002438024	0.007245551	-0.005334489	-0.008022462	-0.001482554	0.001876138	-0.001068717	0.009695583	-0.003481878	-0.011336221	0.001054803	-0.007657916	0.000735729	0.003339007	-0.005581042	0.003077377	-0.003228579	0.005591801	0.00270406	0.001919518	-0.003028495	-0.004504285	0.00487223	0.000247635	-0.008369524	-0.002015623
ENSMUSG00000044927	H1fx	-0.010314982	0.001177878	0.009526061	-0.00302615	0.009784525	-0.00159044	0.006924935	-0.007176071	0.003659141	0.005566025	0.003187909	0.013245243	-0.004816698	-0.003338781	-0.01972589	-0.00843305	-0.009353667	0.00313735	0.010193785	-0.001620687	0.007301607	-1.92E-05	-0.001009318	-0.005526483	0.000765883	-0.013519845	0.008026721	-0.015615267	0.015281155	-0.000819265
ENSMUSG00000023505	Cdca3	-0.01031461	-0.002996386	-0.000930155	-0.01201648	-0.004688967	0.005494355	0.004134543	0.000564126	-0.000448998	0.001353913	0.000529181	0.01102259	-0.005633149	-0.005415268	-0.007622141	-0.005418837	-0.004781406	0.000867644	-0.009553474	-0.005223595	-0.000766279	-0.002141496	-0.000553101	-0.001027757	-0.003862612	-0.009229255	0.001818267	-0.011238391	0.00046781	0.001835243
ENSMUSG00000031756	Cenpn	-0.010309964	-0.008260773	-0.001579799	-0.011520441	-0.006600349	0.004926386	0.001589155	0.004187277	-0.003911777	0.007443434	-0.002936597	0.010258361	-0.002410443	-0.008109518	-0.003433602	-0.002356294	-0.006060414	-0.000443104	-0.011729704	-0.001971149	-0.002174989	-0.000415909	0.002461762	-0.001799762	-0.004301893	-0.003883667	4.04E-05	-0.009677042	-0.000325884	0.00199971
ENSMUSG00000020232	Hmg20b	-0.010305499	-0.004240974	-0.000572925	-0.006629451	-0.00045931	0.00397459	0.000501716	0.002432299	-0.002630832	-0.010421285	0.01261764	0.000125993	-0.005748812	-0.002148643	-0.011896083	-0.007264647	-0.006494555	0.00477023	-0.008929886	-0.004221113	-0.00156437	-0.00049293	-0.001895984	0.006265152	-0.007651276	-0.008655618	0.0084371	-0.0061266	0.00517252	-0.003639635
ENSMUSG00000074656	Eif2s2	-0.010291773	0.000672175	0.003439666	-0.005792484	-0.000710912	0.006730703	0.009220367	0.007067758	0.004410723	-0.000721726	0.004657463	0.007479121	-0.005004104	0.001229262	-0.006333269	-0.008420231	-0.005510729	0.001513954	-0.002027399	-0.007862773	-0.002959704	-0.008082305	-0.005932578	1.99E-05	-0.00311329	-0.00867622	-0.002698716	-0.010150892	0.003157443	-0.007111403
ENSMUSG00000024640	Psat1	-0.010287363	-0.010529866	-0.011043045	0.000136893	-0.00057472	-0.007047648	-0.004352784	0.005555536	-0.002941104	-0.005809489	-0.013176344	0.001262929	-0.01297489	0.003710314	0.010922985	-0.004166464	-0.001670938	0.002846377	-0.012454695	-0.000107537	-0.002475071	0.00122893	0.002224556	-0.006250388	-0.002171129	-0.001992971	-0.007061752	-0.001495053	-0.006238119	0.004254514
ENSMUSG00000017677	Wsb1	-0.010275083	0.012432841	-0.021899885	0.011664692	-0.004485195	-0.007022896	-0.014887444	0.001027526	-0.006093937	-0.002765012	0.004605446	0.008024447	-0.006966025	-0.008124273	0.01171895	-0.016249777	0.02140896	-0.004203344	-0.005403981	0.012382961	-0.002779141	0.012437219	-0.005544404	0.001820943	-0.008744894	0.003774936	-0.017918454	-0.018413082	-0.010299974	-0.003917445
ENSMUSG00000039741	Bahcc1	-0.010273617	0.0152987	0.005192305	-0.007484496	0.006868451	-0.004501418	0.016153619	0.010534077	0.003113254	0.005301354	-0.00472294	-0.005113224	0.002652471	0.018155468	-0.011985678	-0.017735813	-0.001608955	0.000631765	0.002866401	-0.013575163	0.010236436	-0.017099582	-0.001250419	-0.015471158	0.012393081	-0.001110868	0.000757054	0.0044722	0.004827618	0.013015364
ENSMUSG00000007815	Rhoa	-0.010265496	-0.00062671	0.006373562	5.53E-05	-0.00041432	-0.002397665	0.011903495	0.009031152	0.003321186	0.002696714	-0.000519057	0.00275032	-0.009652124	0.002688216	-0.002774117	-0.008221635	-0.007546722	-0.003736004	0.002862053	-0.007933717	0.001230617	-0.009742135	-0.000832088	-0.005359074	-0.003474579	-0.009417798	-0.001515142	-0.000894255	0.002809571	-0.000922599
ENSMUSG00000039220	Ppp1r10	-0.010262563	0.001860776	0.007981361	0.000191703	0.005835735	-0.005442907	0.011566472	0.003818138	0.006151215	0.006371189	-0.003277343	0.003946849	-0.00875542	0.009987042	-0.022310463	-0.010068192	-0.008442502	-0.001558804	0.00662089	-0.006688237	0.006629783	-0.010319926	-0.000395073	-0.015121117	0.004411402	-0.015329714	0.000808928	-0.017241511	0.014194912	-0.00980012
ENSMUSG00000068740	Celsr2	-0.010253201	0.002320167	0.003912847	-0.004582574	0.016798482	-0.003420624	0.000595759	-0.004368183	-0.005861042	0.008890451	0.003419819	0.012749088	-0.006449681	0.000786092	0.001294839	-0.009436829	-0.005961502	0.011088784	0.006426277	0.001580814	0.011598326	0.00784829	-0.005778209	-0.005929697	-0.006732915	-0.005833625	-0.003802967	-0.008741714	-0.002060476	-0.004501405
ENSMUSG00000026463	Atp2b4	-0.010238142	1.15E-05	-0.007724977	-0.004501891	-0.004818036	-0.016369703	-0.009430132	-0.004478833	0.004857109	-0.022499395	0.001532901	0.000247831	0.009204441	-0.02300321	0.009235648	-0.00962962	-0.001140551	-0.005562052	-0.008488252	0.006437466	0.012041988	0.003077397	2.12E-05	0.027439708	0.004085282	0.003108317	0.002943236	-0.004171864	-0.024433346	0.005394984
ENSMUSG00000032193	Ldlr	-0.01021914	-0.001467224	-0.00087214	-0.003667358	-0.007434335	-0.001014492	0.003205429	0.009582287	-0.003362727	0.008096823	-0.00102254	0.000110977	0.008606115	-0.008864287	-0.002675985	-0.006926734	-0.002103042	-0.00593618	-0.004421788	-0.002258718	-0.000180688	-0.008392939	0.004115035	0.002362253	0.000559376	0.007247151	0.000750029	-0.004852794	-0.000429038	-9.14E-05
ENSMUSG00000072872	Rybp	-0.010212839	0.002198894	-0.000246071	0.005204542	0.002577452	-0.013008335	-0.002477007	0.019299066	-0.017415656	0.0080017	-0.013787228	0.004878621	0.009604012	-0.004276589	-0.004518966	-0.009925769	-3.28E-05	-0.004778378	-0.001492262	0.002708409	0.005293639	-0.002458738	0.005977323	-0.0026549	0.007264602	0.008152411	0.000740279	-0.00314476	0.00814978	0.003657613
ENSMUSG00000050248	Evc2	-0.010197455	-0.005405266	-0.005311458	-0.005062886	-0.002646852	-0.001112951	0.001918425	-0.006093748	0.001957191	0.006776211	-0.009718328	-0.003102799	-0.00461405	-0.000880735	0.013909865	-0.004854429	-0.003139783	0.001441229	-0.007112432	-0.003528737	0.0010134	0.001606331	0.003818187	-0.004733195	-0.003123488	0.001852338	-0.008342652	0.001870172	-0.004546566	0.010806986
ENSMUSG00000029178	Klf3	-0.010193545	-0.006297181	0.005738388	0.003562028	-0.000198795	-0.005903456	-3.86E-05	0.007677658	-0.004568689	-0.001364443	0.007743216	0.008200358	-0.005744486	0.009916447	-0.002786809	-0.007180088	-0.010728817	-0.001988678	-0.00258354	-0.000662625	0.002378911	0.00186062	-0.011140087	-0.003666132	-0.003290456	-0.007904675	-0.001576305	-0.004341667	0.009377023	-0.004388179
ENSMUSG00000001416	Cct3	-0.010186505	0.004899659	0.004383147	-0.004614241	-0.002068934	0.00483045	0.008592944	0.00334711	0.007087832	0.00309065	0.002715554	0.008692836	-0.016019217	-0.002671668	-0.001318235	-0.009865875	-0.003215308	-0.002181297	0.001129714	-0.004413915	-0.004169134	-0.007800745	-0.001753792	-0.001693119	-0.007664071	-0.018197252	-0.005128561	-0.004924599	0.002047002	0.001543753
ENSMUSG00000031860	Pbx4	-0.010182877	0.003749653	-0.00808286	-0.010285442	-0.005860943	-0.00082601	0.004043172	0.000962503	0.007356872	0.00703319	0.001514767	-0.010304809	0.007010277	0.006145474	0.005195277	-0.010700463	0.002048711	0.000168134	-0.011333356	-0.006024551	0.007564207	-0.010452966	-0.002809201	-0.004879546	0.00487192	0.015957103	-0.012484003	0.006834071	-0.00716274	0.027493884
ENSMUSG00000024991	Eif3a	-0.010182106	0.003238366	0.005826593	-0.001569426	0.007644801	-0.002399875	0.007389845	-0.004976113	-0.000118705	0.013001173	0.001341653	0.009856686	-0.004964549	0.006706131	-0.00976139	-0.009485226	-0.005691659	0.00221064	0.005954984	-0.003984671	0.00813149	-0.000595667	-0.0047731	-0.016244164	-7.10E-05	-0.003617004	-0.002290913	-0.007930732	-0.001295256	0.000988431
ENSMUSG00000020330	Hmmr	-0.010176505	-0.005137284	-0.001934817	-0.011252994	-0.005727234	0.005944132	0.001995073	-0.002070108	-0.006742742	0.006575774	0.006358541	0.00901197	0.001239778	-0.010597269	-0.008539811	-0.00358548	-0.004302418	0.000679441	-0.01104358	-0.003986284	-0.000432049	0.000257321	0.00034597	0.000844895	-0.009773805	0.001126611	0.007978689	-0.007918326	-0.001656039	0.003116827
ENSMUSG00000034021	Pds5b	-0.010174128	0.007664212	-0.006462784	-0.001502358	-0.002926022	-0.005936486	-0.004011257	-0.007709802	0.001604413	0.021326476	-0.005806724	0.008481193	0.000405636	-0.00460258	-0.023003295	-0.010264333	0.007142883	-0.00375085	-0.000949771	0.007565132	0.009450932	-0.002364261	0.006238864	-0.019819684	0.006412928	-0.000397067	0.011053286	-0.005765967	0.000114017	-0.002517101
ENSMUSG00000029249	Rest	-0.010172508	-0.000646054	-0.006975909	0.002033018	-0.001071015	0.001634253	0.002259563	-0.004605519	0.00108405	0.002609418	-0.010636805	0.007699456	-0.006041138	-0.007555889	0.001664015	-0.006595247	0.00347976	2.65E-05	-0.001061338	-0.001665411	-0.004127689	0.002432795	0.004612775	-0.001730029	0.002191179	-0.005330758	0.001172849	0.001292828	-0.008690186	0.003910702
ENSMUSG00000006678	Pola1	-0.010163858	-0.017160389	-0.000516961	-0.016741385	-0.004509782	-0.001441377	-0.003297055	-0.010718974	-0.011775938	0.011009665	-0.015198471	0.011303217	0.011572403	-0.028325374	0.00800465	0.004789498	-0.011612932	-0.001150764	-0.013298043	0.002657556	0.005381204	0.013312416	0.013526312	0.011013091	-0.000366262	0.009619058	-0.007117491	-0.00554215	-0.001983459	0.006799314
ENSMUSG00000028771	Ptpn12	-0.010157686	0.010424819	-0.005729276	-0.000953319	-0.001308915	-0.009585575	-0.003139332	-0.00915907	-0.001481683	0.007444987	-0.000342892	-0.001037873	0.001907694	-0.001475941	0.002836898	-0.014196813	0.006101014	-0.004370501	0.000444007	0.004528947	0.009339181	0.006716114	0.002834507	-0.004399803	0.001070388	0.006400659	-0.004862904	0.006684763	-0.00694134	-0.007110692
ENSMUSG00000036180	Gatad2a	-0.01015738	-0.00361316	0.002785083	-0.005656859	0.000646789	-0.000600797	0.000589015	-0.003789393	-0.000634932	0.004991351	-0.002764584	-0.000683991	0.009320822	0.002111115	0.003749029	-0.005679737	-0.00818981	0.002495934	-0.00390083	-0.001843489	0.004246144	0.002065553	-0.002408078	0.000560691	0.003116786	0.007838316	-0.003919123	-0.000457784	0.00377575	0.004620824
ENSMUSG00000024563	Smad2	-0.010143775	0.005699435	-0.002572787	0.007225127	0.005415761	-0.011687557	0.00481082	-0.009688765	-0.00354834	0.005733187	-0.005188721	0.005433529	-0.004523941	-0.000894113	0.000202707	-0.011632727	0.003139699	-0.003785389	0.007633689	-0.000784584	0.00908573	0.009023704	0.00254813	-0.007933143	-0.000505678	-0.001636114	-0.00128437	-0.003363412	-0.007317582	0.005440017
ENSMUSG00000006932	Ctnnb1	-0.010142522	0.002554116	-0.000999273	-0.005977863	0.003301372	0.004823641	0.021430966	-0.022782791	-0.004989889	-0.007326072	-0.007184369	0.009306081	-0.026761332	-0.00454379	-0.006582263	-0.008146716	-0.00175144	0.003207097	0.004256424	-0.022911109	0.002570754	0.016182078	0.010249987	-0.006304027	-0.002622644	-0.026540307	0.001351033	-0.003274466	0.002689853	0.005651664
ENSMUSG00000059810	Rgs3	-0.010123785	-0.002744332	-0.006742563	-0.010371528	0.009877262	0.004546143	-0.002343624	0.004914124	-0.000679472	-0.015153902	-0.002009464	0.007166126	0.014387886	-0.006121838	0.010962179	-0.005924829	-0.003126507	0.015680699	-0.007135326	-0.003791739	-0.000196301	-0.001558654	-0.012244678	0.02466574	-0.003577202	-0.004792089	0.019319093	-0.003776393	0.013168407	-0.001418367
ENSMUSG00000060548	Tnfrsf19	-0.010111331	-0.014225738	-0.009008011	-0.011562658	-0.000625185	0.002097417	-0.0036178	-0.008111711	0.00819617	-0.005365987	0.004528224	0.008784064	-1.47E-05	-0.006996755	0.000175232	-0.000229867	-0.005007713	0.006457929	-0.00972917	0.003259536	-0.000137808	0.002635486	-0.003985781	0.007032227	0.001315253	-0.00100239	0.00229028	0.00609887	0.002429597	0.007925484
ENSMUSG00000037016	Frem2	-0.010102319	-0.016892588	-0.01553412	-0.006765989	-0.008132371	-0.003045999	0.002666486	-0.001445425	0.008808925	0.004199914	-0.007709406	-0.003382967	-8.80E-05	-0.000968659	0.015559291	0.000481829	-0.001562504	-0.00059158	-0.011966211	-0.004922271	-0.003701135	-0.007272232	-0.000771573	-0.000865576	-0.004922454	0.004619288	0.006031963	-0.000610582	-0.005637142	-0.004582543
ENSMUSG00000030876	Mettl9	-0.010083058	0.007558904	-0.000639224	-0.001630753	-0.002604362	0.00393205	0.004744181	0.000859588	0.00458999	0.006495986	0.003108147	0.00189568	-0.014988507	-0.003519021	0.006734829	-0.011806617	0.001964585	-0.001408341	0.00099195	-0.002346365	-0.002024632	-0.003649173	0.001105856	-0.003530932	-0.009905556	-0.007715245	-0.010704136	-0.00051919	-0.007492351	-0.000516673
ENSMUSG00000040459	Arglu1	-0.010081194	-0.005145447	-0.007543518	0.011345099	0.020301054	-0.017848028	0.008497134	-0.016295566	-0.01581642	0.028478674	0.002998406	0.010727664	-0.004728701	0.003054112	-0.005163364	-0.00586172	0.002104224	0.00599752	0.015548506	-0.00287498	0.026438378	0.018481448	-0.00271301	-0.026457227	-0.008130674	0.001015584	-0.001238572	-0.00843385	0.006184032	0.00226389
ENSMUSG00000026482	Rgl1	-0.010080396	-0.017419682	-0.003960736	0.000668519	0.008792722	-0.017323149	0.003494213	0.000833306	0.004346401	0.012376502	-0.019103574	-0.005452944	-0.000339486	0.009347982	0.021689809	-0.001394701	-0.011012543	0.003060674	-0.001503246	-0.00146688	0.013051989	-0.003177876	0.001576767	-0.011631091	0.007006611	0.007793879	-0.013258841	0.003565935	0.007143822	0.021499235
ENSMUSG00000052407	Ccdc171	-0.01006321	-0.004816023	0.002856582	-0.006616832	-0.000246346	0.002088661	0.002332086	0.001878556	0.005497907	0.008989788	-0.014494039	-0.009646593	0.010955166	0.005557922	0.017243748	-0.005021797	-0.009272983	0.003830464	-0.003308927	-0.003466834	0.000303551	-0.006810942	0.002881037	-0.000270582	0.008982326	0.011294863	-0.010601056	0.00804661	0.00728318	0.013413032
ENSMUSG00000068744	Psrc1	-0.010044658	-0.007618449	5.22E-05	-0.001266519	0.000996614	-0.004179145	0.001511931	0.013751577	-0.011247805	-0.002499177	-0.002601637	0.012961268	-0.008076461	-0.001398367	-0.016157712	-0.004357281	-0.006117008	-0.00044735	-0.008659717	-0.002086215	-0.00022768	-0.002320961	0.000446172	-0.005053561	-0.002166108	-0.010354108	0.006817012	-0.006398921	0.002261132	0.001108628
ENSMUSG00000035133	Arhgap5	-0.010042731	-0.011655811	-0.006387671	0.000732277	0.00587151	-0.004718672	-0.001720721	-0.007130777	-0.002239084	0.00813082	0.004724708	-0.002787507	-0.003261144	0.009265821	-0.003476781	-0.002558845	-0.004983545	0.007661817	-0.005916408	-0.000321152	0.007534173	0.002218813	-0.004077426	-0.016826505	-0.009149261	0.0088271	-0.001879764	0.010832322	0.008979012	0.005562984
ENSMUSG00000018293	Pfn1	-0.010037362	-0.002215118	0.005768469	-0.009757948	-0.00077033	0.0100658	0.01290924	0.025758027	0.008450301	-0.018800166	0.009366347	0.006815191	-0.012352882	-0.00488886	-0.003579589	-0.00778263	-0.009411615	0.003451858	-0.005617672	-0.010990529	-0.0085884	-0.019194311	-0.006912333	0.01916286	-0.009129117	-0.024622806	0.003393366	-0.005593961	0.015130189	-0.000177902
ENSMUSG00000026510	Trp53bp2	-0.010022587	-0.003072804	-0.000172745	0.001917002	0.001311765	-0.010033536	0.002972983	-0.00579244	-0.003366713	0.006094523	-0.003616262	-0.003304967	-0.005670527	2.27E-05	0.003819627	-0.007263146	-0.004586766	-0.003154857	0.000410073	-0.001310641	0.005553605	0.005222066	0.005199234	-0.00660494	-0.004386525	0.001339544	-0.00647922	0.002302433	-0.004514531	0.000177087
ENSMUSG00000022322	Shcbp1	-0.010021827	-0.0086593	-0.004154759	-0.009922448	-0.005912319	0.000641297	0.000709938	-0.001951843	-0.001991024	0.004174999	0.000882486	0.005654033	-0.001727	-0.002622788	-0.014210474	-0.002586128	-0.005239769	1.50E-05	-0.014593624	-0.003035681	0.000556767	-0.002995701	0.000928931	-0.005245757	-0.004379762	-0.002153221	0.005567823	-0.010287393	-0.003021112	-0.00295481
ENSMUSG00000001729	Akt1	-0.010012553	0.003817501	0.000405407	0.002189268	0.005993732	-0.004714823	0.00783899	-0.000634823	0.006706347	0.017503022	-0.003967106	0.002346574	0.000855376	0.012946427	-0.003667515	-0.010356871	-0.001127357	0.000872996	0.006585979	-0.003221615	0.008364016	-0.005981765	-0.006075717	-0.019256196	0.006113418	0.003211636	-0.004022546	-0.003947017	-1.42E-05	0.013280132
ENSMUSG00000024949	Sf1	-0.010006992	-0.004230959	0.007230758	0.005268242	0.017602923	-0.014298451	0.009290174	-0.006390649	-0.006653922	0.008799931	-0.004886406	0.010422644	-0.006531667	-0.001567346	-0.00406317	-0.006265977	-0.009909828	0.002659426	0.013271691	-0.003097038	0.014917972	0.006063575	0.000682816	-0.011066208	-0.002050074	-0.004220748	-0.005575855	-0.00273375	-0.004147955	0.00364514
ENSMUSG00000021943	Gdf10	-0.010003337	-0.019982902	-0.016700413	-0.006707797	-0.003116055	-0.005528338	0.004488497	-0.004034447	0.008584353	0.007151521	0.00581577	-0.005847746	-0.010459858	0.003369297	-0.00094917	-0.000665625	-0.00232114	0.001505718	-0.006780236	-0.002853777	-0.002796509	-0.003469127	0.002827586	-0.009557699	0.002093947	-0.001878036	-0.005630092	-0.004705348	0.000603615	-0.003094517
ENSMUSG00000024817	Uhrf2	-0.009992173	0.00299606	0.001597199	-0.009142991	-0.005883463	0.005141826	-0.000882073	0.003966216	-0.002109369	0.001254095	5.30E-05	0.012202018	-0.01234502	-0.017178079	-0.002410548	-0.007675767	-0.002000317	-0.002168485	-0.005809179	0.001856748	-0.001979119	-0.002311358	0.005852048	0.004885064	-0.005893963	-0.016981976	0.003737142	0.010230888	-0.0150805	-0.004170805
ENSMUSG00000022641	Bbx	-0.009990933	-0.011513674	-0.001110835	0.001366762	0.009564537	-0.009249589	-0.01377217	-0.01193351	-0.019014677	0.000616865	-0.009774034	0.010979072	0.006581028	-0.013204778	0.00612388	-0.001633914	-0.008399791	0.006931762	-0.002209319	0.00983062	0.006747636	0.026243477	0.004762878	0.006254198	2.57E-05	0.004389747	0.010830899	-0.006937629	0.000442445	0.003171421
ENSMUSG00000054770	Kctd18	-0.009977513	-0.010941764	-0.0003154	-0.01659904	-0.003416771	0.002884167	0.007854222	0.005233262	-0.005496145	0.006028164	0.01505092	0.018861718	-0.002800191	-0.004038493	-0.035147445	-0.001908757	-0.008500804	-0.000231075	-0.013557307	-0.004808752	0.005034697	-0.004250962	-0.003329834	-0.009199888	-0.005285263	-0.004506661	0.01557466	-0.023026088	-0.004018985	-0.00707579
ENSMUSG00000070867	Trabd2b	-0.009970515	-0.004558384	-0.002160234	-0.012436522	-0.001331568	0.004954838	0.000398994	-0.010794575	-0.008200954	-0.002287818	-0.002209352	0.018873212	-0.007296859	-0.012328421	-0.010795576	-0.00364435	-0.004448528	0.002964615	-0.009830917	-0.003646602	-0.000396	0.008334952	0.002731948	0.001275852	0.00021041	-0.00933851	0.006163619	-0.00588439	-0.007613401	0.002168922
ENSMUSG00000035873	Pawr	-0.00996648	-0.00800969	-0.005690655	-0.01403263	-0.014011798	0.005821499	0.003934541	0.010215547	0.002427006	0.011407916	-0.001153651	-0.011946244	0.042962694	-0.012162945	-0.003083391	-0.001081131	-0.003368056	-0.002049559	-0.014725249	-0.006242603	0.000769207	-0.01914495	0.000724611	0.014437864	0.009055517	0.033814132	0.021395363	0.006863494	0.012625716	-0.000863717
ENSMUSG00000030170	Wnt5b	-0.009964493	-0.006956493	-0.007399381	-0.009369448	-0.004741393	0.005062601	0.004786205	0.00533465	0.011623606	0.00759777	-0.017504556	0.001592304	0.013569129	-0.001571348	0.015628875	-0.002617921	-0.001700376	0.002612659	-0.008838156	-0.004043244	-0.002912324	-0.01008836	-0.001514253	0.002352289	0.010055319	0.010773562	-0.004583107	-0.005399028	-0.003055547	0.006183547
ENSMUSG00000074480	Mex3a	-0.009952707	0.018104678	-0.003702228	-0.006459081	-0.001872556	-7.36E-05	-0.009648076	-0.013785418	-0.003027001	0.010060866	0.002614018	-0.000145272	-0.010417302	0.000426481	-0.001970877	-0.017089099	0.008152799	6.38E-05	-0.003631819	0.008639115	0.005018156	0.010762193	0.006646807	-0.00964334	-0.004852665	-0.004917612	-0.003919613	-0.002149845	-0.002376076	-0.007631566
ENSMUSG00000026385	Dbi	-0.00994542	-0.017378111	-0.006824526	-0.003033326	-0.00185947	-0.009051025	0.012223421	0.018113051	0.018696663	-0.008218583	0.006234812	-0.006499764	-0.025615686	0.018207299	-0.017099803	-0.003333314	-0.009289434	-3.78E-05	-0.011723475	-0.008963979	-0.001925936	-0.022888053	-0.003829756	-0.010867263	-0.000794183	-0.015304613	-0.010104006	-0.009558401	0.003558805	-0.002847774
ENSMUSG00000068154	Insm1	-0.009944409	0.004779276	0.015368566	-0.02321422	-0.001244632	-0.011532398	-0.003772411	-0.003557393	-0.005665461	-0.01211297	0.004621412	0.000234205	-0.010476194	0.018833066	-0.010145081	-0.014074256	-0.020108665	-0.00145246	-0.015446604	-0.001026444	0.01015182	0.008111591	-0.002162054	-0.004109545	0.00019516	-0.016029473	0.005477386	-0.012321742	0.014393984	-0.000717272
ENSMUSG00000048897	Zfp710	-0.009931263	0.001525805	-0.004045074	-0.004255406	-0.003035206	-0.00090166	0.001714043	0.002516906	-0.004950721	0.00418329	0.013389346	-0.0098184	0.001598784	-0.003881698	0.00491733	-0.008908213	7.49E-05	0.000257039	-0.006787574	-0.002846402	0.002604516	-0.003391096	-0.000165878	0.002220663	-0.018384196	0.00934921	0.006767447	0.005447433	0.000798387	-0.002841961
ENSMUSG00000034024	Cct2	-0.009926825	0.008682386	0.005852342	-0.002624294	0.004631329	-0.002377015	0.008705723	-0.007447014	0.008352628	0.009623375	0.003106987	0.011442228	-0.022037434	0.002889936	-0.004846585	-0.012196176	-0.002635953	-0.001523342	0.008820533	-0.001723521	0.006066564	-0.000980832	-0.002276573	-0.012994666	-0.007245752	-0.021758241	-0.004996187	-0.008708276	-0.000331211	-0.003260229
ENSMUSG00000020546	Stxbp4	-0.009919149	-0.007517154	0.001823271	-0.005063343	0.006676956	-0.003597537	-0.006491876	-0.010095908	-0.007301908	-0.005497669	0.005048032	0.00183292	-0.00074722	-0.005566773	0.00520728	-0.004681621	-0.010619152	0.007617207	-0.00419179	0.002942371	0.005080888	0.012732734	-0.000563406	0.007375076	-0.008207971	-0.000875838	0.005361544	0.000577955	0.002406074	0.003887136
ENSMUSG00000032621	Srek1	-0.009915697	-0.003126714	0.00178355	0.001773967	0.010361172	-0.006279787	-0.001243478	-0.012273238	-0.001459625	0.018441771	-0.001791496	0.007815908	-0.018336968	0.001577484	-0.002509289	-0.005961566	-0.005312049	0.004226481	0.005808759	0.0048447	0.010280127	0.007440042	0.002784413	-0.021106129	-0.007290378	-0.008092518	-0.010924996	-0.004820098	-0.005277327	-0.002995588
ENSMUSG00000001017	Chtop	-0.009909217	-0.000669795	0.002941344	0.001543894	0.003570162	-0.001516221	0.008500884	0.00184604	0.003768096	0.008706897	-0.001626503	0.00206547	-0.00613448	0.003364042	0.00097358	-0.007647145	-0.004946694	0.000351304	0.004654194	-0.004925901	0.002567992	-0.005459671	-0.001827041	-0.008136133	-0.003348337	-0.004042122	-0.007900764	-0.003045054	0.000282491	-0.001808138
ENSMUSG00000027552	E2f5	-0.00989613	0.000500706	-0.001642682	-0.006614211	-0.001686008	0.003745213	-0.000638936	-0.007908267	0.000856719	0.004614944	-0.003334935	0.006255802	-0.003420211	-0.006450735	0.003953318	-0.00652053	-0.001768755	0.002002912	-0.004787624	-0.000412633	0.000932118	0.00356053	0.001471363	0.000597431	-0.002075394	-0.00123873	-0.009399147	-0.002550812	-0.009641522	-0.004907747
ENSMUSG00000035298	Klhl35	-0.009889891	0.020429768	-5.02E-05	-0.020611417	0.013446139	0.00262099	-0.001842281	0.005745804	-0.000281497	-0.005631875	0.000576457	-0.014630103	-0.002412639	0.004419886	0.006875144	-0.022329189	0.001435862	0.015094063	-0.005601155	-0.000344805	0.00591339	-0.004842051	0.010614676	0.004769372	-0.000804394	0.008892259	-0.02016923	-0.005857446	0.003584502	-0.004159916
ENSMUSG00000001424	Snd1	-0.009884425	-0.011303701	-1.73E-05	-0.001044332	0.006883199	-0.012713237	0.002861985	-0.012506374	0.006589817	0.008868222	-0.002364767	-0.008878978	0.000260431	0.004326789	-0.004379313	-0.003176198	-0.010463738	0.001825717	0.001017676	0.000885892	0.009972124	-0.000958316	0.004568314	-0.013557492	-0.000357286	0.00852583	0.000317083	4.49E-05	-0.000941757	0.013451266
ENSMUSG00000049799	Lrrc19	-0.009880886	-0.00605919	-0.00317818	-0.006584448	-0.005421868	0.005048954	0.004665853	0.005325094	-0.000983458	-0.004857532	0.008529227	0.00538759	0.010636384	-0.005344635	-0.025412287	-0.005164869	-0.003641212	-0.000192514	-0.007132161	-0.005724561	-0.004296901	-0.005642502	-0.001039198	0.003443438	0.003517316	0.00108595	0.015686725	-0.012061369	0.007258443	-0.006320623
ENSMUSG00000033306	Lpp	-0.009871727	-0.013967168	-0.002041863	0.001412403	-0.000748049	-0.000754684	0.01564498	-0.003743776	-0.002903014	-0.012510981	0.006960641	-0.00254002	0.003922033	-0.010152686	-0.002689541	-0.001260267	-0.009280157	-0.000527226	0.001145749	-0.01887611	-0.000371124	-0.002794375	-0.000145925	0.011333405	-0.001308198	0.00024042	0.013135771	0.011452263	-0.016746708	0.001423706
ENSMUSG00000032368	Zic1	-0.009867622	-0.038471879	0.031652778	-0.019102617	-0.005320637	-0.006271903	-0.024028571	-0.015634829	0.010967538	-0.006540708	-0.019341883	-0.02773509	-0.031648511	-0.003141982	-0.038788882	0.011887943	-0.052431291	0.001958971	-0.022230901	0.015945999	0.010064496	-0.006902172	0.03974068	-0.016037857	0.014027996	-0.026839806	0.009761195	0.015401257	0.014195851	-0.00095783
ENSMUSG00000027598	Itch	-0.009865769	0.003902008	-0.000234334	-0.002965033	-0.00456411	0.001839207	-0.000967177	0.014927761	-0.010610111	-0.009236112	-0.001864573	0.002953412	0.008504108	-0.005931169	-0.00310017	-0.010801416	-0.001227371	-0.001314002	-0.00909161	-0.003899528	-0.005409557	-0.004526546	0.000724427	0.011045803	0.001905061	0.002834749	0.006262343	-0.004424303	-0.005675544	-0.009258119
ENSMUSG00000028175	Depdc1a	-0.009853184	-0.006748272	-0.002146828	-0.013335711	-0.002788909	-0.000419753	0.001859892	-0.004178015	-0.004535101	0.007850763	-4.44E-05	0.016057723	-0.001496306	-0.005296791	-0.017634993	-0.002889715	-0.005697666	0.000544166	-0.011579547	-0.00260063	0.005912869	0.001657436	-0.000655375	-0.004484728	0.000528301	-0.005203903	0.004361466	-0.013449153	-0.000836108	0.001465302
ENSMUSG00000030978	Rrm1	-0.009852187	-0.002216338	0.003467707	-0.008815043	-0.002901298	0.0035683	0.004103581	0.000161157	0.000111594	0.006195025	-0.001854095	0.010728154	-0.006084614	-0.004239872	-0.008234289	-0.00505562	-0.006827636	-0.000492432	-0.004792928	-0.00317676	-0.000805431	-0.002977818	0.000340668	-0.003640121	-0.001864587	-0.011432986	0.001853163	-0.007259573	-0.000817406	-0.000616785
ENSMUSG00000004530	Coro1c	-0.009852094	0.006801492	0.000502681	-0.008110459	0.01057917	-0.004564889	-0.004600066	-0.004189055	-0.001735439	-0.013332115	-0.001192989	0.006718038	0.001910213	-0.005515754	0.000941055	-0.012293358	-0.003387025	0.008914722	-0.000267008	0.002294723	0.007780737	0.006111868	-0.001343545	0.008627154	0.003903752	-0.001872031	-0.001396366	-0.000511304	-0.00443246	-0.003711563
ENSMUSG00000021488	Nsd1	-0.009845953	-0.004027704	0.006460296	-0.0064801	0.000606311	0.005295606	-0.007590479	-0.004445674	-0.007946821	-0.010082459	-0.002818941	0.000426684	0.015024145	-0.006178391	-0.014645413	-0.006379836	-0.011836422	0.006043603	-0.007504685	0.000113591	-0.000830156	0.007303114	0.005085556	0.010279516	0.009856453	0.00353938	0.017066565	-0.010486083	0.001114253	-0.00955164
ENSMUSG00000052144	Ppp4r2	-0.009835358	0.002930021	0.002992904	0.002084092	0.011127071	-0.014163911	0.004816593	-0.005120178	-0.009013759	0.01553176	-0.004835962	0.010674165	-0.007296554	-6.47E-05	0.002711009	-0.009752576	-0.003265845	-0.000399561	0.009198013	9.74E-06	0.016361019	0.0070286	0.001182235	-0.014480376	-0.001774033	-0.003208284	-0.002104418	0.003956563	-0.012889084	0.002593811
ENSMUSG00000035142	Nubpl	-0.009830466	-0.001191702	-0.009130656	0.003049147	-0.002103894	0.004450911	0.00198574	-0.001162285	-0.007040017	-0.002306249	0.003992772	0.00446226	0.003154457	-0.005583383	0.004039537	-0.006958826	0.004210518	0.002006136	-0.00371834	-0.005908028	-0.005629234	0.004174565	-0.004119372	0.002706323	-0.006128218	0.006235357	0.001051819	-0.00428147	-0.008478061	-0.002459756
ENSMUSG00000029422	Rsrc2	-0.009821659	0.001559151	0.006511428	-0.004582863	0.002074472	0.006544605	0.005664779	-0.00015482	0.003570896	-0.002995855	0.0033813	0.001287637	-0.014201485	-0.002997649	0.003624024	-0.008924016	-0.007911869	0.003448309	0.002027788	-0.005182225	-0.00385853	-0.000949639	0.000914328	0.003483866	-0.008363842	-0.011779184	-0.004360217	-0.004931558	0.001935514	0.000250965
ENSMUSG00000022312	Eif3h	-0.009819437	0.004563384	0.006910077	-0.001498519	0.003468543	-0.001751426	0.007440057	0.002676055	0.00638065	0.006623234	-0.000208746	0.006004649	-0.012669856	0.004690603	-0.003566433	-0.010407423	-0.005818567	-0.000582442	0.005258172	-0.002652043	0.003503429	-0.006336841	-0.002445244	-0.009284559	-0.002128723	-0.012989242	-0.005232816	-0.004274464	0.005160833	0.005337678
ENSMUSG00000002748	Baz1b	-0.009795202	0.001908523	0.007221815	-0.002485178	0.006041642	-0.005848199	0.001663612	-0.008204072	-0.000263626	0.011567478	-0.000581675	0.006034244	0.000113748	-0.003873872	-0.002682724	-0.008143536	-0.007364821	-0.000153813	0.005846178	0.002387785	0.011036431	0.001986466	0.001204622	-0.007745335	-0.000178616	0.002889206	-0.002523361	0.002057658	-0.013129672	0.000388064
ENSMUSG00000040028	Elavl1	-0.009794911	0.001760213	0.002036669	-0.005033302	0.000109132	0.004279175	0.003024752	0.004073716	0.000988291	-0.000564888	-0.002685949	0.004890884	0.000515107	-0.002386126	-0.004391173	-0.00844428	-0.004119874	0.002388509	-0.002790726	-0.003479591	-0.001701984	-0.003839962	-0.000516313	0.002072818	0.001409881	-0.004111843	0.002799576	-0.008163902	0.004089527	-0.003761038
ENSMUSG00000039210	Gpatch2	-0.009783363	0.003444174	-0.003840239	0.000348641	-0.000508509	-0.006628293	0.001985677	-0.001417686	0.003423717	0.010586562	-0.00137585	0.000411998	0.000800011	0.007264646	-0.005089613	-0.010259139	0.001200296	-0.002288818	-0.000451495	-0.000593683	0.006557295	-0.004914876	-0.002976178	-0.013750821	0.003873277	0.002698281	0.006040574	-0.000413631	-0.006607074	0.00224802
ENSMUSG00000022790	Igsf11	-0.009758826	-0.021105473	-0.017129491	0.005792305	0.001153067	-0.022268406	-0.003122991	0.012377126	-0.007651374	-0.008105774	-0.019482071	0.002708312	-0.009706862	0.007168983	0.018905613	-0.002636371	-0.003204117	-0.001439532	-0.013881572	-0.00146184	-0.00141157	0.0010609	0.001861485	-0.004028068	0.004623546	0.00276689	-0.013900912	0.001551907	-0.006892225	0.010469757
ENSMUSG00000038855	Itpkb	-0.00972161	-0.018854578	-0.009747453	0.006808018	0.005125848	-0.016320435	0.000116442	0.002234665	-0.001767571	-0.007331187	-0.017148434	-0.002053618	-0.008892211	0.004066167	0.018976715	-0.00140975	-0.006616343	0.001931639	-0.008020159	-0.001829988	0.000312645	0.002909898	0.002522209	-0.001636671	-0.002134135	0.000287184	-0.003357194	0.001709233	-0.010444796	0.011924212
ENSMUSG00000021072	Tmx1	-0.009719093	0.001291505	-0.001514048	-0.008817445	-0.000548977	-0.002922649	0.005551078	0.010180773	0.008383712	-0.000981996	0.000448796	-0.000956488	-0.012997167	0.002373248	-0.004236605	-0.009267416	-0.003438543	0.000199541	-0.006505993	-0.004772205	0.003720557	-0.016083108	-0.000549493	-0.004945989	-0.000271202	-0.009164272	-0.012079925	0.003645568	0.00180337	0.004471644
ENSMUSG00000032737	Inppl1	-0.009715484	-0.006386	-0.002363379	0.000544204	0.008455521	-0.008493354	0.001693211	-0.004636214	-0.003324846	0.003711219	0.006052058	-0.00044908	-0.002694727	0.001866876	-0.000659668	-0.006096659	-0.005559716	0.005006592	0.000414427	-0.000815884	0.00587423	0.003604949	-0.002373076	-0.005361348	-0.01084053	0.00313658	0.000655955	-0.00708811	0.004440467	0.002519482
ENSMUSG00000005410	Mcm5	-0.009714145	-0.002493987	0.001402069	-0.007670833	-0.00181042	0.002547203	0.002683208	0.000336438	0.000559412	-0.000820453	-0.003257792	0.00773229	-0.003344757	-0.003518203	-0.005512286	-0.005555733	-0.005914706	0.00099414	-0.00653261	-0.00327026	-0.000840506	-0.002256484	0.000465271	0.000456102	-8.79E-06	-0.006762984	0.000517136	-0.004881754	0.000128329	0.000458914
ENSMUSG00000041605	5730559C18Rik	-0.009700015	-0.000280403	0.001020327	-0.006179073	0.003308726	0.002743791	0.002363642	-0.00164327	-0.003079085	0.000719789	0.001183287	0.008807652	-0.002278276	-0.005588694	-0.000679456	-0.007161999	-0.004433845	0.004611349	-0.002558507	-0.002354335	0.000797477	0.001976058	-0.001050815	0.002848208	-0.003336633	-0.003389961	0.006697656	-0.002933457	-0.002418142	0.00115411
ENSMUSG00000025724	Sec11a	-0.009691856	0.005015728	-0.002337478	-0.002658887	-0.004411811	0.002870225	0.000814117	-0.000642351	0.000881534	0.001661638	0.000691457	0.000455548	-0.011539921	-0.001881659	0.006353196	-0.010032134	0.001317804	-0.001584011	-0.004176591	-0.001326703	-0.004854083	-0.000431736	0.001423158	-0.001691847	-0.008134444	-0.005773206	-0.00858952	-9.94E-05	-0.003234567	-0.000692439
ENSMUSG00000036403	Cep135	-0.009682508	-0.003955917	-0.006533258	-0.010039187	-0.007068177	0.005157904	0.001665108	-0.003562818	-0.000659775	0.01438285	-0.010909633	0.00467103	0.005583115	-0.004517356	0.012356468	-0.002856642	-0.000448721	0.000371461	-0.009874878	-0.004204642	-0.001308334	-0.00138792	0.000428283	-0.00486001	0.002153079	0.009412073	-0.011595491	0.000956069	-0.008490316	0.003819959
ENSMUSG00000046201	Scaf8	-0.009672009	0.005507548	-0.001411448	-0.002162196	-0.000872324	-0.002424294	-0.000630653	-0.006977964	-0.003149871	0.007348407	-0.008352168	0.003161992	0.002799422	-0.004417348	0.001903841	-0.009757058	0.001024213	-0.001579658	0.000435357	0.000325906	0.003643515	0.003551517	0.005340427	-0.006117983	0.005384197	0.006768804	-0.006416672	0.004420926	-0.010695232	-0.002861857
ENSMUSG00000023307	Mar 05	-0.009660608	0.006238321	0.001412846	-0.006618407	0.002484494	0.001486007	0.003849157	-2.78E-05	0.001992458	0.002675346	0.003475193	0.003697936	-0.009231203	-0.00249813	0.009889303	-0.011240034	-0.001877627	0.002692616	-9.42E-05	-0.001948476	0.003292829	-0.000443384	-0.001569844	0.00072363	-0.006212588	-0.005665965	-0.009585297	0.001765925	-0.014571752	-0.000865957
ENSMUSG00000039735	Fnbp1l	-0.009659827	0.042524276	-0.023708159	-0.003643754	-0.023650365	-0.013361095	-0.011594965	-0.02662401	0.016433015	0.008755201	0.002273964	-0.000645307	-0.02119375	0.005640785	-0.007972759	-0.03030199	0.037092898	-0.023008809	-0.012952659	0.017590331	0.008139827	0.010286645	0.006692025	-0.016862335	-0.0041984	-0.010512883	-0.001902058	0.007533092	-0.004960751	-0.009002248
ENSMUSG00000036943	Rab8b	-0.009658569	0.001583742	-0.006691814	-0.001365779	-0.001448391	-0.004262229	-0.002881097	-0.00122299	0.000653167	0.008693614	-0.008458098	-0.007947398	0.001473961	0.002230578	0.000817043	-0.0090604	0.001914824	0.000837309	-0.004978462	0.000798115	0.00566629	-0.002385804	0.006522503	-0.007703599	0.007645407	0.008384445	-0.010866029	0.005492321	0.002341576	0.006101575
ENSMUSG00000014769	Psmb1	-0.009648709	0.0031181	0.004643787	-0.00331007	0.00405332	-0.001334261	0.011524685	0.008014296	0.008417334	0.001761007	0.006148381	0.005770813	-0.017752191	0.00334724	-0.002660173	-0.009876192	-0.005118748	0.000392651	0.003951456	-0.006132137	0.003284694	-0.010892641	-0.005496062	-0.003549877	-0.009867128	-0.018753782	-0.003756281	-0.005393656	0.00631351	-0.00126239
ENSMUSG00000030528	Blm	-0.009642408	-0.009467829	-0.007468094	-0.002180871	-0.002911943	-0.005198905	0.000761631	0.000460324	-0.00154145	-0.005729004	0.005113809	-0.008489427	-0.004036545	-0.003298138	-0.002374812	-0.002987819	-0.002933793	0.000229853	-0.014799378	-0.002241029	0.000837406	-0.002453828	0.002291795	0.00369891	-0.014044349	0.00364583	-0.000267397	0.005386837	-0.001063969	0.001792918
ENSMUSG00000063564	Col23a1	-0.009633065	-0.02341676	-0.020837431	-0.007400618	-0.00616009	-0.006251885	0.006282059	0.002228504	0.018749449	-0.013545915	0.024685161	-0.019213668	-0.005524792	0.003170134	-0.006681195	-0.00098409	-0.003095955	0.00260318	-0.016008826	-0.006176071	-0.005887713	-0.016738243	-0.003623536	0.008350302	-0.007719104	0.00080836	0.002751848	0.015562708	-0.005101591	0.004633369
ENSMUSG00000030980	Knop1	-0.009627059	-0.003945338	0.000782622	0.003580726	0.005464161	-0.004266996	0.004820003	0.011065945	-0.012572527	-0.000982279	-0.001346987	0.007744536	0.002624494	0.000923257	-0.011460119	-0.006402104	-0.004814288	0.001368639	-0.001750393	-0.005399099	-0.000516523	-0.001425513	-0.002667596	-0.002871459	-0.001763552	-0.001122041	0.006661289	-0.007835529	0.007077636	-0.002605924
ENSMUSG00000029695	Aass	-0.009626046	-0.009521094	-0.012876569	0.00151328	0.00550166	-0.00756449	0.004552012	-0.004302669	-0.008039975	-0.009953156	-0.016545778	0.000731801	0.003202095	0.007126695	0.009722947	-0.003411781	5.79E-05	0.006551844	-0.007344032	-0.010520954	0.003479554	0.010650309	-0.000365873	-0.004778946	0.009650513	0.008788508	-0.007623715	-0.001035833	-0.0101437	0.007047043
ENSMUSG00000021996	Esd	-0.009610574	-0.001819405	0.00287664	-0.003348986	-0.001652655	0.001755692	0.007755551	0.005839793	0.006407969	-0.002122639	0.002950422	0.003561911	-0.016510159	0.001119836	-0.001293282	-0.00678604	-0.006281487	-0.000101512	-0.002503571	-0.006073059	-0.001082217	-0.008346624	-0.002570277	-0.00192335	-0.007929053	-0.015218729	-0.003202535	-0.003297517	-0.001451653	-0.002386276
ENSMUSG00000041530	Ago1	-0.009608756	0.01008419	0.004417571	-0.007178761	0.013951666	-0.007832971	0.000362048	-0.00928029	-0.007479528	-0.001207073	0.005843795	0.003882414	0.002753348	-0.00195228	0.005450836	-0.014211791	-0.00373708	0.007192894	0.005651717	0.000782203	0.015713011	0.011830048	-0.001546767	0.003884368	-0.003195163	0.002100827	0.002647216	0.005894325	-0.00333027	0.002226147
ENSMUSG00000048410	Zfp407	-0.009604142	0.003832438	0.001537301	0.002355433	0.006751036	-0.006421376	0.002891272	-0.006335987	-0.004199481	0.008660961	-0.008456146	0.001416641	0.00849214	0.000823411	-0.010476766	-0.009858885	-0.001525132	0.000822123	0.006404829	-0.001511079	0.009158034	0.002771064	0.005373356	-0.0074939	0.010749443	0.003445609	0.008282359	-0.004239679	0.002054303	-0.00066094
ENSMUSG00000039298	Cdk5rap2	-0.0095913	-0.004516693	-0.001267725	0.002117087	0.000637778	-0.00644266	0.001298557	-0.004994248	-0.013125792	0.012455932	0.004050395	0.010929868	-0.003939166	-0.010850133	-0.01182849	-0.004464611	-0.002207239	-0.003410837	0.000831431	9.44E-05	0.005313473	0.007373283	0.003283528	-0.006497329	-0.009271865	-0.005632043	0.008266511	-0.005256058	0.002231659	-0.009864756
ENSMUSG00000007836	Hnrnpa0	-0.00958767	0.009531052	0.005920171	-0.008378374	0.009599882	-0.002341476	0.007135983	-0.007553757	0.003088172	0.007444806	0.009109388	0.01681237	-0.038716589	-0.009392217	0.021554263	-0.012132236	-0.00293172	0.002966732	0.008201999	0.000290996	0.012899446	0.004731609	-0.001598949	-0.002710221	-0.020449374	-0.033220615	-0.018262254	0.018588245	-0.030845811	-0.000760574
ENSMUSG00000037487	Ubr5	-0.009573755	-3.73E-05	-0.001900939	-0.000704825	0.010223714	-0.005401681	-0.003074967	-0.027754318	-0.010520518	0.000301386	0.004109153	0.010707498	-0.008034416	-0.00942557	-0.009971602	-0.007971325	-0.00131529	0.005084354	0.004415822	0.003065393	0.010747786	0.025331422	0.007105515	-0.004540013	0.000346693	-0.002557521	-0.001611917	-0.002684848	-0.015304033	-0.00482608
ENSMUSG00000025898	Cwf19l2	-0.009572101	-0.00526882	0.00543194	-0.003647404	0.0039924	0.001163193	0.003232646	0.001937587	-0.000997816	0.006717122	-0.001148944	-0.00164599	-0.003141658	0.000778441	-0.006795074	-0.005089918	-0.010592541	0.004641081	-0.000499464	-0.003603566	0.003593432	-0.002919452	0.002566603	-0.005740883	-0.002180125	-0.003266936	0.000588216	-0.008689081	0.006833409	0.005328253
ENSMUSG00000050199	Lgr4	-0.009568341	-0.015294988	-0.009885168	-0.004677015	0.007804182	-0.012674397	0.002632176	-0.005384759	0.014420244	0.003067315	-0.012642034	-0.005211788	0.003830103	-0.008262738	-0.003069111	0.00049446	-0.005910911	0.00558018	-0.003516162	-0.000391165	0.011394991	-0.013145907	0.00563629	-0.007775047	0.005029121	0.013691865	-0.003394296	-0.010626158	-0.023960966	0.02004375
ENSMUSG00000031217	Efnb1	-0.009567337	0.003469299	0.000303793	-0.008780436	-0.00143351	0.003723732	0.001526097	-0.003744633	0.002240831	-0.000633622	0.004574473	0.012491863	-0.008132184	-0.008060587	-0.003970285	-0.008011239	-0.00154796	0.00046098	-0.003444522	-0.000197608	0.000916764	0.000336453	-0.002052899	0.002712872	-0.004579002	-0.011142836	-0.000843608	-0.002051753	-0.003514381	-0.00073477
ENSMUSG00000036223	Ska1	-0.009542028	-0.007306059	0.000761896	-0.012339279	-0.006251944	0.005635591	0.004244908	0.002329876	-0.001094133	0.008024381	0.000252449	0.007425403	-0.003429986	-0.00507661	-0.003314861	-0.002123083	-0.007512827	0.000425813	-0.01166385	-0.005198372	0.000394707	-0.005127085	0.000498162	-0.001932711	-0.005425545	-0.001626996	-0.001258242	-0.005376127	-0.001190243	0.000829233
ENSMUSG00000022201	Zfr	-0.009538524	-0.00112589	0.000730704	-0.006099084	-0.002357689	0.00453444	0.002519603	0.004893595	-0.001367352	0.001866272	0.003752892	0.005425324	-0.001315257	-0.006328587	0.003220788	-0.006594559	-0.00441578	0.001584139	-0.004630952	-0.003393657	-0.001227444	-0.004675351	-0.002064598	0.002484892	-0.004492618	-0.001177224	6.25E-05	0.004445647	-0.014864606	-0.002716751
ENSMUSG00000052748	Swt1	-0.009531988	-0.002153763	-0.00067626	0.000362302	-0.001520503	-0.005766944	-0.002389854	0.000521898	-0.000290152	0.000757556	0.00928378	-0.002289988	0.001540937	-0.003719198	-0.007844123	-0.007766835	-0.004013437	-0.00248488	-0.003224444	0.002429857	0.003323277	-0.003173364	-0.000968991	-0.001572749	-0.002968554	0.008104294	0.000998866	-0.001632168	-0.014102539	-0.005302552
ENSMUSG00000056671	Prelid2	-0.009528423	-0.009951203	-0.008537616	-0.002935804	-0.003615553	-0.000696622	0.000573352	-0.000838617	-0.00826004	-0.002050182	-0.004166282	0.000300952	0.003661552	0.000595114	-0.004217014	-0.002801997	-0.002784548	0.00226828	-0.011751302	-0.007141039	-0.003811371	0.002244128	0.00125125	-0.002674185	0.00031577	0.006428116	0.000333021	-0.005497377	-0.004154858	-0.004615379
ENSMUSG00000025932	Eya1	-0.00952352	-0.006523266	-0.004620265	-0.014020169	-0.004050305	-0.002763175	-0.001513593	0.003019797	0.000849013	0.003990953	-0.000722668	-0.008307851	0.000335105	0.011932563	0.00579337	-0.007363592	-0.007363607	0.003007856	-0.014596077	-0.003566354	0.003324013	-0.003442563	0.000410443	-0.006560426	0.007695693	0.008326601	-0.012541885	-0.002942906	-0.000267813	0.002096392
ENSMUSG00000031799	Tpm4	-0.009510233	-0.002934332	0.012418244	-0.007812806	0.003650028	-9.71E-05	0.0160545	0.003675469	-0.000507842	0.00656486	0.00332871	0.011214294	-0.004901285	-0.00389975	-0.007902761	-0.005913167	-0.014390371	-0.000623665	0.005748618	-0.011934471	0.006789229	-0.006544523	-0.002754954	-0.002549574	-0.00538422	-0.012606679	0.008722633	-0.016120956	0.004391185	-0.002357619
ENSMUSG00000096753	Fam181a	-0.009489763	-0.005272923	-0.005521431	-0.002995512	0.00194705	-0.002808805	0.006432648	-0.003241693	0.007648342	0.005144308	-0.008685648	0.010669941	-0.00157658	-0.003544625	0.005773336	-0.004093821	-0.000872062	0.000671294	0.001138128	-0.002308934	0.002943224	-0.001143739	-0.001972468	-5.47E-05	0.002039903	-0.003636585	-0.002631764	-0.003456776	0.003094616	0.001205762
ENSMUSG00000043962	Thrap3	-0.009485177	-0.005021131	0.003307404	-0.008482626	-0.005102535	0.00633524	0.005524704	0.002509091	0.003389581	0.004215724	6.22E-06	-0.001734163	-2.50E-05	-0.003817276	-0.009560529	-0.004352501	-0.008479638	7.29E-05	-0.005612917	-0.00593519	-0.00182543	-0.007801667	0.00402705	-0.000808507	0.000559796	0.00046204	-0.001394406	-0.009707142	0.001598833	-0.002891216
ENSMUSG00000038070	Cntln	-0.009484196	-0.016087294	-0.008834007	-0.008438656	-0.019843546	-0.001736431	0.001014952	-0.007016893	-0.000244438	0.017093321	-0.005991488	0.01094721	-0.000738258	-0.001954393	-0.00153716	0.004000061	-0.004282514	-0.010464296	-0.01693718	-0.003264971	-0.000184287	0.001652338	-0.004494394	-0.011963559	-0.002808552	-0.005934542	-0.003189229	-0.011717793	0.010169255	-0.003248906
ENSMUSG00000027454	Gins1	-0.009482531	-0.001754872	-0.001290577	-0.009918685	-0.007717857	0.005623604	0.001621245	-0.001859417	0.000402896	0.005332054	0.000476836	0.005961501	0.000950856	-0.011051599	-0.007149927	-0.004587245	-0.002751367	-0.001775409	-0.007883182	-0.002460336	-0.00188097	-0.004011889	0.003186498	0.001143911	-0.004449293	-0.002457688	0.002930587	-0.004542211	0.003215898	0.00315676
ENSMUSG00000029438	Bcl7a	-0.009477151	0.005332149	0.008972822	-0.015217349	0.007851518	0.003775414	-0.004677339	-0.002803633	-0.005346224	-0.003934522	0.001988995	-0.005956925	-0.006172628	-0.001473188	0.005803457	-0.011538034	-0.011242072	0.010794639	-0.005488997	0.000554632	0.003425575	0.004031309	0.006811518	0.00378509	-0.005999215	0.000521479	-0.009397838	-0.000859662	-0.005045058	0.002690698
ENSMUSG00000028484	Psip1	-0.009474751	0.004753616	0.013220615	-0.005476931	0.004009429	-0.003406335	0.011148361	0.002545293	0.010158556	0.008389107	-0.007505923	0.005854176	-0.008452394	0.002288002	-0.006227335	-0.00944691	-0.010644586	-0.003305149	0.010244539	-0.003107372	0.004466016	-0.00870736	0.001465783	-0.006227657	0.002144184	-0.019358756	0.00347165	-0.00752097	0.020572266	0.004647194
ENSMUSG00000066568	Lsm14a	-0.009474097	0.000722084	0.00115782	-0.007701165	-0.002592514	0.001243973	0.003387008	0.006050325	0.001675183	0.001912928	-0.000101628	-0.004087391	0.002647867	-0.005865948	0.005956905	-0.007853621	-0.004585633	-0.000171685	-0.003854184	-0.003425974	0.000531169	-0.008906931	0.002504268	0.005111536	-0.002306001	0.00140696	-0.001865707	0.005381714	-0.002130447	-0.001358593
ENSMUSG00000020018	Snrpf	-0.009472172	0.004291732	0.005192569	-0.011566709	0.000895317	0.007900635	0.010550913	0.01068994	0.013444	-0.005705761	0.000556773	0.007115383	0.003246949	0.004177154	-0.004918829	-0.009283084	-0.005883905	0.003189963	-0.001715068	-0.007598831	-0.002366008	-0.015640189	-0.008617743	0.007387952	0.007241216	-0.010048531	-0.003419086	-0.006971783	0.008229286	-0.008330566
ENSMUSG00000042548	Asxl1	-0.009465389	-0.000610526	-0.00330239	-0.002226567	-0.003086106	0.001155048	-0.001275081	-0.004377393	-0.008742722	0.007386446	-0.002197295	0.010912164	-0.001354476	-0.007393149	-0.011334353	-0.005714839	0.000943787	-0.001755976	-0.005576406	0.000518847	0.000179422	0.005144441	0.003821185	-0.007146485	0.000358234	0.000693805	-9.06E-05	-0.004172125	-0.007507726	-0.006790352
ENSMUSG00000020954	Strn3	-0.00944918	0.004118259	0.001922032	-0.002114213	0.005198895	-0.005079653	-0.00134678	-0.011110878	-0.009667515	0.004984819	0.001593079	0.008944102	0.001957666	-0.004853207	-0.002475865	-0.009192704	-0.002368876	0.001273133	0.002966246	0.001394419	0.008629442	0.011535997	0.000530613	-0.005067321	-0.00212425	0.002927813	0.005840706	0.006442713	-0.010258421	-0.004619894
ENSMUSG00000056531	Ccdc18	-0.009445501	-0.009480794	-0.009804883	-0.014482062	-0.010342419	0.003794833	-0.00042509	0.000317646	-0.006915807	0.014493433	0.007991176	-0.006671923	0.006893719	-0.00588723	0.00162059	-0.000678424	-0.001549714	0.00177337	-0.019909633	-0.003977839	0.003799143	-0.003158176	0.001103239	-0.001964894	-0.017716528	0.015903621	0.000703642	-0.003874493	0.006674167	-0.002005496
ENSMUSG00000021224	Numb	-0.009442925	-0.001657778	0.00399936	-0.010990533	-0.0066837	0.006685193	0.00341503	0.004094891	0.002869234	-0.010118871	0.003867927	-0.006342666	0.009645644	-0.004780526	-0.008016351	-0.006788256	-0.008825195	0.000322544	-0.009251819	-0.006639007	-0.00381399	-0.008122033	0.0021527	0.012873192	0.002379614	0.003245676	0.013155222	0.002667876	-0.007684044	-0.012344612
ENSMUSG00000032783	Troap	-0.009427952	-0.005374854	-0.001592615	-0.012899664	-0.006044964	0.001788802	0.000650742	-0.001649343	-0.005410175	0.005036569	0.004631023	0.010096878	0.000805531	-0.003966757	-0.011237134	-0.003741331	-0.00557447	-0.000433595	-0.012662808	-0.003067799	0.002226111	-0.000462162	-0.001747829	-0.003323725	-0.005531401	-0.000781813	0.005259212	-0.008006322	-0.00268031	0.00143804
ENSMUSG00000027642	Rpn2	-0.009424534	-0.002492091	-0.003322558	-0.006824109	-0.004842869	0.008051738	0.000455572	0.00138892	0.003301411	0.001524725	0.00687014	0.004183758	-0.007757036	-0.008022316	0.000102035	-0.005520564	-0.001445971	0.001971366	-0.005884409	-0.000911945	-0.005151129	-0.002921322	-0.000406085	0.003520704	-0.00768332	-0.005725462	-0.001595038	-0.006193892	0.000278367	-0.002486248
ENSMUSG00000022203	Efs	-0.009418894	-0.001996778	0.001558593	0.001917773	0.006919205	-0.004373205	0.000671507	0.004101156	-0.010026015	-0.003191935	-0.004143732	0.001708362	-0.000239515	0.00135967	-0.004157673	-0.007986961	-0.005662966	0.004064871	-0.000990165	-0.003375794	0.001840269	0.003499788	0.002439103	-0.001697686	0.002651654	0.002170814	-0.006326239	-0.00132289	-0.003071688	0.00215206
ENSMUSG00000035024	Ncapd3	-0.009417488	-0.004591207	0.000703779	-0.005754521	-0.000961591	-0.000357357	0.001441142	-0.008041882	-0.004126657	0.015218758	-0.008448244	0.009689362	0.001676929	-0.003122528	-0.004101636	-0.002697833	-0.005154742	-0.000274937	-0.004068401	-0.001019095	0.005046397	0.004426189	0.001806879	-0.010322972	0.001607912	0.001921111	-0.002423344	-0.00810528	1.59E-05	0.003095134
ENSMUSG00000030346	Rad51ap1	-0.009409057	-0.006699184	-0.000642115	-0.011826523	-0.005872772	0.001341503	0.001555383	-0.002061074	-0.00489815	0.0086331	-0.00271953	0.00914793	-0.002672704	-0.006591306	-0.009936104	-0.00216375	-0.006575767	-0.001066894	-0.01134193	-0.003538218	0.002237341	-0.000857717	0.002819951	-0.006305422	-0.005293263	-0.003023894	0.002934545	-0.010549518	-0.001874084	-0.001094602
ENSMUSG00000021823	Vcl	-0.009402114	-0.010619337	-0.004735408	-0.008071013	-0.006374023	0.002510809	0.002754641	-0.008072536	0.00705929	0.004144166	0.009627695	0.002560023	0.013893857	-0.011238367	-0.001318672	-0.001871684	-0.005288615	-0.001203947	-0.001990076	-0.002903228	0.000633275	-0.004080622	-0.003802661	0.008144831	0.002057974	0.011112083	0.005513766	0.003715909	-0.005423764	-0.006547357
ENSMUSG00000028759	Hp1bp3	-0.009400841	0.003159322	0.000248244	0.002568457	0.003875151	-0.007976216	-0.001169721	-0.005100241	-0.002055215	0.003568056	-0.006012834	0.00505935	-0.001943419	-0.001180278	-0.006944169	-0.009160504	-0.001221919	-0.002020471	0.003631907	0.002247356	0.004458858	0.002532722	0.002498309	-0.007912648	0.00311887	-0.004044338	-0.004653312	-0.000637004	0.001807687	0.001870308
ENSMUSG00000033854	Kcnk10	-0.009392122	-0.003616314	0.003865452	-0.008258655	-0.009885554	-0.007952178	0.004071957	-0.020438746	-0.012871259	0.004785884	-0.012647805	0.008181256	0.025530631	-0.041910815	0.003649835	-0.000679997	-0.006275738	-0.014560842	0.002847879	-0.003660688	0.011594849	0.016657888	0.016473366	0.022664238	0.00334745	0.024778097	-0.012113614	-0.013668328	0.002063495	-0.021268143
ENSMUSG00000074607	Tox2	-0.009367316	0.008303805	-0.009294623	0.001998659	0.006062754	-0.009045566	0.020994539	0.017745758	0.018866547	0.010304742	0.012032806	0.011915964	0.003902745	-0.008455601	-0.004798672	-0.012106698	0.009330484	-0.002469727	0.007052657	-0.010728638	0.017624216	-0.032595743	-0.019286968	0.00336005	-0.00804581	-0.003105972	0.000576176	-0.008783436	-0.026303421	0.026677253
ENSMUSG00000032743	D430042O09Rik	-0.009361114	0.000635377	-0.003155539	-0.000338201	-0.002529955	-0.00136538	0.000684968	0.006651683	-0.002670554	-0.001895719	-0.001008803	0.006394621	-0.005712218	0.001113457	0.004071944	-0.008721415	-0.000191164	-0.001474687	-0.004274015	-0.00193076	-0.002607943	-0.001547379	-0.003661796	-8.21E-05	-0.001275371	-0.006343938	-0.002540945	0.002037234	-0.000770725	-0.002726699
ENSMUSG00000009772	Nuak2	-0.009358322	0.00326651	0.00683439	-0.006363455	0.0057283	0.001114036	0.003829759	-0.000117048	0.002270264	-0.003047963	-0.004531561	0.014738475	-0.006320877	-0.00240719	0.005544511	-0.008073763	-0.007086088	0.002755488	0.002471249	-0.00176732	0.001761647	0.000837999	-0.005604239	0.001983668	-0.001298253	-0.015003884	-0.000835013	0.000115805	-0.002913583	0.00434473
ENSMUSG00000040478	Prdm13	-0.00935551	0.004930225	-0.003015251	-0.014170514	0.019028166	-0.008564506	0.002502752	-0.003846296	0.002239591	0.00070612	-0.006143025	-0.001677036	0.004008702	-0.004313613	0.00348274	-0.011159787	-0.002806216	0.014846334	0.001097408	-0.001521021	0.020637389	-0.001274369	0.004188877	0.002935032	0.007100329	0.006114627	-0.009518995	-0.00209296	-0.009876877	0.009326642
ENSMUSG00000017550	Atad5	-0.009341724	-0.004148414	-0.001716256	-0.016855923	-0.009654401	0.005889882	0.000456252	-0.005318071	-0.004930543	0.011557423	-6.75E-05	0.007413257	0.006719581	-0.012961639	-0.003908034	-0.002089111	-0.004119574	-0.001808793	-0.013256015	-0.001849312	0.001474998	0.001214822	0.003997237	0.000749894	-0.003733801	0.0040606	-0.002561861	-0.00675387	-0.00308327	-0.004697607
ENSMUSG00000039748	Exo1	-0.009341119	-0.003995016	-0.001180492	-0.012722599	-0.008043221	0.006918886	0.001868541	0.004210639	-0.001273507	0.002571211	-0.000969761	0.005763891	-0.00347026	-0.006886976	0.002794361	-0.003616765	-0.004876846	1.19E-05	-0.012836139	-0.004356385	-0.003700783	-0.005018638	0.000541796	0.002247742	-0.004621768	-0.006391186	-0.001775326	0.000550638	-0.008204216	0.000868827
ENSMUSG00000031262	Cenpi	-0.009333458	-0.006668932	-0.003773226	-0.010010544	-0.008446141	0.00403646	-0.000254139	-0.001177602	-0.004101429	0.003311136	-0.001635666	0.006546139	0.005572914	-0.008687375	-0.013710047	-0.002258569	-0.003541567	-0.001429961	-0.013025476	-0.002871329	-0.002178549	-0.002251688	0.003607505	-0.001574046	0.000164656	0.003825958	0.004906285	-0.006164513	-0.002038689	0.004261789
ENSMUSG00000000142	Axin2	-0.009332749	-0.002818417	0.001767628	-0.002824305	-0.000292098	-0.001443509	-0.006164264	-0.013066839	-0.001560384	-0.002540127	-0.003824794	0.002847643	-0.012169219	-0.006158871	-0.000903324	-0.005768946	-0.006082911	0.000684876	-0.004311802	0.005771802	-0.00058558	0.013776118	0.007955403	-0.000357135	-0.0013435	-0.007570137	-0.008442383	-0.0074575	-0.001746253	-0.00087515
ENSMUSG00000034252	Senp6	-0.009321211	0.001569782	0.001281039	0.001500775	0.008477433	-0.011805771	0.001098685	-0.010652252	-0.006744457	0.011996547	-0.004580228	0.004988911	-0.008290505	-0.003708538	0.006018608	-0.008486562	-0.003117146	0.000290791	0.005622221	0.00146309	0.016252084	0.010474797	0.004308418	-0.00905317	-0.003083466	-0.004138221	-0.00676012	0.004043228	-0.007230359	0.008048413
ENSMUSG00000062169	Cnih4	-0.00931385	-7.27E-05	0.00130618	-0.007317428	-0.000819908	0.001571614	0.006349147	0.003134807	0.002704573	0.004376752	0.003774343	0.001700687	-0.013852082	0.001327301	0.006724068	-0.007483006	-0.005052186	0.001163689	-0.00360147	-0.005357597	0.000877676	-0.005149745	-0.001980415	-0.003819675	-0.009097507	-0.007695478	-0.009064834	0.001227851	-0.009709626	-0.000362483
ENSMUSG00000021965	Ska3	-0.009312163	-0.004873925	-0.001692322	-0.013134481	-0.007361795	0.006077948	0.003433354	0.004432964	-0.001450126	0.004363061	0.001995415	0.007637911	-0.002738295	-0.006254145	-0.007059447	-0.003424282	-0.004565609	0.000220556	-0.012233558	-0.004831631	-0.000549106	-0.005951263	0.00061211	-0.000381552	-0.004822633	-0.00550969	0.003660741	-0.001896877	-0.00521312	-0.000255548
ENSMUSG00000022521	Crebbp	-0.009302715	0.002561741	0.003539945	-0.000873018	0.006334406	-0.006826154	-0.001228878	-0.008316716	0.000496158	0.006509453	-0.00147741	-0.005239833	0.001435965	-0.006005032	-0.000655292	-0.009229017	-0.004745148	0.001249491	0.005481678	0.003842389	0.009380256	0.001825486	0.007813288	-0.002793579	-2.45E-05	0.005276575	-0.001391546	0.004882874	-0.004240014	-0.001892253
ENSMUSG00000004085	Map3k20	-0.009299697	-0.007075173	-0.007164647	-0.001210496	-0.002772356	-0.001111962	-0.005519458	-0.004515942	0.009545501	-0.007998373	0.001369829	-0.001924533	-0.00613087	-0.001800089	0.00749574	-0.004504206	-0.002476386	0.00207769	-0.007645968	0.003191091	-0.003980346	-0.00317163	-0.002507001	0.002345732	-0.004869075	-0.003652952	0.000230635	0.00885003	-0.004266885	0.005799202
ENSMUSG00000067878	Map7d3	-0.009294933	-0.007656519	-0.00787619	-0.010177527	0.001244093	-0.004085922	0.00397121	-0.004320891	-2.78E-05	0.009543848	-0.008933964	8.90E-05	0.000830145	-0.000795746	0.02211065	-0.0035402	-0.003064548	0.003460505	-0.007212707	-0.004553366	0.006177214	0.000952962	0.000331355	-0.001793337	-0.004259817	0.004177248	-0.007208037	-0.003397269	-0.002197823	0.0043672
ENSMUSG00000021413	Prpf4b	-0.009277625	-0.000665593	0.008711657	0.00361003	0.019153617	-0.012757274	0.008896273	-0.015962281	-0.005378448	0.022104581	0.002998195	0.010873845	-0.008208571	-0.001249999	0.002101758	-0.006438885	-0.009158737	0.004086717	0.017324087	-0.001449583	0.02411374	0.010822927	-0.003385442	-0.016624634	-0.010014164	-0.001272375	-0.008447877	-0.003653734	-0.00508267	0.008643705
ENSMUSG00000050953	Gja1	-0.009255353	-0.023148159	-0.010580522	0.002596754	0.001588586	-0.010854294	0.004774554	-0.007678158	0.014456726	-0.01811384	0.004908182	-0.001550018	-0.014430784	0.00655708	-0.009713688	0.000603837	-0.007926796	0.001893043	-0.008879481	-0.001725094	-0.000569461	0.003409114	-0.001527523	0.000169489	0.001447248	-0.007751321	0.002837345	-0.012062357	0.005505615	-0.005265845
ENSMUSG00000016921	Srsf6	-0.009250292	0.000787933	-0.000633874	-0.008810349	-0.001779231	0.008261059	0.004468672	0.013895483	0.001541538	-0.012240282	0.00835771	0.009254216	-0.023741467	-0.01141025	0.012466603	-0.008420934	-0.002715545	0.004627057	-0.00698696	-0.005528594	-0.005455151	-0.007787575	-0.002084744	0.014127018	-0.015861853	-0.02368905	-0.007228042	0.007196735	-0.013080781	-0.001901201
ENSMUSG00000021176	Efcab11	-0.009248783	-0.007268648	-0.004656085	-0.006989122	-0.003883538	0.002627057	0.00288689	0.002412877	0.002036937	0.01555421	-0.00772082	0.006187924	-0.000889881	-0.002944879	0.003126366	-0.002162184	-0.002159719	0.00015868	-0.007032486	-0.000679826	-0.000251218	-0.003115971	0.001581496	-0.006104327	-0.000957567	0.00132189	-0.003850929	-0.008081424	0.005831308	0.010061161
ENSMUSG00000048027	Rgmb	-0.009240508	0.020455619	-0.004294835	-0.014549552	0.020034134	-0.015743184	0.003466143	-0.008076705	0.000814163	-0.000102472	-0.004798529	-0.004484378	-0.006113607	0.002639764	0.01245859	-0.021768068	0.005637445	0.010698087	0.007314941	0.001130334	0.026249339	0.009965389	0.008318648	0.002033117	0.007043873	0.000559557	-0.009725026	0.002650229	-0.016292824	0.001420966
ENSMUSG00000032113	Chek1	-0.009230077	-0.001738139	-0.001462552	-0.0099093	-0.006558288	0.003213298	-0.001688223	-0.00587524	-0.002135423	0.00495121	-0.003018195	0.008086112	-0.002136328	-0.007863595	0.001419306	-0.004480108	-0.00330091	-0.001103768	-0.008751513	-0.00065991	-0.002215974	0.001319665	0.001800297	-0.002041	-0.002933704	-0.002994147	-0.001881692	0.002024331	-0.005238196	0.006798548
ENSMUSG00000040520	Manea	-0.009220012	-0.004642432	0.000979313	-0.005024897	0.000158847	0.00323354	0.001880366	0.002269712	-0.000229096	0.003215943	-0.005606853	0.005289133	-0.002428483	-0.003825779	0.006031279	-0.004282313	-0.00633697	0.003102517	-0.003434206	-0.002034719	-0.000521514	0.000921744	0.000589696	-0.00023248	-0.003369261	-0.004098933	-0.003703938	-0.00342994	-0.006877827	0.004947304
ENSMUSG00000074476	Spc24	-0.009215243	-0.00431653	-0.001199898	-0.01707255	-0.008055791	0.005545521	0.00569551	0.007728251	0.000325481	-0.000108969	0.006086628	0.006355053	-0.005192558	-0.003873838	-0.002866693	-0.004133109	-0.006195185	0.00066338	-0.016309827	-0.008100643	-0.000584836	-0.010456707	-0.003615118	0.003944843	-0.006944005	-0.00555251	-0.005304955	-0.006778713	-0.009708547	-0.002871297
ENSMUSG00000040025	Ythdf2	-0.009214627	0.005275792	0.003062993	-0.00608341	0.001740436	-2.53E-05	0.003842432	0.001538651	0.0009159	0.004034583	0.002498773	0.002924247	0.002194823	-0.001892498	-0.005662186	-0.01007542	-0.002991555	0.000625766	0.000146551	-0.001346254	0.003472023	-0.003189354	-0.000112931	-0.001056294	-0.002629795	-0.000612372	0.004280718	-0.005033162	0.005332783	0.002353925
ENSMUSG00000017548	Suz12	-0.009208236	-0.005671233	0.003613854	-0.007037169	0.001546279	0.002742833	0.001469779	-0.000146131	-0.005466308	0.00675385	0.003357955	0.007010153	0.008481413	-0.006450266	-0.015567552	-0.003353325	-0.008208042	0.002832659	-0.002528808	-0.001200504	0.00198546	-0.000715167	0.001282086	-0.00277501	-0.00021191	0.003860018	0.009236706	-0.009342013	0.003529538	-0.003136412
ENSMUSG00000015709	Arnt2	-0.009190153	0.005046235	-0.015523007	0.018352059	-0.000367606	-0.021886715	-0.001475169	-0.006374181	0.00322144	0.005587262	-0.007437863	0.009132669	-0.010877961	0.002174781	0.002515939	-0.010851569	0.014742403	-0.011610565	0.005153967	0.007367638	0.00934736	0.004453338	-0.003330223	-0.014312945	-0.002700397	-0.011767599	0.001480103	-0.002660913	0.005359456	0.006756914
ENSMUSG00000027018	Hat1	-0.009180594	-0.005999874	-0.002424107	-0.011497331	-0.002744048	0.005557232	0.004934809	-0.000119361	-0.003987101	0.007623186	0.003286168	0.007991721	-0.00381162	-0.00724507	-0.004078409	-0.002675087	-0.004404146	0.002760051	-0.008878068	-0.005689664	9.64E-05	-0.002013614	0.000825534	-0.002324376	-0.006008654	-0.000911416	-0.001615658	-0.005117573	-0.004193447	-0.002822747
ENSMUSG00000000628	Hk2	-0.009178491	-0.002662061	-5.88E-05	-0.007601285	-0.000427584	0.003463278	-0.000779077	0.000364613	-0.002959592	0.001421867	0.005609509	0.002143052	0.006633675	-0.001257321	-0.003227565	-0.005638894	-0.005128828	0.004332954	-0.007783402	-0.001457746	0.001290922	-0.000613481	-0.00316034	0.000481902	-0.001850575	0.005863032	0.004245112	-0.001945151	-0.007100181	0.003675282
ENSMUSG00000006005	Tpr	-0.009176253	-0.001285491	0.005901785	-0.000234673	0.004947696	-0.000958058	0.004138342	-0.010400858	-0.00127314	0.012089653	0.001075429	0.012619333	-0.007263656	-0.001239676	-0.0111781	-0.005702751	-0.006775162	0.000351601	0.006326817	-0.000613611	0.004792195	0.005973405	-0.001193547	-0.012953857	-0.001299862	-0.006542	0.00166234	-0.011649003	-0.000710428	0.003195966
ENSMUSG00000030201	Lrp6	-0.009168228	0.004396291	-0.000785986	0.002091552	0.002617739	-0.00570963	-0.006776843	-0.002817398	-6.68E-05	0.003356286	0.00039951	-0.003114594	0.00246772	-0.009858189	-0.001332902	-0.009868539	0.000474437	-0.000334681	0.001393892	0.007809204	0.006248993	7.47E-05	0.005916237	0.002021968	-0.000360058	0.006229735	-0.009743102	-0.002472952	-0.008377653	-0.003997548
ENSMUSG00000017376	Nlk	-0.009166723	0.00620357	-0.004612299	-0.002609357	0.002825304	0.004693778	-0.002352364	0.023701812	-0.011840046	-0.019019809	-0.005634963	0.003732286	0.02643125	0.001310069	-0.01705984	-0.012508956	0.002936479	0.007617437	-0.009247126	-0.004575287	-0.007816718	-0.00618874	-0.002757992	0.019032215	0.018616713	0.005744488	0.019043571	-0.007443913	0.023395233	-0.01051156
ENSMUSG00000016308	Ube2a	-0.009164716	-0.003771726	-0.002762665	0.000339309	0.000967322	-0.004471832	0.009830341	0.009048849	0.010920374	0.008038326	-0.008909915	-0.001150701	0.005675021	0.009036775	0.007062853	-0.006245245	-0.003124494	-0.000779296	0.002164862	-0.006485952	0.001812433	-0.01421773	-0.005760643	-0.006055023	0.005232258	0.001827279	-0.002798335	-0.006676969	0.006694411	-0.001376261
ENSMUSG00000026669	Mcm10	-0.009160712	-0.003903921	-0.002840714	-0.010226151	-0.010784908	0.005970797	0.00050636	0.001140511	0.001209513	0.006919878	-0.00627861	0.00589677	0.000945045	-0.006895752	-0.008450051	-0.002824772	-0.002535073	-0.002521154	-0.013426483	-0.002648925	-0.003068183	-0.006958243	0.003815227	-0.003566407	0.000495083	-0.001547318	0.00109593	-0.004013342	-0.004090215	0.001558515
ENSMUSG00000021936	Mapk8	-0.009152836	0.020758404	0.005230443	-0.007316903	-0.000110654	-0.008309783	-0.004512389	-0.004073916	0.001884524	0.008579185	-0.000844723	-0.005937544	0.004081148	0.01439279	-0.01255016	-0.019271117	0.002070163	-0.005672263	-0.000802182	0.007758037	0.00735006	-0.000451533	0.003540698	-0.014632545	0.012428421	0.010409769	-0.018611674	0.003609943	0.006234991	-0.009746354
ENSMUSG00000021832	Psmc6	-0.009151914	0.004866818	0.007289875	-0.002655993	0.008175868	-0.002975898	0.006118879	-0.004807477	0.000185193	0.006727918	0.005346398	0.013325955	-0.024949625	-0.000219122	0.009160881	-0.010064286	-0.006073389	0.001660548	0.007845403	-0.001161614	0.006665882	0.004914859	-0.004196814	-0.008657723	-0.012917309	-0.019821739	-0.01371127	0.000442492	-0.010494839	0.000702343
ENSMUSG00000069495	Epc2	-0.0091508	0.003413689	0.008694051	0.000421035	0.009001835	-0.013340355	0.002043042	-0.00519624	0.000304025	0.014179231	-0.006927279	-0.003371478	-0.002911043	0.003906141	-0.00067785	-0.009983534	-0.008416704	-0.001548509	0.008319435	0.003128033	0.014428663	-0.000218204	0.00595294	-0.014689854	0.002227699	0.002775067	-0.010367495	0.001522199	-0.001979113	0.006302878
ENSMUSG00000000247	Lhx2	-0.00912959	0.011993221	0.003047871	-0.012498531	0.005539553	-0.01965841	0.011097771	-0.00230839	0.002990588	-0.012052127	0.02401701	0.025303601	0.010560606	0.016043356	0.014201336	-0.015946526	-0.003362004	-0.005573749	0.00030061	-0.006088286	0.027842127	0.007159725	-0.038766072	0.015063892	-0.00083534	-0.010840424	-0.002816434	0.008865683	0.005221924	-0.016823026
ENSMUSG00000029174	Tbc1d1	-0.009128402	-0.015584533	-0.010152769	-0.00182282	-0.002331897	-0.002970955	0.009729102	-0.015875731	0.004490761	0.00575028	-0.012950065	-0.007518543	-0.003807171	0.009684188	0.017462037	0.001404353	-0.003931201	0.001712973	-0.007490658	-0.010753625	0.000405449	0.009749555	0.001684588	-0.007897241	0.000107256	0.005581868	-0.017396406	0.001841522	-0.008977814	8.79E-05
ENSMUSG00000056214	Pard6g	-0.009126234	0.0015168	-0.002100385	-0.009365336	-0.006349745	-0.005990101	-0.009306708	-0.008827766	0.001106025	0.008598622	-0.019436807	-0.002576741	0.004692392	-0.008600507	0.025545843	-0.006515612	-0.001678212	-0.004408673	-0.008378472	0.009598516	0.005401126	0.010697859	0.009494244	0.006136242	0.002962026	0.004043389	-0.011790354	0.00014749	0.000626046	-0.008520616
ENSMUSG00000019789	Hey2	-0.009121411	-0.010655941	-0.010085877	0.003257102	0.004831172	-0.012153297	0.006649065	-0.001633402	0.011576569	0.000693963	-0.012906363	0.000424899	-0.006950884	0.003367301	0.008026933	-0.002390313	-0.001058289	0.000697197	0.000682488	-0.002141636	0.003562363	-0.004595961	-0.000557033	-0.006816377	0.001585155	-0.000252902	-0.004149858	0.003009398	-0.003860697	0.005651114
ENSMUSG00000021365	Nedd9	-0.009120977	-0.008390326	-0.01586156	-0.02084149	-0.011874136	0.009211252	0.002838056	0.005444889	0.008575722	0.021760439	7.04E-05	-0.006515396	0.003741257	-0.009796115	0.030585394	-0.001297206	0.003215563	0.003109004	-0.015927223	-0.003793741	0.002163431	-0.013400312	0.000793398	0.006046068	-0.013361127	0.008694236	-0.005021992	0.018896159	-0.008275177	-4.37E-05
ENSMUSG00000029763	Exoc4	-0.009109797	-0.00074647	-0.00393578	-0.006199408	0.00191796	-0.005770594	-1.20E-05	-0.000733967	-0.00085813	0.004489762	-0.010724062	-0.004031721	0.013791364	-0.006142051	-0.017371804	-0.006670188	-0.001817824	0.002166208	-0.003517586	-0.00213751	0.010068072	-0.00945074	0.010498848	-0.006648503	0.013202873	0.009190406	0.020115268	0.006570169	-0.004684615	0.00265383
ENSMUSG00000021676	Iqgap2	-0.009108738	-0.00885553	-0.002867298	-0.02043442	-0.010313295	0.005768629	0.005146826	0.004820553	0.003461478	0.002667592	0.006515702	0.013109167	0.003987808	-0.013987111	-0.025794073	-0.000974333	-0.006465667	-0.001670172	-0.01465886	-0.006004446	0.002140704	-0.015835319	0.000924466	0.002765333	0.002828746	-0.00336094	0.019037456	-0.004558165	-0.01095154	-0.003779834
ENSMUSG00000038010	Ccdc138	-0.009104439	-0.001479049	-0.000990218	-0.010149764	-0.00361952	0.005568833	-0.000922236	-0.000171332	-0.005081761	0.011464285	0.004192868	0.009922632	0.00485134	-0.012407487	-0.015076335	-0.004731127	-0.002203092	0.000379247	-0.00432825	0.001045098	6.45E-05	-0.003229155	0.00344474	-0.003297204	-0.001365323	0.000175148	0.009338499	0.000573358	0.003409784	0.005189444
ENSMUSG00000031232	Magt1	-0.009103623	-0.005502652	-0.004344658	-0.008231266	0.000393884	0.00073826	0.006179202	0.001481347	-0.013071915	-0.000349384	0.025179274	0.001683336	-0.00469868	-0.00825912	-0.00051483	-0.005211797	-0.003478445	0.00405978	-0.007697823	-0.009016789	0.00623859	0.001905349	-0.005411366	0.006357528	-0.021911046	0.000272981	0.008888385	0.00474645	-0.001656626	-0.00234246
ENSMUSG00000028018	Gstcd	-0.009101432	-0.003741674	0.00142721	-0.003715094	-0.001443946	-0.000430888	0.00204136	-0.004722431	-0.001084691	0.011412086	0.002578813	0.005152022	-0.002013168	0.001362363	-0.003344022	-0.004217581	-0.005590423	-0.000264058	-0.00271581	-0.001114288	0.003654649	-4.66E-05	-0.002493659	-0.011110053	-0.004168698	0.002262414	-0.000488459	-0.001071121	-0.001929219	0.002271248
ENSMUSG00000005481	Ddx39	-0.009100921	0.001121528	0.002305003	-0.005928124	0.000232613	0.002748125	0.007808187	0.00522663	0.000438289	0.00039314	-0.000853094	0.002248554	-0.001704316	-0.000659549	0.001544656	-0.00732597	-0.004677664	0.001366804	-0.003195904	-0.007491775	3.47E-05	-0.004948146	-0.002116704	0.00364684	-0.002623555	-0.004162927	-0.003060028	-0.004566232	0.00675166	0.004243781
ENSMUSG00000040270	Bach2	-0.009100785	0.016674085	-0.006300742	-0.002489405	0.002376393	-0.020109885	-0.023154978	-0.003268361	0.014019582	0.01076887	-0.00727219	0.005599593	0.011954511	-0.033646409	-0.007682213	-0.016625641	0.011442263	-0.007245604	0.007228145	0.033677684	0.023358876	0.001159569	0.015002245	0.018506931	0.013461461	-0.004337529	-0.004522229	-0.024402263	0.013386004	-0.01279099
ENSMUSG00000002249	Tead3	-0.009088936	-0.0011389	-0.00149283	-0.003511572	0.002202089	0.00013231	0.000473208	-0.005854171	-2.16E-05	-0.00018713	-0.00381197	0.003110534	0.001912864	-0.004673274	-0.002249385	-0.006131559	-0.002747053	0.003438511	-0.002787324	-0.001572211	0.002941079	0.002508231	0.001718505	0.002538702	0.001922606	0.000150166	0.002151026	0.000507725	-0.000615087	0.004337001
ENSMUSG00000035227	Spcs2	-0.0090886	0.000645352	0.002324202	-0.003659111	2.05E-06	0.004611396	0.007422624	0.006329926	0.007738952	0.004339093	0.009126693	0.00791576	-0.026907	-0.004371769	0.00599264	-0.007274573	-0.003837391	0.001161121	0.001640263	-0.003726254	-0.001517361	-0.008444383	-0.004130693	-0.002395774	-0.018113759	-0.021148083	-0.012173569	-0.005656584	0.00123811	0.001635877
ENSMUSG00000058881	Zfp516	-0.009084795	-0.001766199	-0.003972228	-0.003281867	-0.001088724	-0.003031071	-0.007501084	-0.018975011	-0.005304975	-0.003385782	-0.000605553	0.003169209	-0.002680568	0.004349396	-0.005599412	-0.006718325	-0.002223813	0.001859706	-0.008089581	0.002950339	0.003946394	0.019103743	0.001560629	-0.006406788	0.005483835	-0.000685723	-0.003956348	-0.001765351	0.002155877	-0.005561076
ENSMUSG00000068039	Tcp1	-0.009073623	0.007539642	0.0034377	-0.002642697	-0.001682563	0.0024991	0.006615106	-0.000547708	0.00515117	0.009062522	0.001327075	0.009312516	-0.017021578	0.001664246	-0.004521338	-0.010635581	-0.000491382	-0.002953548	0.003248082	-0.002201763	-0.002071263	-0.003961946	-0.000722222	-0.010116737	-0.0059047	-0.014790431	-0.003848538	-0.007021833	-0.000132463	-0.003345394
ENSMUSG00000039477	Tnrc18	-0.009069358	0.003242972	-0.009188168	-0.000212712	0.001802233	-0.003638601	0.001004389	-0.017413704	0.001883563	-0.00318128	-0.0048472	0.000715964	0.006251924	-0.001466147	-0.004446727	-0.009026214	0.005538383	0.001329268	0.002651614	-0.001836178	0.007583479	0.011043793	0.003244531	0.003530982	0.011750649	-0.002176464	0.008914346	0.013120579	0.011564219	0.000782935
ENSMUSG00000061136	Prpf40a	-0.009064977	0.006055677	0.007583234	-0.003711167	0.01113419	-0.005286962	0.004265045	-0.008372479	-0.004210112	0.007645539	0.00124055	0.009067233	-0.007055911	0.002857617	-0.004282813	-0.010632384	-0.006355742	0.00343388	0.007405314	-0.000629175	0.0088853	0.007618896	-0.001366203	-0.009156167	-0.005319571	-0.007974928	0.001211719	-0.007990606	0.002491423	-0.003572626
ENSMUSG00000018849	Wwc1	-0.009056506	-0.014293288	-0.015423697	-0.010525381	0.0025504	0.007294661	-0.013198261	-0.01709846	0.004731532	-0.024348202	0.002484586	0.003775036	-0.006396476	-0.00758257	0.006499105	0.000267536	-0.002594129	0.016551931	-0.01607826	0.003842311	-0.006569823	0.01039965	-0.002367428	0.013688679	-0.004620933	-0.009826634	0.018133655	0.020915991	-0.019862077	-0.025509737
ENSMUSG00000078348	Sf3b5	-0.009052234	0.002704418	0.002654913	-0.004321385	-5.37E-05	0.004976308	0.008157829	0.008314377	0.005442678	-0.004262585	0.004137598	0.005413284	-0.0131457	0.000101857	-0.003211172	-0.008716092	-0.003483834	0.001320726	-0.00122009	-0.006617377	-0.002523431	-0.009000781	-0.002830564	0.001640878	-0.005318961	-0.015968696	-0.004597147	-0.000784861	0.002575446	-0.002269828
ENSMUSG00000020623	Map2k6	-0.009040289	-0.008586804	-0.004338746	7.42E-05	-0.009257226	-0.009475137	-0.004438712	0.001118903	0.004893813	-0.009243494	-0.010975598	-0.00520508	-0.002600385	-0.002516337	-0.018338096	-0.003153288	-0.003566553	-0.007668955	-0.015526074	0.005155761	-0.001711491	-0.001940435	0.010659227	0.002130332	0.005307744	-0.003415189	0.008745082	-0.008774341	0.005573266	-0.002999015
ENSMUSG00000020671	Rab10	-0.00903481	0.004765485	-0.002444396	0.001063343	-0.00441869	-0.001725464	0.00263585	0.001605208	0.001713309	0.001502368	-0.009465333	-0.003119648	0.004550408	-0.000379813	0.000556323	-0.010261764	0.001846467	-0.003899453	-0.000840877	-0.002558519	-0.000860456	-0.002668985	0.005365065	-0.001757381	0.010361212	0.003855169	-0.001700682	0.001093945	-0.006143704	0.005540247
ENSMUSG00000024665	Fads2	-0.00903376	0.003719675	-0.007714813	0.000512381	-0.007451184	0.0008032	-0.003977207	-0.00129677	-0.000148345	-0.00595249	0.008858066	-0.005084819	-0.001451035	-0.010672834	-0.005312875	-0.010202545	0.005767323	-0.00411792	-0.005796637	0.003666459	-0.005805968	0.00187131	0.005992979	0.009397652	-0.004772358	-0.001759096	0.004856595	-0.000740959	0.000220622	-0.00173017
ENSMUSG00000029538	Srsf9	-0.009032341	0.002603093	0.006894354	-0.002468499	0.006598827	-0.000104419	0.009808531	-0.001526506	0.006502753	0.002486809	0.001638474	0.007177142	-0.009274536	-0.000831949	0.001278503	-0.008118231	-0.006730935	0.002067141	0.00687646	-0.00486446	0.004821098	-0.003030072	-0.00409777	0.000728552	-0.002824233	-0.012273433	-0.006923813	-0.002252766	-0.000922562	-0.000183552
ENSMUSG00000057133	Chd6	-0.009025672	0.006274858	0.002546539	-0.001388121	0.012818812	-0.014049042	-0.012010956	-0.022699818	-0.008566703	0.008405745	-0.001826982	0.0127629	-0.009653132	-0.003338717	-0.008136504	-0.011162653	-0.002367007	0.003622321	0.005639496	0.013918923	0.01872609	0.023238966	0.00550772	-0.011533489	9.62E-05	-0.007000824	0.001165487	-0.007199242	-0.001229234	-0.004624614
ENSMUSG00000078453	Abracl	-0.009014368	0.012171787	8.14E-05	-0.008109616	0.004937665	0.00903766	0.004747151	-0.002016575	-0.001620868	0.000310331	0.011034972	0.009913031	-0.013597407	0.005124273	0.005733062	-0.013526397	0.002237686	0.007543113	-0.001241061	-0.004883237	-0.000584617	0.005035412	-0.009377984	-0.002242397	-0.011716649	-0.011702598	-0.006228117	-0.005262466	-0.009389381	-0.004988526
ENSMUSG00000022234	Cct5	-0.009013493	0.007502804	0.002623188	-0.003687678	0.003204895	0.002373952	0.007547851	-0.001518745	0.006926911	0.00554965	0.000370169	0.017877343	-0.014415319	0.001032554	-0.00494033	-0.010310631	-0.000225272	0.000336616	0.004795281	-0.002423436	0.000212032	-0.001091482	-0.006763896	-0.004830719	-0.003796463	-0.019889469	-0.003474421	-0.017320645	0.003653397	-0.004292381
ENSMUSG00000017291	Taok1	-0.009009847	0.003832905	-0.000827696	-0.001718216	-0.003083812	-0.003723046	-0.000642261	0.002464285	0.000116259	-0.001852319	-0.001606088	-0.001145903	0.015269887	0.000421549	-0.009690402	-0.00987184	-0.000654885	-0.002956574	-0.002973386	1.27E-05	0.002314836	-0.002947046	-0.000264115	0.003426804	0.010829492	0.009243901	0.005813101	-0.002484207	0.001103969	-0.006684798
ENSMUSG00000022885	St6gal1	-0.009003711	0.017281984	-0.001814892	-0.01048619	-0.007480992	-0.000795805	-0.008206145	0.002218804	-0.000992652	-0.01144795	0.00773906	-0.000289074	-0.00594739	0.002570868	0.004027673	-0.018070322	0.004415423	-0.003172169	-0.012795275	0.004933176	-0.002424852	0.002029395	-0.002011713	0.009235232	-0.002993679	-0.010916835	0.003101105	0.006078954	-0.012066555	-0.001394804
ENSMUSG00000010608	Rbm25	-0.009002636	-0.001950929	0.005448083	-0.000828723	0.007819122	-0.001764896	0.0016576	-0.004872673	-0.007820675	0.00836805	0.005947363	0.008619974	-0.000363335	0.000168975	-0.021728844	-0.006276389	-0.007531943	0.004197233	0.002964156	-0.000812249	0.008747595	0.005610161	-0.001106296	-0.009424768	-0.002296638	-0.0028175	0.01373849	-0.017716554	0.010182017	-0.008349568
ENSMUSG00000028121	Bcar3	-0.009001337	-0.013065725	-0.012480785	-0.006503428	-0.012049462	-0.006906675	0.00457447	0.002640588	0.011577132	-0.003107995	-0.008566452	-0.011918363	-0.002015419	0.004885037	-0.002940417	-0.000939123	-0.001587672	-0.005016743	-0.019696888	-0.004392693	0.000315889	-0.009959965	0.00434704	0.000529528	0.004313145	-0.00158661	0.00029394	0.008107459	-0.000241787	-0.001613968
ENSMUSG00000001995	Sipa1l2	-0.008999959	0.005817883	0.009153779	-0.021717338	-0.01001845	-0.025688808	-0.015575619	-0.016307545	-0.006986953	-0.005442884	-0.006545712	0.008236591	0.00109747	0.019096118	-3.13E-05	-0.012545734	-0.013614461	-0.014504457	-0.022552252	0.01073493	0.022763536	0.01834951	-0.003653038	-0.011676955	0.02018885	0.003836601	-0.023849482	-0.002204147	-0.005111762	0.011126728
ENSMUSG00000005089	Slc1a2	-0.008991479	-0.012312004	-0.027056968	0.022663918	0.018700737	-0.041116697	0.004841413	-0.023301462	0.029849699	-0.026343252	-0.002708868	-0.012879413	-0.030276622	-0.000332952	0.021637671	-0.010947889	0.00871531	0.000510999	0.013068604	0.00419022	0.020060742	0.002362969	0.005345583	0.005177559	-0.012000009	-0.024912548	-0.001736505	-0.011480506	0.007228003	-0.013022668
ENSMUSG00000035933	Cog5	-0.00898888	-0.005279525	0.00110155	-0.005770642	0.009444931	-0.001393487	-0.005053733	0.001780777	0.000480287	-0.001077962	-0.001858709	-0.004829227	0.009400384	-0.000274536	0.000498537	-0.005360238	-0.009024862	0.010335429	-0.002014558	0.002439422	0.004492797	-0.003358972	0.000102067	0.002808484	0.003083054	0.005359862	0.003531824	-0.001302831	0.002593395	0.000405803
ENSMUSG00000038034	Igsf8	-0.008988244	-0.004613992	0.009261128	-0.007037574	0.019809073	-0.003033221	0.010984698	0.014401652	-0.002465228	-0.000649479	0.007539488	-0.008512887	-0.004924233	0.002773237	0.007886766	-0.007692906	-0.015306557	0.014619033	0.007081395	-0.010421573	0.014641569	-0.009537271	-0.001334654	0.006137798	-0.007873731	-0.001397811	-0.006025416	-0.003547573	-0.003104267	-0.000390898
ENSMUSG00000034206	Polq	-0.008984784	-0.008083299	-0.002327628	-0.016304994	-0.010341191	0.004648985	0.00242159	-0.000117395	0.000337002	0.008864727	-0.005023481	0.009400262	0.001066813	-0.009828501	-4.68E-05	0.000158533	-0.006002022	-0.0021145	-0.013474726	-0.004135603	0.000250694	-0.006786435	0.001564534	-0.00280286	-0.004084112	-0.004014934	-0.000354093	0.001979288	-0.002832147	0.001850732
ENSMUSG00000027323	Rad51	-0.008978606	-0.004138055	-0.002007705	-0.010951806	-0.007013886	0.004677129	0.005723223	0.006137809	-0.000752086	0.010281926	0.001770392	0.005782202	-0.000132968	-0.004617471	-0.008013404	-0.003332527	-0.003237919	-0.00109827	-0.010931236	-0.005208278	0.001431092	-0.008695332	-3.24E-05	-0.004649615	-0.005579071	1.52E-05	0.001946589	-0.0050169	-0.004804895	-0.002042541
ENSMUSG00000029064	Gnb1	-0.008975784	0.013002154	0.000864288	-0.003008765	-0.002969703	-0.000609791	-0.004287903	-0.010674533	-0.006942676	0.004266036	0.000160083	0.004369792	-0.002977267	-0.007862125	0.007208865	-0.013443464	0.003423761	-0.00344994	1.28E-05	0.004010353	0.002281913	0.01182173	0.005053273	0.000734968	-0.004528449	-0.002722236	-0.001906741	0.003185672	-0.006144479	0.002111679
ENSMUSG00000030057	Cnbp	-0.008966796	-0.007991988	0.010048843	-0.004315612	0.002385967	0.00559829	0.009060603	0.006776275	0.006367419	-0.002119122	0.003639629	0.0025633	-0.009100633	0.00189338	-0.007678375	-0.002920152	-0.014995228	0.003426138	-7.04E-05	-0.007673831	-0.002574183	-0.009696036	-0.003394668	-0.000441899	-0.004241012	-0.0115788	-0.002738254	-0.013797006	0.009665894	-0.002096149
ENSMUSG00000020598	Nrcam	-0.008960624	-0.008967142	-0.006723368	0.007413937	-0.005045471	-0.044060409	-0.0131276	-0.024370911	-0.000351625	-0.018036443	-0.025155088	-0.040078863	-0.000817159	0.00610254	-0.01183068	-0.009401365	-0.006594796	-0.016826027	-0.011404007	0.009488852	0.020620955	0.019544037	0.034946972	0.006737883	0.02035026	0.006859243	0.010983096	-0.013656489	-0.015910819	-0.018013083
ENSMUSG00000015755	Tab2	-0.008956381	-0.001719585	-0.006875097	-0.002570983	-0.00169578	-0.005647035	-0.000149424	-0.001921071	0.008655253	0.011261377	-0.004931757	-0.005229088	-0.000655782	-0.00367819	0.015649681	-0.007488782	0.000285961	-0.000733166	-0.000726171	0.001511612	0.004296755	-0.006429225	0.002859176	-0.003977753	0.00015447	0.006833178	-0.014134867	-0.006677114	-0.014328051	0.003048792
ENSMUSG00000021464	Ror2	-0.008954751	-0.001391046	0.001144112	-0.016074772	-0.01342262	-0.001035917	0.003230454	0.013207742	0.004250296	0.002810591	0.003756182	-0.002804533	0.000386439	0.013846608	-0.004130969	-0.00795201	-0.00760446	-0.005222894	-0.019187926	-0.00563098	0.001681839	-0.01584745	-0.005550465	-0.007055781	0.002422701	-0.000757607	0.0051301	0.003159928	-0.0180897	0.005354736
ENSMUSG00000015937	H2afy	-0.008949644	0.005371358	0.00651322	-0.002763504	0.005684773	0.000866159	0.008492381	-0.001824976	0.003494388	0.007583473	0.00502212	0.010755692	-0.012653828	-0.001319353	-0.005295219	-0.009429128	-0.004346469	0.001405384	0.007584335	-0.002985209	0.003598963	-0.0024303	-0.002896893	-0.006719453	-0.008871188	-0.015143486	0.004109744	-0.003660895	0.001572005	0.003662371
ENSMUSG00000037058	Paip2	-0.008949517	0.008091838	0.006263747	-0.007069773	0.006165931	0.001508129	0.006924829	0.0047503	0.004670758	-0.002939928	0.004299747	0.004223349	-0.017222785	-0.003698071	0.014413626	-0.01198618	-0.004870263	0.00375261	0.004371223	-0.00396091	0.002992976	-0.004773946	-0.002351898	0.005909635	-0.011302448	-0.017400784	-0.014307244	0.006219691	-0.011895914	-0.003569827
ENSMUSG00000066278	Vps37b	-0.0089425	-0.005729197	0.000644691	-0.009522548	0.000405938	0.000394836	-0.002347217	-0.000853184	-0.004511499	0.005701023	0.009857055	-0.002488272	-0.009760378	0.003179613	-0.015720197	-0.006555391	-0.00858359	0.004417319	-0.007035101	-0.00079749	0.002625349	0.000133176	0.004678768	-0.009269641	-0.004081033	-0.005610165	0.007703747	-0.008634131	-0.007331742	-0.009339747
ENSMUSG00000027160	Ccdc34	-0.008933889	-0.000914584	-0.00104869	-0.001740575	-0.002548815	0.002241239	0.005911943	-0.003841463	0.005299141	0.005362865	0.006579804	0.007258458	-0.007414765	-0.001340355	-0.004681849	-0.005820264	-0.001609194	-0.001250738	0.000248201	-0.003743492	0.000974123	-0.002769195	-0.00497523	-0.004646392	-0.008027953	-0.008010395	0.000379824	-0.003933406	0.006405444	0.001417279
ENSMUSG00000047712	Ust	-0.008928976	-0.024768396	-0.006642369	1.76E-05	-0.003441955	-0.01699552	0.009422938	0.004584844	0.013169071	0.004850084	0.001260839	-0.004793386	0.011102573	-0.001036801	0.001666673	0.003692274	-0.012264316	-0.004913719	-0.003386386	-0.006512746	0.007728473	-0.019961813	-0.00553764	-0.002442817	0.002506845	0.015171091	0.007287471	0.009984621	-0.025257875	-0.007908165
ENSMUSG00000062232	Rapgef2	-0.008924969	-0.00454684	0.004977736	-0.001551971	0.008091061	0.000202156	-0.018050302	-0.005553364	0.010125279	0.013822417	-0.003884644	0.020651465	0.024829966	-0.019066484	0.007517145	-0.001105847	-0.006154548	0.004145257	0.00895434	0.02648148	0.001697267	0.006350957	-0.00972158	0.011998516	0.006719812	0.011220476	0.003588263	-0.003952782	0.007885274	0.022892122
ENSMUSG00000019802	Sec63	-0.008918912	0.009137546	0.000704022	-0.002055721	0.008667718	-0.006119676	-0.001107912	-0.009515576	-0.004362528	0.006385116	0.003290594	0.008344033	-0.01152339	-0.004070252	-0.000529102	-0.012126775	0.001349784	0.002733557	0.005290078	0.004245245	0.01150934	0.009491868	0.002340206	-0.006267277	-0.006871985	-0.007518827	-0.0040081	0.002468632	-0.005995374	-0.0060698
ENSMUSG00000031616	Ednra	-0.00891886	-0.006003924	-0.008444429	-0.007306485	-0.002654491	-0.004355467	0.003686527	0.001203919	0.00063541	0.015831083	-0.002936855	-0.013530781	-0.000129399	0.004485539	0.022844281	-0.004228661	-0.001394833	0.001389019	-0.008391581	-0.004373821	0.00482106	-0.004211506	0.001083551	-0.007009552	-0.013053171	0.013298208	-0.005369386	0.006159302	0.001237382	0.010049558
ENSMUSG00000021051	Ppp2r5e	-0.008910956	0.010386909	0.002722583	-0.015969086	-0.003099781	0.002251298	0.002743602	0.007212327	0.005057968	-0.007221063	-0.001329723	-0.007221071	0.01612145	-0.002244241	-0.003430582	-0.012825495	-0.002589045	0.000603871	-0.007509291	-0.00366506	0.002079897	-0.011735668	0.002846791	0.014106684	0.010991026	0.005094145	-0.000384753	-0.002905078	0.003925302	-0.007836023
ENSMUSG00000029767	Calu	-0.008906923	-0.003638828	-0.001413576	-0.001905409	-0.001679688	0.001701738	0.000403663	-0.000644297	0.003226039	0.003479768	-0.001697948	0.004710174	-0.003393199	-0.001887087	-0.004276475	-0.004610022	-0.003237054	0.000532513	-0.003181472	-0.000150541	-0.002885213	-0.002706113	-0.000608444	-0.00369857	-0.000474573	-0.002285717	-0.00036541	-0.008534667	0.001580108	-0.004018153
ENSMUSG00000054604	Cggbp1	-0.008896538	0.005018249	-0.002052223	-0.005292603	-0.0049731	0.006059046	-0.00056594	0.00090059	0.000111922	-0.00551656	-0.000339894	0.002734285	-0.010526387	-0.010251088	0.008558231	-0.009067662	0.001204808	2.64E-05	-0.005014779	-0.001534325	-0.005927051	-0.000572025	0.003980135	0.007164743	-0.005634458	-0.008113886	-0.008790512	0.008520179	-0.015443166	-0.006050785
ENSMUSG00000024135	Srbd1	-0.008896499	-0.001553115	-0.00321393	-0.001692896	0.001057221	-0.001777942	-0.001253851	-0.002772155	-0.002407595	0.005411668	-0.007403708	0.003617268	0.00404988	-0.003104906	-0.005088122	-0.005474136	-0.001027064	0.001551521	-0.002752443	0.000574931	0.001466049	0.000925012	0.003063094	-0.004647052	0.003082896	0.001667174	0.004875746	-0.005481462	0.003534679	0.005543992
ENSMUSG00000015846	Rxra	-0.008887841	-0.010422102	-0.007691828	0.001053708	0.004203002	-0.013663604	-0.000716898	-0.01086549	0.000434252	0.005927043	-0.021121487	0.001146625	-0.003428389	0.0052915	0.02343568	-0.002697036	-0.003769432	0.000977117	-0.004113875	0.000443307	0.006416321	0.009930404	0.002317815	-0.006697764	0.002939224	0.00040261	-0.013940576	-0.004768496	0.004693908	0.00721939
ENSMUSG00000031683	Lsm6	-0.008881715	-0.005531473	9.96E-05	-0.002553376	0.002729381	-0.000943168	0.0109142	0.002891517	0.00914084	0.00140837	0.011656697	0.000838203	-0.01145744	-0.000624666	-0.010868378	-0.005442275	-0.005706262	0.000938328	0.002647758	-0.00575036	0.002095542	-0.008700704	-0.00224476	-0.001364607	-0.006768534	-0.012360859	-0.001585991	-0.006932818	0.006368357	-0.0010413
ENSMUSG00000040591	1110051M20Rik	-0.008879712	-0.000852727	-0.012003546	-0.00941178	-0.012327602	0.009554429	-0.002108451	-0.002863097	0.006032226	-0.011935446	0.005241935	-0.001369284	0.013832947	-0.010078596	0.016289457	-0.005505911	0.004298678	0.000608912	-0.012718872	-0.004012627	-0.008915985	-0.003189052	-0.006872858	0.018246026	-0.000571171	0.012565894	-0.002883969	0.013155836	-0.018646006	-0.003663038
ENSMUSG00000038331	Satb2	-0.008877201	-0.006147874	0.009289661	-0.028572928	-0.005673957	-0.006888198	-0.016412027	0.004602399	-0.014278936	-0.01343153	-0.02200866	-0.007569383	-0.004905581	0.003361371	-0.019939437	-0.00524544	-0.020778342	0.003107678	-0.035605462	0.004141496	0.008527214	0.003002845	0.022735248	-0.003321831	0.017721875	-0.003797043	0.002569526	-0.012557048	-0.00257344	0.018146752
ENSMUSG00000021811	Dnajc9	-0.008873782	0.001118073	0.001736636	-0.007868814	-0.001883152	0.007234933	0.004014903	0.003066333	0.002886129	-0.00139679	0.003435724	0.009511927	-0.006156841	-0.005442609	-0.002628616	-0.006788493	-0.003857264	0.002168325	-0.004288221	-0.003854056	-0.003300492	-0.00523492	-0.003212509	0.00319162	-0.004094333	-0.009513005	-0.001642026	-0.00501631	-0.004134112	-0.00233147
ENSMUSG00000040761	Spen	-0.008865496	0.005843288	0.000867863	0.001568276	0.008339248	-0.010303185	0.00175459	-0.007856895	0.001916357	0.009415385	-0.002847109	-0.005412901	0.001427047	0.001804075	-0.00151931	-0.011085473	-0.000804659	0.000382371	0.007780865	0.00231006	0.011968839	0.001111001	0.004937407	-0.00947934	0.00297424	0.008395063	-0.004805881	0.003400679	-0.005111547	-0.000122138
ENSMUSG00000060073	Psma3	-0.008865372	0.002355902	0.001944743	-0.003383176	-0.000989033	0.005215854	0.006370778	0.005874548	0.00920718	0.002035559	-0.00470125	0.001413842	0.001938223	0.005883688	-0.009660643	-0.007900478	-0.002897153	0.000863459	-0.000526365	-0.004591204	-0.003787667	-0.01158331	-0.001651	-0.005720712	0.007322487	-0.002246844	-0.001131701	-0.007909764	0.00165202	-0.004849674
ENSMUSG00000030867	Plk1	-0.008862139	-0.005034962	-0.004330183	-0.01338569	-0.003861818	-0.002843426	0.00358112	0.002283248	-0.011793389	0.018771846	0.01908352	-0.010274793	0.002238176	-0.000949415	-0.001114155	-0.003858323	-0.004099789	0.001883208	-0.014693918	-0.005859467	0.012519621	-0.003419156	-0.001993386	-0.005937186	-0.028560111	0.011505078	0.003118057	-0.006685484	0.020356744	0.001608429
ENSMUSG00000028444	Cntfr	-0.008860201	-0.007533543	0.000145271	-0.0009668	0.002798889	0.001615946	0.002552047	-0.015405151	0.012351076	0.002373086	0.004255824	0.00680274	-0.005958316	-0.010658409	-0.003098754	-0.001812248	-0.005777584	0.002284332	0.004218985	0.002785506	0.000812261	0.003118554	-0.000177094	-0.000830404	-0.004020531	0.00376292	-0.010301855	-0.012869541	-0.003671071	-0.002396753
ENSMUSG00000069729	Arid1b	-0.008851391	0.013987297	0.007849428	-0.011491242	0.005817869	-0.012510802	0.000947209	-0.023157266	-0.019846317	0.005151833	-0.008100469	-0.005121302	0.001637605	0.005200115	0.001318985	-0.015197781	-0.004972697	-0.001297762	-0.000696243	-0.003425503	0.019493152	0.025563484	0.014722073	-0.010806462	0.010067104	0.01234732	-0.027792945	0.009209116	0.000118448	-0.00878587
ENSMUSG00000059878	Zfp422	-0.008849947	-0.000188426	0.003124864	-0.002514805	0.003963927	0.003241854	0.005043946	0.001506007	0.003758236	-0.007236243	0.00459506	0.006035275	-0.009729224	-0.0016598	-0.008311988	-0.007261805	-0.005428875	0.003453895	0.000953278	-0.003530929	-0.002923699	-0.00183647	-0.002252248	0.003412925	-0.005308454	-0.013617401	0.001781692	-0.011452823	0.008024939	-0.004932841
ENSMUSG00000037211	Spry1	-0.008847426	-0.009074186	-0.008423851	-0.000754087	0.007204238	-0.011367318	0.003323444	-0.012596008	0.011349834	-0.00868091	0.002477955	0.006757504	-0.014975183	-0.004462832	-0.003307259	-0.003523067	-0.002580126	0.003570087	4.77E-06	0.000939914	0.005810209	0.001137486	-0.00180122	-0.001828708	-0.006485272	-0.009527274	-0.000353744	0.000278006	-0.001099902	0.000488532
ENSMUSG00000033970	Rfc3	-0.008842973	0.001897094	7.90E-05	-0.009977331	-0.005642129	0.009419787	0.003877665	-0.004098775	0.002302105	0.00649482	-0.004679578	0.010316313	-0.007428326	-0.015499004	-0.005740958	-0.004550189	-0.001436031	-0.000287716	-0.003211001	-0.004534805	-0.003563849	-0.005215819	0.005446866	0.000489715	-0.005852924	-0.014612764	-0.002917497	-0.005433276	0.007883751	0.010784998
ENSMUSG00000022483	Col2a1	-0.008837291	-0.003009928	-0.003703339	-0.006954484	0.00136393	0.000732003	0.003992151	-0.004924096	0.001041341	-0.000242328	-0.002056142	0.018617528	-0.003463325	-0.010932346	-0.004325531	-0.004593641	-0.001359808	0.002024816	-0.000627628	-0.001636503	0.002221886	0.003679817	-0.001375227	0.003106527	0.002435943	-0.009067947	0.005441188	-0.00339894	9.27E-07	0.00229572
ENSMUSG00000034648	Lrrn1	-0.008831991	0.006583807	0.004307182	-0.008208485	0.001091988	-0.015215434	-0.016411686	-0.021779007	-0.001027379	0.000905443	0.003055288	0.024178858	0.007754186	-0.004499944	-0.002660473	-0.00964495	-0.004582705	-0.005019827	-0.000362783	0.017502542	0.016202442	0.020687222	-0.011185511	0.00247845	0.007856447	-0.004066892	0.002946688	-0.008908229	-0.00677801	0.003379178
ENSMUSG00000021375	Kif13a	-0.008827552	-0.020028795	0.002344252	0.005073586	0.002074472	-0.019041257	0.005866982	0.014796318	-0.013190937	0.001251335	-0.016139932	0.009123049	0.004273071	-0.014036086	0.008249236	0.003562224	-0.013688097	-0.006970953	-0.000626055	-0.004881096	0.007697692	-0.005699669	0.004006269	0.001401973	0.000263973	0.002990588	-0.00232168	0.011272034	-0.006580007	0.004581415
ENSMUSG00000016382	Pls3	-0.008821277	-0.012041521	-0.005193508	-0.00219504	-0.001990708	-0.000978769	0.003184326	0.016125206	-0.005423486	-0.000870585	-0.000799002	-0.002522881	-0.002569868	-0.00019483	-0.00443261	-0.002810275	-0.005640965	0.002084177	-0.010643143	-0.005925332	-0.002577244	-0.008090335	0.003080634	-0.001545599	0.000484468	0.004470006	-0.003154208	-3.52E-05	-0.006853967	0.003336043
ENSMUSG00000021938	Pspc1	-0.008813999	0.003536703	0.005597635	-0.001477342	0.008395589	-0.005604545	0.003467932	-0.007168104	-0.002984186	0.018746268	-0.002317663	0.004533506	-0.006656611	0.000403627	-0.000635262	-0.008500027	-0.004929245	0.001823532	0.007860496	0.00079924	0.010658209	0.00160963	0.003287939	-0.015983867	-0.002869467	-3.98E-05	-0.005714943	0.001172316	-0.006555657	0.002057756
ENSMUSG00000019773	Fbxo5	-0.008803439	-0.003329484	0.002880372	-0.006089835	-0.000865049	0.002325116	0.000476849	-0.004992252	-0.002144804	0.005158952	-0.000324088	0.012785577	-0.006348688	-0.002584533	-0.008152725	-0.004008527	-0.006635471	0.000678894	-0.00418384	-0.001296566	0.000203115	0.002318235	-0.001949406	-0.00510053	-0.002523628	-0.009030032	0.002030106	-0.008369367	0.00414848	0.001152754
ENSMUSG00000026740	Dnajc1	-0.008802395	-0.005383578	-0.004188324	0.000638548	-0.002643411	-0.004182288	0.001422507	0.001553991	0.000490451	0.005929233	0.00053877	-0.00167646	0.003185872	0.004234768	-0.002291358	-0.004772109	-0.002504067	-0.00127055	-0.003821795	-0.002557586	0.003147947	-0.006291944	-0.002819173	-0.008657468	0.002103587	0.003437042	0.010503841	0.008793078	-0.007820651	0.001575211
ENSMUSG00000030562	Nox4	-0.008798212	0.004535022	-0.009285595	0.000329574	-0.009098296	-0.007721092	-0.000987529	0.00431953	0.000788583	0.011301989	-0.000181625	0.004324574	0.007527799	-0.010619844	-0.00536275	-0.008882584	0.00750373	-0.009241082	-0.003746248	0.00223169	0.005236435	-0.007751078	-0.000422814	-0.002296459	-0.000383836	0.007309831	0.003372389	-0.007070626	-0.003181351	0.011754663
ENSMUSG00000031954	Cfdp1	-0.008788043	0.00272529	-0.00304696	-0.003683278	-0.005532467	0.004393662	0.003803961	0.005609917	0.002024336	0.001486228	-0.002266927	0.00569003	0.006024118	-0.004147536	-0.00913926	-0.007572517	0.001623595	-0.001683593	-0.004874586	-0.004188535	-0.002906886	-0.008087703	-0.001061691	0.001435773	0.005633483	-9.71E-05	0.005952608	-0.005337	-0.003763124	-0.006133769
ENSMUSG00000035621	Midn	-0.008784784	0.00736791	0.001375878	-0.003069173	0.007804759	-0.008016763	-0.002013325	-0.008730476	0.001389768	-0.005434729	0.004809365	0.009018836	-0.007161847	-0.000307882	-0.0011057	-0.012015156	-0.001238992	0.00163734	0.001975552	0.004841885	0.009634998	0.010161247	-0.00423169	0.003401029	-0.002311107	-0.010814731	-0.002247598	-0.002823457	0.002523073	0.000198931
ENSMUSG00000042613	Pbxip1	-0.008766731	-0.01051348	-0.004340128	0.001836489	0.002856106	-0.003011115	0.003254062	-0.004716617	0.007031302	-0.003358071	-0.004264717	0.001929542	-0.00673409	-0.000423405	-0.003401758	-0.002656176	-0.00513297	0.002476189	0.000596787	-0.002420746	-0.001331142	-0.000145375	0.001254882	-0.002772538	0.002484025	-0.004978334	0.003916196	-0.004855534	0.005686347	0.005962695
ENSMUSG00000062683	Atp5g2	-0.008763796	-6.67E-05	0.004760523	-0.005993327	-0.00017828	0.001882669	0.013039006	0.020304502	0.012120904	0.00931767	-0.000143809	-0.001377173	-0.006559678	0.002498452	-0.001113417	-0.007227874	-0.006244065	-0.001005482	0.001882725	-0.007221288	0.000223716	-0.025909462	-0.001406786	-0.006429021	-0.000290508	-0.004102155	-0.008905632	0.00538631	-0.006707918	0.001631708
ENSMUSG00000035960	Apex1	-0.008749147	0.005412622	0.002686209	-0.007211577	-0.000904919	0.004324779	0.004871963	0.007480277	0.005405183	-0.002429655	0.002922237	0.004069785	-0.010174972	0.001222028	-0.003117386	-0.009823242	-0.002783197	0.001035762	-0.00361597	-0.003694038	-0.001814479	-0.00818247	-0.002838741	0.002067524	-0.004817721	-0.012375094	-0.001775824	-0.004903338	0.007213084	5.55E-07
ENSMUSG00000032198	Dock6	-0.008747614	-0.002179628	-0.001514729	-0.00840303	-0.002874728	0.004591388	0.005335456	0.006486253	0.00221231	-0.004677862	0.00649909	-0.006023243	0.002754591	0.004117495	0.005096302	-0.007222127	-0.00522843	0.003913039	-0.009550368	-0.009382537	-0.001495775	-0.009304711	-0.004613288	0.003370987	-0.001973991	0.009129366	-0.006907416	0.00556022	-0.007571182	0.004573623
ENSMUSG00000016477	E2f3	-0.008744686	-0.008948177	0.002940446	-0.017172886	-0.007514808	0.005237254	-0.005533277	-0.015645502	-0.012534442	0.003853575	-0.010727821	0.010998808	-0.005213402	-0.005590653	0.0030655	0.00087352	-0.01139717	0.001616368	-0.018858972	-0.00166869	0.001452892	0.018828026	0.006209935	-0.001875031	0.001022269	-0.003837394	-0.013325208	-0.006014474	-0.003415087	0.005941836
ENSMUSG00000004885	Crabp2	-0.008734921	0.004933105	0.001309306	-0.01120278	0.011977325	-0.002543513	0.013569926	0.001173062	-7.13E-05	-0.007209089	0.014376315	0.013768995	-0.00380626	-0.004911611	-0.001812601	-0.009772812	-0.003004389	0.007145087	0.002142985	-0.008597532	0.014461106	-0.000151651	-0.010624405	0.012699375	-0.011216354	-0.016116037	0.004414859	-0.005655842	0.009859615	-0.005919656
ENSMUSG00000022673	Mcm4	-0.008734718	-0.004411655	-0.000693021	-0.007547342	-0.0031196	0.005272894	0.002421437	-0.003877503	-0.000486306	0.013062674	-0.009424417	0.005542868	7.82E-06	-0.002041158	0.000670422	-0.002260537	-0.004284541	0.0014494	-0.005836996	-0.00317759	-0.000944752	0.001341349	0.001982367	-0.006112028	-0.002693873	-0.002654835	-0.002039673	-0.012941447	0.010557488	0.001922349
ENSMUSG00000018377	Vezf1	-0.008734108	0.001279066	0.003103086	0.002440167	0.013567771	-0.012313303	0.002245924	-0.003540993	-0.006468595	0.009244153	-0.000548698	0.008503297	-0.014552648	-0.001532677	0.00801798	-0.008814833	-0.004448295	0.003091052	0.008624199	0.00228283	0.013001423	0.007587118	0.000114777	-0.008118182	-0.008221452	-0.008108038	-0.009182913	0.000406942	-0.009674099	0.000854439
ENSMUSG00000064326	Siva1	-0.008732327	-0.001150031	0.00398748	-0.005096254	0.001759911	0.004550256	0.005708991	0.004430671	0.003600321	-0.001520915	0.002501749	0.005548198	-0.006891087	-0.000904353	0.001397231	-0.00618451	-0.006622202	0.003187298	-0.002044718	-0.004509043	-0.001034395	-0.004820391	-0.003692409	0.001937948	-0.004654257	-0.007622837	-0.007125594	-0.005391046	0.002881177	0.000245341
ENSMUSG00000030016	Zfp638	-0.008732263	-8.77E-05	0.004319181	0.001550224	0.009546074	-0.006004664	-0.004634979	0.004327035	-0.014152028	0.001122563	-0.007358972	0.008984139	0.011905286	-0.007763568	-0.009827848	-0.007591894	-0.005665886	0.003383083	0.004310625	0.003582475	0.003982269	0.004855629	0.003850895	0.000962236	0.006934612	0.004455711	0.010340806	-0.006768276	0.006082723	-0.004184991
ENSMUSG00000034269	Setd5	-0.008731573	-0.003973644	0.005741694	-0.008913496	0.001600942	0.002826419	-0.001739442	-0.006657568	-0.00274589	-0.003234474	0.002645581	0.005199417	0.004299703	-0.005155822	0.001292618	-0.004741497	-0.010985925	0.004507191	-0.002875179	-0.000883252	0.002444951	0.006298498	-0.001437502	0.00619686	0.000467804	0.000897727	0.005137503	0.001118853	-0.005034483	-0.001559511
ENSMUSG00000029247	Paics	-0.008722148	5.61E-05	0.000320512	-0.005793451	-0.002081959	0.006135459	0.005203404	-0.000266735	0.003003936	-0.000185853	-0.001349546	0.00720676	-0.001995199	-0.003587761	-0.00116864	-0.005705799	-0.003021638	0.001515329	-0.003573774	-0.005417055	-0.003198204	-0.003194969	-0.002314793	0.001893147	-0.000360726	-0.0040805	-0.00386003	-0.006598181	-0.005748341	-0.004406974
ENSMUSG00000058013	Sep 11	-0.008720299	0.002802691	0.003686818	-0.012837326	-0.010387587	0.008277759	-0.001242416	-0.024763383	0.002005641	0.011327232	-0.000979677	0.020484569	0.004264589	-0.014290575	-0.005278669	-0.003931895	-0.004240394	-0.005039615	-0.000241767	-0.00013582	0.003106075	0.01001078	-0.001841439	-0.004526022	0.002928127	-0.00361012	0.007150937	-0.009746817	-0.004792693	-0.004917594
ENSMUSG00000018983	E2f2	-0.008719568	-0.004143133	0.000918325	-0.010558401	-0.00558466	0.004027935	-0.002267073	-0.001817494	-0.006351314	0.005440523	0.000798481	0.006942714	-0.000482913	-0.001513599	-0.010876911	-0.00367864	-0.00620827	0.000869589	-0.012712878	-0.001260318	0.000649979	0.001796524	0.001309732	-0.00536901	-0.002848072	-0.000922169	0.006968085	-0.008933673	-0.004499995	-0.003054841
ENSMUSG00000057234	Mettl15	-0.008704167	-0.012559008	-0.000862113	0.001334265	-0.003231127	-0.001651833	0.004044838	0.004498068	0.00704191	0.000432502	-0.010187406	-0.001376403	0.013739972	-0.00045861	-0.004012059	0.000320983	-0.007926615	-0.001770972	-0.00351392	-0.003554513	-0.003099335	-0.008771932	-0.001095996	0.002296829	0.011438352	0.011390206	-0.004258144	-0.007554911	0.00378712	0.003341934
ENSMUSG00000029649	Pomp	-0.008704022	0.003660247	0.003476646	-0.005450109	0.001051738	0.001942347	0.012175819	0.012058289	0.011994839	-0.00178356	0.003575659	0.00278862	-0.01302595	0.004025894	0.000488448	-0.00927561	-0.004166711	0.000273831	0.000712053	-0.007759775	0.000233741	-0.016003419	-0.005924936	0.001266835	-0.004272569	-0.016717917	-0.006668503	-0.002041338	0.006734224	-8.90E-05
ENSMUSG00000040771	Oard1	-0.008678548	-0.000813494	0.002222358	0.000381039	0.004134766	4.79E-05	0.002536181	0.005523081	0.002460531	-0.001536922	0.003530034	0.004812597	-0.006042624	-0.001857158	-0.004692906	-0.006903013	-0.004489992	0.002436696	0.001335164	-0.000694472	0.000434593	-0.00468812	-0.002831569	-2.45E-06	-0.002649042	-0.006792054	-0.002869951	-0.00447692	-0.001634882	-0.002606671
ENSMUSG00000073856	Iqck	-0.008676122	-0.01082583	-0.010126888	-0.000204466	-0.003360326	-0.008269082	0.00478055	0.010706309	0.002293854	-0.014088063	0.017607408	-0.006870545	-0.000920165	-0.003207909	0.000307116	-0.003592089	-0.001989803	-0.001117367	-0.011545477	-0.00543069	0.001399525	-0.010742289	-0.008423772	0.010883194	-0.01605675	0.007597844	0.004667352	0.007925944	-0.005898331	-0.003167435
ENSMUSG00000030541	Idh2	-0.008675839	0.003336128	-0.001793261	-0.003663099	-0.004078023	0.001009815	0.002746325	0.012236686	0.006755973	-0.001709915	-0.000668631	-0.001267941	-0.002328154	0.004222417	0.002303272	-0.008702018	-0.000427526	-0.00142611	-0.006941345	-0.001910044	-0.004342418	-0.011836164	-0.005008065	0.001789445	-0.002315452	-0.002274083	-0.003584354	-0.00251182	0.000189004	0.000888525
ENSMUSG00000028138	Adh5	-0.008661159	0.004186302	0.001285412	0.000280579	0.000997508	-0.000931268	0.003120102	-0.002620439	0.003181863	-0.003006274	-0.001360407	0.003750558	-0.009062469	-9.32E-05	0.002600036	-0.009283075	-0.001695861	-0.000420679	0.000802989	-0.002365497	0.000725813	0.001979635	-0.001566051	0.00132426	-0.000904969	-0.007318119	-0.009001176	-0.006248854	-0.000215438	0.000540437
ENSMUSG00000068823	Csde1	-0.008644689	0.004710956	0.007434034	-0.002901677	0.00876869	-0.003362233	0.005128944	-0.002648028	-0.000647287	0.006524517	0.003121399	0.004739187	-0.007707254	0.000607099	-0.000392705	-0.009860046	-0.006421346	0.002791129	0.007001412	-0.001460724	0.008967778	0.002174424	-0.000859851	-0.005589094	-0.00625182	-0.006174691	-0.00407382	-0.004355752	0.005517855	0.004660709
ENSMUSG00000048186	Bend7	-0.008634065	-0.003928472	-0.00151177	0.003155674	0.000110942	-0.010098908	-0.002310382	-0.01019243	0.00928361	0.008657336	-0.008187525	-0.001167148	-0.004114844	-0.002427944	-0.004219137	-0.004640138	-0.003464001	-0.003932871	0.002227306	0.005374088	0.007648868	-0.001686633	0.004852579	-0.00983199	0.003741848	-0.002371832	-0.004490567	0.002850257	0.00780919	-0.005305102
ENSMUSG00000068101	Cenpm	-0.008605403	-0.003557074	0.001608634	-0.009337705	-0.004560314	0.007480644	0.001150685	6.82E-05	0.000191817	0.00044272	0.006066762	0.010474702	-0.00650117	-0.003061081	-0.011014011	-0.004071659	-0.006036613	0.002059807	-0.009211288	-0.003657254	0.000459699	-0.002323643	-0.003506354	-0.001317509	-0.004099676	-0.009037672	0.001791103	-0.010523462	0.000292282	-0.000952377
ENSMUSG00000022801	Lrch3	-0.008599967	-0.002975571	0.004925541	0.001813752	0.003622016	-0.00253478	-0.002358965	-0.002866889	-0.004642489	0.00140966	-0.003333537	0.002821216	-0.000127998	-0.010506185	0.012531908	-0.005621595	-0.007769632	0.001481491	0.004210014	0.001518238	0.003474109	0.006692811	0.002382858	0.007889572	-0.00271712	-0.001654482	-0.005698771	0.001604972	-0.008685535	-0.000583208
ENSMUSG00000068394	Cep152	-0.00859651	-0.006592294	-0.001450627	-0.005534454	-0.002430368	0.002097519	0.00208434	-0.006924898	-0.001080125	0.004948629	-0.0160016	0.005327879	0.001396937	-0.009486167	0.006734966	-0.000819648	-0.004502868	0.00029141	-0.004969298	-0.00266894	-0.00108523	0.00458723	0.007109803	0.001190106	0.003379053	-0.000501197	-0.006986698	0.001844696	-0.000146884	0.010947447
ENSMUSG00000030254	Rad18	-0.00858301	-0.00337386	-0.010100435	-0.013540873	-0.007466177	0.006174305	-0.000245607	-0.001697608	-0.012310342	0.024505482	-0.000607362	-0.004475109	-0.003078433	-0.006279499	0.002788579	-0.00227237	0.002860009	0.00384631	-0.017178543	-0.004951093	0.006911522	7.77E-05	0.008341637	-0.011731374	-0.021455066	0.009302406	-0.004800064	-0.006147651	0.01283414	-0.007605825
ENSMUSG00000042138	Msantd2	-0.008578467	0.007466221	0.000202015	-0.004264491	0.008571407	-0.010915308	0.000187563	-0.006326133	-0.003133282	0.006885346	0.001358628	0.000172615	-0.003630365	-0.00220188	0.005057346	-0.01154464	-0.000402285	0.001969438	0.003880797	0.002658049	0.016263577	0.004288759	0.003412251	-0.004750329	-0.001794376	0.000725072	-0.007940595	0.008483705	-0.01006367	0.000154237
ENSMUSG00000024754	Tmem2	-0.008570195	0.015439188	0.021474662	-0.014094902	0.012603534	-0.013169653	0.003009055	-0.00262338	0.006490499	-0.027572838	0.012256013	0.013620575	0.017391847	-0.00826537	7.01E-06	-0.015657509	-0.015108085	-0.002296847	0.010023937	0.00394456	0.015629288	0.003507007	-0.014189884	0.034402564	0.00482889	-0.008775966	0.00580456	0.005458559	0.011649512	-0.01308745
ENSMUSG00000028757	Ddost	-0.008569461	-0.000462763	-0.004076718	-0.007857289	-0.006555195	0.006319837	0.006205736	0.010914673	0.009868291	0.00760578	0.005345059	-3.90E-05	-0.016499833	0.001952813	0.002905091	-0.006319321	-0.000206899	-0.000210201	-0.007336203	-0.00516691	-0.004474765	-0.016965644	-0.003280694	-0.005972626	-0.010541105	-0.00906613	-0.010535336	-0.002827325	-0.001147253	-0.007120627
ENSMUSG00000064302	Clasp1	-0.008565604	0.010379289	-0.00116969	0.004677612	0.006992641	-0.016104225	0.003875759	-0.009794937	-0.001650326	0.003661742	0.0071365	-0.001929278	0.002438098	0.012886303	-0.014526058	-0.014791307	0.002664985	-0.003610495	0.006542416	-0.000183848	0.012392005	0.004849395	-0.003527116	-0.015933652	0.002167722	0.005264296	0.005910908	-0.004571828	0.001906224	0.004644244
ENSMUSG00000029234	Tmem165	-0.008559837	-0.007165146	0.001104855	0.008815716	0.01013696	-0.010242999	-0.00174135	0.041645449	-0.03620893	0.002330253	-0.004843225	0.027045532	-0.016213077	-0.007113423	0.002035588	-0.005783422	-0.003860187	0.001761342	-0.002967261	0.000308501	-0.002749496	-0.00084883	-0.001899945	-0.003599581	-0.009836597	-0.012909831	-0.002867433	-0.001622729	-0.010170097	-0.004085973
ENSMUSG00000024660	Incenp	-0.008558387	-0.004749773	0.002177519	-0.007818968	-0.001662336	0.002995941	0.004816834	-0.002549929	-0.004954032	0.008551427	0.002367993	0.011367594	0.00012265	-0.003597556	-0.013456605	-0.002904673	-0.006330592	0.000205112	-0.005175692	-0.004490421	0.001452255	0.00029101	-0.001096604	-0.006202007	-0.003106587	-0.002404309	0.00511817	-0.013384954	0.00216772	0.002093492
ENSMUSG00000033752	Mnd1	-0.008556908	0.000283416	-0.002544246	-0.010316638	-0.001922517	-0.001713643	0.001856699	-0.00034716	-0.002572416	0.00118492	-0.001776763	0.010175395	-0.001456386	-0.008596096	0.006334109	-0.00525648	-0.001643091	-0.000304746	-0.006740806	-0.00216644	0.004314149	-0.00042946	-0.002182344	0.004497076	-0.003426991	-0.006505362	-0.005316981	0.006587672	-0.007648282	0.000634143
ENSMUSG00000038013	Wipf2	-0.008556241	-0.010760086	-0.011282628	0.004336516	0.000812157	-0.010601874	0.003070774	-0.009823647	0.009637689	-0.007822801	0.002465663	-0.002054591	0.003585116	-0.00622814	-0.005764599	-0.003313821	0.000204099	-0.001679925	0.00167852	-0.000210937	0.002388443	0.000336471	0.001187582	0.002789106	0.004408355	0.006795919	0.000528622	0.000277735	-0.001334233	-0.000837929
ENSMUSG00000028645	Slc2a1	-0.008553721	-0.000972931	0.003434156	-0.000528718	0.005572911	0.001238985	0.000810698	-0.006476622	-0.00214526	-5.68E-06	0.001382142	0.007660501	-0.002083587	-0.006868679	0.001992562	-0.006243863	-0.005491723	0.003844166	0.003925139	0.000100556	0.00097594	0.007786212	-0.000485253	0.00404867	-0.001267332	-0.002712042	-0.00510508	-0.006921083	-0.000298605	-0.002345397
ENSMUSG00000064090	Vrk2	-0.008548439	-0.011394623	-0.002214443	-0.0029242	-0.000686529	-0.005662169	-0.001040363	0.023486281	-0.027849375	-1.20E-05	-0.008082694	0.012569458	0.001918279	-0.00814009	0.006868218	-0.002048065	-0.006156333	-0.000113001	-0.013318398	-0.004567632	-0.001613865	0.002355821	0.002483706	0.005473579	-0.003679956	0.00355109	0.002324737	-0.000407408	-0.003462389	0.005891499
ENSMUSG00000031029	Eif3f	-0.008546525	0.003776664	0.004696341	-0.006557329	0.000797218	0.003148512	0.008949439	0.013275101	0.009425912	-0.005596215	0.005102375	0.001873649	-0.009129271	0.001667347	-0.001749535	-0.009224242	-0.005154022	0.001086139	-0.000758229	-0.00594089	-0.001142565	-0.01465239	-0.005128746	0.005933007	-0.004988049	-0.015671086	-0.001317759	-0.002049695	0.011461437	5.75E-05
ENSMUSG00000040852	Plekhh2	-0.008539491	-0.020390285	-0.019630543	0.010701841	0.006245373	-0.013383691	0.004330931	0.004845993	0.008036992	-0.019764265	0.006379425	-0.011821473	-0.007930776	0.003607093	-0.002678437	-0.000903392	0.000926826	0.005863217	-0.007102015	-0.003213622	-0.003250388	-0.00439355	-0.00200732	0.003423293	-0.005742491	0.006884694	-0.00436496	0.005533829	0.001085638	0.008781443
ENSMUSG00000027966	Col11a1	-0.008527434	0.001721952	-0.004675286	-0.0030808	0.001680044	-0.000804082	-0.012225501	0.010021801	-0.001283232	0.005302532	-0.002779706	0.00032258	-0.000970998	-0.004685467	0.005471472	-0.007045064	0.001249425	0.005105079	-0.008121549	0.010631901	-0.000797998	-0.004753382	0.00027254	0.002541671	-0.00621844	-0.001020631	-0.005606974	0.000771183	0.005455596	-0.001409018
ENSMUSG00000057110	Cntrl	-0.008520183	-0.000628727	-0.002061527	0.000449928	-0.001314586	-0.004914127	0.000825925	-0.008479796	-0.007559906	0.009633229	0.000191039	0.001707869	0.000601209	-0.005638039	0.002494415	-0.006323302	-0.000966918	-0.00305289	0.000317779	-0.001093782	0.004230152	0.007998335	0.003183265	-0.005115355	-0.005288041	0.006283991	-0.005255869	-0.007113909	-0.002879471	-0.00451096
ENSMUSG00000059049	Frem1	-0.008517507	-0.01842378	-0.00827955	-0.00950223	-0.006230216	-0.009398857	0.000866876	-0.008551581	0.015126076	-0.004543044	-0.008116896	-0.011756204	-0.008845418	-0.00447471	0.01036594	0.0022761	-0.009379161	-0.00084607	-0.009955772	-0.001639586	0.005255075	-0.006254736	0.008174883	-0.000855481	-0.002406776	-0.004168214	0.001896612	0.01388838	0.007298106	0.011202394
ENSMUSG00000036565	Ttyh3	-0.008515843	-0.000938059	-0.004490012	-0.002507215	0.002108522	-0.013979784	-0.001502552	-0.017563285	0.004486181	0.012534573	-0.004515069	-0.002462884	-0.017417151	-0.003318907	0.017017478	-0.007532984	-0.001008904	-0.003056758	0.003933518	0.004613876	0.014073061	0.007697188	0.008118222	-0.010138523	-0.008330257	-0.010078802	-0.010861722	0.003905945	-0.003884293	-0.007699358
ENSMUSG00000026604	Ptpn14	-0.008511137	-0.007341018	-0.003272523	-0.008833416	-0.001242226	-0.003090375	0.002795511	-0.002773375	0.000125703	-0.002287142	-0.003551173	0.000724373	-0.001537775	-0.013533279	0.021469455	-0.001769375	-0.005301798	0.000388952	-0.006842401	-0.003050331	0.005555375	0.002077644	0.002318562	0.015014425	-0.006095528	-0.000614397	-0.012441889	0.008408819	-0.004415007	0.000164266
ENSMUSG00000051934	Spats2	-0.008508055	0.013296762	0.00117111	-0.013593151	-0.006429071	0.00740944	0.000541332	-0.001903332	0.00381313	0.003734611	0.007479125	0.000719589	0.003714758	-0.006500077	0.011007609	-0.013005427	0.002241921	-0.001024813	-0.003598892	0.000434506	0.001338079	-0.001996327	-0.000943992	0.008861644	-0.002384391	0.001518252	-0.002277351	0.012379556	-0.011096965	-0.009982504
ENSMUSG00000002028	Kmt2a	-0.008498549	0.007433148	0.002503116	-0.001538934	0.013394051	-0.012851093	0.009056859	-0.011524659	0.001956275	0.027141006	-0.002266695	0.007882281	-0.005844044	0.003247528	-0.006072415	-0.010335637	-0.00028103	0.000764127	0.014763145	0.000487767	0.022294265	-6.57E-05	0.001774986	-0.025788669	-0.000562535	0.002005588	-0.007488363	0.002161954	-0.015837642	-0.004484288
ENSMUSG00000000957	Mmp14	-0.008496564	-0.004547474	-0.001358091	-0.007038504	0.002045476	0.000977292	0.00067877	-0.000904341	-0.000706721	-0.002287498	0.00564282	0.003015526	-0.011641421	0.001802194	-0.003186327	-0.006192132	-0.005753319	0.005368233	-0.004149956	-0.002340151	0.000130929	0.003046952	0.000176973	-0.001446123	-0.00336723	-0.01060077	0.002967365	-0.004505824	0.002102192	0.003180382
ENSMUSG00000024576	Csnk1a1	-0.008495914	-0.001002493	0.005600189	-0.006285282	0.004021814	0.001792551	-0.000459771	0.004014014	0.003975879	-0.003083647	-0.001897157	-0.001007424	0.002208735	-0.001731023	-0.012580632	-0.007254313	-0.009203508	0.005033669	-0.001088084	-0.000323583	0.001052884	-0.007757254	0.00356193	0.001362754	0.004814299	-0.002723176	0.007780105	-0.007172747	0.004980856	-0.001442367
ENSMUSG00000025758	Plk4	-0.008493717	-0.002075154	-0.00154599	-0.0095961	-0.008884987	0.004964804	0.003121649	0.001821692	0.000859329	0.004700063	-0.002675772	0.011702751	-0.002196248	-0.000631898	-0.012366385	-0.003687512	-0.002333123	-0.002911272	-0.010949171	-0.004283648	-0.001658308	-0.006251612	-0.001708329	-0.00701684	0.003088503	-0.004952275	0.000425344	-0.004271402	-0.00648661	0.000780614
ENSMUSG00000029635	Cdk8	-0.008484818	0.007539273	0.009443859	-0.007468991	0.012633885	-0.017143883	0.004886882	-0.020133024	-0.009918907	0.014866426	-0.002645012	0.024386009	-0.02229956	-0.003045875	0.012080884	-0.010957263	-0.007215342	-0.0017357	0.009524477	0.001346173	0.025759102	0.020159031	-0.000258389	-0.01206972	-0.003478491	-0.019442037	-0.01056384	0.008211283	-0.025526754	0.005855014
ENSMUSG00000028013	Ppa2	-0.008481855	-0.002422966	-0.001865254	0.004729983	0.005444666	0.001683773	0.006376777	-0.002316082	-0.004227914	-0.000853718	-0.000484354	0.00086773	0.007919486	-0.001425325	0.005459652	-0.005425417	-0.002109934	0.004460939	0.004894066	-0.00770031	-0.00102221	0.004534294	-0.004341766	0.000185924	-0.000128195	0.011445202	-0.004571711	-0.008995092	-0.004786766	-0.001220072
ENSMUSG00000029376	Mthfd2l	-0.008476974	0.002374866	-0.00097305	0.001527273	0.002118596	-6.64E-05	0.002233653	0.003544146	0.002168173	-0.000156805	0.005136952	0.002481674	-0.010389221	0.007410515	-0.004723828	-0.009013493	-0.00106612	0.002085498	-0.000126796	-0.002650313	0.000213284	-0.004092746	-0.005450342	-0.007855318	-0.003326232	-0.008575849	-0.004667707	-0.002662207	0.001987204	-0.005077748
ENSMUSG00000038481	Cdk19	-0.008476336	0.004712352	-0.002978911	-0.006781246	8.96E-05	-0.001818608	-0.006103433	0.019418229	-0.022123746	0.004948136	-0.006343521	-0.004852112	0.021096169	-0.007673226	-0.005475061	-0.009663853	0.001729072	0.002191928	-0.009906481	0.000372319	0.002952	-0.00415617	0.00986449	0.006310378	0.007745048	0.015843045	0.004431601	0.00832035	0.004357837	-0.007044515
ENSMUSG00000029669	Tspan12	-0.008472864	-0.003925308	-0.007012885	-0.00280324	-0.004987772	0.00109902	0.004147241	-0.001135655	0.003211085	-0.001194433	0.006966345	0.003469273	0.001981307	-0.007748137	-0.008575566	-0.00499997	0.000988174	-0.001690902	-0.003157235	-0.003541487	-0.000982384	-0.002554215	-0.000715547	0.004654547	-7.77E-05	-0.003004647	0.011444623	-0.002940675	0.007845949	0.002379195
ENSMUSG00000021807	Rtraf	-0.008463888	0.004199302	0.005687221	-0.004634682	0.004702417	0.000330994	0.008165848	0.005419762	0.003192016	-0.001725198	0.004891205	0.006556266	-0.006550733	0.002024552	-0.003027598	-0.00944639	-0.005513362	0.001702996	0.002130506	-0.005789466	0.003416782	-0.005758197	-0.006006651	0.002327012	-0.003485306	-0.011722955	-0.002433883	-0.007105677	0.005811643	-0.001640517
ENSMUSG00000021466	Ptch1	-0.008463445	-0.023749245	-0.009995003	0.001019162	0.006600426	-0.023232015	-0.000620237	-0.01653749	0.014303816	0.015302145	-0.02139369	-0.010668459	-0.004659982	0.001201189	-0.001479033	0.00352436	-0.009424097	0.000623763	-0.000451318	0.004408283	0.015468298	-0.002627665	0.014450279	-0.017758974	0.007478544	0.005706808	0.002940133	-0.006303267	-0.011886704	0.007649249
ENSMUSG00000020594	Pum2	-0.008463383	0.006819815	0.003967103	-0.005566778	0.007678478	-0.005984781	-0.005165139	-0.01595152	-0.009398751	0.003833397	0.001023946	0.011096712	-0.00096222	-0.009791436	-0.002358975	-0.00983113	-0.002816392	0.002691409	0.003309043	0.00534484	0.0132968	0.016131018	0.003603543	0.001084078	-0.000619112	-0.0034965	0.003236664	0.004391124	-0.006732053	-0.003620008
ENSMUSG00000032816	Igdcc4	-0.008462751	-0.002665078	-0.000571729	-0.012328649	-0.00481176	0.003388504	-0.004020572	-0.005331882	-0.005398578	-0.008080198	0.007601308	-0.000737765	0.001061915	0.010859142	-0.001708822	-0.007508537	-0.008137257	0.004486203	-0.016049279	-0.005398503	-0.000552982	0.008174625	-0.006306495	-0.003596767	0.000358514	0.007675539	-0.002802706	-0.010065399	-0.003501863	0.012613214
[truncated: 9,282 more rows]
