# Supplementary material for: Cellular development and evolution of the mammalian cerebellum
Source: Nature. 2023 Nov 29;625(7996):788–96. doi: 10.1038/s41586-023-06884-x (PMC10808058; doi:10.1038/s41586-023-06884-x)
Supplement: Supplementary file 6 — Conserved cell state marker genes. [file 41586_2023_6884_MOESM6_ESM.csv]

Cell state	Gene_name	Mouse ENSEMBL ID	Human ENSEMBL ID	Opossum ENSEMBL ID	transcription factors	EM, adhesion	ligands, receptors, signal transduction	clathrin/PDZ/actin binding	lipid binding	transmembrane transporters
astrocyte	Apoe	ENSMUSG00000002985	ENSG00000130203	ENSMODG00000020858	FALSE	TRUE	FALSE	FALSE	TRUE	FALSE
astrocyte	Atp1a2	ENSMUSG00000007097	ENSG00000018625	ENSMODG00000009958	FALSE	FALSE	FALSE	FALSE	FALSE	TRUE
astrocyte	Slc4a4	ENSMUSG00000060961	ENSG00000080493	ENSMODG00000019098	FALSE	FALSE	FALSE	FALSE	FALSE	TRUE
astrocyte	Gpr37l1	ENSMUSG00000026424	ENSG00000170075	ENSMODG00000000574	FALSE	FALSE	FALSE	FALSE	FALSE	FALSE
astrocyte	Sept4	ENSMUSG00000020486	ENSG00000108387	ENSMODG00000014657	FALSE	FALSE	FALSE	FALSE	FALSE	FALSE
astrocyte	Clu	ENSMUSG00000022037	ENSG00000120885	ENSMODG00000015960	FALSE	FALSE	FALSE	FALSE	FALSE	FALSE
astrocyte	Aqp4	ENSMUSG00000024411	ENSG00000171885	ENSMODG00000021514	FALSE	FALSE	FALSE	FALSE	FALSE	TRUE
astrocyte	Mlc1	ENSMUSG00000035805	ENSG00000100427	ENSMODG00000005396	FALSE	FALSE	FALSE	FALSE	FALSE	TRUE
astrocyte	Hepacam	ENSMUSG00000046240	ENSG00000165478	ENSMODG00000003891	FALSE	FALSE	FALSE	FALSE	FALSE	FALSE
astrocyte	Ndrg2	ENSMUSG00000004558	ENSG00000165795	ENSMODG00000006811	FALSE	FALSE	FALSE	FALSE	FALSE	FALSE
astrocyte	Gja1	ENSMUSG00000050953	ENSG00000152661	ENSMODG00000017758	FALSE	FALSE	FALSE	TRUE	FALSE	TRUE
astrocyte	Acsbg1	ENSMUSG00000032281	ENSG00000103740	ENSMODG00000011666	FALSE	FALSE	FALSE	FALSE	FALSE	FALSE
astrocyte	Slc1a3	ENSMUSG00000005360	ENSG00000079215	ENSMODG00000020352	FALSE	FALSE	FALSE	FALSE	FALSE	TRUE
astrocyte	Rgcc	ENSMUSG00000022018	ENSG00000102760	ENSMODG00000014805	FALSE	FALSE	FALSE	FALSE	FALSE	FALSE
astrocyte	Fgfr3	ENSMUSG00000054252	ENSG00000068078	ENSMODG00000004268	FALSE	FALSE	FALSE	FALSE	FALSE	FALSE
astrocyte	Atp1b2	ENSMUSG00000041329	ENSG00000129244	ENSMODG00000007264	FALSE	FALSE	FALSE	FALSE	FALSE	TRUE
astrocyte	Stk32a	ENSMUSG00000039954	ENSG00000169302	ENSMODG00000010041	FALSE	FALSE	FALSE	FALSE	FALSE	FALSE
astrocyte	Aldh1l1	ENSMUSG00000030088	ENSG00000144908	ENSMODG00000007603	FALSE	FALSE	FALSE	FALSE	FALSE	FALSE
astrocyte	Prex2	ENSMUSG00000048960	ENSG00000046889	ENSMODG00000007595	FALSE	FALSE	FALSE	FALSE	FALSE	FALSE
astrocyte	F3	ENSMUSG00000028128	ENSG00000117525	ENSMODG00000004472	FALSE	FALSE	FALSE	FALSE	TRUE	FALSE
astrocyte	Arap2	ENSMUSG00000037999	ENSG00000047365	ENSMODG00000020518	FALSE	FALSE	FALSE	FALSE	FALSE	FALSE
astrocyte	Efemp1	ENSMUSG00000020467	ENSG00000115380	ENSMODG00000002005	FALSE	TRUE	TRUE	FALSE	FALSE	FALSE
astrocyte	Sfxn5	ENSMUSG00000033720	ENSG00000144040	ENSMODG00000019174	FALSE	FALSE	FALSE	FALSE	FALSE	TRUE
astrocyte	Itpr2	ENSMUSG00000030287	ENSG00000123104	ENSMODG00000016591	FALSE	FALSE	FALSE	FALSE	TRUE	TRUE
astrocyte	Glul	ENSMUSG00000026473	ENSG00000135821	ENSMODG00000006787	FALSE	FALSE	FALSE	FALSE	FALSE	FALSE
astrocyte	Etnppl	ENSMUSG00000019232	ENSG00000164089	ENSMODG00000020597	FALSE	FALSE	FALSE	FALSE	FALSE	FALSE
astrocyte	Mpp6	ENSMUSG00000038388	ENSG00000105926	ENSMODG00000000740	FALSE	FALSE	FALSE	TRUE	FALSE	FALSE
astrocyte	Slc7a11	ENSMUSG00000027737	ENSG00000151012	ENSMODG00000000053	FALSE	FALSE	FALSE	FALSE	FALSE	TRUE
astrocyte	Cdh20	ENSMUSG00000050840	ENSG00000101542	ENSMODG00000004905	FALSE	TRUE	FALSE	FALSE	FALSE	FALSE
astrocyte	Dao	ENSMUSG00000042096	ENSG00000110887	ENSMODG00000002784	FALSE	FALSE	FALSE	FALSE	FALSE	FALSE
astrocyte	Csrp1	ENSMUSG00000026421	ENSG00000159176	ENSMODG00000000403	FALSE	FALSE	FALSE	FALSE	FALSE	FALSE
astrocyte	Ednrb	ENSMUSG00000022122	ENSG00000136160	ENSMODG00000001507	FALSE	FALSE	FALSE	FALSE	FALSE	FALSE
astrocyte	Itpkb	ENSMUSG00000038855	ENSG00000143772	ENSMODG00000006095	FALSE	FALSE	FALSE	FALSE	FALSE	FALSE
astrocyte	Adra1a	ENSMUSG00000045875	ENSG00000120907	ENSMODG00000016673	FALSE	FALSE	FALSE	FALSE	FALSE	FALSE
astrocyte	Phkg1	ENSMUSG00000025537	ENSG00000164776	ENSMODG00000006880	FALSE	FALSE	FALSE	FALSE	FALSE	FALSE
astrocyte	Mertk	ENSMUSG00000014361	ENSG00000153208	ENSMODG00000006666	FALSE	FALSE	TRUE	FALSE	FALSE	FALSE
astrocyte	Samd4	ENSMUSG00000021838	ENSG00000020577	ENSMODG00000011669	FALSE	FALSE	FALSE	FALSE	FALSE	FALSE
astrocyte	Mmd2	ENSMUSG00000039533	ENSG00000136297	ENSMODG00000000933	FALSE	FALSE	FALSE	FALSE	FALSE	FALSE
astrocyte	Spon1	ENSMUSG00000038156	ENSG00000262655	ENSMODG00000006127	FALSE	TRUE	FALSE	FALSE	FALSE	FALSE
astrocyte	Slc1a2	ENSMUSG00000005089	ENSG00000110436	ENSMODG00000019823	FALSE	FALSE	FALSE	FALSE	FALSE	TRUE
astrocyte	Camk2g	ENSMUSG00000021820	ENSG00000148660	ENSMODG00000000536	FALSE	FALSE	FALSE	FALSE	FALSE	FALSE
astrocyte	Timp4	ENSMUSG00000030317	ENSG00000157150	ENSMODG00000006199	FALSE	FALSE	FALSE	FALSE	FALSE	FALSE
astrocyte	Colec12	ENSMUSG00000036103	ENSG00000158270	ENSMODG00000021481	FALSE	FALSE	FALSE	FALSE	FALSE	FALSE
astrocyte	Id4	ENSMUSG00000021379	ENSG00000172201	ENSMODG00000011307	TRUE	FALSE	FALSE	FALSE	FALSE	FALSE
astrocyte	Sdc4	ENSMUSG00000017009	ENSG00000124145	ENSMODG00000016186	FALSE	FALSE	FALSE	FALSE	FALSE	FALSE
astrocyte	Hopx	ENSMUSG00000059325	ENSG00000171476	ENSMODG00000020701	TRUE	FALSE	FALSE	FALSE	FALSE	FALSE
astrocyte	Baalc	ENSMUSG00000022296	ENSG00000164929	ENSMODG00000005631	FALSE	FALSE	FALSE	FALSE	FALSE	FALSE
astrocyte	Kcnn2	ENSMUSG00000054477	ENSG00000080709	ENSMODG00000015701	FALSE	FALSE	FALSE	FALSE	FALSE	TRUE
astrocyte	Kcnj10	ENSMUSG00000044708	ENSG00000177807	ENSMODG00000024584	FALSE	FALSE	FALSE	FALSE	FALSE	TRUE
astrocyte	Slc7a10	ENSMUSG00000030495	ENSG00000130876	ENSMODG00000012202	FALSE	FALSE	FALSE	FALSE	FALSE	TRUE
astrocyte	Pde7b	ENSMUSG00000019990	ENSG00000171408	ENSMODG00000017463	FALSE	FALSE	FALSE	FALSE	FALSE	FALSE
astrocyte	Ptprz1	ENSMUSG00000068748	ENSG00000106278	ENSMODG00000015471	FALSE	FALSE	TRUE	FALSE	FALSE	FALSE
astrocyte	Prex1	ENSMUSG00000039621	ENSG00000124126	ENSMODG00000016258	FALSE	FALSE	FALSE	FALSE	TRUE	FALSE
astrocyte	Pltp	ENSMUSG00000017754	ENSG00000100979	ENSMODG00000013711	FALSE	FALSE	FALSE	FALSE	TRUE	FALSE
astrocyte	Sash1	ENSMUSG00000015305	ENSG00000111961	ENSMODG00000016847	FALSE	FALSE	FALSE	FALSE	FALSE	FALSE
astrocyte	Sparc	ENSMUSG00000018593	ENSG00000113140	ENSMODG00000009028	FALSE	TRUE	FALSE	FALSE	FALSE	FALSE
astrocyte	Prkd1	ENSMUSG00000002688	ENSG00000184304	ENSMODG00000017552	FALSE	FALSE	FALSE	FALSE	FALSE	FALSE
astrocyte	Stard13	ENSMUSG00000016128	ENSG00000133121	ENSMODG00000009691	FALSE	FALSE	FALSE	FALSE	FALSE	FALSE
astrocyte	Bmpr1b	ENSMUSG00000052430	ENSG00000138696	ENSMODG00000019262	FALSE	FALSE	TRUE	FALSE	FALSE	FALSE
astrocyte	Btbd17	ENSMUSG00000000202	ENSG00000204347	ENSMODG00000006809	FALSE	FALSE	FALSE	FALSE	FALSE	FALSE
astrocyte	Arhgef26	ENSMUSG00000036885	ENSG00000114790	ENSMODG00000015830	FALSE	FALSE	FALSE	FALSE	FALSE	FALSE
astrocyte	Sox6	ENSMUSG00000051910	ENSG00000110693	ENSMODG00000007224	TRUE	FALSE	FALSE	FALSE	FALSE	FALSE
astrocyte	Lrig1	ENSMUSG00000030029	ENSG00000144749	ENSMODG00000003264	FALSE	FALSE	FALSE	FALSE	FALSE	FALSE
astrocyte	Nos1ap	ENSMUSG00000038473	ENSG00000198929	ENSMODG00000001013	FALSE	FALSE	FALSE	TRUE	FALSE	FALSE
astrocyte	Plekhh2	ENSMUSG00000040852	ENSG00000152527	ENSMODG00000000515	FALSE	FALSE	FALSE	TRUE	FALSE	FALSE
astrocyte	Pdlim5	ENSMUSG00000028273	ENSG00000163110	ENSMODG00000019264	FALSE	FALSE	FALSE	TRUE	FALSE	FALSE
astrocyte	Cdc42ep4	ENSMUSG00000041598	ENSG00000179604	ENSMODG00000023943	FALSE	FALSE	FALSE	FALSE	FALSE	FALSE
astrocyte	Zcchc24	ENSMUSG00000055538	ENSG00000165424	ENSMODG00000001134	FALSE	FALSE	FALSE	FALSE	FALSE	FALSE
astrocyte	Cdh10	ENSMUSG00000022321	ENSG00000040731	ENSMODG00000004059	FALSE	TRUE	FALSE	FALSE	FALSE	FALSE
astrocyte	Prrx1	ENSMUSG00000026586	ENSG00000116132	ENSMODG00000003582	TRUE	FALSE	FALSE	FALSE	FALSE	FALSE
astrocyte	Acss1	ENSMUSG00000027452	ENSG00000154930	ENSMODG00000006345	FALSE	FALSE	FALSE	FALSE	FALSE	FALSE
astrocyte	Sned1	ENSMUSG00000047793	ENSG00000162804	ENSMODG00000015995	FALSE	FALSE	FALSE	FALSE	FALSE	FALSE
astrocyte	Rgs20	ENSMUSG00000002459	ENSG00000147509	ENSMODG00000009398	FALSE	FALSE	FALSE	FALSE	FALSE	FALSE
astrocyte	Atp13a4	ENSMUSG00000038094	ENSG00000127249	ENSMODG00000015137	FALSE	FALSE	FALSE	FALSE	FALSE	TRUE
astrocyte	Igsf11	ENSMUSG00000022790	ENSG00000144847	ENSMODG00000018186	FALSE	FALSE	FALSE	FALSE	FALSE	FALSE
astrocyte	Fam189a2	ENSMUSG00000071604	ENSG00000135063	ENSMODG00000002869	FALSE	FALSE	FALSE	FALSE	FALSE	FALSE
astrocyte	Gfap	ENSMUSG00000020932	ENSG00000131095	ENSMODG00000011301	FALSE	TRUE	FALSE	FALSE	FALSE	FALSE
astrocyte	Tjp2	ENSMUSG00000024812	ENSG00000119139	ENSMODG00000002938	FALSE	FALSE	FALSE	FALSE	FALSE	FALSE
astrocyte	Gprc5b	ENSMUSG00000008734	ENSG00000167191	ENSMODG00000006628	FALSE	FALSE	FALSE	FALSE	FALSE	FALSE
astrocyte	Grik4	ENSMUSG00000032017	ENSG00000149403	ENSMODG00000013079	FALSE	FALSE	TRUE	FALSE	FALSE	TRUE
astrocyte	Acot11	ENSMUSG00000034853	ENSG00000162390	ENSMODG00000003932	FALSE	FALSE	FALSE	FALSE	FALSE	FALSE
astrocyte	Slc6a1	ENSMUSG00000030310	ENSG00000157103	ENSMODG00000005984	FALSE	FALSE	FALSE	FALSE	FALSE	TRUE
astrocyte	Tcf7l2	ENSMUSG00000024985	ENSG00000148737	ENSMODG00000010133	TRUE	FALSE	FALSE	FALSE	FALSE	FALSE
astrocyte	Thrb	ENSMUSG00000021779	ENSG00000151090	ENSMODG00000014903	TRUE	FALSE	FALSE	FALSE	FALSE	FALSE
astrocyte	Serpine2	ENSMUSG00000026249	ENSG00000135919	ENSMODG00000021201	FALSE	TRUE	FALSE	FALSE	FALSE	FALSE
astrocyte	Arhgef4	ENSMUSG00000037509	ENSG00000136002	ENSMODG00000018631	FALSE	FALSE	FALSE	FALSE	FALSE	FALSE
astrocyte	Trps1	ENSMUSG00000038679	ENSG00000104447	ENSMODG00000004181	TRUE	FALSE	FALSE	FALSE	FALSE	FALSE
astrocyte	Mtss1l	ENSMUSG00000033763	ENSG00000132613	ENSMODG00000014319	FALSE	FALSE	FALSE	TRUE	TRUE	FALSE
astrocyte	Prkg1	ENSMUSG00000052920	ENSG00000185532	ENSMODG00000016471	FALSE	FALSE	FALSE	FALSE	FALSE	FALSE
astrocyte	Rfx4	ENSMUSG00000020037	ENSG00000111783	ENSMODG00000001661	TRUE	FALSE	FALSE	FALSE	FALSE	FALSE
astrocyte	Pcgf5	ENSMUSG00000024805	ENSG00000180628	ENSMODG00000006798	FALSE	FALSE	FALSE	FALSE	FALSE	FALSE
astrocyte	Trpm3	ENSMUSG00000052387	ENSG00000083067	ENSMODG00000002750	FALSE	FALSE	FALSE	FALSE	FALSE	TRUE
astrocyte	Daam2	ENSMUSG00000040260	ENSG00000146122	ENSMODG00000013125	FALSE	FALSE	FALSE	TRUE	FALSE	FALSE
astrocyte	Pcsk6	ENSMUSG00000030513	ENSG00000140479	ENSMODG00000012001	FALSE	TRUE	TRUE	FALSE	FALSE	FALSE
astrocyte	Mfge8	ENSMUSG00000030605	ENSG00000140545	ENSMODG00000019575	FALSE	TRUE	FALSE	FALSE	TRUE	FALSE
astrocyte	Mapk4	ENSMUSG00000024558	ENSG00000141639	ENSMODG00000003819	FALSE	FALSE	FALSE	FALSE	FALSE	FALSE
astrocyte	S1pr1	ENSMUSG00000045092	ENSG00000170989	ENSMODG00000023248	FALSE	FALSE	FALSE	FALSE	TRUE	FALSE
astrocyte	Egfr	ENSMUSG00000020122	ENSG00000146648	ENSMODG00000009033	FALSE	TRUE	TRUE	TRUE	FALSE	FALSE
astrocyte	Gmpr	ENSMUSG00000000253	ENSG00000137198	ENSMODG00000010820	FALSE	FALSE	FALSE	FALSE	FALSE	FALSE
astrocyte	Pdgfrb	ENSMUSG00000024620	ENSG00000113721	ENSMODG00000009737	FALSE	FALSE	TRUE	FALSE	FALSE	FALSE
astrocyte	Elovl2	ENSMUSG00000021364	ENSG00000197977	ENSMODG00000010442	FALSE	FALSE	FALSE	FALSE	FALSE	FALSE
astrocyte	Emid1	ENSMUSG00000034164	ENSG00000186998	ENSMODG00000008605	FALSE	TRUE	FALSE	FALSE	FALSE	FALSE
astrocyte	Jam2	ENSMUSG00000053062	ENSG00000154721	ENSMODG00000021012	FALSE	FALSE	FALSE	FALSE	FALSE	FALSE
astrocyte	Fgf1	ENSMUSG00000036585	ENSG00000113578	ENSMODG00000029105	FALSE	TRUE	TRUE	FALSE	FALSE	FALSE
astrocyte	Limch1	ENSMUSG00000037736	ENSG00000064042	ENSMODG00000020570	FALSE	FALSE	FALSE	TRUE	FALSE	FALSE
astrocyte	Lfng	ENSMUSG00000029570	ENSG00000106003	ENSMODG00000000130	FALSE	FALSE	FALSE	FALSE	FALSE	FALSE
astrocyte	Tnc	ENSMUSG00000028364	ENSG00000041982	ENSMODG00000019592	FALSE	TRUE	FALSE	FALSE	FALSE	FALSE
astrocyte	Gdf10	ENSMUSG00000021943	ENSG00000266524	ENSMODG00000002085	FALSE	FALSE	TRUE	FALSE	FALSE	FALSE
astrocyte	Carmil1	ENSMUSG00000021338	ENSG00000079691	ENSMODG00000011879	FALSE	FALSE	FALSE	FALSE	FALSE	FALSE
astrocyte	Sdc2	ENSMUSG00000022261	ENSG00000169439	ENSMODG00000006882	FALSE	FALSE	FALSE	TRUE	FALSE	FALSE
astrocyte	Pax3	ENSMUSG00000004872	ENSG00000135903	ENSMODG00000021190	TRUE	FALSE	FALSE	FALSE	FALSE	FALSE
astrocyte	Tcf7l1	ENSMUSG00000055799	ENSG00000152284	ENSMODG00000015573	TRUE	FALSE	FALSE	FALSE	FALSE	FALSE
astrocyte	Abhd3	ENSMUSG00000002475	ENSG00000158201	ENSMODG00000021489	FALSE	FALSE	FALSE	FALSE	FALSE	FALSE
astrocyte	Itgb5	ENSMUSG00000022817	ENSG00000082781	ENSMODG00000018360	FALSE	TRUE	FALSE	FALSE	FALSE	FALSE
astrocyte	Phyhipl	ENSMUSG00000037747	ENSG00000165443	ENSMODG00000016112	FALSE	FALSE	FALSE	FALSE	FALSE	FALSE
astrocyte	Slc20a2	ENSMUSG00000037656	ENSG00000168575	ENSMODG00000010176	FALSE	FALSE	FALSE	FALSE	FALSE	TRUE
astrocyte	Arhgap18	ENSMUSG00000039031	ENSG00000146376	ENSMODG00000017629	FALSE	FALSE	FALSE	FALSE	FALSE	FALSE
astrocyte	Zhx3	ENSMUSG00000035877	ENSG00000174306	ENSMODG00000000636	TRUE	FALSE	FALSE	FALSE	FALSE	FALSE
astrocyte	Slc27a1	ENSMUSG00000031808	ENSG00000130304	ENSMODG00000004430	FALSE	FALSE	FALSE	FALSE	FALSE	TRUE
astrocyte	0610040J01Rik	ENSMUSG00000060512	ENSG00000154274	ENSMODG00000020525	FALSE	FALSE	FALSE	FALSE	FALSE	FALSE
astrocyte	Prdm5	ENSMUSG00000029913	ENSG00000138738	ENSMODG00000018942	TRUE	FALSE	FALSE	FALSE	FALSE	FALSE
astrocyte	Tpcn1	ENSMUSG00000032741	ENSG00000186815	ENSMODG00000003481	FALSE	FALSE	FALSE	FALSE	FALSE	TRUE
astrocyte	Sox9	ENSMUSG00000000567	ENSG00000125398	ENSMODG00000006526	TRUE	FALSE	FALSE	FALSE	FALSE	FALSE
astrocyte	Klf9	ENSMUSG00000033863	ENSG00000119138	ENSMODG00000002760	TRUE	FALSE	FALSE	FALSE	FALSE	FALSE
astrocyte	Gramd3	ENSMUSG00000001700	ENSG00000155324	ENSMODG00000001027	FALSE	FALSE	FALSE	FALSE	FALSE	FALSE
astrocyte	Abca1	ENSMUSG00000015243	ENSG00000165029	ENSMODG00000016266	FALSE	FALSE	FALSE	FALSE	FALSE	TRUE
astrocyte	Capn2	ENSMUSG00000026509	ENSG00000162909	ENSMODG00000005094	FALSE	FALSE	FALSE	FALSE	FALSE	FALSE
astrocyte	Rftn2	ENSMUSG00000025978	ENSG00000162944	ENSMODG00000012311	FALSE	FALSE	FALSE	FALSE	FALSE	FALSE
astrocyte	Rfx2	ENSMUSG00000024206	ENSG00000087903	ENSMODG00000001398	TRUE	FALSE	FALSE	FALSE	FALSE	FALSE
astrocyte	Notch2	ENSMUSG00000027878	ENSG00000134250	ENSMODG00000018700	FALSE	FALSE	FALSE	FALSE	FALSE	FALSE
astrocyte	Caskin1	ENSMUSG00000033597	ENSG00000167971	ENSMODG00000015934	FALSE	FALSE	FALSE	FALSE	FALSE	FALSE
astrocyte	Pfkfb3	ENSMUSG00000026773	ENSG00000170525	ENSMODG00000016654	FALSE	FALSE	FALSE	FALSE	FALSE	FALSE
astrocyte	Rab31	ENSMUSG00000056515	ENSG00000168461	ENSMODG00000021443	FALSE	FALSE	FALSE	FALSE	FALSE	FALSE
astrocyte	Lgi1	ENSMUSG00000067242	ENSG00000108231	ENSMODG00000005784	FALSE	FALSE	FALSE	FALSE	FALSE	FALSE
astrocyte	Rab34	ENSMUSG00000002059	ENSG00000109113	ENSMODG00000019295	FALSE	FALSE	FALSE	FALSE	FALSE	FALSE
astrocyte	Cmya5	ENSMUSG00000047419	ENSG00000164309	ENSMODG00000019711	FALSE	FALSE	FALSE	FALSE	FALSE	FALSE
astrocyte	Paqr6	ENSMUSG00000041423	ENSG00000160781	ENSMODG00000016910	FALSE	FALSE	FALSE	FALSE	FALSE	FALSE
astrocyte	Amer2	ENSMUSG00000021986	ENSG00000165566	ENSMODG00000008548	FALSE	FALSE	FALSE	FALSE	TRUE	FALSE
astrocyte	Gsap	ENSMUSG00000039934	ENSG00000186088	ENSMODG00000017169	FALSE	FALSE	FALSE	FALSE	FALSE	FALSE
astrocyte	Pnpla7	ENSMUSG00000036833	ENSG00000130653	ENSMODG00000017152	FALSE	FALSE	FALSE	FALSE	FALSE	FALSE
astrocyte	Foxo1	ENSMUSG00000044167	ENSG00000150907	ENSMODG00000010342	TRUE	FALSE	FALSE	FALSE	FALSE	FALSE
astrocyte	Mob3b	ENSMUSG00000073910	ENSG00000120162	ENSMODG00000004294	FALSE	FALSE	FALSE	FALSE	FALSE	FALSE
astrocyte	Gjb6	ENSMUSG00000040055	ENSG00000121742	ENSMODG00000024158	FALSE	FALSE	FALSE	FALSE	FALSE	FALSE
astrocyte	Bcan	ENSMUSG00000004892	ENSG00000132692	ENSMODG00000016815	FALSE	TRUE	FALSE	FALSE	FALSE	FALSE
astrocyte	Rhoj	ENSMUSG00000046768	ENSG00000126785	ENSMODG00000008950	FALSE	FALSE	FALSE	FALSE	FALSE	FALSE
astrocyte	Rgl1	ENSMUSG00000026482	ENSG00000143344	ENSMODG00000007272	FALSE	FALSE	FALSE	FALSE	FALSE	FALSE
astrocyte	Gabra4	ENSMUSG00000029211	ENSG00000109158	ENSMODG00000020606	FALSE	FALSE	TRUE	FALSE	FALSE	TRUE
astrocyte	Mfap3l	ENSMUSG00000031647	ENSG00000198948	ENSMODG00000003046	FALSE	FALSE	FALSE	FALSE	FALSE	FALSE
astrocyte	Npl	ENSMUSG00000042684	ENSG00000135838	ENSMODG00000006901	FALSE	FALSE	FALSE	FALSE	FALSE	FALSE
astrocyte	Kifc3	ENSMUSG00000031788	ENSG00000140859	ENSMODG00000014047	FALSE	FALSE	FALSE	FALSE	FALSE	FALSE
astrocyte	Wwc1	ENSMUSG00000018849	ENSG00000113645	ENSMODG00000007383	FALSE	FALSE	FALSE	FALSE	FALSE	FALSE
astrocyte	Etv5	ENSMUSG00000013089	ENSG00000244405	ENSMODG00000013273	TRUE	FALSE	FALSE	FALSE	FALSE	FALSE
astrocyte	Mkx	ENSMUSG00000061013	ENSG00000150051	ENSMODG00000008244	TRUE	FALSE	FALSE	FALSE	FALSE	FALSE
astrocyte	Tesk2	ENSMUSG00000033985	ENSG00000070759	ENSMODG00000002412	FALSE	FALSE	TRUE	FALSE	FALSE	FALSE
astrocyte	Phka1	ENSMUSG00000034055	ENSG00000067177	ENSMODG00000011092	FALSE	FALSE	FALSE	FALSE	FALSE	FALSE
astrocyte	Fxyd1	ENSMUSG00000036570	ENSG00000266964	ENSMODG00000023777	FALSE	FALSE	FALSE	FALSE	FALSE	FALSE
astrocyte	Slc25a33	ENSMUSG00000028982	ENSG00000171612	ENSMODG00000003059	FALSE	FALSE	FALSE	FALSE	FALSE	FALSE
astrocyte	Ttpa	ENSMUSG00000073988	ENSG00000137561	ENSMODG00000008268	FALSE	FALSE	FALSE	FALSE	TRUE	FALSE
astrocyte	Plxnb1	ENSMUSG00000053646	ENSG00000164050	ENSMODG00000014384	FALSE	FALSE	FALSE	FALSE	FALSE	FALSE
astrocyte	Nacc2	ENSMUSG00000026932	ENSG00000148411	ENSMODG00000017546	FALSE	FALSE	FALSE	FALSE	FALSE	FALSE
astrocyte	Spry2	ENSMUSG00000022114	ENSG00000136158	ENSMODG00000001592	FALSE	FALSE	FALSE	FALSE	FALSE	FALSE
astrocyte	Vegfa	ENSMUSG00000023951	ENSG00000112715	ENSMODG00000018950	FALSE	TRUE	TRUE	FALSE	FALSE	FALSE
astrocyte	Gsdme	ENSMUSG00000029821	ENSG00000105928	ENSMODG00000000728	FALSE	FALSE	FALSE	FALSE	TRUE	FALSE
astrocyte	Ddr2	ENSMUSG00000026674	ENSG00000162733	ENSMODG00000001151	FALSE	TRUE	TRUE	FALSE	FALSE	FALSE
astrocyte	Snta1	ENSMUSG00000027488	ENSG00000101400	ENSMODG00000003050	FALSE	FALSE	FALSE	FALSE	FALSE	FALSE
astrocyte	Pmp22	ENSMUSG00000018217	ENSG00000109099	ENSMODG00000007800	FALSE	FALSE	FALSE	FALSE	FALSE	FALSE
astrocyte	Phgdh	ENSMUSG00000053398	ENSG00000092621	ENSMODG00000005422	FALSE	FALSE	FALSE	FALSE	FALSE	FALSE
astrocyte	Micall2	ENSMUSG00000036718	ENSG00000164877	ENSMODG00000008843	FALSE	FALSE	FALSE	TRUE	FALSE	FALSE
astrocyte	St5	ENSMUSG00000031024	ENSG00000166444	ENSMODG00000007524	FALSE	FALSE	FALSE	FALSE	FALSE	FALSE
astrocyte	Bbs2	ENSMUSG00000031755	ENSG00000125124	ENSMODG00000013389	FALSE	FALSE	FALSE	FALSE	FALSE	FALSE
astrocyte	Nr1d2	ENSMUSG00000021775	ENSG00000174738	ENSMODG00000014892	TRUE	FALSE	FALSE	FALSE	FALSE	FALSE
astrocyte	Ranbp3l	ENSMUSG00000048424	ENSG00000164188	ENSMODG00000020355	FALSE	FALSE	FALSE	FALSE	FALSE	FALSE
astrocyte	Nfic	ENSMUSG00000055053	ENSG00000141905	ENSMODG00000006935	TRUE	FALSE	FALSE	FALSE	FALSE	FALSE
astrocyte	Abi3bp	ENSMUSG00000035258	ENSG00000154175	ENSMODG00000002010	FALSE	FALSE	FALSE	FALSE	FALSE	FALSE
astrocyte	Abcd2	ENSMUSG00000055782	ENSG00000173208	ENSMODG00000018538	FALSE	FALSE	FALSE	FALSE	FALSE	FALSE
astrocyte	Frem1	ENSMUSG00000059049	ENSG00000164946	ENSMODG00000014986	FALSE	FALSE	FALSE	FALSE	FALSE	FALSE
astrocyte	Wwtr1	ENSMUSG00000027803	ENSG00000018408	ENSMODG00000021266	FALSE	FALSE	FALSE	FALSE	FALSE	FALSE
astrocyte	2900026A02Rik	ENSMUSG00000051339	ENSG00000197077	ENSMODG00000010377	FALSE	FALSE	FALSE	FALSE	FALSE	FALSE
astrocyte	Sept8	ENSMUSG00000018398	ENSG00000164402	ENSMODG00000013909	FALSE	FALSE	FALSE	FALSE	FALSE	FALSE
astrocyte	Ppara	ENSMUSG00000022383	ENSG00000186951	ENSMODG00000007365	TRUE	FALSE	FALSE	FALSE	FALSE	FALSE
astrocyte	Vstm4	ENSMUSG00000050666	ENSG00000165633	ENSMODG00000002325	FALSE	FALSE	FALSE	FALSE	FALSE	FALSE
astrocyte	Decr1	ENSMUSG00000028223	ENSG00000104325	ENSMODG00000007644	FALSE	FALSE	FALSE	FALSE	FALSE	FALSE
astrocyte	Cyp27a1	ENSMUSG00000026170	ENSG00000135929	ENSMODG00000015372	FALSE	FALSE	FALSE	FALSE	FALSE	FALSE
astrocyte	Gramd2	ENSMUSG00000074259	ENSG00000175318	ENSMODG00000001901	FALSE	FALSE	FALSE	FALSE	TRUE	FALSE
astrocyte	Ccs	ENSMUSG00000034108	ENSG00000173992	ENSMODG00000008076	FALSE	FALSE	FALSE	FALSE	FALSE	FALSE
astrocyte	Ttyh2	ENSMUSG00000034714	ENSG00000141540	ENSMODG00000006708	FALSE	FALSE	FALSE	FALSE	FALSE	TRUE
astrocyte	Fam213a	ENSMUSG00000021792	ENSG00000122378	ENSMODG00000001545	FALSE	FALSE	FALSE	FALSE	FALSE	FALSE
astrocyte	Mitf	ENSMUSG00000035158	ENSG00000187098	ENSMODG00000003754	TRUE	FALSE	FALSE	FALSE	FALSE	FALSE
astrocyte	Per1	ENSMUSG00000020893	ENSG00000179094	ENSMODG00000007769	FALSE	FALSE	FALSE	FALSE	FALSE	FALSE
astrocyte	Ikzf2	ENSMUSG00000025997	ENSG00000030419	ENSMODG00000015683	TRUE	FALSE	FALSE	FALSE	FALSE	FALSE
astrocyte	Oplah	ENSMUSG00000022562	ENSG00000178814	ENSMODG00000010431	FALSE	FALSE	FALSE	FALSE	FALSE	FALSE
astrocyte	Hhatl	ENSMUSG00000032523	ENSG00000010282	ENSMODG00000013592	FALSE	FALSE	FALSE	FALSE	FALSE	FALSE
astrocyte	Srebf1	ENSMUSG00000020538	ENSG00000072310	ENSMODG00000014074	TRUE	FALSE	FALSE	FALSE	FALSE	FALSE
astrocyte	Notch1	ENSMUSG00000026923	ENSG00000148400	ENSMODG00000017591	FALSE	FALSE	FALSE	FALSE	FALSE	FALSE
astrocyte	Bbox1	ENSMUSG00000041660	ENSG00000129151	ENSMODG00000009421	FALSE	FALSE	FALSE	FALSE	FALSE	FALSE
astrocyte	Fgfrl1	ENSMUSG00000008090	ENSG00000127418	ENSMODG00000004433	FALSE	TRUE	TRUE	FALSE	FALSE	FALSE
astrocyte	Maob	ENSMUSG00000040147	ENSG00000069535	ENSMODG00000021092	FALSE	FALSE	FALSE	FALSE	FALSE	FALSE
astrocyte	Slc12a4	ENSMUSG00000017765	ENSG00000124067	ENSMODG00000005393	FALSE	FALSE	FALSE	FALSE	FALSE	TRUE
astrocyte	Colgalt2	ENSMUSG00000032649	ENSG00000198756	ENSMODG00000007299	FALSE	FALSE	FALSE	FALSE	FALSE	FALSE
astrocyte	Anxa5	ENSMUSG00000027712	ENSG00000164111	ENSMODG00000018936	FALSE	TRUE	FALSE	FALSE	TRUE	TRUE
astrocyte	Slc38a3	ENSMUSG00000010064	ENSG00000188338	ENSMODG00000012273	FALSE	FALSE	FALSE	FALSE	FALSE	TRUE
astrocyte	Aass	ENSMUSG00000029695	ENSG00000008311	ENSMODG00000015461	FALSE	FALSE	FALSE	FALSE	FALSE	FALSE
astrocyte	Nsmf	ENSMUSG00000006476	ENSG00000165802	ENSMODG00000017128	FALSE	FALSE	FALSE	FALSE	FALSE	FALSE
astrocyte	Fhl5	ENSMUSG00000028259	ENSG00000112214	ENSMODG00000018134	FALSE	FALSE	FALSE	FALSE	FALSE	FALSE
astrocyte	Ephx2	ENSMUSG00000022040	ENSG00000120915	ENSMODG00000015948	FALSE	FALSE	FALSE	FALSE	FALSE	FALSE
astrocyte	Nfe2l2	ENSMUSG00000015839	ENSG00000116044	ENSMODG00000009624	TRUE	FALSE	FALSE	FALSE	FALSE	FALSE
astrocyte	Nid1	ENSMUSG00000005397	ENSG00000116962	ENSMODG00000008119	FALSE	TRUE	FALSE	FALSE	FALSE	FALSE
astrocyte	Arhgef6	ENSMUSG00000031133	ENSG00000129675	ENSMODG00000014073	FALSE	FALSE	FALSE	FALSE	FALSE	FALSE
astrocyte	Tnfrsf19	ENSMUSG00000060548	ENSG00000127863	ENSMODG00000008428	FALSE	FALSE	FALSE	FALSE	FALSE	FALSE
astrocyte	Cd44	ENSMUSG00000005087	ENSG00000026508	ENSMODG00000019822	FALSE	TRUE	TRUE	FALSE	FALSE	FALSE
astrocyte	Tef	ENSMUSG00000022389	ENSG00000167074	ENSMODG00000016547	TRUE	FALSE	FALSE	FALSE	FALSE	FALSE
astrocyte	Insig1	ENSMUSG00000045294	ENSG00000186480	ENSMODG00000004974	FALSE	FALSE	FALSE	FALSE	FALSE	FALSE
astrocyte	Rhoq	ENSMUSG00000024143	ENSG00000119729	ENSMODG00000000965	FALSE	FALSE	FALSE	FALSE	FALSE	FALSE
astrocyte	Smpdl3a	ENSMUSG00000019872	ENSG00000172594	ENSMODG00000017732	FALSE	FALSE	FALSE	FALSE	FALSE	FALSE
astrocyte	Arap1	ENSMUSG00000032812	ENSG00000186635	ENSMODG00000007803	FALSE	FALSE	FALSE	FALSE	TRUE	FALSE
astrocyte	Cpt1a	ENSMUSG00000024900	ENSG00000110090	ENSMODG00000003995	FALSE	FALSE	FALSE	FALSE	FALSE	FALSE
astrocyte	Adamts9	ENSMUSG00000030022	ENSG00000163638	ENSMODG00000003140	FALSE	FALSE	FALSE	FALSE	FALSE	FALSE
astrocyte	Pparg	ENSMUSG00000000440	ENSG00000132170	ENSMODG00000006233	TRUE	FALSE	FALSE	FALSE	FALSE	FALSE
astrocyte	Cbln3	ENSMUSG00000040380	ENSG00000139899	ENSMODG00000002962	FALSE	FALSE	FALSE	FALSE	FALSE	FALSE
astrocyte	Kremen1	ENSMUSG00000020393	ENSG00000183762	ENSMODG00000014939	FALSE	FALSE	FALSE	FALSE	FALSE	FALSE
astrocyte	Pik3ip1	ENSMUSG00000034614	ENSG00000100100	ENSMODG00000009671	FALSE	FALSE	FALSE	FALSE	FALSE	FALSE
astrocyte	Pbxip1	ENSMUSG00000042613	ENSG00000163346	ENSMODG00000017146	FALSE	FALSE	FALSE	FALSE	FALSE	FALSE
astrocyte	Ttll8	ENSMUSG00000022388	ENSG00000138892	ENSMODG00000005379	FALSE	FALSE	FALSE	FALSE	FALSE	FALSE
astrocyte	Spg20	ENSMUSG00000036580	ENSG00000133104	ENSMODG00000009980	FALSE	FALSE	FALSE	FALSE	FALSE	FALSE
astrocyte	Tob2	ENSMUSG00000048546	ENSG00000183864	ENSMODG00000016552	FALSE	FALSE	FALSE	FALSE	FALSE	FALSE
astrocyte	Rida	ENSMUSG00000022323	ENSG00000132541	ENSMODG00000006575	FALSE	FALSE	FALSE	FALSE	FALSE	FALSE
astrocyte	Bhlhe41	ENSMUSG00000030256	ENSG00000123095	ENSMODG00000016551	TRUE	FALSE	FALSE	FALSE	FALSE	FALSE
astrocyte	Gas2l1	ENSMUSG00000034201	ENSG00000185340	ENSMODG00000008732	FALSE	FALSE	FALSE	FALSE	FALSE	FALSE
astrocyte	Sox13	ENSMUSG00000070643	ENSG00000143842	ENSMODG00000001192	TRUE	FALSE	FALSE	FALSE	FALSE	FALSE
astrocyte	Fah	ENSMUSG00000030630	ENSG00000103876	ENSMODG00000019427	FALSE	FALSE	FALSE	FALSE	FALSE	FALSE
astrocyte	Sox8	ENSMUSG00000024176	ENSG00000005513	ENSMODG00000016905	TRUE	FALSE	FALSE	FALSE	FALSE	FALSE
astrocyte	Smad9	ENSMUSG00000027796	ENSG00000120693	ENSMODG00000010017	TRUE	FALSE	FALSE	FALSE	FALSE	FALSE
astrocyte	Lamb2	ENSMUSG00000052911	ENSG00000172037	ENSMODG00000013288	FALSE	TRUE	FALSE	FALSE	FALSE	FALSE
astrocyte	Sorbs3	ENSMUSG00000022091	ENSG00000120896	ENSMODG00000009368	FALSE	FALSE	FALSE	FALSE	FALSE	FALSE
astrocyte	Lrrk2	ENSMUSG00000036273	ENSG00000188906	ENSMODG00000018556	FALSE	FALSE	FALSE	TRUE	FALSE	FALSE
astrocyte	Dmpk	ENSMUSG00000030409	ENSG00000104936	ENSMODG00000021535	FALSE	FALSE	FALSE	FALSE	FALSE	FALSE
astrocyte	Plcd3	ENSMUSG00000020937	ENSG00000161714	ENSMODG00000011222	FALSE	FALSE	FALSE	FALSE	FALSE	FALSE
astrocyte	Fyco1	ENSMUSG00000025241	ENSG00000163820	ENSMODG00000011432	FALSE	FALSE	FALSE	FALSE	FALSE	FALSE
astrocyte	Synm	ENSMUSG00000030554	ENSG00000182253	ENSMODG00000012752	FALSE	FALSE	FALSE	FALSE	FALSE	FALSE
astrocyte	Tob1	ENSMUSG00000037573	ENSG00000141232	ENSMODG00000012678	FALSE	FALSE	FALSE	FALSE	FALSE	FALSE
astrocyte	Tns1	ENSMUSG00000055322	ENSG00000079308	ENSMODG00000015529	FALSE	FALSE	FALSE	TRUE	FALSE	FALSE
astrocyte	Ctdsp2	ENSMUSG00000078429	ENSG00000175215	ENSMODG00000021353	FALSE	FALSE	FALSE	FALSE	FALSE	FALSE
astrocyte	Stk17b	ENSMUSG00000026094	ENSG00000081320	ENSMODG00000012121	FALSE	FALSE	FALSE	FALSE	FALSE	FALSE
astrocyte	Tmbim1	ENSMUSG00000006301	ENSG00000135926	ENSMODG00000015501	FALSE	FALSE	TRUE	FALSE	FALSE	FALSE
astrocyte	Acsf2	ENSMUSG00000076435	ENSG00000167107	ENSMODG00000020902	FALSE	FALSE	FALSE	FALSE	FALSE	FALSE
astrocyte	Ttc38	ENSMUSG00000035944	ENSG00000075234	ENSMODG00000007396	FALSE	FALSE	FALSE	FALSE	FALSE	FALSE
astrocyte	Ccdc13	ENSMUSG00000079235	ENSG00000244607	ENSMODG00000013599	FALSE	FALSE	FALSE	FALSE	FALSE	FALSE
astrocyte	Aga	ENSMUSG00000031521	ENSG00000038002	ENSMODG00000003821	FALSE	FALSE	FALSE	FALSE	FALSE	FALSE
astrocyte	Usp2	ENSMUSG00000032010	ENSG00000036672	ENSMODG00000013213	FALSE	FALSE	FALSE	FALSE	FALSE	FALSE
astrocyte	Ppm1m	ENSMUSG00000020253	ENSG00000164088	ENSMODG00000011632	FALSE	FALSE	FALSE	FALSE	FALSE	FALSE
astrocyte	Grtp1	ENSMUSG00000038515	ENSG00000139835	ENSMODG00000003875	FALSE	FALSE	FALSE	FALSE	FALSE	FALSE
astrocyte	Syne3	ENSMUSG00000054150	ENSG00000176438	ENSMODG00000012654	FALSE	FALSE	FALSE	TRUE	FALSE	FALSE
astrocyte	Ccdc24	ENSMUSG00000078588	ENSG00000159214	ENSMODG00000025317	FALSE	FALSE	FALSE	FALSE	FALSE	FALSE
astrocyte	Epas1	ENSMUSG00000024140	ENSG00000116016	ENSMODG00000000953	TRUE	FALSE	FALSE	FALSE	FALSE	FALSE
astrocyte	Nfkbia	ENSMUSG00000021025	ENSG00000100906	ENSMODG00000012801	FALSE	FALSE	FALSE	FALSE	FALSE	FALSE
astrocyte	Ctdsp1	ENSMUSG00000026176	ENSG00000144579	ENSMODG00000015431	FALSE	FALSE	FALSE	FALSE	FALSE	FALSE
astrocyte	Tfeb	ENSMUSG00000023990	ENSG00000112561	ENSMODG00000012916	TRUE	FALSE	FALSE	FALSE	FALSE	FALSE
astrocyte	Chst1	ENSMUSG00000027221	ENSG00000175264	ENSMODG00000024450	FALSE	FALSE	FALSE	FALSE	FALSE	FALSE
astrocyte	Tapbp	ENSMUSG00000024308	ENSG00000231925	ENSMODG00000014159	FALSE	FALSE	FALSE	FALSE	FALSE	FALSE
astrocyte	S100a1	ENSMUSG00000044080	ENSG00000160678	ENSMODG00000017368	FALSE	FALSE	FALSE	FALSE	FALSE	FALSE
astrocyte	Tep1	ENSMUSG00000006281	ENSG00000129566	ENSMODG00000007200	FALSE	FALSE	FALSE	FALSE	FALSE	FALSE
astrocyte	Gpt	ENSMUSG00000022546	ENSG00000167701	ENSMODG00000010974	FALSE	FALSE	FALSE	FALSE	FALSE	FALSE
astrocyte	Mxra8	ENSMUSG00000029070	ENSG00000162576	ENSMODG00000006413	FALSE	FALSE	FALSE	FALSE	FALSE	FALSE
astrocyte	Tpp1	ENSMUSG00000030894	ENSG00000166340	ENSMODG00000018566	FALSE	FALSE	FALSE	FALSE	FALSE	FALSE
astrocyte	Acox2	ENSMUSG00000021751	ENSG00000168306	ENSMODG00000019611	FALSE	FALSE	FALSE	FALSE	FALSE	FALSE
astrocyte	Dusp6	ENSMUSG00000019960	ENSG00000139318	ENSMODG00000020516	FALSE	FALSE	FALSE	FALSE	FALSE	FALSE
astrocyte	Hr	ENSMUSG00000022096	ENSG00000168453	ENSMODG00000009614	FALSE	FALSE	FALSE	FALSE	FALSE	FALSE
astrocyte	Lrrc2	ENSMUSG00000032495	ENSG00000163827	ENSMODG00000000566	FALSE	FALSE	FALSE	FALSE	FALSE	FALSE
astrocyte	Slc4a2	ENSMUSG00000028962	ENSG00000164889	ENSMODG00000004225	FALSE	FALSE	FALSE	FALSE	FALSE	TRUE
astrocyte	Gadd45b	ENSMUSG00000015312	ENSG00000099860	ENSMODG00000004843	FALSE	FALSE	FALSE	FALSE	FALSE	FALSE
astrocyte	Bhlhe40	ENSMUSG00000030103	ENSG00000134107	ENSMODG00000004516	TRUE	FALSE	FALSE	FALSE	FALSE	FALSE
astrocyte	Arsa	ENSMUSG00000022620	ENSG00000100299	ENSMODG00000006070	FALSE	FALSE	FALSE	FALSE	FALSE	FALSE
astrocyte	Slc30a1	ENSMUSG00000037434	ENSG00000170385	ENSMODG00000002730	FALSE	FALSE	FALSE	FALSE	FALSE	TRUE
astrocyte	Csf1	ENSMUSG00000014599	ENSG00000184371	ENSMODG00000001827	FALSE	FALSE	TRUE	FALSE	FALSE	FALSE
astrocyte	Acbd4	ENSMUSG00000056938	ENSG00000181513	ENSMODG00000011190	FALSE	FALSE	FALSE	FALSE	FALSE	FALSE
astrocyte	Acadl	ENSMUSG00000026003	ENSG00000115361	ENSMODG00000015819	FALSE	FALSE	FALSE	FALSE	FALSE	FALSE
astrocyte	Nfkbiz	ENSMUSG00000035356	ENSG00000144802	ENSMODG00000001888	FALSE	FALSE	FALSE	FALSE	FALSE	FALSE
astrocyte	Bambi	ENSMUSG00000024232	ENSG00000095739	ENSMODG00000008021	FALSE	FALSE	FALSE	FALSE	FALSE	FALSE
astrocyte	Arid5a	ENSMUSG00000037447	ENSG00000196843	ENSMODG00000008611	TRUE	FALSE	FALSE	FALSE	FALSE	FALSE
astrocyte	Zdhhc12	ENSMUSG00000015335	ENSG00000160446	ENSMODG00000006407	FALSE	FALSE	FALSE	FALSE	FALSE	FALSE
astrocyte	Abhd4	ENSMUSG00000040997	ENSG00000100439	ENSMODG00000005609	FALSE	FALSE	FALSE	FALSE	FALSE	FALSE
astrocyte	Zfp651	ENSMUSG00000013419	ENSG00000114853	ENSMODG00000013582	TRUE	FALSE	FALSE	FALSE	FALSE	FALSE
GABA_DN_defined	Zfhx3	ENSMUSG00000038872	ENSG00000140836	ENSMODG00000002600	TRUE	FALSE	FALSE	FALSE	FALSE	FALSE
GABA_DN_defined	Zfhx4	ENSMUSG00000025255	ENSG00000091656	ENSMODG00000006777	TRUE	FALSE	FALSE	FALSE	FALSE	FALSE
GABA_DN_defined	Adarb2	ENSMUSG00000052551	ENSG00000185736	ENSMODG00000006359	FALSE	FALSE	FALSE	FALSE	FALSE	FALSE
GABA_DN_defined	Grik3	ENSMUSG00000001985	ENSG00000163873	ENSMODG00000017802	FALSE	FALSE	TRUE	FALSE	FALSE	TRUE
GABA_DN_defined	Ptchd1	ENSMUSG00000041552	ENSG00000165186	ENSMODG00000007811	FALSE	FALSE	FALSE	FALSE	FALSE	FALSE
GABA_DN_defined	Tox	ENSMUSG00000041272	ENSG00000198846	ENSMODG00000008712	TRUE	FALSE	FALSE	FALSE	FALSE	FALSE
GABA_DN_defined	Syt4	ENSMUSG00000024261	ENSG00000132872	ENSMODG00000000187	FALSE	FALSE	FALSE	TRUE	TRUE	FALSE
GABA_DN_defined	Samd5	ENSMUSG00000060487	ENSG00000203727	ENSMODG00000028139	FALSE	FALSE	FALSE	FALSE	FALSE	FALSE
GABA_DN_defined	Dchs2	ENSMUSG00000102692	ENSG00000197410	ENSMODG00000001199	FALSE	FALSE	FALSE	FALSE	FALSE	FALSE
GABA_DN_defined	Gad2	ENSMUSG00000026787	ENSG00000136750	ENSMODG00000008626	FALSE	FALSE	FALSE	FALSE	FALSE	FALSE
GABA_DN_defined	Celf4	ENSMUSG00000024268	ENSG00000101489	ENSMODG00000000306	FALSE	FALSE	FALSE	FALSE	FALSE	FALSE
GABA_DN_defined	Nyap2	ENSMUSG00000054976	ENSG00000144460	ENSMODG00000021206	FALSE	FALSE	FALSE	FALSE	FALSE	FALSE
GABA_DN_defined	A830018L16Rik	ENSMUSG00000057715	ENSG00000165084	ENSMODG00000007483	FALSE	FALSE	FALSE	FALSE	FALSE	FALSE
GABA_DN_defined	Kctd16	ENSMUSG00000051401	ENSG00000183775	ENSMODG00000023742	FALSE	FALSE	FALSE	FALSE	FALSE	FALSE
GABA_DN_defined	Sulf2	ENSMUSG00000006800	ENSG00000196562	ENSMODG00000016247	FALSE	TRUE	FALSE	FALSE	FALSE	FALSE
GABA_DN_defined	Sorcs3	ENSMUSG00000063434	ENSG00000156395	ENSMODG00000010798	FALSE	FALSE	FALSE	FALSE	FALSE	FALSE
GABA_DN_defined	Grik4	ENSMUSG00000032017	ENSG00000149403	ENSMODG00000013079	FALSE	FALSE	TRUE	FALSE	FALSE	TRUE
GABA_DN_defined	Ina	ENSMUSG00000034336	ENSG00000148798	ENSMODG00000011125	FALSE	FALSE	FALSE	FALSE	FALSE	FALSE
GABA_DN_defined	Ankrd55	ENSMUSG00000049985	ENSG00000164512	ENSMODG00000019520	FALSE	FALSE	FALSE	FALSE	FALSE	FALSE
GABA_DN_defined	Irx2	ENSMUSG00000001504	ENSG00000170561	ENSMODG00000001446	TRUE	FALSE	FALSE	FALSE	FALSE	FALSE
GABA_DN_defined	Pcdh17	ENSMUSG00000035566	ENSG00000118946	ENSMODG00000006409	FALSE	FALSE	FALSE	FALSE	FALSE	FALSE
GABA_DN_defined	Scn9a	ENSMUSG00000075316	ENSG00000169432	ENSMODG00000006587	FALSE	FALSE	FALSE	FALSE	FALSE	TRUE
GABA_DN_defined	Lhx1	ENSMUSG00000018698	ENSG00000273706	ENSMODG00000003300	TRUE	FALSE	FALSE	FALSE	FALSE	FALSE
GABA_DN_defined	Nrsn1	ENSMUSG00000048978	ENSG00000152954	ENSMODG00000011435	FALSE	FALSE	FALSE	FALSE	FALSE	FALSE
GABA_DN_defined	Chd5	ENSMUSG00000005045	ENSG00000116254	ENSMODG00000006294	FALSE	FALSE	FALSE	FALSE	FALSE	FALSE
GABA_DN_defined	Jakmip1	ENSMUSG00000063646	ENSG00000152969	ENSMODG00000002810	FALSE	FALSE	FALSE	FALSE	FALSE	FALSE
GABA_DN_defined	Cxxc4	ENSMUSG00000044365	ENSG00000168772	ENSMODG00000020651	FALSE	FALSE	FALSE	FALSE	FALSE	FALSE
GABA_DN_defined	Slc32a1	ENSMUSG00000037771	ENSG00000101438	ENSMODG00000000429	FALSE	FALSE	FALSE	FALSE	FALSE	TRUE
GABA_DN_defined	Nrp2	ENSMUSG00000025969	ENSG00000118257	ENSMODG00000016052	FALSE	TRUE	TRUE	FALSE	FALSE	FALSE
GABA_DN_defined	Slc1a1	ENSMUSG00000024935	ENSG00000106688	ENSMODG00000015399	FALSE	FALSE	FALSE	FALSE	FALSE	TRUE
GABA_DN_defined	Dmbx1	ENSMUSG00000028707	ENSG00000197587	ENSMODG00000001963	TRUE	FALSE	FALSE	FALSE	FALSE	FALSE
GABA_DN_defined	Vstm2a	ENSMUSG00000048834	ENSG00000170419	ENSMODG00000009103	FALSE	FALSE	FALSE	FALSE	FALSE	FALSE
GABA_DN_defined	Scml4	ENSMUSG00000044770	ENSG00000146285	ENSMODG00000018013	FALSE	FALSE	FALSE	FALSE	FALSE	FALSE
GABA_DN_defined	Lhx5	ENSMUSG00000029595	ENSG00000089116	ENSMODG00000027538	TRUE	FALSE	FALSE	FALSE	FALSE	FALSE
GABA_DN_defined	Gm1043	ENSMUSG00000070823	ENSG00000181215	ENSMODG00000029793	FALSE	FALSE	FALSE	FALSE	FALSE	FALSE
GABA_DN_defined	Gpr139	ENSMUSG00000066197	ENSG00000180269	ENSMODG00000006637	FALSE	FALSE	FALSE	FALSE	FALSE	FALSE
GABA_DN_defined	Ano3	ENSMUSG00000074968	ENSG00000134343	ENSMODG00000009376	FALSE	FALSE	FALSE	FALSE	FALSE	FALSE
GABA_DN_defined	Psd2	ENSMUSG00000024347	ENSG00000146005	ENSMODG00000011765	FALSE	FALSE	FALSE	FALSE	TRUE	FALSE
GABA_DN_defined	Hcn4	ENSMUSG00000032338	ENSG00000138622	ENSMODG00000009883	FALSE	FALSE	FALSE	FALSE	FALSE	FALSE
GABA_DN_defined	Lgi2	ENSMUSG00000039252	ENSG00000153012	ENSMODG00000000460	FALSE	FALSE	FALSE	FALSE	FALSE	FALSE
GABA_DN_defined	Stx1a	ENSMUSG00000007207	ENSG00000106089	ENSMODG00000013824	FALSE	FALSE	FALSE	FALSE	FALSE	FALSE
GABA_DN_defined	Irx1	ENSMUSG00000060969	ENSG00000170549	ENSMODG00000001451	TRUE	FALSE	FALSE	FALSE	FALSE	FALSE
GABA_DN_defined	Epha10	ENSMUSG00000028876	ENSG00000183317	ENSMODG00000017759	FALSE	FALSE	TRUE	FALSE	FALSE	FALSE
GABA_DN_defined	Rab27b	ENSMUSG00000024511	ENSG00000041353	ENSMODG00000020460	FALSE	FALSE	FALSE	FALSE	FALSE	FALSE
GABA_DN_defined	Gmip	ENSMUSG00000036246	ENSG00000089639	ENSMODG00000004677	FALSE	FALSE	FALSE	FALSE	FALSE	FALSE
GC_defined	Gabra6	ENSMUSG00000020428	ENSG00000145863	ENSMODG00000007781	FALSE	FALSE	TRUE	FALSE	FALSE	TRUE
GC_defined	Cbln3	ENSMUSG00000040380	ENSG00000139899	ENSMODG00000002962	FALSE	FALSE	FALSE	FALSE	FALSE	FALSE
GC_defined	Fat2	ENSMUSG00000055333	ENSG00000086570	ENSMODG00000009050	FALSE	FALSE	FALSE	FALSE	FALSE	FALSE
GC_defined	Grm4	ENSMUSG00000063239	ENSG00000124493	ENSMODG00000013970	FALSE	FALSE	TRUE	FALSE	FALSE	FALSE
GC_defined	Grin2a	ENSMUSG00000059003	ENSG00000183454	ENSMODG00000005363	FALSE	TRUE	TRUE	FALSE	FALSE	TRUE
GC_defined	Gabrd	ENSMUSG00000029054	ENSG00000187730	ENSMODG00000020572	FALSE	FALSE	TRUE	FALSE	FALSE	TRUE
GC_defined	Grin2c	ENSMUSG00000020734	ENSG00000161509	ENSMODG00000006915	FALSE	FALSE	TRUE	TRUE	FALSE	TRUE
GC_defined	Etv1	ENSMUSG00000004151	ENSG00000006468	ENSMODG00000014261	TRUE	FALSE	FALSE	FALSE	FALSE	FALSE
GC_defined	Sphkap	ENSMUSG00000026163	ENSG00000153820	ENSMODG00000021219	FALSE	FALSE	FALSE	FALSE	FALSE	FALSE
GC_defined	Il16	ENSMUSG00000001741	ENSG00000172349	ENSMODG00000019395	FALSE	FALSE	TRUE	FALSE	FALSE	FALSE
GC_defined	Tmem266	ENSMUSG00000032313	ENSG00000169758	ENSMODG00000011936	FALSE	FALSE	FALSE	FALSE	FALSE	TRUE
GC_defined	Slit3	ENSMUSG00000056427	ENSG00000184347	ENSMODG00000007165	FALSE	FALSE	FALSE	FALSE	FALSE	FALSE
GC_defined	Mical2	ENSMUSG00000038244	ENSG00000133816	ENSMODG00000008560	FALSE	FALSE	FALSE	TRUE	FALSE	FALSE
GC_defined	Mctp1	ENSMUSG00000021596	ENSG00000175471	ENSMODG00000020121	FALSE	FALSE	FALSE	FALSE	FALSE	FALSE
GC_defined	Sv2b	ENSMUSG00000053025	ENSG00000185518	ENSMODG00000013309	FALSE	FALSE	FALSE	FALSE	FALSE	FALSE
GC_defined	Cadps2	ENSMUSG00000017978	ENSG00000081803	ENSMODG00000015438	FALSE	FALSE	FALSE	FALSE	FALSE	FALSE
GC_defined	Trhde	ENSMUSG00000050663	ENSG00000072657	ENSMODG00000020425	FALSE	FALSE	FALSE	FALSE	FALSE	FALSE
GC_defined	Chgb	ENSMUSG00000027350	ENSG00000089199	ENSMODG00000003761	FALSE	FALSE	FALSE	FALSE	FALSE	FALSE
GC_defined	Unc13c	ENSMUSG00000062151	ENSG00000137766	ENSMODG00000001782	FALSE	FALSE	FALSE	FALSE	TRUE	FALSE
GC_defined	Car10	ENSMUSG00000056158	ENSG00000154975	ENSMODG00000012548	FALSE	FALSE	FALSE	FALSE	FALSE	FALSE
GC_defined	Camk4	ENSMUSG00000038128	ENSG00000152495	ENSMODG00000015662	FALSE	FALSE	FALSE	FALSE	FALSE	FALSE
GC_defined	Vsnl1	ENSMUSG00000054459	ENSG00000163032	ENSMODG00000003728	FALSE	FALSE	FALSE	FALSE	FALSE	FALSE
GC_defined	Ptprr	ENSMUSG00000020151	ENSG00000153233	ENSMODG00000020393	FALSE	FALSE	FALSE	FALSE	FALSE	FALSE
GC_defined	Olfm3	ENSMUSG00000027965	ENSG00000118733	ENSMODG00000003347	FALSE	FALSE	FALSE	FALSE	FALSE	FALSE
GC_defined	Ablim1	ENSMUSG00000025085	ENSG00000099204	ENSMODG00000009749	FALSE	FALSE	FALSE	TRUE	FALSE	FALSE
GC_defined	Rasgef1a	ENSMUSG00000030134	ENSG00000198915	ENSMODG00000001262	FALSE	FALSE	FALSE	FALSE	FALSE	FALSE
GC_defined	Gabrb2	ENSMUSG00000007653	ENSG00000145864	ENSMODG00000007860	FALSE	FALSE	TRUE	FALSE	FALSE	TRUE
GC_defined	Slc17a7	ENSMUSG00000070570	ENSG00000104888	ENSMODG00000014103	FALSE	FALSE	FALSE	FALSE	FALSE	TRUE
GC_defined	Sel1l3	ENSMUSG00000029189	ENSG00000091490	ENSMODG00000000154	FALSE	FALSE	FALSE	FALSE	FALSE	FALSE
GC_defined	Caln1	ENSMUSG00000060371	ENSG00000183166	ENSMODG00000006694	FALSE	FALSE	FALSE	FALSE	FALSE	FALSE
GC_defined	Chn2	ENSMUSG00000004633	ENSG00000106069	ENSMODG00000015321	FALSE	FALSE	FALSE	FALSE	FALSE	FALSE
GC_defined	Grm1	ENSMUSG00000019828	ENSG00000152822	ENSMODG00000016884	FALSE	FALSE	TRUE	FALSE	FALSE	FALSE
GC_defined	Atp1a1	ENSMUSG00000033161	ENSG00000163399	ENSMODG00000005035	FALSE	FALSE	FALSE	FALSE	FALSE	TRUE
GC_defined	Klf9	ENSMUSG00000033863	ENSG00000119138	ENSMODG00000002760	TRUE	FALSE	FALSE	FALSE	FALSE	FALSE
GC_defined	Syne1	ENSMUSG00000096054	ENSG00000131018	ENSMODG00000016253	FALSE	FALSE	FALSE	TRUE	FALSE	FALSE
GC_defined	St8sia5	ENSMUSG00000025425	ENSG00000101638	ENSMODG00000003305	FALSE	FALSE	FALSE	FALSE	FALSE	FALSE
GC_defined	Als2	ENSMUSG00000026024	ENSG00000003393	ENSMODG00000016329	FALSE	FALSE	FALSE	FALSE	FALSE	FALSE
GC_defined	Rbfox3	ENSMUSG00000025576	ENSG00000167281	ENSMODG00000002089	FALSE	FALSE	FALSE	FALSE	FALSE	FALSE
GC_defined	Kcnc1	ENSMUSG00000058975	ENSG00000129159	ENSMODG00000006734	FALSE	FALSE	FALSE	FALSE	FALSE	TRUE
GC_defined	Tenm1	ENSMUSG00000016150	ENSG00000009694	ENSMODG00000014906	FALSE	TRUE	FALSE	FALSE	FALSE	FALSE
GC_defined	Megf11	ENSMUSG00000036466	ENSG00000157890	ENSMODG00000009795	FALSE	FALSE	FALSE	FALSE	FALSE	FALSE
GC_defined	Ppfia4	ENSMUSG00000026458	ENSG00000143847	ENSMODG00000000996	FALSE	FALSE	FALSE	FALSE	FALSE	FALSE
GC_defined	Kcnk1	ENSMUSG00000033998	ENSG00000135750	ENSMODG00000008541	FALSE	FALSE	FALSE	FALSE	FALSE	TRUE
GC_defined	Fam135b	ENSMUSG00000036800	ENSG00000147724	ENSMODG00000000885	FALSE	FALSE	FALSE	FALSE	FALSE	FALSE
GC_defined	Tll1	ENSMUSG00000053626	ENSG00000038295	ENSMODG00000002435	FALSE	FALSE	FALSE	FALSE	FALSE	FALSE
GC_defined	Scn1b	ENSMUSG00000019194	ENSG00000105711	ENSMODG00000013729	FALSE	FALSE	FALSE	FALSE	FALSE	TRUE
GC_defined	Arpp21	ENSMUSG00000032503	ENSG00000172995	ENSMODG00000002309	FALSE	FALSE	FALSE	FALSE	FALSE	FALSE
GC_defined	Rapgef4	ENSMUSG00000049044	ENSG00000091428	ENSMODG00000009089	FALSE	FALSE	FALSE	FALSE	FALSE	FALSE
GC_defined	Pld5	ENSMUSG00000055214	ENSG00000180287	ENSMODG00000006817	FALSE	FALSE	FALSE	FALSE	FALSE	FALSE
GC_defined	Galnt13	ENSMUSG00000060988	ENSG00000144278	ENSMODG00000004227	FALSE	FALSE	FALSE	FALSE	FALSE	FALSE
GC_defined	Arhgap26	ENSMUSG00000036452	ENSG00000145819	ENSMODG00000010362	FALSE	FALSE	FALSE	FALSE	TRUE	FALSE
GC_defined	Wscd2	ENSMUSG00000063430	ENSG00000075035	ENSMODG00000002891	FALSE	FALSE	FALSE	FALSE	FALSE	FALSE
GC_defined	Patj	ENSMUSG00000061859	ENSG00000132849	ENSMODG00000002439	FALSE	FALSE	FALSE	FALSE	FALSE	FALSE
GC_defined	Atp2b2	ENSMUSG00000030302	ENSG00000157087	ENSMODG00000005537	FALSE	FALSE	FALSE	TRUE	FALSE	TRUE
GC_defined	Lrrtm3	ENSMUSG00000042846	ENSG00000198739	ENSMODG00000017246	FALSE	FALSE	FALSE	FALSE	FALSE	FALSE
GC_defined	Rasgrf1	ENSMUSG00000032356	ENSG00000058335	ENSMODG00000019438	FALSE	FALSE	FALSE	FALSE	FALSE	FALSE
GC_defined	Sptb	ENSMUSG00000021061	ENSG00000070182	ENSMODG00000009658	FALSE	FALSE	FALSE	FALSE	FALSE	FALSE
GC_defined	Ubash3b	ENSMUSG00000032020	ENSG00000154127	ENSMODG00000012999	FALSE	FALSE	FALSE	FALSE	FALSE	FALSE
GC_defined	Sidt1	ENSMUSG00000022696	ENSG00000072858	ENSMODG00000018157	FALSE	FALSE	FALSE	FALSE	FALSE	FALSE
GC_defined	Slc35f3	ENSMUSG00000057060	ENSG00000183780	ENSMODG00000008526	FALSE	FALSE	FALSE	FALSE	FALSE	FALSE
GC_defined	Kcnh1	ENSMUSG00000058248	ENSG00000143473	ENSMODG00000002636	FALSE	FALSE	FALSE	FALSE	TRUE	TRUE
GC_defined	Sh3gl2	ENSMUSG00000028488	ENSG00000107295	ENSMODG00000014850	FALSE	FALSE	FALSE	FALSE	FALSE	FALSE
GC_defined	Kcnk12	ENSMUSG00000050138	ENSG00000184261	ENSMODG00000001106	FALSE	FALSE	FALSE	FALSE	FALSE	TRUE
GC_defined	Kctd8	ENSMUSG00000037653	ENSG00000183783	ENSMODG00000020589	FALSE	FALSE	FALSE	FALSE	FALSE	FALSE
GC_defined	Lgi1	ENSMUSG00000067242	ENSG00000108231	ENSMODG00000005784	FALSE	FALSE	FALSE	FALSE	FALSE	FALSE
GC_defined	Tmod1	ENSMUSG00000028328	ENSG00000136842	ENSMODG00000003143	FALSE	FALSE	FALSE	TRUE	FALSE	FALSE
GC_defined	Camkk2	ENSMUSG00000029471	ENSG00000110931	ENSMODG00000012011	FALSE	FALSE	FALSE	FALSE	FALSE	FALSE
GC_defined	Reln	ENSMUSG00000042453	ENSG00000189056	ENSMODG00000017259	FALSE	TRUE	FALSE	FALSE	FALSE	FALSE
GC_defined	Tmem163	ENSMUSG00000026347	ENSG00000152128	ENSMODG00000000704	FALSE	FALSE	FALSE	FALSE	FALSE	FALSE
GC_defined	Unc80	ENSMUSG00000055567	ENSG00000144406	ENSMODG00000015849	FALSE	FALSE	FALSE	FALSE	FALSE	FALSE
GC_defined	Grin1	ENSMUSG00000026959	ENSG00000176884	ENSMODG00000017181	FALSE	FALSE	TRUE	FALSE	FALSE	TRUE
GC_defined	Kcnk9	ENSMUSG00000036760	ENSG00000169427	ENSMODG00000000764	FALSE	FALSE	FALSE	FALSE	FALSE	TRUE
GC_defined	Arfgef3	ENSMUSG00000019852	ENSG00000112379	ENSMODG00000017409	FALSE	FALSE	FALSE	FALSE	FALSE	FALSE
GC_defined	Mmp24	ENSMUSG00000027612	ENSG00000125966	ENSMODG00000001844	FALSE	TRUE	FALSE	FALSE	FALSE	FALSE
GC_defined	Dync1i1	ENSMUSG00000029757	ENSG00000158560	ENSMODG00000016718	FALSE	FALSE	FALSE	FALSE	FALSE	FALSE
GC_defined	Galnt9	ENSMUSG00000033316	ENSG00000182870	ENSMODG00000015333	FALSE	FALSE	FALSE	FALSE	FALSE	FALSE
GC_defined	Syt9	ENSMUSG00000062542	ENSG00000170743	ENSMODG00000006099	FALSE	FALSE	FALSE	TRUE	TRUE	FALSE
GC_defined	Prune2	ENSMUSG00000039126	ENSG00000106772	ENSMODG00000012786	FALSE	FALSE	FALSE	FALSE	FALSE	FALSE
GC_defined	Cdh7	ENSMUSG00000026312	ENSG00000081138	ENSMODG00000021410	FALSE	TRUE	FALSE	FALSE	FALSE	FALSE
GC_defined	Ank1	ENSMUSG00000031543	ENSG00000029534	ENSMODG00000010432	FALSE	FALSE	FALSE	FALSE	FALSE	FALSE
GC_defined	Gabra1	ENSMUSG00000010803	ENSG00000022355	ENSMODG00000007727	FALSE	FALSE	TRUE	FALSE	FALSE	TRUE
GC_defined	Pip5k1b	ENSMUSG00000024867	ENSG00000107242	ENSMODG00000003063	FALSE	FALSE	FALSE	FALSE	FALSE	FALSE
GC_defined	Kcnip4	ENSMUSG00000029088	ENSG00000185774	ENSMODG00000000625	FALSE	FALSE	FALSE	FALSE	FALSE	TRUE
GC_defined	Kcna1	ENSMUSG00000047976	ENSG00000111262	ENSMODG00000024850	FALSE	FALSE	FALSE	FALSE	FALSE	TRUE
GC_defined	Mgll	ENSMUSG00000033174	ENSG00000074416	ENSMODG00000007949	FALSE	FALSE	FALSE	FALSE	FALSE	FALSE
GC_defined	Plcxd3	ENSMUSG00000049148	ENSG00000182836	ENSMODG00000020290	FALSE	FALSE	FALSE	FALSE	FALSE	FALSE
GC_defined	Prr16	ENSMUSG00000073565	ENSG00000184838	ENSMODG00000013488	FALSE	FALSE	FALSE	FALSE	FALSE	FALSE
GC_defined	Snx25	ENSMUSG00000038291	ENSG00000109762	ENSMODG00000004684	FALSE	FALSE	TRUE	FALSE	TRUE	FALSE
GC_defined	Nhsl2	ENSMUSG00000079481	ENSG00000204131	ENSMODG00000022846	FALSE	FALSE	FALSE	FALSE	FALSE	FALSE
GC_defined	Nr3c1	ENSMUSG00000024431	ENSG00000113580	ENSMODG00000010319	TRUE	FALSE	FALSE	FALSE	FALSE	FALSE
GC_defined	Cbln1	ENSMUSG00000031654	ENSG00000102924	ENSMODG00000012983	FALSE	FALSE	FALSE	FALSE	FALSE	FALSE
GC_defined	Tspan9	ENSMUSG00000030352	ENSG00000011105	ENSMODG00000018335	FALSE	FALSE	FALSE	FALSE	FALSE	FALSE
GC_defined	Bend6	ENSMUSG00000042182	ENSG00000151917	ENSMODG00000018724	FALSE	FALSE	FALSE	FALSE	FALSE	FALSE
GC_defined	Adam22	ENSMUSG00000040537	ENSG00000008277	ENSMODG00000010338	FALSE	FALSE	FALSE	FALSE	FALSE	FALSE
GC_defined	Ablim3	ENSMUSG00000032735	ENSG00000173210	ENSMODG00000005706	FALSE	FALSE	FALSE	TRUE	FALSE	FALSE
GC_defined	Galnt7	ENSMUSG00000031608	ENSG00000109586	ENSMODG00000025055	FALSE	FALSE	FALSE	FALSE	FALSE	FALSE
GC_defined	Kcnt1	ENSMUSG00000058740	ENSG00000107147	ENSMODG00000017531	FALSE	FALSE	FALSE	FALSE	FALSE	TRUE
GC_defined	Syt2	ENSMUSG00000026452	ENSG00000143858	ENSMODG00000000684	FALSE	FALSE	FALSE	TRUE	TRUE	FALSE
GC_defined	Ndrg3	ENSMUSG00000027634	ENSG00000101079	ENSMODG00000001353	FALSE	FALSE	FALSE	FALSE	FALSE	FALSE
GC_defined	Nrg2	ENSMUSG00000060275	ENSG00000158458	ENSMODG00000011737	FALSE	FALSE	FALSE	FALSE	FALSE	FALSE
GC_defined	Plch2	ENSMUSG00000029055	ENSG00000149527	ENSMODG00000008162	FALSE	FALSE	FALSE	FALSE	FALSE	FALSE
GC_defined	Nptx1	ENSMUSG00000025582	ENSG00000171246	ENSMODG00000002396	FALSE	FALSE	FALSE	FALSE	FALSE	FALSE
GC_defined	Eef1a2	ENSMUSG00000016349	ENSG00000101210	ENSMODG00000016868	FALSE	FALSE	FALSE	FALSE	FALSE	FALSE
GC_defined	Rab37	ENSMUSG00000020732	ENSG00000172794	ENSMODG00000006846	FALSE	FALSE	FALSE	FALSE	FALSE	FALSE
GC_defined	Atp2b3	ENSMUSG00000031376	ENSG00000067842	ENSMODG00000008152	FALSE	FALSE	FALSE	TRUE	FALSE	TRUE
GC_defined	Hivep2	ENSMUSG00000015501	ENSG00000010818	ENSMODG00000017268	TRUE	FALSE	FALSE	FALSE	FALSE	FALSE
GC_defined	Phyhip	ENSMUSG00000003469	ENSG00000168490	ENSMODG00000009502	FALSE	FALSE	FALSE	FALSE	FALSE	FALSE
GC_defined	Shank3	ENSMUSG00000022623	ENSG00000251322	ENSMODG00000006106	FALSE	FALSE	FALSE	TRUE	FALSE	FALSE
GC_defined	Unc5b	ENSMUSG00000020099	ENSG00000107731	ENSMODG00000008754	FALSE	FALSE	FALSE	FALSE	FALSE	FALSE
GC_defined	Sept4	ENSMUSG00000020486	ENSG00000108387	ENSMODG00000014657	FALSE	FALSE	FALSE	FALSE	FALSE	FALSE
GC_defined	Cabp1	ENSMUSG00000029544	ENSG00000157782	ENSMODG00000003051	FALSE	FALSE	FALSE	FALSE	FALSE	FALSE
GC_defined	Adap1	ENSMUSG00000056413	ENSG00000105963	ENSMODG00000008667	FALSE	FALSE	FALSE	FALSE	TRUE	FALSE
GC_defined	Ptchd1	ENSMUSG00000041552	ENSG00000165186	ENSMODG00000007811	FALSE	FALSE	FALSE	FALSE	FALSE	FALSE
GC_defined	Sptbn4	ENSMUSG00000011751	ENSG00000160460	ENSMODG00000007773	FALSE	FALSE	FALSE	TRUE	TRUE	FALSE
GC_defined	Rph3a	ENSMUSG00000029608	ENSG00000089169	ENSMODG00000003188	FALSE	FALSE	FALSE	FALSE	TRUE	FALSE
GC_defined	Klf13	ENSMUSG00000052040	ENSG00000169926	ENSMODG00000011740	TRUE	FALSE	FALSE	FALSE	FALSE	FALSE
GC_defined	Kcnk3	ENSMUSG00000049265	ENSG00000171303	ENSMODG00000015769	FALSE	FALSE	FALSE	FALSE	FALSE	TRUE
GC_defined	Jph1	ENSMUSG00000042686	ENSG00000104369	ENSMODG00000006950	FALSE	FALSE	FALSE	FALSE	FALSE	TRUE
GC_defined	Pdk2	ENSMUSG00000038967	ENSG00000005882	ENSMODG00000012026	FALSE	FALSE	FALSE	FALSE	FALSE	FALSE
GC_defined	Cerkl	ENSMUSG00000075256	ENSG00000188452	ENSMODG00000010384	FALSE	FALSE	FALSE	FALSE	TRUE	FALSE
GC_defined	Cdh22	ENSMUSG00000053166	ENSG00000149654	ENSMODG00000013882	FALSE	TRUE	FALSE	FALSE	FALSE	FALSE
GC_defined	Ppargc1b	ENSMUSG00000033871	ENSG00000155846	ENSMODG00000009891	FALSE	FALSE	FALSE	FALSE	FALSE	FALSE
GC_defined	Igsf9b	ENSMUSG00000034275	ENSG00000080854	ENSMODG00000005364	FALSE	FALSE	FALSE	FALSE	FALSE	FALSE
GC_defined	Maf	ENSMUSG00000055435	ENSG00000178573	ENSMODG00000008141	TRUE	FALSE	FALSE	FALSE	FALSE	FALSE
GC_defined	Dusp5	ENSMUSG00000034765	ENSG00000138166	ENSMODG00000010523	FALSE	FALSE	FALSE	FALSE	FALSE	FALSE
GC_defined	Slc9a3r2	ENSMUSG00000002504	ENSG00000065054	ENSMODG00000016054	FALSE	FALSE	FALSE	FALSE	FALSE	FALSE
GC_defined	Adam11	ENSMUSG00000020926	ENSG00000073670	ENSMODG00000011397	FALSE	FALSE	FALSE	FALSE	FALSE	FALSE
GC_defined	Sycp2	ENSMUSG00000060445	ENSG00000196074	ENSMODG00000016617	FALSE	FALSE	FALSE	FALSE	FALSE	FALSE
GC_defined	Abcc8	ENSMUSG00000040136	ENSG00000006071	ENSMODG00000006995	FALSE	FALSE	FALSE	FALSE	FALSE	TRUE
GC_defined	Cplx1	ENSMUSG00000033615	ENSG00000168993	ENSMODG00000005672	FALSE	FALSE	FALSE	FALSE	FALSE	TRUE
GC_defined	Atp1b2	ENSMUSG00000041329	ENSG00000129244	ENSMODG00000007264	FALSE	FALSE	FALSE	FALSE	FALSE	TRUE
GC_defined	Scrn1	ENSMUSG00000019124	ENSG00000136193	ENSMODG00000015310	FALSE	FALSE	FALSE	FALSE	FALSE	FALSE
GC_defined	Slc12a5	ENSMUSG00000017740	ENSG00000124140	ENSMODG00000013854	FALSE	FALSE	FALSE	FALSE	FALSE	TRUE
GC_defined	Scn2b	ENSMUSG00000070304	ENSG00000149575	ENSMODG00000013543	FALSE	FALSE	FALSE	FALSE	FALSE	TRUE
GC_defined	Calb2	ENSMUSG00000003657	ENSG00000172137	ENSMODG00000014262	FALSE	FALSE	FALSE	FALSE	FALSE	FALSE
GC_defined	Shf	ENSMUSG00000033256	ENSG00000138606	ENSMODG00000017645	FALSE	FALSE	FALSE	FALSE	FALSE	FALSE
GC_defined	Sept8	ENSMUSG00000018398	ENSG00000164402	ENSMODG00000013909	FALSE	FALSE	FALSE	FALSE	FALSE	FALSE
GC_defined	Lurap1	ENSMUSG00000028701	ENSG00000171357	ENSMODG00000002033	FALSE	FALSE	FALSE	FALSE	FALSE	FALSE
GC_defined	Kcnj9	ENSMUSG00000038026	ENSG00000162728	ENSMODG00000009988	FALSE	FALSE	FALSE	TRUE	FALSE	TRUE
GC_defined	6430571L13Rik	ENSMUSG00000037977	ENSG00000088543	ENSMODG00000011989	FALSE	FALSE	FALSE	FALSE	FALSE	FALSE
GC_defined	Nrg4	ENSMUSG00000032311	ENSG00000169752	ENSMODG00000027669	FALSE	FALSE	TRUE	FALSE	FALSE	FALSE
GC_defined	Cnnm1	ENSMUSG00000025189	ENSG00000119946	ENSMODG00000003576	FALSE	FALSE	FALSE	FALSE	FALSE	FALSE
GC_defined	Ak4	ENSMUSG00000028527	ENSG00000162433	ENSMODG00000001217	FALSE	FALSE	FALSE	FALSE	FALSE	FALSE
GC_defined	Rps6ka1	ENSMUSG00000003644	ENSG00000117676	ENSMODG00000014283	FALSE	FALSE	FALSE	FALSE	FALSE	FALSE
GC_defined	Mal2	ENSMUSG00000024479	ENSG00000147676	ENSMODG00000004011	FALSE	FALSE	FALSE	FALSE	FALSE	FALSE
GC_defined	Slc6a17	ENSMUSG00000027894	ENSG00000197106	ENSMODG00000001744	FALSE	FALSE	FALSE	FALSE	FALSE	TRUE
GC_defined	Clstn3	ENSMUSG00000008153	ENSG00000139182	ENSMODG00000018182	FALSE	FALSE	FALSE	FALSE	FALSE	FALSE
GC_defined	Per1	ENSMUSG00000020893	ENSG00000179094	ENSMODG00000007769	FALSE	FALSE	FALSE	FALSE	FALSE	FALSE
GC_defined	Hagh	ENSMUSG00000024158	ENSG00000063854	ENSMODG00000016115	FALSE	FALSE	FALSE	FALSE	FALSE	FALSE
GC_defined	Iqsec2	ENSMUSG00000041115	ENSG00000124313	ENSMODG00000009707	FALSE	FALSE	FALSE	FALSE	FALSE	FALSE
GC_defined	Abtb1	ENSMUSG00000030083	ENSG00000114626	ENSMODG00000007935	FALSE	FALSE	FALSE	FALSE	FALSE	FALSE
GC_defined	Coq8a	ENSMUSG00000026489	ENSG00000163050	ENSMODG00000006151	FALSE	FALSE	FALSE	FALSE	FALSE	FALSE
GC_defined	Kifc2	ENSMUSG00000004187	ENSG00000167702	ENSMODG00000010941	FALSE	FALSE	FALSE	FALSE	FALSE	FALSE
GC_defined	Dlgap3	ENSMUSG00000042388	ENSG00000116544	ENSMODG00000017948	FALSE	FALSE	FALSE	TRUE	FALSE	FALSE
GC_defined	Ppip5k1	ENSMUSG00000033526	ENSG00000168781	ENSMODG00000017788	FALSE	FALSE	FALSE	FALSE	FALSE	FALSE
GC_defined	Pik3ip1	ENSMUSG00000034614	ENSG00000100100	ENSMODG00000009671	FALSE	FALSE	FALSE	FALSE	FALSE	FALSE
GC_defined	Jade2	ENSMUSG00000020387	ENSG00000043143	ENSMODG00000014214	FALSE	FALSE	FALSE	FALSE	FALSE	FALSE
GC_defined	Cacna1i	ENSMUSG00000022416	ENSG00000100346	ENSMODG00000009363	FALSE	FALSE	FALSE	FALSE	FALSE	TRUE
GC_defined	Cntnap1	ENSMUSG00000017167	ENSG00000108797	ENSMODG00000015017	FALSE	FALSE	FALSE	FALSE	FALSE	FALSE
GC_defined	Rtn4r	ENSMUSG00000043811	ENSG00000040608	ENSMODG00000009275	FALSE	TRUE	FALSE	FALSE	TRUE	FALSE
GC_defined	Tef	ENSMUSG00000022389	ENSG00000167074	ENSMODG00000016547	TRUE	FALSE	FALSE	FALSE	FALSE	FALSE
GC_defined	Fgf9	ENSMUSG00000021974	ENSG00000102678	ENSMODG00000008336	FALSE	TRUE	TRUE	FALSE	FALSE	FALSE
GC_defined	Slitrk4	ENSMUSG00000046699	ENSG00000179542	ENSMODG00000013917	FALSE	FALSE	FALSE	FALSE	FALSE	FALSE
GC_defined	Golga7b	ENSMUSG00000042532	ENSG00000155265	ENSMODG00000028192	FALSE	FALSE	FALSE	FALSE	FALSE	FALSE
GC_defined	Adora1	ENSMUSG00000042429	ENSG00000163485	ENSMODG00000001023	FALSE	FALSE	TRUE	FALSE	FALSE	FALSE
GC_defined	Lgi3	ENSMUSG00000033595	ENSG00000168481	ENSMODG00000009582	FALSE	FALSE	FALSE	FALSE	FALSE	FALSE
GC_defined	Usp2	ENSMUSG00000032010	ENSG00000036672	ENSMODG00000013213	FALSE	FALSE	FALSE	FALSE	FALSE	FALSE
GC_defined	Inpp5j	ENSMUSG00000034570	ENSG00000185133	ENSMODG00000028788	FALSE	FALSE	FALSE	FALSE	FALSE	FALSE
GC_defined	Tprn	ENSMUSG00000048707	ENSG00000176058	ENSMODG00000017192	FALSE	FALSE	FALSE	FALSE	FALSE	FALSE
GC_defined	Rell1	ENSMUSG00000047881	ENSG00000181826	ENSMODG00000020526	FALSE	FALSE	FALSE	FALSE	FALSE	FALSE
GC_defined	Gls2	ENSMUSG00000044005	ENSG00000135423	ENSMODG00000021156	FALSE	FALSE	FALSE	FALSE	FALSE	FALSE
GC_defined	Slc7a8	ENSMUSG00000022180	ENSG00000092068	ENSMODG00000004579	FALSE	FALSE	FALSE	FALSE	FALSE	TRUE
GC_defined	Kcna2	ENSMUSG00000040724	ENSG00000177301	ENSMODG00000023239	FALSE	FALSE	FALSE	FALSE	FALSE	TRUE
GC_defined	Bdnf	ENSMUSG00000048482	ENSG00000176697	ENSMODG00000009461	FALSE	FALSE	TRUE	FALSE	FALSE	FALSE
GC_defined	Gcnt1	ENSMUSG00000038843	ENSG00000187210	ENSMODG00000024629	FALSE	FALSE	FALSE	FALSE	FALSE	FALSE
GC_defined	Cbx7	ENSMUSG00000053411	ENSG00000100307	ENSMODG00000009568	FALSE	FALSE	FALSE	FALSE	FALSE	FALSE
GC_defined	Carmil2	ENSMUSG00000050357	ENSG00000159753	ENSMODG00000005734	FALSE	FALSE	FALSE	FALSE	TRUE	FALSE
GC_defined	Hr	ENSMUSG00000022096	ENSG00000168453	ENSMODG00000009614	FALSE	FALSE	FALSE	FALSE	FALSE	FALSE
GC_defined	Fmnl1	ENSMUSG00000055805	ENSG00000184922	ENSMODG00000011181	FALSE	FALSE	FALSE	TRUE	FALSE	FALSE
GC_defined	Dusp3	ENSMUSG00000003518	ENSG00000108861	ENSMODG00000015202	FALSE	FALSE	FALSE	FALSE	FALSE	FALSE
GC_defined	Ifitm10	ENSMUSG00000045777	ENSG00000244242	ENSMODG00000019316	FALSE	FALSE	FALSE	FALSE	FALSE	FALSE
GC_defined	Jakmip3	ENSMUSG00000056856	ENSG00000188385	ENSMODG00000013518	FALSE	FALSE	FALSE	FALSE	FALSE	FALSE
GC_defined	Pim2	ENSMUSG00000031155	ENSG00000102096	ENSMODG00000010037	FALSE	FALSE	FALSE	FALSE	FALSE	FALSE
GC_defined	Dusp1	ENSMUSG00000024190	ENSG00000120129	ENSMODG00000006223	FALSE	FALSE	TRUE	FALSE	FALSE	FALSE
GC_defined	Fads6	ENSMUSG00000044788	ENSG00000172782	ENSMODG00000007020	FALSE	FALSE	FALSE	FALSE	FALSE	FALSE
GC_defined	Ankrd34a	ENSMUSG00000049097	ENSG00000272031	ENSMODG00000023216	FALSE	FALSE	FALSE	FALSE	FALSE	FALSE
GC_defined	Stard10	ENSMUSG00000030688	ENSG00000214530	ENSMODG00000007754	FALSE	FALSE	FALSE	FALSE	FALSE	FALSE
GC_diff_1	Reln	ENSMUSG00000042453	ENSG00000189056	ENSMODG00000017259	FALSE	TRUE	FALSE	FALSE	FALSE	FALSE
GC_diff_1	Pax6	ENSMUSG00000027168	ENSG00000007372	ENSMODG00000009611	TRUE	FALSE	FALSE	FALSE	FALSE	FALSE
GC_diff_1	St18	ENSMUSG00000033740	ENSG00000147488	ENSMODG00000009635	TRUE	FALSE	FALSE	FALSE	FALSE	FALSE
GC_diff_1	Satb2	ENSMUSG00000038331	ENSG00000119042	ENSMODG00000012352	TRUE	FALSE	FALSE	FALSE	FALSE	FALSE
GC_diff_1	Ppp2r2c	ENSMUSG00000029120	ENSG00000074211	ENSMODG00000002866	FALSE	FALSE	FALSE	FALSE	FALSE	FALSE
GC_diff_1	Adcyap1	ENSMUSG00000024256	ENSG00000141433	ENSMODG00000021476	FALSE	FALSE	TRUE	FALSE	FALSE	FALSE
GC_diff_1	Plxnb2	ENSMUSG00000036606	ENSG00000196576	ENSMODG00000005681	FALSE	FALSE	FALSE	FALSE	FALSE	FALSE
GC_diff_1	Cerkl	ENSMUSG00000075256	ENSG00000188452	ENSMODG00000010384	FALSE	FALSE	FALSE	FALSE	TRUE	FALSE
GC_diff_1	Insm1	ENSMUSG00000068154	ENSG00000173404	ENSMODG00000006031	TRUE	FALSE	FALSE	FALSE	FALSE	FALSE
GC_diff_1	Xkr7	ENSMUSG00000042631	ENSG00000260903	ENSMODG00000019477	FALSE	FALSE	FALSE	FALSE	FALSE	FALSE
GC_diff_1	Neurod1	ENSMUSG00000034701	ENSG00000162992	ENSMODG00000010392	TRUE	FALSE	FALSE	FALSE	FALSE	FALSE
GC_diff_1	Barhl1	ENSMUSG00000026805	ENSG00000125492	ENSMODG00000012544	TRUE	FALSE	FALSE	FALSE	FALSE	FALSE
GC_diff_2	Cadps2	ENSMUSG00000017978	ENSG00000081803	ENSMODG00000015438	FALSE	FALSE	FALSE	FALSE	FALSE	FALSE
GC_diff_2	Arpp21	ENSMUSG00000032503	ENSG00000172995	ENSMODG00000002309	FALSE	FALSE	FALSE	FALSE	FALSE	FALSE
GC_diff_2	Reln	ENSMUSG00000042453	ENSG00000189056	ENSMODG00000017259	FALSE	TRUE	FALSE	FALSE	FALSE	FALSE
GC_diff_2	Eps8	ENSMUSG00000015766	ENSG00000151491	ENSMODG00000017925	FALSE	FALSE	FALSE	TRUE	FALSE	FALSE
GC_diff_2	Fat2	ENSMUSG00000055333	ENSG00000086570	ENSMODG00000009050	FALSE	FALSE	FALSE	FALSE	FALSE	FALSE
GC_diff_2	Lrrtm3	ENSMUSG00000042846	ENSG00000198739	ENSMODG00000017246	FALSE	FALSE	FALSE	FALSE	FALSE	FALSE
GC_diff_2	Cdh7	ENSMUSG00000026312	ENSG00000081138	ENSMODG00000021410	FALSE	TRUE	FALSE	FALSE	FALSE	FALSE
GC_diff_2	Trhde	ENSMUSG00000050663	ENSG00000072657	ENSMODG00000020425	FALSE	FALSE	FALSE	FALSE	FALSE	FALSE
GC_diff_2	Nectin3	ENSMUSG00000022656	ENSG00000177707	ENSMODG00000018084	FALSE	TRUE	FALSE	FALSE	FALSE	FALSE
GC_diff_2	Rbfox3	ENSMUSG00000025576	ENSG00000167281	ENSMODG00000002089	FALSE	FALSE	FALSE	FALSE	FALSE	FALSE
GC_diff_2	Sv2b	ENSMUSG00000053025	ENSG00000185518	ENSMODG00000013309	FALSE	FALSE	FALSE	FALSE	FALSE	FALSE
GC_diff_2	Synpr	ENSMUSG00000056296	ENSG00000163630	ENSMODG00000002954	FALSE	FALSE	FALSE	FALSE	FALSE	FALSE
GC_diff_2	Sphkap	ENSMUSG00000026163	ENSG00000153820	ENSMODG00000021219	FALSE	FALSE	FALSE	FALSE	FALSE	FALSE
GC_diff_2	Unc13c	ENSMUSG00000062151	ENSG00000137766	ENSMODG00000001782	FALSE	FALSE	FALSE	FALSE	TRUE	FALSE
GC_diff_2	Fgf5	ENSMUSG00000029337	ENSG00000138675	ENSMODG00000020788	FALSE	FALSE	TRUE	FALSE	FALSE	FALSE
GC_diff_2	Pax6	ENSMUSG00000027168	ENSG00000007372	ENSMODG00000009611	TRUE	FALSE	FALSE	FALSE	FALSE	FALSE
GC_diff_2	1700007G11Rik	ENSMUSG00000057816	ENSG00000197826	ENSMODG00000020786	FALSE	FALSE	FALSE	FALSE	FALSE	FALSE
GC_diff_2	Svep1	ENSMUSG00000028369	ENSG00000165124	ENSMODG00000003939	FALSE	FALSE	FALSE	FALSE	FALSE	FALSE
GC_diff_2	Kcnk9	ENSMUSG00000036760	ENSG00000169427	ENSMODG00000000764	FALSE	FALSE	FALSE	FALSE	FALSE	TRUE
GC_diff_2	Igsf21	ENSMUSG00000040972	ENSG00000117154	ENSMODG00000002553	FALSE	TRUE	FALSE	FALSE	FALSE	FALSE
GC_diff_2	Cemip	ENSMUSG00000052353	ENSG00000103888	ENSMODG00000019403	FALSE	TRUE	FALSE	TRUE	FALSE	FALSE
GC_diff_2	Zbtb18	ENSMUSG00000063659	ENSG00000179456	ENSMODG00000006570	TRUE	FALSE	FALSE	FALSE	FALSE	FALSE
GC_diff_2	Rasgef1c	ENSMUSG00000020374	ENSG00000146090	ENSMODG00000004052	FALSE	FALSE	FALSE	FALSE	FALSE	FALSE
GC_diff_2	Cbln1	ENSMUSG00000031654	ENSG00000102924	ENSMODG00000012983	FALSE	FALSE	FALSE	FALSE	FALSE	FALSE
GC_diff_2	Syt9	ENSMUSG00000062542	ENSG00000170743	ENSMODG00000006099	FALSE	FALSE	FALSE	TRUE	TRUE	FALSE
GC_diff_2	Il16	ENSMUSG00000001741	ENSG00000172349	ENSMODG00000019395	FALSE	FALSE	TRUE	FALSE	FALSE	FALSE
GC_diff_2	Cerkl	ENSMUSG00000075256	ENSG00000188452	ENSMODG00000010384	FALSE	FALSE	FALSE	FALSE	TRUE	FALSE
GC_diff_2	Zic5	ENSMUSG00000041703	ENSG00000139800	ENSMODG00000007733	TRUE	FALSE	FALSE	FALSE	FALSE	FALSE
GC_diff_2	Tlx3	ENSMUSG00000040610	ENSG00000164438	ENSMODG00000006508	TRUE	FALSE	FALSE	FALSE	FALSE	FALSE
GC_diff_2	Neurod1	ENSMUSG00000034701	ENSG00000162992	ENSMODG00000010392	TRUE	FALSE	FALSE	FALSE	FALSE	FALSE
GC_diff_2	Dusp5	ENSMUSG00000034765	ENSG00000138166	ENSMODG00000010523	FALSE	FALSE	FALSE	FALSE	FALSE	FALSE
GCP	Ntn1	ENSMUSG00000020902	ENSG00000065320	ENSMODG00000008479	FALSE	TRUE	FALSE	FALSE	FALSE	FALSE
GCP	Hs3st5	ENSMUSG00000044499	ENSG00000249853	ENSMODG00000017856	FALSE	FALSE	FALSE	FALSE	FALSE	FALSE
GCP	Cdk6	ENSMUSG00000040274	ENSG00000105810	ENSMODG00000010772	FALSE	FALSE	FALSE	FALSE	FALSE	FALSE
GCP	Pdgfc	ENSMUSG00000028019	ENSG00000145431	ENSMODG00000001723	FALSE	FALSE	TRUE	FALSE	FALSE	FALSE
GCP	Top2a	ENSMUSG00000020914	ENSG00000131747	ENSMODG00000013152	FALSE	FALSE	FALSE	FALSE	FALSE	FALSE
GCP	Pax6	ENSMUSG00000027168	ENSG00000007372	ENSMODG00000009611	TRUE	FALSE	FALSE	FALSE	FALSE	FALSE
GCP	Thsd7b	ENSMUSG00000042581	ENSG00000144229	ENSMODG00000001131	FALSE	FALSE	FALSE	FALSE	FALSE	FALSE
GCP	Clybl	ENSMUSG00000025545	ENSG00000125246	ENSMODG00000007746	FALSE	FALSE	FALSE	FALSE	FALSE	FALSE
GCP	Atad2	ENSMUSG00000022360	ENSG00000156802	ENSMODG00000002027	FALSE	FALSE	FALSE	FALSE	FALSE	FALSE
GCP	Ror1	ENSMUSG00000035305	ENSG00000185483	ENSMODG00000001352	FALSE	FALSE	TRUE	FALSE	FALSE	FALSE
GCP	Barhl1	ENSMUSG00000026805	ENSG00000125492	ENSMODG00000012544	TRUE	FALSE	FALSE	FALSE	FALSE	FALSE
GCP	Cenpf	ENSMUSG00000026605	ENSG00000117724	ENSMODG00000003291	FALSE	FALSE	FALSE	FALSE	FALSE	FALSE
GCP	Nrn1	ENSMUSG00000039114	ENSG00000124785	ENSMODG00000009842	FALSE	FALSE	FALSE	FALSE	FALSE	FALSE
GCP	Mki67	ENSMUSG00000031004	ENSG00000148773	ENSMODG00000006953	FALSE	FALSE	FALSE	FALSE	FALSE	FALSE
GCP	Diaph3	ENSMUSG00000022021	ENSG00000139734	ENSMODG00000006363	FALSE	FALSE	FALSE	TRUE	FALSE	FALSE
GCP	Kntc1	ENSMUSG00000029414	ENSG00000184445	ENSMODG00000012292	FALSE	FALSE	FALSE	FALSE	FALSE	FALSE
GCP	Antxr2	ENSMUSG00000029338	ENSG00000163297	ENSMODG00000020794	FALSE	FALSE	FALSE	FALSE	FALSE	FALSE
GCP	Plxnb2	ENSMUSG00000036606	ENSG00000196576	ENSMODG00000005681	FALSE	FALSE	FALSE	FALSE	FALSE	FALSE
GCP	Bard1	ENSMUSG00000026196	ENSG00000138376	ENSMODG00000015631	FALSE	FALSE	FALSE	FALSE	FALSE	FALSE
GCP	Kif15	ENSMUSG00000036768	ENSG00000163808	ENSMODG00000011228	FALSE	FALSE	FALSE	FALSE	FALSE	FALSE
GCP	Aspm	ENSMUSG00000033952	ENSG00000066279	ENSMODG00000012671	FALSE	FALSE	FALSE	FALSE	FALSE	FALSE
GCP	Dtl	ENSMUSG00000037474	ENSG00000143476	ENSMODG00000002910	FALSE	FALSE	FALSE	FALSE	FALSE	FALSE
GCP	Smc2	ENSMUSG00000028312	ENSG00000136824	ENSMODG00000004036	FALSE	FALSE	FALSE	FALSE	FALSE	FALSE
GCP	Ect2	ENSMUSG00000027699	ENSG00000114346	ENSMODG00000021319	FALSE	FALSE	FALSE	FALSE	FALSE	FALSE
GCP	Nusap1	ENSMUSG00000027306	ENSG00000137804	ENSMODG00000000151	FALSE	FALSE	FALSE	FALSE	FALSE	FALSE
GCP	Kif11	ENSMUSG00000012443	ENSG00000138160	ENSMODG00000006467	FALSE	FALSE	FALSE	FALSE	FALSE	FALSE
GCP	Ndc80	ENSMUSG00000024056	ENSG00000080986	ENSMODG00000021471	FALSE	FALSE	FALSE	FALSE	FALSE	FALSE
GCP	Cdca2	ENSMUSG00000048922	ENSG00000184661	ENSMODG00000016706	FALSE	FALSE	FALSE	FALSE	FALSE	FALSE
GCP	Brip1	ENSMUSG00000034329	ENSG00000136492	ENSMODG00000014258	FALSE	FALSE	FALSE	FALSE	FALSE	FALSE
GCP	Mms22l	ENSMUSG00000045751	ENSG00000146263	ENSMODG00000018127	FALSE	FALSE	FALSE	FALSE	FALSE	FALSE
GCP	Ttk	ENSMUSG00000038379	ENSG00000112742	ENSMODG00000018418	FALSE	FALSE	FALSE	FALSE	FALSE	FALSE
GCP	Knl1	ENSMUSG00000027326	ENSG00000137812	ENSMODG00000000294	FALSE	FALSE	FALSE	FALSE	FALSE	FALSE
GCP	Sema7a	ENSMUSG00000038264	ENSG00000138623	ENSMODG00000025247	FALSE	TRUE	TRUE	FALSE	FALSE	FALSE
GCP	Cenpe	ENSMUSG00000045328	ENSG00000138778	ENSMODG00000020656	FALSE	FALSE	FALSE	FALSE	FALSE	FALSE
GCP	Kif23	ENSMUSG00000032254	ENSG00000137807	ENSMODG00000009242	FALSE	FALSE	FALSE	FALSE	FALSE	FALSE
GCP	Tpx2	ENSMUSG00000027469	ENSG00000088325	ENSMODG00000019489	FALSE	FALSE	FALSE	FALSE	FALSE	FALSE
GCP	Ncapg2	ENSMUSG00000042029	ENSG00000146918	ENSMODG00000005391	FALSE	FALSE	FALSE	FALSE	FALSE	FALSE
GCP	Ncapg	ENSMUSG00000015880	ENSG00000109805	ENSMODG00000000781	FALSE	FALSE	FALSE	FALSE	FALSE	FALSE
GCP	Kif18a	ENSMUSG00000027115	ENSG00000121621	ENSMODG00000009475	FALSE	FALSE	FALSE	TRUE	FALSE	FALSE
GCP	Fanci	ENSMUSG00000039187	ENSG00000140525	ENSMODG00000019568	FALSE	FALSE	FALSE	FALSE	FALSE	FALSE
GCP	E2f1	ENSMUSG00000027490	ENSG00000101412	ENSMODG00000002875	TRUE	FALSE	FALSE	FALSE	FALSE	FALSE
GCP	Rad51ap1	ENSMUSG00000030346	ENSG00000111247	ENSMODG00000018276	FALSE	FALSE	FALSE	FALSE	FALSE	FALSE
GCP	Neil3	ENSMUSG00000039396	ENSG00000109674	ENSMODG00000003813	FALSE	FALSE	FALSE	FALSE	FALSE	FALSE
GCP	Melk	ENSMUSG00000035683	ENSG00000165304	ENSMODG00000002695	FALSE	FALSE	TRUE	FALSE	FALSE	FALSE
GCP	Dna2	ENSMUSG00000036875	ENSG00000138346	ENSMODG00000017302	FALSE	FALSE	FALSE	FALSE	FALSE	FALSE
GCP	Pif1	ENSMUSG00000041064	ENSG00000140451	ENSMODG00000010476	FALSE	FALSE	FALSE	FALSE	FALSE	FALSE
GCP	Cdc25c	ENSMUSG00000044201	ENSG00000158402	ENSMODG00000012179	FALSE	FALSE	FALSE	FALSE	FALSE	FALSE
GCP	Chaf1a	ENSMUSG00000002835	ENSG00000167670	ENSMODG00000000950	FALSE	FALSE	FALSE	FALSE	FALSE	FALSE
GCP	Zfp367	ENSMUSG00000044934	ENSG00000165244	ENSMODG00000000499	TRUE	FALSE	FALSE	FALSE	FALSE	FALSE
GCP	Kif20b	ENSMUSG00000024795	ENSG00000138182	ENSMODG00000007283	FALSE	FALSE	FALSE	FALSE	FALSE	FALSE
GCP	Uhrf1	ENSMUSG00000001228	ENSG00000276043	ENSMODG00000001108	FALSE	FALSE	FALSE	FALSE	FALSE	FALSE
GCP	Bub1b	ENSMUSG00000040084	ENSG00000156970	ENSMODG00000000568	FALSE	FALSE	FALSE	FALSE	FALSE	FALSE
GCP	Bub1	ENSMUSG00000027379	ENSG00000169679	ENSMODG00000006946	FALSE	FALSE	FALSE	FALSE	FALSE	FALSE
GCP	Mcm4	ENSMUSG00000022673	ENSG00000104738	ENSMODG00000010213	FALSE	FALSE	FALSE	FALSE	FALSE	FALSE
GCP	Pole	ENSMUSG00000007080	ENSG00000177084	ENSMODG00000015171	FALSE	FALSE	FALSE	FALSE	FALSE	FALSE
GCP	Wee1	ENSMUSG00000031016	ENSG00000166483	ENSMODG00000007933	FALSE	FALSE	TRUE	FALSE	FALSE	FALSE
GCP	Tacc3	ENSMUSG00000037313	ENSG00000013810	ENSMODG00000004284	FALSE	FALSE	FALSE	FALSE	FALSE	FALSE
GCP	Sgo1	ENSMUSG00000023940	ENSG00000129810	ENSMODG00000014812	FALSE	FALSE	FALSE	FALSE	FALSE	FALSE
GCP	Mcm6	ENSMUSG00000026355	ENSG00000076003	ENSMODG00000000989	FALSE	FALSE	FALSE	FALSE	FALSE	FALSE
GCP	Polq	ENSMUSG00000034206	ENSG00000051341	ENSMODG00000018252	FALSE	FALSE	FALSE	FALSE	FALSE	FALSE
GCP	Clspn	ENSMUSG00000042489	ENSG00000092853	ENSMODG00000017895	FALSE	FALSE	FALSE	FALSE	FALSE	FALSE
GCP	Kif24	ENSMUSG00000028438	ENSG00000186638	ENSMODG00000008094	FALSE	FALSE	FALSE	FALSE	FALSE	FALSE
GCP	Racgap1	ENSMUSG00000023015	ENSG00000161800	ENSMODG00000004340	FALSE	FALSE	FALSE	FALSE	TRUE	FALSE
GCP	Cenpu	ENSMUSG00000031629	ENSG00000151725	ENSMODG00000004536	FALSE	FALSE	FALSE	FALSE	FALSE	FALSE
GCP	Gins1	ENSMUSG00000027454	ENSG00000101003	ENSMODG00000006443	FALSE	FALSE	FALSE	FALSE	FALSE	FALSE
GCP	Spc25	ENSMUSG00000005233	ENSG00000152253	ENSMODG00000007753	FALSE	FALSE	FALSE	FALSE	FALSE	FALSE
GCP	Cep55	ENSMUSG00000024989	ENSG00000138180	ENSMODG00000005935	FALSE	FALSE	FALSE	FALSE	FALSE	FALSE
GCP	Cenpi	ENSMUSG00000031262	ENSG00000102384	ENSMODG00000011746	FALSE	FALSE	FALSE	FALSE	FALSE	FALSE
GCP	Sp5	ENSMUSG00000075304	ENSG00000204335	ENSMODG00000008446	TRUE	FALSE	FALSE	FALSE	FALSE	FALSE
GCP	Ncapd2	ENSMUSG00000038252	ENSG00000010292	ENSMODG00000018064	FALSE	FALSE	FALSE	FALSE	FALSE	FALSE
GCP	C330027C09Rik	ENSMUSG00000033031	ENSG00000163507	ENSMODG00000018072	FALSE	FALSE	FALSE	FALSE	FALSE	FALSE
GCP	Nuf2	ENSMUSG00000026683	ENSG00000143228	ENSMODG00000016696	FALSE	FALSE	FALSE	FALSE	FALSE	FALSE
GCP	Kif18b	ENSMUSG00000051378	ENSG00000186185	ENSMODG00000011263	FALSE	FALSE	FALSE	FALSE	FALSE	FALSE
GCP	Chek1	ENSMUSG00000032113	ENSG00000149554	ENSMODG00000004135	FALSE	FALSE	FALSE	FALSE	FALSE	FALSE
GCP	Shcbp1	ENSMUSG00000022322	ENSG00000171241	ENSMODG00000012749	FALSE	FALSE	FALSE	FALSE	FALSE	FALSE
GCP	Ticrr	ENSMUSG00000046591	ENSG00000140534	ENSMODG00000024697	FALSE	FALSE	FALSE	FALSE	FALSE	FALSE
GCP	Otx2	ENSMUSG00000021848	ENSG00000165588	ENSMODG00000007711	TRUE	FALSE	FALSE	FALSE	FALSE	FALSE
GCP	Cenph	ENSMUSG00000045273	ENSG00000153044	ENSMODG00000025601	FALSE	FALSE	FALSE	FALSE	FALSE	FALSE
GCP	Mcm10	ENSMUSG00000026669	ENSG00000065328	ENSMODG00000016851	FALSE	FALSE	FALSE	FALSE	FALSE	FALSE
GCP	Iqgap3	ENSMUSG00000028068	ENSG00000183856	ENSMODG00000016849	FALSE	FALSE	FALSE	FALSE	FALSE	FALSE
GCP	Cenpn	ENSMUSG00000031756	ENSG00000166451	ENSMODG00000015271	FALSE	FALSE	FALSE	FALSE	FALSE	FALSE
GCP	Mxd3	ENSMUSG00000021485	ENSG00000213347	ENSMODG00000004791	TRUE	FALSE	FALSE	FALSE	FALSE	FALSE
GCP	E2f7	ENSMUSG00000020185	ENSG00000165891	ENSMODG00000020465	TRUE	FALSE	FALSE	FALSE	FALSE	FALSE
GCP	Parpbp	ENSMUSG00000035365	ENSG00000185480	ENSMODG00000002544	FALSE	FALSE	FALSE	FALSE	FALSE	FALSE
GCP	Ube2t	ENSMUSG00000026429	ENSG00000077152	ENSMODG00000000652	FALSE	FALSE	FALSE	FALSE	FALSE	FALSE
GCP	Cdca7	ENSMUSG00000055612	ENSG00000144354	ENSMODG00000009162	FALSE	FALSE	FALSE	FALSE	FALSE	FALSE
GCP	Ska3	ENSMUSG00000021965	ENSG00000165480	ENSMODG00000027307	FALSE	FALSE	FALSE	FALSE	FALSE	FALSE
GCP	Spc24	ENSMUSG00000074476	ENSG00000161888	ENSMODG00000006319	FALSE	FALSE	FALSE	FALSE	FALSE	FALSE
GCP	Bora	ENSMUSG00000022070	ENSG00000136122	ENSMODG00000000189	FALSE	FALSE	FALSE	FALSE	FALSE	FALSE
GCP	Exo1	ENSMUSG00000039748	ENSG00000174371	ENSMODG00000006877	FALSE	FALSE	FALSE	FALSE	FALSE	FALSE
GCP	Ska1	ENSMUSG00000036223	ENSG00000154839	ENSMODG00000003805	FALSE	FALSE	FALSE	FALSE	FALSE	FALSE
GCP	Depdc1a	ENSMUSG00000028175	ENSG00000024526	ENSMODG00000000686	FALSE	FALSE	FALSE	FALSE	FALSE	FALSE
GCP	Cdca3	ENSMUSG00000023505	ENSG00000111665	ENSMODG00000018146	FALSE	FALSE	FALSE	FALSE	FALSE	FALSE
GCP	Kif2c	ENSMUSG00000028678	ENSG00000142945	ENSMODG00000002620	FALSE	FALSE	FALSE	FALSE	FALSE	FALSE
GCP	Aurka	ENSMUSG00000027496	ENSG00000087586	ENSMODG00000016435	FALSE	FALSE	FALSE	FALSE	FALSE	FALSE
GCP	Rfc4	ENSMUSG00000022881	ENSG00000163918	ENSMODG00000021285	FALSE	FALSE	FALSE	FALSE	FALSE	FALSE
GCP	Mad2l1	ENSMUSG00000029910	ENSG00000164109	ENSMODG00000018944	FALSE	FALSE	FALSE	FALSE	FALSE	FALSE
GCP	Mcm8	ENSMUSG00000027353	ENSG00000125885	ENSMODG00000003865	FALSE	FALSE	FALSE	FALSE	FALSE	FALSE
GCP	Fbxo5	ENSMUSG00000019773	ENSG00000112029	ENSMODG00000008501	FALSE	FALSE	FALSE	FALSE	FALSE	FALSE
GCP	Prr11	ENSMUSG00000020493	ENSG00000068489	ENSMODG00000028612	FALSE	FALSE	FALSE	FALSE	FALSE	FALSE
GCP	Tlx3	ENSMUSG00000040610	ENSG00000164438	ENSMODG00000006508	TRUE	FALSE	FALSE	FALSE	FALSE	FALSE
GCP	Ccnb1	ENSMUSG00000041431	ENSG00000134057	ENSMODG00000019699	FALSE	FALSE	FALSE	FALSE	FALSE	FALSE
GCP	Cdca8	ENSMUSG00000028873	ENSG00000134690	ENSMODG00000017762	FALSE	FALSE	FALSE	FALSE	FALSE	FALSE
GCP	Dscc1	ENSMUSG00000022422	ENSG00000136982	ENSMODG00000003856	FALSE	FALSE	FALSE	FALSE	FALSE	FALSE
GCP	Oip5	ENSMUSG00000072980	ENSG00000104147	ENSMODG00000025736	FALSE	FALSE	FALSE	FALSE	FALSE	FALSE
GCP	Ccnb2	ENSMUSG00000032218	ENSG00000157456	ENSMODG00000008862	FALSE	FALSE	FALSE	FALSE	FALSE	FALSE
GCP	Troap	ENSMUSG00000032783	ENSG00000135451	ENSMODG00000028637	FALSE	FALSE	FALSE	FALSE	FALSE	FALSE
GCP	Hmmr	ENSMUSG00000020330	ENSG00000072571	ENSMODG00000007631	FALSE	TRUE	FALSE	FALSE	FALSE	FALSE
GCP	Incenp	ENSMUSG00000024660	ENSG00000149503	ENSMODG00000007601	FALSE	FALSE	FALSE	FALSE	FALSE	FALSE
GCP	Gmnn	ENSMUSG00000006715	ENSG00000112312	ENSMODG00000011682	FALSE	FALSE	FALSE	FALSE	FALSE	FALSE
GCP	Espl1	ENSMUSG00000058290	ENSG00000135476	ENSMODG00000016514	FALSE	FALSE	FALSE	FALSE	FALSE	FALSE
GCP	Wdr62	ENSMUSG00000037020	ENSG00000075702	ENSMODG00000014161	FALSE	FALSE	FALSE	FALSE	FALSE	FALSE
GCP	Dsn1	ENSMUSG00000027635	ENSG00000149636	ENSMODG00000001313	FALSE	FALSE	FALSE	FALSE	FALSE	FALSE
GCP	Cdkn3	ENSMUSG00000037628	ENSG00000100526	ENSMODG00000011594	FALSE	FALSE	FALSE	FALSE	FALSE	FALSE
GCP	Cenpl	ENSMUSG00000026708	ENSG00000120334	ENSMODG00000004148	FALSE	FALSE	FALSE	FALSE	FALSE	FALSE
GCP	Ncaph	ENSMUSG00000034906	ENSG00000121152	ENSMODG00000008508	FALSE	FALSE	FALSE	FALSE	FALSE	FALSE
GCP	Cdc25a	ENSMUSG00000032477	ENSG00000164045	ENSMODG00000014306	FALSE	FALSE	FALSE	FALSE	FALSE	FALSE
GCP	Mybl2	ENSMUSG00000017861	ENSG00000101057	ENSMODG00000001228	TRUE	FALSE	FALSE	FALSE	FALSE	FALSE
GCP	Foxm1	ENSMUSG00000001517	ENSG00000111206	ENSMODG00000018349	TRUE	FALSE	FALSE	FALSE	FALSE	FALSE
GCP	BC030867	ENSMUSG00000034773	ENSG00000125319	ENSMODG00000011789	FALSE	FALSE	FALSE	FALSE	FALSE	FALSE
GCP	C1ql1	ENSMUSG00000045532	ENSG00000131094	ENSMODG00000011247	FALSE	FALSE	FALSE	FALSE	FALSE	FALSE
GCP	E2f2	ENSMUSG00000018983	ENSG00000007968	ENSMODG00000012776	TRUE	FALSE	FALSE	FALSE	FALSE	FALSE
GCP	Sapcd2	ENSMUSG00000026955	ENSG00000186193	ENSMODG00000017251	FALSE	FALSE	FALSE	FALSE	FALSE	FALSE
GCP	Pgf	ENSMUSG00000004791	ENSG00000119630	ENSMODG00000006071	FALSE	FALSE	TRUE	FALSE	FALSE	FALSE
GCP	Cdc6	ENSMUSG00000017499	ENSG00000094804	ENSMODG00000013108	FALSE	FALSE	FALSE	FALSE	FALSE	FALSE
glioblast	Bcan	ENSMUSG00000004892	ENSG00000132692	ENSMODG00000016815	FALSE	TRUE	FALSE	FALSE	FALSE	FALSE
glioblast	Slc1a3	ENSMUSG00000005360	ENSG00000079215	ENSMODG00000020352	FALSE	FALSE	FALSE	FALSE	FALSE	TRUE
glioblast	Slc4a4	ENSMUSG00000060961	ENSG00000080493	ENSMODG00000019098	FALSE	FALSE	FALSE	FALSE	FALSE	TRUE
glioblast	Tnc	ENSMUSG00000028364	ENSG00000041982	ENSMODG00000019592	FALSE	TRUE	FALSE	FALSE	FALSE	FALSE
glioblast	Atp1a2	ENSMUSG00000007097	ENSG00000018625	ENSMODG00000009958	FALSE	FALSE	FALSE	FALSE	FALSE	TRUE
glioblast	Apoe	ENSMUSG00000002985	ENSG00000130203	ENSMODG00000020858	FALSE	TRUE	FALSE	FALSE	TRUE	FALSE
glioblast	Slc6a11	ENSMUSG00000030307	ENSG00000132164	ENSMODG00000005602	FALSE	FALSE	FALSE	FALSE	FALSE	TRUE
glioblast	Ednrb	ENSMUSG00000022122	ENSG00000136160	ENSMODG00000001507	FALSE	FALSE	FALSE	FALSE	FALSE	FALSE
glioblast	Mfge8	ENSMUSG00000030605	ENSG00000140545	ENSMODG00000019575	FALSE	TRUE	FALSE	FALSE	TRUE	FALSE
glioblast	Aldh1l1	ENSMUSG00000030088	ENSG00000144908	ENSMODG00000007603	FALSE	FALSE	FALSE	FALSE	FALSE	FALSE
glioblast	Glis3	ENSMUSG00000052942	ENSG00000107249	ENSMODG00000015403	TRUE	FALSE	FALSE	FALSE	FALSE	FALSE
glioblast	Ptprz1	ENSMUSG00000068748	ENSG00000106278	ENSMODG00000015471	FALSE	FALSE	TRUE	FALSE	FALSE	FALSE
glioblast	Bmpr1b	ENSMUSG00000052430	ENSG00000138696	ENSMODG00000019262	FALSE	FALSE	TRUE	FALSE	FALSE	FALSE
glioblast	Mlc1	ENSMUSG00000035805	ENSG00000100427	ENSMODG00000005396	FALSE	FALSE	FALSE	FALSE	FALSE	TRUE
glioblast	Sox6	ENSMUSG00000051910	ENSG00000110693	ENSMODG00000007224	TRUE	FALSE	FALSE	FALSE	FALSE	FALSE
glioblast	Aqp4	ENSMUSG00000024411	ENSG00000171885	ENSMODG00000021514	FALSE	FALSE	FALSE	FALSE	FALSE	TRUE
glioblast	Plce1	ENSMUSG00000024998	ENSG00000138193	ENSMODG00000005750	FALSE	FALSE	FALSE	FALSE	FALSE	FALSE
glioblast	Mmd2	ENSMUSG00000039533	ENSG00000136297	ENSMODG00000000933	FALSE	FALSE	FALSE	FALSE	FALSE	FALSE
glioblast	Egfr	ENSMUSG00000020122	ENSG00000146648	ENSMODG00000009033	FALSE	TRUE	TRUE	TRUE	FALSE	FALSE
glioblast	Lrig1	ENSMUSG00000030029	ENSG00000144749	ENSMODG00000003264	FALSE	FALSE	FALSE	FALSE	FALSE	FALSE
glioblast	Serpine2	ENSMUSG00000026249	ENSG00000135919	ENSMODG00000021201	FALSE	TRUE	FALSE	FALSE	FALSE	FALSE
glioblast	Cdh20	ENSMUSG00000050840	ENSG00000101542	ENSMODG00000004905	FALSE	TRUE	FALSE	FALSE	FALSE	FALSE
glioblast	Pdlim5	ENSMUSG00000028273	ENSG00000163110	ENSMODG00000019264	FALSE	FALSE	FALSE	TRUE	FALSE	FALSE
glioblast	Arap2	ENSMUSG00000037999	ENSG00000047365	ENSMODG00000020518	FALSE	FALSE	FALSE	FALSE	FALSE	FALSE
glioblast	Spon1	ENSMUSG00000038156	ENSG00000262655	ENSMODG00000006127	FALSE	TRUE	FALSE	FALSE	FALSE	FALSE
glioblast	Gja1	ENSMUSG00000050953	ENSG00000152661	ENSMODG00000017758	FALSE	FALSE	FALSE	TRUE	FALSE	TRUE
glioblast	Clu	ENSMUSG00000022037	ENSG00000120885	ENSMODG00000015960	FALSE	FALSE	FALSE	FALSE	FALSE	FALSE
glioblast	Smoc1	ENSMUSG00000021136	ENSG00000198732	ENSMODG00000007249	FALSE	TRUE	FALSE	FALSE	FALSE	FALSE
glioblast	Luzp2	ENSMUSG00000063297	ENSG00000187398	ENSMODG00000029253	FALSE	FALSE	FALSE	FALSE	FALSE	FALSE
glioblast	Sfxn5	ENSMUSG00000033720	ENSG00000144040	ENSMODG00000019174	FALSE	FALSE	FALSE	FALSE	FALSE	TRUE
glioblast	Tcf7l2	ENSMUSG00000024985	ENSG00000148737	ENSMODG00000010133	TRUE	FALSE	FALSE	FALSE	FALSE	FALSE
glioblast	Fam189a2	ENSMUSG00000071604	ENSG00000135063	ENSMODG00000002869	FALSE	FALSE	FALSE	FALSE	FALSE	FALSE
glioblast	Ttyh1	ENSMUSG00000030428	ENSG00000167614	ENSMODG00000004137	FALSE	FALSE	FALSE	FALSE	FALSE	TRUE
glioblast	Rgma	ENSMUSG00000070509	ENSG00000182175	ENSMODG00000012882	FALSE	FALSE	FALSE	FALSE	FALSE	FALSE
glioblast	Gfap	ENSMUSG00000020932	ENSG00000131095	ENSMODG00000011301	FALSE	TRUE	FALSE	FALSE	FALSE	FALSE
glioblast	Itpr2	ENSMUSG00000030287	ENSG00000123104	ENSMODG00000016591	FALSE	FALSE	FALSE	FALSE	TRUE	TRUE
glioblast	Rfx4	ENSMUSG00000020037	ENSG00000111783	ENSMODG00000001661	TRUE	FALSE	FALSE	FALSE	FALSE	FALSE
glioblast	Ndrg2	ENSMUSG00000004558	ENSG00000165795	ENSMODG00000006811	FALSE	FALSE	FALSE	FALSE	FALSE	FALSE
glioblast	Pax3	ENSMUSG00000004872	ENSG00000135903	ENSMODG00000021190	TRUE	FALSE	FALSE	FALSE	FALSE	FALSE
glioblast	Hepacam	ENSMUSG00000046240	ENSG00000165478	ENSMODG00000003891	FALSE	FALSE	FALSE	FALSE	FALSE	FALSE
glioblast	Id4	ENSMUSG00000021379	ENSG00000172201	ENSMODG00000011307	TRUE	FALSE	FALSE	FALSE	FALSE	FALSE
glioblast	Igsf11	ENSMUSG00000022790	ENSG00000144847	ENSMODG00000018186	FALSE	FALSE	FALSE	FALSE	FALSE	FALSE
glioblast	Arhgef4	ENSMUSG00000037509	ENSG00000136002	ENSMODG00000018631	FALSE	FALSE	FALSE	FALSE	FALSE	FALSE
glioblast	Ptprt	ENSMUSG00000053141	ENSG00000196090	ENSMODG00000001198	FALSE	TRUE	FALSE	FALSE	FALSE	FALSE
glioblast	Adamts6	ENSMUSG00000046169	ENSG00000049192	ENSMODG00000019642	FALSE	FALSE	FALSE	FALSE	FALSE	FALSE
glioblast	Jam2	ENSMUSG00000053062	ENSG00000154721	ENSMODG00000021012	FALSE	FALSE	FALSE	FALSE	FALSE	FALSE
glioblast	Tcf7l1	ENSMUSG00000055799	ENSG00000152284	ENSMODG00000015573	TRUE	FALSE	FALSE	FALSE	FALSE	FALSE
glioblast	Slc15a2	ENSMUSG00000022899	ENSG00000163406	ENSMODG00000018269	FALSE	FALSE	FALSE	FALSE	FALSE	FALSE
glioblast	Notch2	ENSMUSG00000027878	ENSG00000134250	ENSMODG00000018700	FALSE	FALSE	FALSE	FALSE	FALSE	FALSE
glioblast	Lifr	ENSMUSG00000054263	ENSG00000113594	ENSMODG00000020327	FALSE	FALSE	TRUE	FALSE	FALSE	FALSE
glioblast	Rgs20	ENSMUSG00000002459	ENSG00000147509	ENSMODG00000009398	FALSE	FALSE	FALSE	FALSE	FALSE	FALSE
glioblast	Arhgap31	ENSMUSG00000022799	ENSG00000031081	ENSMODG00000018191	FALSE	FALSE	FALSE	FALSE	FALSE	FALSE
glioblast	Prrx1	ENSMUSG00000026586	ENSG00000116132	ENSMODG00000003582	TRUE	FALSE	FALSE	FALSE	FALSE	FALSE
glioblast	Kcnn3	ENSMUSG00000000794	ENSG00000143603	ENSMODG00000017155	FALSE	FALSE	FALSE	FALSE	FALSE	TRUE
glioblast	Phgdh	ENSMUSG00000053398	ENSG00000092621	ENSMODG00000005422	FALSE	FALSE	FALSE	FALSE	FALSE	FALSE
glioblast	Slc6a1	ENSMUSG00000030310	ENSG00000157103	ENSMODG00000005984	FALSE	FALSE	FALSE	FALSE	FALSE	TRUE
glioblast	Zfp36l1	ENSMUSG00000021127	ENSG00000185650	ENSMODG00000010122	TRUE	FALSE	FALSE	FALSE	FALSE	FALSE
glioblast	Acss1	ENSMUSG00000027452	ENSG00000154930	ENSMODG00000006345	FALSE	FALSE	FALSE	FALSE	FALSE	FALSE
glioblast	Prkd1	ENSMUSG00000002688	ENSG00000184304	ENSMODG00000017552	FALSE	FALSE	FALSE	FALSE	FALSE	FALSE
glioblast	Adamts9	ENSMUSG00000030022	ENSG00000163638	ENSMODG00000003140	FALSE	FALSE	FALSE	FALSE	FALSE	FALSE
glioblast	Carmil1	ENSMUSG00000021338	ENSG00000079691	ENSMODG00000011879	FALSE	FALSE	FALSE	FALSE	FALSE	FALSE
glioblast	Acsbg1	ENSMUSG00000032281	ENSG00000103740	ENSMODG00000011666	FALSE	FALSE	FALSE	FALSE	FALSE	FALSE
glioblast	Sash1	ENSMUSG00000015305	ENSG00000111961	ENSMODG00000016847	FALSE	FALSE	FALSE	FALSE	FALSE	FALSE
glioblast	Csgalnact1	ENSMUSG00000036356	ENSG00000147408	ENSMODG00000009932	FALSE	FALSE	FALSE	FALSE	FALSE	FALSE
glioblast	Kank1	ENSMUSG00000032702	ENSG00000107104	ENSMODG00000003387	FALSE	FALSE	FALSE	FALSE	FALSE	FALSE
glioblast	Phyhipl	ENSMUSG00000037747	ENSG00000165443	ENSMODG00000016112	FALSE	FALSE	FALSE	FALSE	FALSE	FALSE
glioblast	Ccdc80	ENSMUSG00000022665	ENSG00000091986	ENSMODG00000018118	FALSE	TRUE	FALSE	FALSE	FALSE	FALSE
glioblast	Fndc3b	ENSMUSG00000039286	ENSG00000075420	ENSMODG00000021323	FALSE	FALSE	FALSE	FALSE	FALSE	FALSE
glioblast	Cdh10	ENSMUSG00000022321	ENSG00000040731	ENSMODG00000004059	FALSE	TRUE	FALSE	FALSE	FALSE	FALSE
glioblast	Itpkb	ENSMUSG00000038855	ENSG00000143772	ENSMODG00000006095	FALSE	FALSE	FALSE	FALSE	FALSE	FALSE
glioblast	Adamts3	ENSMUSG00000043635	ENSG00000156140	ENSMODG00000019131	FALSE	FALSE	FALSE	FALSE	FALSE	FALSE
glioblast	Fstl1	ENSMUSG00000022816	ENSG00000163430	ENSMODG00000018227	FALSE	TRUE	FALSE	FALSE	FALSE	FALSE
glioblast	Prex1	ENSMUSG00000039621	ENSG00000124126	ENSMODG00000016258	FALSE	FALSE	FALSE	FALSE	TRUE	FALSE
glioblast	Megf10	ENSMUSG00000024593	ENSG00000145794	ENSMODG00000015728	FALSE	FALSE	FALSE	FALSE	FALSE	FALSE
glioblast	Tgfb2	ENSMUSG00000039239	ENSG00000092969	ENSMODG00000004307	FALSE	FALSE	TRUE	FALSE	FALSE	FALSE
glioblast	Rftn2	ENSMUSG00000025978	ENSG00000162944	ENSMODG00000012311	FALSE	FALSE	FALSE	FALSE	FALSE	FALSE
glioblast	Itga6	ENSMUSG00000027111	ENSG00000091409	ENSMODG00000009009	FALSE	TRUE	TRUE	FALSE	FALSE	FALSE
glioblast	Pacrg	ENSMUSG00000037196	ENSG00000112530	ENSMODG00000023273	FALSE	FALSE	FALSE	TRUE	FALSE	FALSE
glioblast	Fam69c	ENSMUSG00000047992	ENSG00000187773	ENSMODG00000012378	FALSE	FALSE	FALSE	FALSE	FALSE	FALSE
glioblast	Prdm16	ENSMUSG00000039410	ENSG00000142611	ENSMODG00000019057	TRUE	FALSE	FALSE	FALSE	FALSE	FALSE
glioblast	Wdr49	ENSMUSG00000104301	ENSG00000174776	ENSMODG00000016248	FALSE	FALSE	FALSE	FALSE	FALSE	FALSE
glioblast	Sdc2	ENSMUSG00000022261	ENSG00000169439	ENSMODG00000006882	FALSE	FALSE	FALSE	TRUE	FALSE	FALSE
glioblast	Fgfr1	ENSMUSG00000031565	ENSG00000077782	ENSMODG00000010647	FALSE	TRUE	TRUE	FALSE	FALSE	FALSE
glioblast	Adcy8	ENSMUSG00000022376	ENSG00000155897	ENSMODG00000001430	FALSE	FALSE	FALSE	TRUE	FALSE	FALSE
glioblast	Ghr	ENSMUSG00000055737	ENSG00000112964	ENSMODG00000020284	FALSE	FALSE	TRUE	FALSE	FALSE	FALSE
glioblast	Lama4	ENSMUSG00000019846	ENSG00000112769	ENSMODG00000017881	FALSE	TRUE	FALSE	FALSE	FALSE	FALSE
glioblast	Atp1b2	ENSMUSG00000041329	ENSG00000129244	ENSMODG00000007264	FALSE	FALSE	FALSE	FALSE	FALSE	TRUE
glioblast	Hes1	ENSMUSG00000022528	ENSG00000114315	ENSMODG00000019833	TRUE	FALSE	FALSE	FALSE	FALSE	FALSE
glioblast	Ptch1	ENSMUSG00000021466	ENSG00000185920	ENSMODG00000002769	FALSE	TRUE	FALSE	FALSE	FALSE	FALSE
glioblast	Zcchc24	ENSMUSG00000055538	ENSG00000165424	ENSMODG00000001134	FALSE	FALSE	FALSE	FALSE	FALSE	FALSE
glioblast	Pygb	ENSMUSG00000033059	ENSG00000100994	ENSMODG00000006424	FALSE	FALSE	FALSE	FALSE	FALSE	FALSE
glioblast	Tns1	ENSMUSG00000055322	ENSG00000079308	ENSMODG00000015529	FALSE	FALSE	FALSE	TRUE	FALSE	FALSE
glioblast	Yap1	ENSMUSG00000053110	ENSG00000137693	ENSMODG00000000575	FALSE	FALSE	FALSE	FALSE	FALSE	FALSE
glioblast	Frem2	ENSMUSG00000037016	ENSG00000150893	ENSMODG00000010202	FALSE	FALSE	FALSE	FALSE	FALSE	FALSE
glioblast	Itgb5	ENSMUSG00000022817	ENSG00000082781	ENSMODG00000018360	FALSE	TRUE	FALSE	FALSE	FALSE	FALSE
glioblast	Nid1	ENSMUSG00000005397	ENSG00000116962	ENSMODG00000008119	FALSE	TRUE	FALSE	FALSE	FALSE	FALSE
glioblast	Ston2	ENSMUSG00000020961	ENSG00000140022	ENSMODG00000003722	FALSE	FALSE	FALSE	FALSE	FALSE	FALSE
glioblast	Notch1	ENSMUSG00000026923	ENSG00000148400	ENSMODG00000017591	FALSE	FALSE	FALSE	FALSE	FALSE	FALSE
glioblast	Fat1	ENSMUSG00000070047	ENSG00000083857	ENSMODG00000005018	FALSE	FALSE	FALSE	FALSE	FALSE	FALSE
glioblast	Glul	ENSMUSG00000026473	ENSG00000135821	ENSMODG00000006787	FALSE	FALSE	FALSE	FALSE	FALSE	FALSE
glioblast	Ikzf2	ENSMUSG00000025997	ENSG00000030419	ENSMODG00000015683	TRUE	FALSE	FALSE	FALSE	FALSE	FALSE
glioblast	Btbd17	ENSMUSG00000000202	ENSG00000204347	ENSMODG00000006809	FALSE	FALSE	FALSE	FALSE	FALSE	FALSE
glioblast	Apcdd1	ENSMUSG00000071847	ENSG00000154856	ENSMODG00000021440	FALSE	FALSE	FALSE	FALSE	FALSE	FALSE
glioblast	Pcdh10	ENSMUSG00000049100	ENSG00000138650	ENSMODG00000020768	FALSE	FALSE	FALSE	FALSE	FALSE	FALSE
glioblast	P4ha1	ENSMUSG00000019916	ENSG00000122884	ENSMODG00000000121	FALSE	FALSE	FALSE	FALSE	FALSE	FALSE
glioblast	Rreb1	ENSMUSG00000039087	ENSG00000124782	ENSMODG00000009892	TRUE	FALSE	FALSE	FALSE	FALSE	FALSE
glioblast	Lfng	ENSMUSG00000029570	ENSG00000106003	ENSMODG00000000130	FALSE	FALSE	FALSE	FALSE	FALSE	FALSE
glioblast	Bbox1	ENSMUSG00000041660	ENSG00000129151	ENSMODG00000009421	FALSE	FALSE	FALSE	FALSE	FALSE	FALSE
glioblast	Abca1	ENSMUSG00000015243	ENSG00000165029	ENSMODG00000016266	FALSE	FALSE	FALSE	FALSE	FALSE	TRUE
glioblast	Gramd3	ENSMUSG00000001700	ENSG00000155324	ENSMODG00000001027	FALSE	FALSE	FALSE	FALSE	FALSE	FALSE
glioblast	Gatm	ENSMUSG00000027199	ENSG00000171766	ENSMODG00000017640	FALSE	FALSE	FALSE	FALSE	FALSE	FALSE
glioblast	Dhrs3	ENSMUSG00000066026	ENSG00000162496	ENSMODG00000012387	FALSE	FALSE	FALSE	FALSE	FALSE	FALSE
glioblast	Fgfr3	ENSMUSG00000054252	ENSG00000068078	ENSMODG00000004268	FALSE	FALSE	FALSE	FALSE	FALSE	FALSE
glioblast	Colec12	ENSMUSG00000036103	ENSG00000158270	ENSMODG00000021481	FALSE	FALSE	FALSE	FALSE	FALSE	FALSE
glioblast	Npnt	ENSMUSG00000040998	ENSG00000168743	ENSMODG00000020620	FALSE	TRUE	FALSE	FALSE	FALSE	FALSE
glioblast	Slc12a4	ENSMUSG00000017765	ENSG00000124067	ENSMODG00000005393	FALSE	FALSE	FALSE	FALSE	FALSE	TRUE
glioblast	Spry2	ENSMUSG00000022114	ENSG00000136158	ENSMODG00000001592	FALSE	FALSE	FALSE	FALSE	FALSE	FALSE
glioblast	Tjp2	ENSMUSG00000024812	ENSG00000119139	ENSMODG00000002938	FALSE	FALSE	FALSE	FALSE	FALSE	FALSE
glioblast	Ppp2r5a	ENSMUSG00000026626	ENSG00000066027	ENSMODG00000002945	FALSE	FALSE	FALSE	FALSE	FALSE	FALSE
glioblast	Daam2	ENSMUSG00000040260	ENSG00000146122	ENSMODG00000013125	FALSE	FALSE	FALSE	TRUE	FALSE	FALSE
glioblast	Colgalt2	ENSMUSG00000032649	ENSG00000198756	ENSMODG00000007299	FALSE	FALSE	FALSE	FALSE	FALSE	FALSE
glioblast	S1pr1	ENSMUSG00000045092	ENSG00000170989	ENSMODG00000023248	FALSE	FALSE	FALSE	FALSE	TRUE	FALSE
glioblast	Plxnb1	ENSMUSG00000053646	ENSG00000164050	ENSMODG00000014384	FALSE	FALSE	FALSE	FALSE	FALSE	FALSE
glioblast	Cybrd1	ENSMUSG00000027015	ENSG00000071967	ENSMODG00000008729	FALSE	FALSE	FALSE	FALSE	FALSE	FALSE
glioblast	Prdm5	ENSMUSG00000029913	ENSG00000138738	ENSMODG00000018942	TRUE	FALSE	FALSE	FALSE	FALSE	FALSE
glioblast	Rfx2	ENSMUSG00000024206	ENSG00000087903	ENSMODG00000001398	TRUE	FALSE	FALSE	FALSE	FALSE	FALSE
glioblast	Npl	ENSMUSG00000042684	ENSG00000135838	ENSMODG00000006901	FALSE	FALSE	FALSE	FALSE	FALSE	FALSE
glioblast	Pdgfrb	ENSMUSG00000024620	ENSG00000113721	ENSMODG00000009737	FALSE	FALSE	TRUE	FALSE	FALSE	FALSE
glioblast	Adcyap1r1	ENSMUSG00000029778	ENSG00000078549	ENSMODG00000020875	FALSE	FALSE	FALSE	FALSE	FALSE	FALSE
glioblast	Phka1	ENSMUSG00000034055	ENSG00000067177	ENSMODG00000011092	FALSE	FALSE	FALSE	FALSE	FALSE	FALSE
glioblast	Plod2	ENSMUSG00000032374	ENSG00000152952	ENSMODG00000021246	FALSE	FALSE	FALSE	FALSE	FALSE	FALSE
glioblast	Kcnj10	ENSMUSG00000044708	ENSG00000177807	ENSMODG00000024584	FALSE	FALSE	FALSE	FALSE	FALSE	TRUE
glioblast	Sox8	ENSMUSG00000024176	ENSG00000005513	ENSMODG00000016905	TRUE	FALSE	FALSE	FALSE	FALSE	FALSE
glioblast	Sall3	ENSMUSG00000024565	ENSG00000256463	ENSMODG00000012231	TRUE	FALSE	FALSE	FALSE	FALSE	FALSE
glioblast	Notch3	ENSMUSG00000038146	ENSG00000074181	ENSMODG00000014540	FALSE	FALSE	FALSE	FALSE	FALSE	FALSE
glioblast	Pbxip1	ENSMUSG00000042613	ENSG00000163346	ENSMODG00000017146	FALSE	FALSE	FALSE	FALSE	FALSE	FALSE
glioblast	Gpam	ENSMUSG00000024978	ENSG00000119927	ENSMODG00000010326	FALSE	FALSE	FALSE	FALSE	FALSE	FALSE
glioblast	Col27a1	ENSMUSG00000045672	ENSG00000196739	ENSMODG00000003958	FALSE	TRUE	FALSE	FALSE	FALSE	FALSE
glioblast	Pdlim4	ENSMUSG00000020388	ENSG00000131435	ENSMODG00000013984	FALSE	FALSE	FALSE	FALSE	FALSE	FALSE
glioblast	Slc38a3	ENSMUSG00000010064	ENSG00000188338	ENSMODG00000012273	FALSE	FALSE	FALSE	FALSE	FALSE	TRUE
glioblast	Snta1	ENSMUSG00000027488	ENSG00000101400	ENSMODG00000003050	FALSE	FALSE	FALSE	FALSE	FALSE	FALSE
glioblast	Mdfic	ENSMUSG00000041390	ENSG00000135272	ENSMODG00000015856	FALSE	FALSE	FALSE	FALSE	FALSE	FALSE
glioblast	Mamld1	ENSMUSG00000059401	ENSG00000013619	ENSMODG00000005627	FALSE	FALSE	FALSE	FALSE	FALSE	FALSE
glioblast	Zfp36l2	ENSMUSG00000045817	ENSG00000152518	ENSMODG00000000407	TRUE	FALSE	FALSE	FALSE	FALSE	FALSE
glioblast	Hey2	ENSMUSG00000019789	ENSG00000135547	ENSMODG00000017701	TRUE	FALSE	FALSE	FALSE	FALSE	FALSE
glioblast	Kbtbd11	ENSMUSG00000055675	ENSG00000176595	ENSMODG00000014171	FALSE	FALSE	FALSE	FALSE	FALSE	FALSE
glioblast	Ildr2	ENSMUSG00000040612	ENSG00000143195	ENSMODG00000002467	FALSE	FALSE	FALSE	FALSE	FALSE	FALSE
glioblast	Casc1	ENSMUSG00000043541	ENSG00000118307	ENSMODG00000017466	FALSE	FALSE	FALSE	FALSE	FALSE	FALSE
glioblast	Map3k20	ENSMUSG00000004085	ENSG00000091436	ENSMODG00000009134	FALSE	FALSE	FALSE	FALSE	FALSE	FALSE
glioblast	Mlf1	ENSMUSG00000048416	ENSG00000178053	ENSMODG00000015680	FALSE	FALSE	FALSE	FALSE	FALSE	FALSE
glioblast	Paqr6	ENSMUSG00000041423	ENSG00000160781	ENSMODG00000016910	FALSE	FALSE	FALSE	FALSE	FALSE	FALSE
glioblast	Iqub	ENSMUSG00000046192	ENSG00000164675	ENSMODG00000015389	FALSE	FALSE	FALSE	FALSE	FALSE	FALSE
glioblast	Foxo1	ENSMUSG00000044167	ENSG00000150907	ENSMODG00000010342	TRUE	FALSE	FALSE	FALSE	FALSE	FALSE
glioblast	Vcam1	ENSMUSG00000027962	ENSG00000162692	ENSMODG00000003497	FALSE	FALSE	FALSE	FALSE	FALSE	FALSE
glioblast	Ak4	ENSMUSG00000028527	ENSG00000162433	ENSMODG00000001217	FALSE	FALSE	FALSE	FALSE	FALSE	FALSE
glioblast	Sall2	ENSMUSG00000049532	ENSG00000165821	ENSMODG00000006068	TRUE	FALSE	FALSE	FALSE	FALSE	FALSE
glioblast	Lrig3	ENSMUSG00000020105	ENSG00000139263	ENSMODG00000004837	FALSE	FALSE	FALSE	FALSE	FALSE	FALSE
glioblast	Sox13	ENSMUSG00000070643	ENSG00000143842	ENSMODG00000001192	TRUE	FALSE	FALSE	FALSE	FALSE	FALSE
glioblast	Gdpd2	ENSMUSG00000019359	ENSG00000130055	ENSMODG00000004895	FALSE	FALSE	FALSE	FALSE	FALSE	FALSE
glioblast	Rhpn1	ENSMUSG00000022580	ENSG00000158106	ENSMODG00000011421	FALSE	FALSE	FALSE	FALSE	FALSE	FALSE
glioblast	Cfap70	ENSMUSG00000039543	ENSG00000156042	ENSMODG00000000188	FALSE	FALSE	FALSE	FALSE	FALSE	FALSE
glioblast	Cdo1	ENSMUSG00000033022	ENSG00000129596	ENSMODG00000013657	FALSE	FALSE	FALSE	FALSE	FALSE	FALSE
glioblast	Cpt1a	ENSMUSG00000024900	ENSG00000110090	ENSMODG00000003995	FALSE	FALSE	FALSE	FALSE	FALSE	FALSE
glioblast	Spry1	ENSMUSG00000037211	ENSG00000164056	ENSMODG00000018890	FALSE	FALSE	FALSE	FALSE	FALSE	FALSE
glioblast	Evc2	ENSMUSG00000050248	ENSG00000173040	ENSMODG00000001716	FALSE	FALSE	FALSE	FALSE	FALSE	FALSE
glioblast	Enkur	ENSMUSG00000026679	ENSG00000151023	ENSMODG00000008730	FALSE	FALSE	FALSE	FALSE	FALSE	FALSE
glioblast	Jag1	ENSMUSG00000027276	ENSG00000101384	ENSMODG00000004910	FALSE	FALSE	TRUE	FALSE	TRUE	FALSE
glioblast	Axl	ENSMUSG00000002602	ENSG00000167601	ENSMODG00000008491	FALSE	FALSE	TRUE	FALSE	TRUE	FALSE
glioblast	Fgfrl1	ENSMUSG00000008090	ENSG00000127418	ENSMODG00000004433	FALSE	TRUE	TRUE	FALSE	FALSE	FALSE
glioblast	Acadl	ENSMUSG00000026003	ENSG00000115361	ENSMODG00000015819	FALSE	FALSE	FALSE	FALSE	FALSE	FALSE
glioblast	Rhbdf1	ENSMUSG00000020282	ENSG00000007384	ENSMODG00000016619	FALSE	FALSE	FALSE	FALSE	FALSE	FALSE
glioblast	Lamb2	ENSMUSG00000052911	ENSG00000172037	ENSMODG00000013288	FALSE	TRUE	FALSE	FALSE	FALSE	FALSE
glioblast	Aga	ENSMUSG00000031521	ENSG00000038002	ENSMODG00000003821	FALSE	FALSE	FALSE	FALSE	FALSE	FALSE
glioblast	Gpx8	ENSMUSG00000021760	ENSG00000164294	ENSMODG00000019479	FALSE	FALSE	FALSE	FALSE	FALSE	FALSE
glioblast	Oplah	ENSMUSG00000022562	ENSG00000178814	ENSMODG00000010431	FALSE	FALSE	FALSE	FALSE	FALSE	FALSE
glioblast	Inppl1	ENSMUSG00000032737	ENSG00000165458	ENSMODG00000008002	FALSE	FALSE	FALSE	TRUE	TRUE	FALSE
glioblast	Btd	ENSMUSG00000021900	ENSG00000169814	ENSMODG00000014571	FALSE	FALSE	FALSE	FALSE	FALSE	FALSE
glioblast	Tlcd1	ENSMUSG00000019437	ENSG00000160606	ENSMODG00000019299	FALSE	FALSE	FALSE	FALSE	FALSE	FALSE
glioblast	Tspan33	ENSMUSG00000001763	ENSG00000158457	ENSMODG00000014684	FALSE	FALSE	FALSE	FALSE	FALSE	FALSE
glioblast	Tead3	ENSMUSG00000002249	ENSG00000007866	ENSMODG00000013762	TRUE	FALSE	FALSE	FALSE	FALSE	FALSE
glioblast	Csf1	ENSMUSG00000014599	ENSG00000184371	ENSMODG00000001827	FALSE	FALSE	TRUE	FALSE	FALSE	FALSE
glioblast	Cyba	ENSMUSG00000006519	ENSG00000051523	ENSMODG00000004220	FALSE	FALSE	FALSE	FALSE	FALSE	FALSE
glioblast	Inhbb	ENSMUSG00000037035	ENSG00000163083	ENSMODG00000000254	FALSE	FALSE	TRUE	FALSE	FALSE	FALSE
glioblast	Trip6	ENSMUSG00000023348	ENSG00000087077	ENSMODG00000004834	FALSE	FALSE	TRUE	FALSE	FALSE	FALSE
glioblast	Arid5a	ENSMUSG00000037447	ENSG00000196843	ENSMODG00000008611	TRUE	FALSE	FALSE	FALSE	FALSE	FALSE
glut_DN_defined	Slc17a6	ENSMUSG00000030500	ENSG00000091664	ENSMODG00000009304	FALSE	FALSE	FALSE	FALSE	FALSE	TRUE
glut_DN_defined	Meis2	ENSMUSG00000027210	ENSG00000134138	ENSMODG00000001274	TRUE	FALSE	FALSE	FALSE	FALSE	FALSE
glut_DN_defined	Ntng1	ENSMUSG00000059857	ENSG00000162631	ENSMODG00000002814	FALSE	TRUE	FALSE	FALSE	FALSE	FALSE
glut_DN_defined	Samd5	ENSMUSG00000060487	ENSG00000203727	ENSMODG00000028139	FALSE	FALSE	FALSE	FALSE	FALSE	FALSE
glut_DN_defined	Gabra2	ENSMUSG00000000560	ENSG00000151834	ENSMODG00000020598	FALSE	FALSE	TRUE	FALSE	FALSE	TRUE
glut_DN_defined	Lmo3	ENSMUSG00000030226	ENSG00000048540	ENSMODG00000017897	FALSE	FALSE	FALSE	FALSE	FALSE	FALSE
glut_DN_defined	Ina	ENSMUSG00000034336	ENSG00000148798	ENSMODG00000011125	FALSE	FALSE	FALSE	FALSE	FALSE	FALSE
glut_DN_defined	Vav3	ENSMUSG00000033721	ENSG00000134215	ENSMODG00000002796	FALSE	FALSE	FALSE	FALSE	FALSE	FALSE
glut_DN_defined	Plxna4	ENSMUSG00000029765	ENSG00000221866	ENSMODG00000014456	FALSE	FALSE	FALSE	FALSE	FALSE	FALSE
glut_DN_defined	Scn9a	ENSMUSG00000075316	ENSG00000169432	ENSMODG00000006587	FALSE	FALSE	FALSE	FALSE	FALSE	TRUE
glut_DN_defined	Lhx9	ENSMUSG00000019230	ENSG00000143355	ENSMODG00000012746	TRUE	FALSE	FALSE	FALSE	FALSE	FALSE
glut_DN_defined	Plcxd3	ENSMUSG00000049148	ENSG00000182836	ENSMODG00000020290	FALSE	FALSE	FALSE	FALSE	FALSE	FALSE
glut_DN_defined	Ablim1	ENSMUSG00000025085	ENSG00000099204	ENSMODG00000009749	FALSE	FALSE	FALSE	TRUE	FALSE	FALSE
glut_DN_defined	Fam19a1	ENSMUSG00000059187	ENSG00000183662	ENSMODG00000003405	FALSE	FALSE	FALSE	FALSE	FALSE	FALSE
glut_DN_defined	Nln	ENSMUSG00000021710	ENSG00000123213	ENSMODG00000019661	FALSE	FALSE	FALSE	FALSE	FALSE	FALSE
glut_DN_defined	Lmx1a	ENSMUSG00000026686	ENSG00000162761	ENSMODG00000001270	TRUE	FALSE	FALSE	FALSE	FALSE	FALSE
glut_DN_defined	Zbtb7c	ENSMUSG00000044646	ENSG00000184828	ENSMODG00000003412	TRUE	FALSE	FALSE	FALSE	FALSE	FALSE
glut_DN_defined	Chd5	ENSMUSG00000005045	ENSG00000116254	ENSMODG00000006294	FALSE	FALSE	FALSE	FALSE	FALSE	FALSE
glut_DN_defined	Dock2	ENSMUSG00000020143	ENSG00000134516	ENSMODG00000007049	FALSE	FALSE	FALSE	FALSE	FALSE	FALSE
glut_DN_defined	Tshz1	ENSMUSG00000046982	ENSG00000179981	ENSMODG00000012317	TRUE	FALSE	FALSE	FALSE	FALSE	FALSE
glut_DN_defined	Klf6	ENSMUSG00000000078	ENSG00000067082	ENSMODG00000006714	TRUE	FALSE	FALSE	FALSE	FALSE	FALSE
glut_DN_defined	Neurod6	ENSMUSG00000037984	ENSG00000164600	ENSMODG00000013299	TRUE	FALSE	FALSE	FALSE	FALSE	FALSE
glut_DN_defined	Pxylp1	ENSMUSG00000043587	ENSG00000155893	ENSMODG00000018625	FALSE	FALSE	FALSE	FALSE	FALSE	FALSE
glut_DN_defined	Plk2	ENSMUSG00000021701	ENSG00000145632	ENSMODG00000019560	FALSE	FALSE	FALSE	FALSE	FALSE	FALSE
glut_DN_defined	C1ql3	ENSMUSG00000049630	ENSG00000165985	ENSMODG00000009948	FALSE	FALSE	FALSE	FALSE	FALSE	FALSE
glut_DN_defined	Irx5	ENSMUSG00000031737	ENSG00000176842	ENSMODG00000013202	TRUE	FALSE	FALSE	FALSE	FALSE	FALSE
glut_DN_defined	Irx3	ENSMUSG00000031734	ENSG00000177508	ENSMODG00000013192	TRUE	FALSE	FALSE	FALSE	FALSE	FALSE
glut_DN_defined	Nxph4	ENSMUSG00000040258	ENSG00000182379	ENSMODG00000019016	FALSE	FALSE	FALSE	FALSE	FALSE	FALSE
glut_DN_defined	Drp2	ENSMUSG00000000223	ENSG00000102385	ENSMODG00000011719	FALSE	FALSE	FALSE	FALSE	FALSE	FALSE
glut_DN_defined	Cyb561	ENSMUSG00000019590	ENSG00000008283	ENSMODG00000010087	FALSE	FALSE	FALSE	FALSE	FALSE	FALSE
immune	Ikzf1	ENSMUSG00000018654	ENSG00000185811	ENSMODG00000009274	TRUE	FALSE	FALSE	FALSE	FALSE	FALSE
immune	C1qb	ENSMUSG00000036905	ENSG00000173369	ENSMODG00000019606	FALSE	FALSE	FALSE	FALSE	FALSE	FALSE
immune	Fli1	ENSMUSG00000016087	ENSG00000151702	ENSMODG00000004763	TRUE	FALSE	FALSE	FALSE	FALSE	FALSE
immune	Inpp5d	ENSMUSG00000026288	ENSG00000168918	ENSMODG00000010448	FALSE	FALSE	FALSE	FALSE	FALSE	FALSE
immune	Dock8	ENSMUSG00000052085	ENSG00000107099	ENSMODG00000003306	FALSE	FALSE	FALSE	FALSE	FALSE	FALSE
immune	Ly86	ENSMUSG00000021423	ENSG00000112799	ENSMODG00000009878	FALSE	FALSE	FALSE	FALSE	FALSE	FALSE
immune	Fyb	ENSMUSG00000022148	ENSG00000082074	ENSMODG00000020313	FALSE	FALSE	FALSE	FALSE	FALSE	FALSE
immune	Apbb1ip	ENSMUSG00000026786	ENSG00000077420	ENSMODG00000008583	FALSE	FALSE	FALSE	FALSE	FALSE	FALSE
immune	Stab1	ENSMUSG00000042286	ENSG00000010327	ENSMODG00000011416	FALSE	FALSE	FALSE	FALSE	FALSE	FALSE
immune	Mertk	ENSMUSG00000014361	ENSG00000153208	ENSMODG00000006666	FALSE	FALSE	TRUE	FALSE	FALSE	FALSE
immune	Lrmda	ENSMUSG00000063458	ENSG00000148655	ENSMODG00000000919	FALSE	FALSE	FALSE	FALSE	FALSE	FALSE
immune	Fam105a	ENSMUSG00000056069	ENSG00000145569	ENSMODG00000002927	FALSE	FALSE	FALSE	FALSE	FALSE	FALSE
immune	Tyrobp	ENSMUSG00000030579	ENSG00000011600	ENSMODG00000014057	FALSE	FALSE	FALSE	FALSE	FALSE	FALSE
immune	Rgs10	ENSMUSG00000030844	ENSG00000148908	ENSMODG00000008876	FALSE	FALSE	FALSE	FALSE	FALSE	FALSE
immune	C1qa	ENSMUSG00000036887	ENSG00000173372	ENSMODG00000023962	FALSE	FALSE	FALSE	FALSE	FALSE	FALSE
immune	Apoe	ENSMUSG00000002985	ENSG00000130203	ENSMODG00000020858	FALSE	TRUE	FALSE	FALSE	TRUE	FALSE
immune	Csf2ra	ENSMUSG00000059326	ENSG00000198223	ENSMODG00000029247	FALSE	FALSE	FALSE	FALSE	FALSE	FALSE
immune	Tbxas1	ENSMUSG00000029925	ENSG00000059377	ENSMODG00000013723	FALSE	FALSE	FALSE	FALSE	FALSE	FALSE
immune	Tgfbr2	ENSMUSG00000032440	ENSG00000163513	ENSMODG00000015155	FALSE	TRUE	TRUE	FALSE	FALSE	FALSE
immune	Hpgds	ENSMUSG00000029919	ENSG00000163106	ENSMODG00000019265	FALSE	FALSE	FALSE	FALSE	FALSE	FALSE
immune	Lyn	ENSMUSG00000042228	ENSG00000254087	ENSMODG00000009142	FALSE	TRUE	TRUE	FALSE	TRUE	FALSE
immune	Mrc1	ENSMUSG00000026712	ENSG00000260314	ENSMODG00000009695	FALSE	FALSE	FALSE	FALSE	FALSE	FALSE
immune	Runx1	ENSMUSG00000022952	ENSG00000159216	ENSMODG00000021051	TRUE	FALSE	FALSE	FALSE	FALSE	FALSE
immune	Spp1	ENSMUSG00000029304	ENSG00000118785	ENSMODG00000020728	FALSE	TRUE	TRUE	FALSE	FALSE	FALSE
immune	Mitf	ENSMUSG00000035158	ENSG00000187098	ENSMODG00000003754	TRUE	FALSE	FALSE	FALSE	FALSE	FALSE
immune	C1qc	ENSMUSG00000036896	ENSG00000159189	ENSMODG00000016105	FALSE	FALSE	FALSE	FALSE	FALSE	FALSE
immune	Rcsd1	ENSMUSG00000040723	ENSG00000198771	ENSMODG00000002597	FALSE	FALSE	FALSE	TRUE	FALSE	FALSE
immune	Fgd2	ENSMUSG00000024013	ENSG00000146192	ENSMODG00000013461	FALSE	FALSE	FALSE	FALSE	TRUE	FALSE
immune	Mef2c	ENSMUSG00000005583	ENSG00000081189	ENSMODG00000020223	TRUE	FALSE	FALSE	FALSE	FALSE	FALSE
immune	Slc9a9	ENSMUSG00000031129	ENSG00000181804	ENSMODG00000021244	FALSE	FALSE	FALSE	FALSE	FALSE	TRUE
immune	Ctss	ENSMUSG00000038642	ENSG00000163131	ENSMODG00000018809	FALSE	TRUE	FALSE	FALSE	FALSE	FALSE
immune	Lgmn	ENSMUSG00000021190	ENSG00000100600	ENSMODG00000002167	FALSE	FALSE	FALSE	FALSE	FALSE	FALSE
immune	Rreb1	ENSMUSG00000039087	ENSG00000124782	ENSMODG00000009892	TRUE	FALSE	FALSE	FALSE	FALSE	FALSE
immune	Ctsb	ENSMUSG00000021939	ENSG00000164733	ENSMODG00000012029	FALSE	TRUE	FALSE	FALSE	FALSE	FALSE
immune	Arhgap31	ENSMUSG00000022799	ENSG00000031081	ENSMODG00000018191	FALSE	FALSE	FALSE	FALSE	FALSE	FALSE
immune	Fmn1	ENSMUSG00000044042	ENSG00000248905	ENSMODG00000001441	FALSE	FALSE	FALSE	TRUE	FALSE	FALSE
immune	Sat1	ENSMUSG00000025283	ENSG00000130066	ENSMODG00000007747	FALSE	FALSE	FALSE	FALSE	FALSE	FALSE
immune	Npl	ENSMUSG00000042684	ENSG00000135838	ENSMODG00000006901	FALSE	FALSE	FALSE	FALSE	FALSE	FALSE
immune	Pld1	ENSMUSG00000027695	ENSG00000075651	ENSMODG00000015745	FALSE	FALSE	FALSE	FALSE	FALSE	FALSE
immune	Pik3ap1	ENSMUSG00000025017	ENSG00000155629	ENSMODG00000004594	FALSE	FALSE	FALSE	FALSE	FALSE	FALSE
immune	Dock2	ENSMUSG00000020143	ENSG00000134516	ENSMODG00000007049	FALSE	FALSE	FALSE	FALSE	FALSE	FALSE
immune	Abca1	ENSMUSG00000015243	ENSG00000165029	ENSMODG00000016266	FALSE	FALSE	FALSE	FALSE	FALSE	TRUE
immune	Arhgap45	ENSMUSG00000035697	ENSG00000180448	ENSMODG00000005524	FALSE	FALSE	FALSE	FALSE	FALSE	FALSE
immune	Maf	ENSMUSG00000055435	ENSG00000178573	ENSMODG00000008141	TRUE	FALSE	FALSE	FALSE	FALSE	FALSE
immune	Tnfrsf11a	ENSMUSG00000026321	ENSG00000141655	ENSMODG00000005072	FALSE	FALSE	FALSE	FALSE	FALSE	FALSE
immune	Ifngr1	ENSMUSG00000020009	ENSG00000027697	ENSMODG00000017421	FALSE	FALSE	FALSE	FALSE	FALSE	FALSE
immune	B2m	ENSMUSG00000060802	ENSG00000166710	ENSMODG00000017688	FALSE	FALSE	FALSE	FALSE	FALSE	FALSE
immune	Ehd4	ENSMUSG00000027293	ENSG00000103966	ENSMODG00000017946	FALSE	FALSE	FALSE	FALSE	FALSE	FALSE
immune	Cyba	ENSMUSG00000006519	ENSG00000051523	ENSMODG00000004220	FALSE	FALSE	FALSE	FALSE	FALSE	FALSE
immune	Fcgrt	ENSMUSG00000003420	ENSG00000104870	ENSMODG00000013649	FALSE	FALSE	FALSE	FALSE	FALSE	FALSE
immune	Fcer1g	ENSMUSG00000058715	ENSG00000158869	ENSMODG00000005124	FALSE	FALSE	FALSE	FALSE	FALSE	FALSE
immune	Dock10	ENSMUSG00000038608	ENSG00000135905	ENSMODG00000021205	FALSE	FALSE	FALSE	FALSE	FALSE	FALSE
immune	Myo1f	ENSMUSG00000024300	ENSG00000142347	ENSMODG00000003610	FALSE	FALSE	FALSE	FALSE	FALSE	FALSE
immune	Epsti1	ENSMUSG00000022014	ENSG00000133106	ENSMODG00000025483	FALSE	FALSE	FALSE	FALSE	FALSE	FALSE
immune	Rgs19	ENSMUSG00000002458	ENSG00000171700	ENSMODG00000017062	FALSE	FALSE	FALSE	FALSE	FALSE	FALSE
immune	Rin3	ENSMUSG00000044456	ENSG00000100599	ENSMODG00000002125	FALSE	FALSE	FALSE	FALSE	FALSE	FALSE
immune	Pip4k2a	ENSMUSG00000026737	ENSG00000150867	ENSMODG00000009032	FALSE	FALSE	FALSE	FALSE	FALSE	FALSE
immune	Zfp710	ENSMUSG00000048897	ENSG00000140548	ENSMODG00000019518	TRUE	FALSE	FALSE	FALSE	FALSE	FALSE
immune	Skap2	ENSMUSG00000059182	ENSG00000005020	ENSMODG00000000521	FALSE	FALSE	FALSE	FALSE	FALSE	FALSE
immune	Aoah	ENSMUSG00000021322	ENSG00000136250	ENSMODG00000021171	FALSE	FALSE	FALSE	FALSE	FALSE	FALSE
immune	Epb41l2	ENSMUSG00000019978	ENSG00000079819	ENSMODG00000017602	FALSE	FALSE	FALSE	TRUE	FALSE	FALSE
immune	Gas6	ENSMUSG00000031451	ENSG00000183087	ENSMODG00000003633	FALSE	FALSE	TRUE	FALSE	TRUE	TRUE
immune	Slc7a8	ENSMUSG00000022180	ENSG00000092068	ENSMODG00000004579	FALSE	FALSE	FALSE	FALSE	FALSE	TRUE
immune	Cdk6	ENSMUSG00000040274	ENSG00000105810	ENSMODG00000010772	FALSE	FALSE	FALSE	FALSE	FALSE	FALSE
immune	Wasf2	ENSMUSG00000028868	ENSG00000158195	ENSMODG00000014503	FALSE	FALSE	FALSE	TRUE	FALSE	FALSE
immune	Lpcat2	ENSMUSG00000033192	ENSG00000087253	ENSMODG00000013219	FALSE	FALSE	FALSE	FALSE	FALSE	FALSE
immune	Rnf144b	ENSMUSG00000038068	ENSG00000137393	ENSMODG00000011304	FALSE	FALSE	FALSE	FALSE	FALSE	FALSE
immune	B4galt1	ENSMUSG00000028413	ENSG00000086062	ENSMODG00000004058	FALSE	FALSE	FALSE	FALSE	FALSE	FALSE
immune	Adcy7	ENSMUSG00000031659	ENSG00000121281	ENSMODG00000013047	FALSE	FALSE	FALSE	FALSE	FALSE	FALSE
immune	Nek7	ENSMUSG00000026393	ENSG00000151414	ENSMODG00000012789	FALSE	FALSE	FALSE	FALSE	FALSE	FALSE
immune	Txnip	ENSMUSG00000038393	ENSG00000265972	ENSMODG00000018755	FALSE	FALSE	FALSE	FALSE	FALSE	FALSE
immune	Nfe2l2	ENSMUSG00000015839	ENSG00000116044	ENSMODG00000009624	TRUE	FALSE	FALSE	FALSE	FALSE	FALSE
immune	Pla2g4a	ENSMUSG00000056220	ENSG00000116711	ENSMODG00000011791	FALSE	FALSE	FALSE	FALSE	TRUE	FALSE
immune	Tec	ENSMUSG00000029217	ENSG00000135605	ENSMODG00000020628	FALSE	FALSE	TRUE	FALSE	FALSE	FALSE
immune	Suclg2	ENSMUSG00000061838	ENSG00000172340	ENSMODG00000003294	FALSE	FALSE	FALSE	FALSE	FALSE	FALSE
immune	Igf1	ENSMUSG00000020053	ENSG00000017427	ENSMODG00000002506	FALSE	TRUE	TRUE	FALSE	FALSE	FALSE
immune	Man1a	ENSMUSG00000003746	ENSG00000111885	ENSMODG00000017780	FALSE	FALSE	FALSE	FALSE	FALSE	FALSE
immune	Arhgap18	ENSMUSG00000039031	ENSG00000146376	ENSMODG00000017629	FALSE	FALSE	FALSE	FALSE	FALSE	FALSE
immune	Mgat4a	ENSMUSG00000026110	ENSG00000071073	ENSMODG00000001241	FALSE	FALSE	FALSE	FALSE	FALSE	FALSE
immune	Plekha2	ENSMUSG00000031557	ENSG00000169499	ENSMODG00000010593	FALSE	TRUE	FALSE	TRUE	TRUE	FALSE
immune	Dab2	ENSMUSG00000022150	ENSG00000153071	ENSMODG00000020308	FALSE	TRUE	FALSE	TRUE	TRUE	FALSE
immune	Ctsh	ENSMUSG00000032359	ENSG00000103811	ENSMODG00000019444	FALSE	FALSE	FALSE	FALSE	FALSE	FALSE
immune	Zc3hav1	ENSMUSG00000029826	ENSG00000105939	ENSMODG00000013769	FALSE	FALSE	FALSE	FALSE	FALSE	FALSE
immune	Cmtm7	ENSMUSG00000032436	ENSG00000153551	ENSMODG00000028857	FALSE	FALSE	TRUE	FALSE	FALSE	FALSE
immune	Cotl1	ENSMUSG00000031827	ENSG00000103187	ENSMODG00000004760	FALSE	FALSE	FALSE	TRUE	FALSE	FALSE
immune	Ctsz	ENSMUSG00000016256	ENSG00000101160	ENSMODG00000016601	FALSE	FALSE	FALSE	FALSE	FALSE	FALSE
immune	Plcg2	ENSMUSG00000034330	ENSG00000197943	ENSMODG00000015196	FALSE	FALSE	FALSE	FALSE	FALSE	FALSE
immune	Capzb	ENSMUSG00000028745	ENSG00000077549	ENSMODG00000015888	FALSE	FALSE	FALSE	TRUE	FALSE	FALSE
immune	Traf3ip3	ENSMUSG00000037318	ENSG00000009790	ENSMODG00000002520	FALSE	FALSE	FALSE	FALSE	FALSE	FALSE
immune	Casp8	ENSMUSG00000026029	ENSG00000064012	ENSMODG00000015183	FALSE	FALSE	TRUE	FALSE	FALSE	FALSE
immune	Myh9	ENSMUSG00000022443	ENSG00000100345	ENSMODG00000001078	FALSE	TRUE	FALSE	TRUE	FALSE	FALSE
immune	Elk3	ENSMUSG00000008398	ENSG00000111145	ENSMODG00000007957	TRUE	FALSE	FALSE	FALSE	FALSE	FALSE
immune	Arhgef6	ENSMUSG00000031133	ENSG00000129675	ENSMODG00000014073	FALSE	FALSE	FALSE	FALSE	FALSE	FALSE
immune	Colec12	ENSMUSG00000036103	ENSG00000158270	ENSMODG00000021481	FALSE	FALSE	FALSE	FALSE	FALSE	FALSE
immune	Ptk2b	ENSMUSG00000059456	ENSG00000120899	ENSMODG00000015932	FALSE	FALSE	TRUE	FALSE	FALSE	TRUE
immune	Zfp36l1	ENSMUSG00000021127	ENSG00000185650	ENSMODG00000010122	TRUE	FALSE	FALSE	FALSE	FALSE	FALSE
immune	Piezo1	ENSMUSG00000014444	ENSG00000103335	ENSMODG00000004122	FALSE	FALSE	FALSE	FALSE	FALSE	FALSE
immune	Il13ra1	ENSMUSG00000017057	ENSG00000131724	ENSMODG00000011525	FALSE	FALSE	FALSE	FALSE	FALSE	FALSE
immune	Arap1	ENSMUSG00000032812	ENSG00000186635	ENSMODG00000007803	FALSE	FALSE	FALSE	FALSE	TRUE	FALSE
immune	Tmem106a	ENSMUSG00000034947	ENSG00000184988	ENSMODG00000015160	FALSE	FALSE	FALSE	FALSE	FALSE	FALSE
immune	Blvrb	ENSMUSG00000040466	ENSG00000090013	ENSMODG00000007707	FALSE	FALSE	FALSE	FALSE	FALSE	FALSE
immune	Kcnk13	ENSMUSG00000045404	ENSG00000152315	ENSMODG00000002918	FALSE	FALSE	FALSE	FALSE	FALSE	TRUE
immune	Creg1	ENSMUSG00000040713	ENSG00000143162	ENSMODG00000027768	FALSE	FALSE	FALSE	FALSE	FALSE	FALSE
immune	Irak4	ENSMUSG00000059883	ENSG00000198001	ENSMODG00000018536	FALSE	FALSE	TRUE	FALSE	FALSE	FALSE
immune	Rassf2	ENSMUSG00000027339	ENSG00000101265	ENSMODG00000011588	FALSE	FALSE	FALSE	FALSE	FALSE	FALSE
immune	Tgfb1	ENSMUSG00000002603	ENSG00000105329	ENSMODG00000008630	FALSE	FALSE	TRUE	FALSE	FALSE	FALSE
immune	Tcirg1	ENSMUSG00000001750	ENSG00000110719	ENSMODG00000021330	FALSE	FALSE	FALSE	FALSE	FALSE	TRUE
immune	Clic1	ENSMUSG00000007041	ENSG00000213719	ENSMODG00000015240	FALSE	FALSE	FALSE	FALSE	FALSE	TRUE
immune	Msn	ENSMUSG00000031207	ENSG00000147065	ENSMODG00000012494	FALSE	TRUE	FALSE	TRUE	FALSE	FALSE
immune	Slc35d2	ENSMUSG00000033114	ENSG00000130958	ENSMODG00000000488	FALSE	FALSE	FALSE	FALSE	FALSE	FALSE
immune	P2rx4	ENSMUSG00000029470	ENSG00000135124	ENSMODG00000012003	FALSE	FALSE	FALSE	FALSE	FALSE	FALSE
immune	Vrk2	ENSMUSG00000064090	ENSG00000028116	ENSMODG00000002096	FALSE	FALSE	FALSE	FALSE	FALSE	FALSE
immune	Dapp1	ENSMUSG00000028159	ENSG00000070190	ENSMODG00000020690	FALSE	FALSE	FALSE	TRUE	TRUE	FALSE
immune	Ppp2r5a	ENSMUSG00000026626	ENSG00000066027	ENSMODG00000002945	FALSE	FALSE	FALSE	FALSE	FALSE	FALSE
immune	Pter	ENSMUSG00000026730	ENSG00000165983	ENSMODG00000009960	FALSE	FALSE	FALSE	FALSE	FALSE	FALSE
immune	Tapbp	ENSMUSG00000024308	ENSG00000231925	ENSMODG00000014159	FALSE	FALSE	FALSE	FALSE	FALSE	FALSE
immune	Mlxipl	ENSMUSG00000005373	ENSG00000009950	ENSMODG00000013783	TRUE	FALSE	FALSE	FALSE	FALSE	FALSE
immune	Ehbp1l1	ENSMUSG00000024937	ENSG00000173442	ENSMODG00000009659	FALSE	FALSE	FALSE	FALSE	FALSE	FALSE
immune	Ncf2	ENSMUSG00000026480	ENSG00000116701	ENSMODG00000007184	FALSE	FALSE	FALSE	FALSE	FALSE	FALSE
immune	Neil3	ENSMUSG00000039396	ENSG00000109674	ENSMODG00000003813	FALSE	FALSE	FALSE	FALSE	FALSE	FALSE
immune	Eml3	ENSMUSG00000071647	ENSG00000149499	ENSMODG00000007770	FALSE	FALSE	FALSE	FALSE	FALSE	FALSE
immune	Stard8	ENSMUSG00000031216	ENSG00000130052	ENSMODG00000011680	FALSE	FALSE	FALSE	FALSE	FALSE	FALSE
immune	Fam114a1	ENSMUSG00000029185	ENSG00000197712	ENSMODG00000020533	FALSE	FALSE	FALSE	FALSE	FALSE	FALSE
immune	Casp7	ENSMUSG00000025076	ENSG00000165806	ENSMODG00000009887	FALSE	FALSE	FALSE	FALSE	FALSE	FALSE
immune	Pola2	ENSMUSG00000024833	ENSG00000014138	ENSMODG00000009836	FALSE	FALSE	FALSE	FALSE	FALSE	FALSE
interneuron_defined	Gad2	ENSMUSG00000026787	ENSG00000136750	ENSMODG00000008626	FALSE	FALSE	FALSE	FALSE	FALSE	FALSE
interneuron_defined	Gad1	ENSMUSG00000070880	ENSG00000128683	ENSMODG00000008529	FALSE	FALSE	FALSE	FALSE	FALSE	FALSE
interneuron_defined	Gria3	ENSMUSG00000001986	ENSG00000125675	ENSMODG00000015003	FALSE	FALSE	TRUE	TRUE	FALSE	TRUE
interneuron_defined	Cacna2d3	ENSMUSG00000021991	ENSG00000157445	ENSMODG00000012420	FALSE	FALSE	FALSE	FALSE	FALSE	TRUE
interneuron_defined	Inpp4b	ENSMUSG00000037940	ENSG00000109452	ENSMODG00000000308	FALSE	FALSE	FALSE	FALSE	FALSE	FALSE
interneuron_defined	Tnr	ENSMUSG00000015829	ENSG00000116147	ENSMODG00000005481	FALSE	TRUE	FALSE	FALSE	TRUE	FALSE
interneuron_defined	Nxph1	ENSMUSG00000046178	ENSG00000122584	ENSMODG00000017589	FALSE	FALSE	FALSE	FALSE	FALSE	FALSE
interneuron_defined	March11	ENSMUSG00000022269	ENSG00000183654	ENSMODG00000003445	FALSE	FALSE	FALSE	FALSE	FALSE	FALSE
interneuron_defined	Slc6a1	ENSMUSG00000030310	ENSG00000157103	ENSMODG00000005984	FALSE	FALSE	FALSE	FALSE	FALSE	TRUE
interneuron_defined	Rgs7bp	ENSMUSG00000021719	ENSG00000186479	ENSMODG00000019625	FALSE	FALSE	FALSE	FALSE	FALSE	FALSE
interneuron_defined	Hcn1	ENSMUSG00000021730	ENSG00000164588	ENSMODG00000020267	FALSE	FALSE	FALSE	FALSE	TRUE	TRUE
interneuron_defined	Eml5	ENSMUSG00000051166	ENSG00000165521	ENSMODG00000003165	FALSE	FALSE	FALSE	FALSE	FALSE	FALSE
interneuron_defined	Pax2	ENSMUSG00000004231	ENSG00000075891	ENSMODG00000019353	TRUE	FALSE	FALSE	FALSE	FALSE	FALSE
interneuron_defined	Elmod1	ENSMUSG00000041986	ENSG00000110675	ENSMODG00000014705	FALSE	FALSE	FALSE	FALSE	FALSE	FALSE
interneuron_defined	Cacna1d	ENSMUSG00000015968	ENSG00000157388	ENSMODG00000012546	FALSE	FALSE	FALSE	TRUE	FALSE	TRUE
interneuron_defined	Grm1	ENSMUSG00000019828	ENSG00000152822	ENSMODG00000016884	FALSE	FALSE	TRUE	FALSE	FALSE	FALSE
interneuron_defined	Cabp1	ENSMUSG00000029544	ENSG00000157782	ENSMODG00000003051	FALSE	FALSE	FALSE	FALSE	FALSE	FALSE
interneuron_defined	Dscaml1	ENSMUSG00000032087	ENSG00000177103	ENSMODG00000013655	FALSE	FALSE	FALSE	FALSE	FALSE	FALSE
interneuron_defined	Grin1	ENSMUSG00000026959	ENSG00000176884	ENSMODG00000017181	FALSE	FALSE	TRUE	FALSE	FALSE	TRUE
interneuron_defined	Megf11	ENSMUSG00000036466	ENSG00000157890	ENSMODG00000009795	FALSE	FALSE	FALSE	FALSE	FALSE	FALSE
interneuron_defined	Syndig1	ENSMUSG00000074736	ENSG00000101463	ENSMODG00000006293	FALSE	FALSE	FALSE	FALSE	FALSE	FALSE
interneuron_defined	Trim67	ENSMUSG00000036913	ENSG00000119283	ENSMODG00000009344	FALSE	FALSE	FALSE	FALSE	FALSE	FALSE
interneuron_defined	Sorcs3	ENSMUSG00000063434	ENSG00000156395	ENSMODG00000010798	FALSE	FALSE	FALSE	FALSE	FALSE	FALSE
interneuron_defined	Rcan2	ENSMUSG00000039601	ENSG00000172348	ENSMODG00000018896	FALSE	FALSE	FALSE	FALSE	FALSE	FALSE
interneuron_defined	Atp1b1	ENSMUSG00000026576	ENSG00000143153	ENSMODG00000002980	FALSE	FALSE	FALSE	FALSE	FALSE	TRUE
interneuron_defined	Frmpd4	ENSMUSG00000049176	ENSG00000169933	ENSMODG00000017342	FALSE	FALSE	FALSE	FALSE	TRUE	FALSE
interneuron_defined	Gabra1	ENSMUSG00000010803	ENSG00000022355	ENSMODG00000007727	FALSE	FALSE	TRUE	FALSE	FALSE	TRUE
interneuron_defined	Slc24a2	ENSMUSG00000037996	ENSG00000155886	ENSMODG00000003525	FALSE	FALSE	FALSE	FALSE	FALSE	TRUE
interneuron_defined	Sez6	ENSMUSG00000000632	ENSG00000063015	ENSMODG00000019317	FALSE	FALSE	FALSE	FALSE	FALSE	FALSE
interneuron_defined	Galnt18	ENSMUSG00000038296	ENSG00000110328	ENSMODG00000008440	FALSE	FALSE	FALSE	FALSE	FALSE	FALSE
interneuron_defined	Tfap2b	ENSMUSG00000025927	ENSG00000008196	ENSMODG00000018831	TRUE	FALSE	FALSE	FALSE	FALSE	FALSE
interneuron_defined	Grid1	ENSMUSG00000041078	ENSG00000182771	ENSMODG00000011030	FALSE	FALSE	TRUE	FALSE	FALSE	TRUE
interneuron_defined	Adcy8	ENSMUSG00000022376	ENSG00000155897	ENSMODG00000001430	FALSE	FALSE	FALSE	TRUE	FALSE	FALSE
interneuron_defined	Cnr1	ENSMUSG00000044288	ENSG00000118432	ENSMODG00000018290	FALSE	FALSE	FALSE	FALSE	FALSE	TRUE
interneuron_defined	Sgk1	ENSMUSG00000019970	ENSG00000118515	ENSMODG00000017509	FALSE	FALSE	FALSE	FALSE	FALSE	FALSE
interneuron_defined	Grm3	ENSMUSG00000003974	ENSG00000198822	ENSMODG00000016960	FALSE	FALSE	TRUE	FALSE	FALSE	FALSE
interneuron_defined	Mgat4c	ENSMUSG00000019888	ENSG00000182050	ENSMODG00000020498	FALSE	FALSE	FALSE	FALSE	FALSE	FALSE
interneuron_defined	Glrb	ENSMUSG00000028020	ENSG00000109738	ENSMODG00000001739	FALSE	FALSE	TRUE	FALSE	FALSE	TRUE
interneuron_defined	Rimbp2	ENSMUSG00000029420	ENSG00000060709	ENSMODG00000015603	FALSE	FALSE	FALSE	FALSE	FALSE	FALSE
interneuron_defined	Slc32a1	ENSMUSG00000037771	ENSG00000101438	ENSMODG00000000429	FALSE	FALSE	FALSE	FALSE	FALSE	TRUE
interneuron_defined	Adam11	ENSMUSG00000020926	ENSG00000073670	ENSMODG00000011397	FALSE	FALSE	FALSE	FALSE	FALSE	FALSE
interneuron_defined	Btbd11	ENSMUSG00000020042	ENSG00000151136	ENSMODG00000001559	FALSE	FALSE	FALSE	FALSE	FALSE	FALSE
interneuron_defined	Ppargc1a	ENSMUSG00000029167	ENSG00000109819	ENSMODG00000000549	FALSE	FALSE	FALSE	FALSE	FALSE	FALSE
interneuron_defined	Ajap1	ENSMUSG00000039546	ENSG00000196581	ENSMODG00000006438	FALSE	FALSE	FALSE	FALSE	FALSE	FALSE
interneuron_defined	Slc8a3	ENSMUSG00000079055	ENSG00000100678	ENSMODG00000007296	FALSE	FALSE	FALSE	FALSE	FALSE	TRUE
interneuron_defined	Glra2	ENSMUSG00000018589	ENSG00000101958	ENSMODG00000017294	FALSE	FALSE	TRUE	FALSE	FALSE	TRUE
interneuron_defined	Cacna2d2	ENSMUSG00000010066	ENSG00000007402	ENSMODG00000012063	FALSE	FALSE	FALSE	FALSE	FALSE	TRUE
interneuron_defined	Epb41l3	ENSMUSG00000024044	ENSG00000082397	ENSMODG00000021459	FALSE	FALSE	FALSE	TRUE	FALSE	FALSE
interneuron_defined	Nalcn	ENSMUSG00000000197	ENSG00000102452	ENSMODG00000007346	FALSE	FALSE	FALSE	FALSE	FALSE	TRUE
interneuron_defined	Nrg2	ENSMUSG00000060275	ENSG00000158458	ENSMODG00000011737	FALSE	FALSE	FALSE	FALSE	FALSE	FALSE
interneuron_defined	Sorl1	ENSMUSG00000049313	ENSG00000137642	ENSMODG00000013024	FALSE	FALSE	FALSE	FALSE	FALSE	FALSE
interneuron_defined	Lrrc38	ENSMUSG00000028584	ENSG00000162494	ENSMODG00000012379	FALSE	FALSE	FALSE	FALSE	FALSE	TRUE
interneuron_defined	Dusp10	ENSMUSG00000039384	ENSG00000143507	ENSMODG00000004672	FALSE	FALSE	FALSE	FALSE	FALSE	FALSE
interneuron_defined	Sptbn4	ENSMUSG00000011751	ENSG00000160460	ENSMODG00000007773	FALSE	FALSE	FALSE	TRUE	TRUE	FALSE
interneuron_defined	Clstn3	ENSMUSG00000008153	ENSG00000139182	ENSMODG00000018182	FALSE	FALSE	FALSE	FALSE	FALSE	FALSE
interneuron_defined	St8sia5	ENSMUSG00000025425	ENSG00000101638	ENSMODG00000003305	FALSE	FALSE	FALSE	FALSE	FALSE	FALSE
interneuron_defined	Syt2	ENSMUSG00000026452	ENSG00000143858	ENSMODG00000000684	FALSE	FALSE	FALSE	TRUE	TRUE	FALSE
interneuron_defined	March4	ENSMUSG00000039372	ENSG00000144583	ENSMODG00000015546	FALSE	FALSE	FALSE	FALSE	FALSE	FALSE
interneuron_defined	Ubash3b	ENSMUSG00000032020	ENSG00000154127	ENSMODG00000012999	FALSE	FALSE	FALSE	FALSE	FALSE	FALSE
interneuron_defined	Slc12a5	ENSMUSG00000017740	ENSG00000124140	ENSMODG00000013854	FALSE	FALSE	FALSE	FALSE	FALSE	TRUE
interneuron_defined	Rasgrf1	ENSMUSG00000032356	ENSG00000058335	ENSMODG00000019438	FALSE	FALSE	FALSE	FALSE	FALSE	FALSE
interneuron_defined	Rgs6	ENSMUSG00000021219	ENSG00000182732	ENSMODG00000007000	FALSE	FALSE	FALSE	FALSE	FALSE	FALSE
interneuron_defined	Zfyve28	ENSMUSG00000037224	ENSG00000159733	ENSMODG00000004017	FALSE	FALSE	FALSE	FALSE	TRUE	FALSE
interneuron_defined	Cplx1	ENSMUSG00000033615	ENSG00000168993	ENSMODG00000005672	FALSE	FALSE	FALSE	FALSE	FALSE	TRUE
interneuron_defined	Bhlhe22	ENSMUSG00000025128	ENSG00000180828	ENSMODG00000008228	TRUE	FALSE	FALSE	FALSE	FALSE	FALSE
interneuron_defined	Nos1	ENSMUSG00000029361	ENSG00000089250	ENSMODG00000015380	FALSE	FALSE	FALSE	FALSE	FALSE	FALSE
interneuron_defined	Mcf2l	ENSMUSG00000031442	ENSG00000126217	ENSMODG00000004096	FALSE	FALSE	FALSE	FALSE	FALSE	FALSE
interneuron_defined	Adamts2	ENSMUSG00000036545	ENSG00000087116	ENSMODG00000009345	FALSE	FALSE	FALSE	FALSE	FALSE	FALSE
interneuron_defined	Adcy1	ENSMUSG00000020431	ENSG00000164742	ENSMODG00000010195	FALSE	FALSE	FALSE	FALSE	FALSE	FALSE
interneuron_defined	Nhs	ENSMUSG00000059493	ENSG00000188158	ENSMODG00000017147	FALSE	FALSE	FALSE	FALSE	FALSE	FALSE
interneuron_defined	Tmem117	ENSMUSG00000063296	ENSG00000139173	ENSMODG00000018534	FALSE	FALSE	FALSE	FALSE	FALSE	FALSE
interneuron_defined	Rapgef4	ENSMUSG00000049044	ENSG00000091428	ENSMODG00000009089	FALSE	FALSE	FALSE	FALSE	FALSE	FALSE
interneuron_defined	Syp	ENSMUSG00000031144	ENSG00000102003	ENSMODG00000009899	FALSE	FALSE	FALSE	FALSE	FALSE	FALSE
interneuron_defined	Iqsec3	ENSMUSG00000040797	ENSG00000120645	ENSMODG00000018375	FALSE	FALSE	FALSE	FALSE	FALSE	FALSE
interneuron_defined	Slc6a5	ENSMUSG00000039728	ENSG00000165970	ENSMODG00000009153	FALSE	FALSE	FALSE	FALSE	FALSE	FALSE
interneuron_defined	Pacsin1	ENSMUSG00000040276	ENSG00000124507	ENSMODG00000013925	FALSE	FALSE	FALSE	FALSE	TRUE	FALSE
interneuron_defined	Map7d2	ENSMUSG00000041020	ENSG00000184368	ENSMODG00000008158	FALSE	FALSE	FALSE	FALSE	FALSE	FALSE
interneuron_defined	Pvalb	ENSMUSG00000005716	ENSG00000100362	ENSMODG00000000783	FALSE	FALSE	FALSE	FALSE	FALSE	FALSE
interneuron_defined	Prdm8	ENSMUSG00000035456	ENSG00000152784	ENSMODG00000020789	TRUE	FALSE	FALSE	FALSE	FALSE	FALSE
interneuron_defined	Plppr4	ENSMUSG00000044667	ENSG00000117600	ENSMODG00000003896	FALSE	FALSE	FALSE	FALSE	FALSE	FALSE
interneuron_defined	Wscd2	ENSMUSG00000063430	ENSG00000075035	ENSMODG00000002891	FALSE	FALSE	FALSE	FALSE	FALSE	FALSE
interneuron_defined	Adgrb1	ENSMUSG00000034730	ENSG00000181790	ENSMODG00000000556	FALSE	FALSE	FALSE	TRUE	TRUE	FALSE
interneuron_defined	Bend6	ENSMUSG00000042182	ENSG00000151917	ENSMODG00000018724	FALSE	FALSE	FALSE	FALSE	FALSE	FALSE
interneuron_defined	Zbtb38	ENSMUSG00000040433	ENSG00000177311	ENSMODG00000021228	TRUE	FALSE	FALSE	FALSE	FALSE	FALSE
interneuron_defined	Rph3a	ENSMUSG00000029608	ENSG00000089169	ENSMODG00000003188	FALSE	FALSE	FALSE	FALSE	TRUE	FALSE
interneuron_defined	Exph5	ENSMUSG00000034584	ENSG00000110723	ENSMODG00000014611	FALSE	FALSE	FALSE	FALSE	FALSE	FALSE
interneuron_defined	Npas2	ENSMUSG00000026077	ENSG00000170485	ENSMODG00000001691	TRUE	FALSE	FALSE	FALSE	FALSE	FALSE
interneuron_defined	Rps6kl1	ENSMUSG00000019235	ENSG00000198208	ENSMODG00000006093	FALSE	FALSE	FALSE	FALSE	FALSE	FALSE
interneuron_defined	Abhd6	ENSMUSG00000025277	ENSG00000163686	ENSMODG00000002333	FALSE	FALSE	FALSE	FALSE	FALSE	FALSE
interneuron_defined	Prmt8	ENSMUSG00000030350	ENSG00000111218	ENSMODG00000018329	FALSE	FALSE	FALSE	FALSE	FALSE	FALSE
interneuron_defined	Nwd2	ENSMUSG00000090061	ENSG00000174145	ENSMODG00000024794	FALSE	FALSE	FALSE	FALSE	FALSE	FALSE
interneuron_defined	Adam12	ENSMUSG00000054555	ENSG00000148848	ENSMODG00000010538	FALSE	FALSE	FALSE	FALSE	FALSE	FALSE
interneuron_defined	Susd4	ENSMUSG00000038576	ENSG00000143502	ENSMODG00000004959	FALSE	FALSE	FALSE	FALSE	FALSE	FALSE
interneuron_defined	Tmem59l	ENSMUSG00000035964	ENSG00000105696	ENSMODG00000003550	FALSE	FALSE	FALSE	FALSE	FALSE	FALSE
interneuron_defined	Faim2	ENSMUSG00000023011	ENSG00000135472	ENSMODG00000004300	FALSE	FALSE	FALSE	FALSE	FALSE	FALSE
interneuron_defined	Scn1b	ENSMUSG00000019194	ENSG00000105711	ENSMODG00000013729	FALSE	FALSE	FALSE	FALSE	FALSE	TRUE
interneuron_defined	Lrtm1	ENSMUSG00000045776	ENSG00000144771	ENSMODG00000012422	FALSE	FALSE	FALSE	FALSE	FALSE	FALSE
interneuron_defined	Chd5	ENSMUSG00000005045	ENSG00000116254	ENSMODG00000006294	FALSE	FALSE	FALSE	FALSE	FALSE	FALSE
interneuron_defined	Ptpre	ENSMUSG00000041836	ENSG00000132334	ENSMODG00000006941	FALSE	FALSE	FALSE	FALSE	FALSE	FALSE
interneuron_defined	Gnb5	ENSMUSG00000032192	ENSG00000069966	ENSMODG00000001948	FALSE	FALSE	FALSE	FALSE	FALSE	FALSE
interneuron_defined	Slc4a3	ENSMUSG00000006576	ENSG00000114923	ENSMODG00000015043	FALSE	FALSE	FALSE	FALSE	FALSE	TRUE
interneuron_defined	Fam169a	ENSMUSG00000041817	ENSG00000198780	ENSMODG00000001914	FALSE	FALSE	FALSE	FALSE	FALSE	FALSE
interneuron_defined	Mfap3l	ENSMUSG00000031647	ENSG00000198948	ENSMODG00000003046	FALSE	FALSE	FALSE	FALSE	FALSE	FALSE
interneuron_defined	Shank3	ENSMUSG00000022623	ENSG00000251322	ENSMODG00000006106	FALSE	FALSE	FALSE	TRUE	FALSE	FALSE
interneuron_defined	Kcnk1	ENSMUSG00000033998	ENSG00000135750	ENSMODG00000008541	FALSE	FALSE	FALSE	FALSE	FALSE	TRUE
interneuron_defined	Man1a	ENSMUSG00000003746	ENSG00000111885	ENSMODG00000017780	FALSE	FALSE	FALSE	FALSE	FALSE	FALSE
interneuron_defined	Atp2b3	ENSMUSG00000031376	ENSG00000067842	ENSMODG00000008152	FALSE	FALSE	FALSE	TRUE	FALSE	TRUE
interneuron_defined	Ncs1	ENSMUSG00000062661	ENSG00000107130	ENSMODG00000007066	FALSE	FALSE	FALSE	FALSE	FALSE	TRUE
interneuron_defined	Eef1a2	ENSMUSG00000016349	ENSG00000101210	ENSMODG00000016868	FALSE	FALSE	FALSE	FALSE	FALSE	FALSE
interneuron_defined	Cacng3	ENSMUSG00000066189	ENSG00000006116	ENSMODG00000016315	FALSE	FALSE	FALSE	TRUE	FALSE	TRUE
interneuron_defined	Trank1	ENSMUSG00000062296	ENSG00000168016	ENSMODG00000016434	FALSE	FALSE	FALSE	FALSE	FALSE	FALSE
interneuron_defined	Lgi2	ENSMUSG00000039252	ENSG00000153012	ENSMODG00000000460	FALSE	FALSE	FALSE	FALSE	FALSE	FALSE
interneuron_defined	Ogfrl1	ENSMUSG00000026158	ENSG00000119900	ENSMODG00000018560	FALSE	FALSE	FALSE	FALSE	FALSE	FALSE
interneuron_defined	Ankrd29	ENSMUSG00000057766	ENSG00000154065	ENSMODG00000021499	FALSE	FALSE	FALSE	FALSE	FALSE	FALSE
interneuron_defined	Ccdc136	ENSMUSG00000029769	ENSG00000128596	ENSMODG00000015065	FALSE	FALSE	FALSE	FALSE	FALSE	FALSE
interneuron_defined	Tmem130	ENSMUSG00000043388	ENSG00000166448	ENSMODG00000028886	FALSE	FALSE	FALSE	FALSE	FALSE	FALSE
interneuron_defined	Rab3a	ENSMUSG00000031840	ENSG00000105649	ENSMODG00000003214	FALSE	FALSE	FALSE	FALSE	FALSE	FALSE
interneuron_defined	Kcnt1	ENSMUSG00000058740	ENSG00000107147	ENSMODG00000017531	FALSE	FALSE	FALSE	FALSE	FALSE	TRUE
interneuron_defined	Rell2	ENSMUSG00000044024	ENSG00000164620	ENSMODG00000010603	FALSE	TRUE	FALSE	FALSE	FALSE	FALSE
interneuron_defined	Mical2	ENSMUSG00000038244	ENSG00000133816	ENSMODG00000008560	FALSE	FALSE	FALSE	TRUE	FALSE	FALSE
interneuron_defined	Nrip3	ENSMUSG00000034825	ENSG00000175352	ENSMODG00000007557	FALSE	FALSE	FALSE	FALSE	FALSE	FALSE
interneuron_defined	Madd	ENSMUSG00000040687	ENSG00000110514	ENSMODG00000019907	FALSE	FALSE	FALSE	FALSE	FALSE	FALSE
interneuron_defined	Thy1	ENSMUSG00000032011	ENSG00000154096	ENSMODG00000013188	FALSE	TRUE	FALSE	FALSE	TRUE	FALSE
interneuron_defined	Reep2	ENSMUSG00000038555	ENSG00000132563	ENSMODG00000012124	FALSE	FALSE	FALSE	FALSE	FALSE	FALSE
interneuron_defined	Dlgap3	ENSMUSG00000042388	ENSG00000116544	ENSMODG00000017948	FALSE	FALSE	FALSE	TRUE	FALSE	FALSE
interneuron_defined	Snph	ENSMUSG00000027457	ENSG00000101298	ENSMODG00000019547	FALSE	FALSE	FALSE	FALSE	FALSE	FALSE
interneuron_defined	Got1	ENSMUSG00000025190	ENSG00000120053	ENSMODG00000003558	FALSE	FALSE	FALSE	FALSE	FALSE	FALSE
interneuron_defined	Acadvl	ENSMUSG00000018574	ENSG00000072778	ENSMODG00000006498	FALSE	FALSE	FALSE	FALSE	FALSE	FALSE
interneuron_defined	Gas6	ENSMUSG00000031451	ENSG00000183087	ENSMODG00000003633	FALSE	FALSE	TRUE	FALSE	TRUE	TRUE
interneuron_defined	Cerk	ENSMUSG00000035891	ENSG00000100422	ENSMODG00000015746	FALSE	FALSE	FALSE	FALSE	FALSE	FALSE
interneuron_defined	Ppfia4	ENSMUSG00000026458	ENSG00000143847	ENSMODG00000000996	FALSE	FALSE	FALSE	FALSE	FALSE	FALSE
interneuron_defined	Lzts3	ENSMUSG00000037703	ENSG00000088899	ENSMODG00000005461	FALSE	FALSE	FALSE	TRUE	FALSE	FALSE
interneuron_defined	Syngr3	ENSMUSG00000007021	ENSG00000127561	ENSMODG00000016066	FALSE	FALSE	FALSE	FALSE	FALSE	FALSE
interneuron_defined	Plch2	ENSMUSG00000029055	ENSG00000149527	ENSMODG00000008162	FALSE	FALSE	FALSE	FALSE	FALSE	FALSE
interneuron_defined	N4bp2l1	ENSMUSG00000041132	ENSG00000139597	ENSMODG00000009524	FALSE	FALSE	FALSE	FALSE	FALSE	FALSE
interneuron_defined	Cltb	ENSMUSG00000047547	ENSG00000175416	ENSMODG00000005190	FALSE	FALSE	FALSE	TRUE	FALSE	FALSE
interneuron_defined	Nceh1	ENSMUSG00000027698	ENSG00000144959	ENSMODG00000021320	FALSE	FALSE	FALSE	FALSE	FALSE	FALSE
interneuron_defined	Kcnj9	ENSMUSG00000038026	ENSG00000162728	ENSMODG00000009988	FALSE	FALSE	FALSE	TRUE	FALSE	TRUE
interneuron_defined	Caskin1	ENSMUSG00000033597	ENSG00000167971	ENSMODG00000015934	FALSE	FALSE	FALSE	FALSE	FALSE	FALSE
interneuron_defined	Epha10	ENSMUSG00000028876	ENSG00000183317	ENSMODG00000017759	FALSE	FALSE	TRUE	FALSE	FALSE	FALSE
interneuron_defined	Trpc6	ENSMUSG00000031997	ENSG00000137672	ENSMODG00000000537	FALSE	FALSE	FALSE	TRUE	FALSE	TRUE
interneuron_defined	Sult4a1	ENSMUSG00000018865	ENSG00000130540	ENSMODG00000006239	FALSE	FALSE	FALSE	FALSE	FALSE	FALSE
interneuron_defined	Desi1	ENSMUSG00000022472	ENSG00000100418	ENSMODG00000016577	FALSE	FALSE	FALSE	FALSE	FALSE	FALSE
interneuron_defined	Ttc9	ENSMUSG00000042734	ENSG00000133985	ENSMODG00000007159	FALSE	FALSE	FALSE	FALSE	FALSE	FALSE
interneuron_defined	Ppip5k1	ENSMUSG00000033526	ENSG00000168781	ENSMODG00000017788	FALSE	FALSE	FALSE	FALSE	FALSE	FALSE
interneuron_defined	Kifc2	ENSMUSG00000004187	ENSG00000167702	ENSMODG00000010941	FALSE	FALSE	FALSE	FALSE	FALSE	FALSE
interneuron_defined	Atp8b2	ENSMUSG00000060671	ENSG00000143515	ENSMODG00000017204	FALSE	FALSE	FALSE	FALSE	FALSE	FALSE
interneuron_defined	Nat8l	ENSMUSG00000048142	ENSG00000185818	ENSMODG00000004088	FALSE	FALSE	FALSE	FALSE	FALSE	FALSE
interneuron_defined	Ogdhl	ENSMUSG00000021913	ENSG00000197444	ENSMODG00000002613	FALSE	FALSE	FALSE	FALSE	FALSE	FALSE
interneuron_defined	Dtx1	ENSMUSG00000029603	ENSG00000135144	ENSMODG00000003357	FALSE	FALSE	FALSE	FALSE	FALSE	FALSE
interneuron_defined	Gpld1	ENSMUSG00000021340	ENSG00000112293	ENSMODG00000011599	FALSE	FALSE	FALSE	FALSE	FALSE	FALSE
interneuron_defined	Fndc5	ENSMUSG00000001334	ENSG00000160097	ENSMODG00000017392	FALSE	FALSE	TRUE	FALSE	FALSE	FALSE
interneuron_defined	Nipal2	ENSMUSG00000038879	ENSG00000104361	ENSMODG00000006534	FALSE	FALSE	FALSE	FALSE	FALSE	TRUE
interneuron_defined	Kcnab3	ENSMUSG00000018470	ENSG00000170049	ENSMODG00000007554	FALSE	FALSE	FALSE	FALSE	FALSE	FALSE
interneuron_defined	Epha8	ENSMUSG00000028661	ENSG00000070886	ENSMODG00000016101	FALSE	FALSE	TRUE	FALSE	FALSE	FALSE
interneuron_defined	Skor1	ENSMUSG00000022245	ENSG00000188779	ENSMODG00000024583	FALSE	FALSE	FALSE	FALSE	FALSE	FALSE
interneuron_defined	Slc45a1	ENSMUSG00000039838	ENSG00000162426	ENSMODG00000009579	FALSE	FALSE	FALSE	FALSE	FALSE	FALSE
interneuron_defined	Pnoc	ENSMUSG00000045731	ENSG00000168081	ENSMODG00000008656	FALSE	FALSE	TRUE	FALSE	FALSE	FALSE
interneuron_defined	Emc9	ENSMUSG00000022217	ENSG00000100908	ENSMODG00000003488	FALSE	FALSE	FALSE	FALSE	FALSE	FALSE
interneuron_defined	Jph1	ENSMUSG00000042686	ENSG00000104369	ENSMODG00000006950	FALSE	FALSE	FALSE	FALSE	FALSE	TRUE
interneuron_defined	St8sia3	ENSMUSG00000056812	ENSG00000177511	ENSMODG00000020449	FALSE	FALSE	FALSE	FALSE	FALSE	FALSE
interneuron_defined	Speg	ENSMUSG00000026207	ENSG00000072195	ENSMODG00000015165	FALSE	FALSE	FALSE	FALSE	FALSE	FALSE
interneuron_defined	Itga3	ENSMUSG00000001507	ENSG00000005884	ENSMODG00000012090	FALSE	TRUE	FALSE	FALSE	FALSE	FALSE
interneuron_defined	Sema6b	ENSMUSG00000001227	ENSG00000167680	ENSMODG00000024028	FALSE	FALSE	TRUE	FALSE	FALSE	FALSE
interneuron_defined	Sidt1	ENSMUSG00000022696	ENSG00000072858	ENSMODG00000018157	FALSE	FALSE	FALSE	FALSE	FALSE	FALSE
interneuron_defined	Miga2	ENSMUSG00000026858	ENSG00000148343	ENSMODG00000006670	FALSE	FALSE	FALSE	FALSE	FALSE	FALSE
interneuron_defined	Scn2b	ENSMUSG00000070304	ENSG00000149575	ENSMODG00000013543	FALSE	FALSE	FALSE	FALSE	FALSE	TRUE
interneuron_defined	Tmem38a	ENSMUSG00000031791	ENSG00000072954	ENSMODG00000014946	FALSE	FALSE	FALSE	FALSE	FALSE	TRUE
interneuron_defined	Erich2	ENSMUSG00000075302	ENSG00000204334	ENSMODG00000029694	FALSE	FALSE	FALSE	FALSE	FALSE	FALSE
interneuron_defined	Fgf5	ENSMUSG00000029337	ENSG00000138675	ENSMODG00000020788	FALSE	FALSE	TRUE	FALSE	FALSE	FALSE
interneuron_defined	Sst	ENSMUSG00000004366	ENSG00000157005	ENSMODG00000008503	FALSE	FALSE	TRUE	FALSE	FALSE	FALSE
interneuron_defined	Lypd6	ENSMUSG00000050447	ENSG00000187123	ENSMODG00000003553	FALSE	FALSE	TRUE	FALSE	FALSE	FALSE
interneuron_defined	Gabrd	ENSMUSG00000029054	ENSG00000187730	ENSMODG00000020572	FALSE	FALSE	TRUE	FALSE	FALSE	TRUE
interneuron_defined	Stx3	ENSMUSG00000041488	ENSG00000166900	ENSMODG00000020204	FALSE	FALSE	FALSE	FALSE	FALSE	FALSE
interneuron_defined	Cygb	ENSMUSG00000020810	ENSG00000161544	ENSMODG00000009290	FALSE	FALSE	FALSE	FALSE	FALSE	FALSE
interneuron_defined	Ppargc1b	ENSMUSG00000033871	ENSG00000155846	ENSMODG00000009891	FALSE	FALSE	FALSE	FALSE	FALSE	FALSE
interneuron_defined	Fndc4	ENSMUSG00000038552	ENSG00000115226	ENSMODG00000015610	FALSE	FALSE	FALSE	FALSE	FALSE	FALSE
interneuron_defined	Sirt5	ENSMUSG00000054021	ENSG00000124523	ENSMODG00000010636	FALSE	FALSE	FALSE	FALSE	FALSE	FALSE
interneuron_defined	Plcd3	ENSMUSG00000020937	ENSG00000161714	ENSMODG00000011222	FALSE	FALSE	FALSE	FALSE	FALSE	FALSE
interneuron_defined	Lrrc24	ENSMUSG00000033707	ENSG00000254402	ENSMODG00000011100	FALSE	FALSE	FALSE	FALSE	FALSE	FALSE
interneuron_defined	Kcnc4	ENSMUSG00000027895	ENSG00000116396	ENSMODG00000001720	FALSE	FALSE	FALSE	FALSE	FALSE	TRUE
interneuron_defined	Gnaz	ENSMUSG00000040009	ENSG00000128266	ENSMODG00000010036	FALSE	FALSE	FALSE	FALSE	FALSE	FALSE
interneuron_defined	Ache	ENSMUSG00000023328	ENSG00000087085	ENSMODG00000004882	FALSE	TRUE	FALSE	FALSE	FALSE	FALSE
interneuron_defined	Lamp5	ENSMUSG00000027270	ENSG00000125869	ENSMODG00000004711	FALSE	FALSE	FALSE	FALSE	FALSE	FALSE
interneuron_defined	Cx3cl1	ENSMUSG00000031778	ENSG00000006210	ENSMODG00000013516	FALSE	TRUE	TRUE	FALSE	FALSE	FALSE
interneuron_defined	Gpr137	ENSMUSG00000024958	ENSG00000173264	ENSMODG00000006711	FALSE	FALSE	FALSE	FALSE	FALSE	FALSE
interneuron_defined	Ermp1	ENSMUSG00000046324	ENSG00000099219	ENSMODG00000015324	FALSE	FALSE	FALSE	FALSE	FALSE	FALSE
interneuron_defined	6430571L13Rik	ENSMUSG00000037977	ENSG00000088543	ENSMODG00000011989	FALSE	FALSE	FALSE	FALSE	FALSE	FALSE
interneuron_defined	Golga7b	ENSMUSG00000042532	ENSG00000155265	ENSMODG00000028192	FALSE	FALSE	FALSE	FALSE	FALSE	FALSE
interneuron_defined	Tmem132e	ENSMUSG00000020701	ENSG00000181291	ENSMODG00000019155	FALSE	FALSE	FALSE	FALSE	FALSE	FALSE
interneuron_defined	Slc25a28	ENSMUSG00000040414	ENSG00000155287	ENSMODG00000003519	FALSE	FALSE	FALSE	FALSE	FALSE	TRUE
interneuron_defined	Rimkla	ENSMUSG00000048899	ENSG00000177181	ENSMODG00000017315	FALSE	FALSE	FALSE	FALSE	FALSE	FALSE
interneuron_defined	Lsm11	ENSMUSG00000044847	ENSG00000155858	ENSMODG00000008314	FALSE	FALSE	FALSE	FALSE	FALSE	FALSE
interneuron_defined	Mcrip2	ENSMUSG00000025732	ENSG00000172366	ENSMODG00000016708	FALSE	FALSE	FALSE	FALSE	FALSE	FALSE
interneuron_defined	Lysmd2	ENSMUSG00000032184	ENSG00000140280	ENSMODG00000002007	FALSE	FALSE	FALSE	FALSE	FALSE	FALSE
interneuron_defined	Ncdn	ENSMUSG00000028833	ENSG00000020129	ENSMODG00000017906	FALSE	FALSE	FALSE	FALSE	FALSE	FALSE
interneuron_defined	Slc30a4	ENSMUSG00000005802	ENSG00000104154	ENSMODG00000017630	FALSE	FALSE	FALSE	FALSE	FALSE	TRUE
interneuron_defined	Abcg4	ENSMUSG00000032131	ENSG00000172350	ENSMODG00000013263	FALSE	FALSE	FALSE	FALSE	FALSE	FALSE
interneuron_defined	Jdp2	ENSMUSG00000034271	ENSG00000140044	ENSMODG00000005909	TRUE	FALSE	FALSE	FALSE	FALSE	FALSE
interneuron_defined	Dvl1	ENSMUSG00000029071	ENSG00000107404	ENSMODG00000006382	FALSE	FALSE	FALSE	FALSE	FALSE	FALSE
interneuron_defined	Lgi3	ENSMUSG00000033595	ENSG00000168481	ENSMODG00000009582	FALSE	FALSE	FALSE	FALSE	FALSE	FALSE
interneuron_defined	Slc46a3	ENSMUSG00000029650	ENSG00000139508	ENSMODG00000009152	FALSE	FALSE	FALSE	FALSE	FALSE	FALSE
interneuron_defined	Mettl24	ENSMUSG00000045555	ENSG00000053328	ENSMODG00000017934	FALSE	FALSE	FALSE	FALSE	FALSE	FALSE
interneuron_defined	Slc2a6	ENSMUSG00000036067	ENSG00000160326	ENSMODG00000012985	FALSE	FALSE	FALSE	FALSE	FALSE	TRUE
interneuron_defined	Chrnb2	ENSMUSG00000027950	ENSG00000160716	ENSMODG00000017165	FALSE	FALSE	TRUE	FALSE	FALSE	TRUE
interneuron_defined	Nppc	ENSMUSG00000026241	ENSG00000163273	ENSMODG00000002518	FALSE	FALSE	TRUE	FALSE	FALSE	FALSE
interneuron_diff	Pax2	ENSMUSG00000004231	ENSG00000075891	ENSMODG00000019353	TRUE	FALSE	FALSE	FALSE	FALSE	FALSE
interneuron_diff	Gad1	ENSMUSG00000070880	ENSG00000128683	ENSMODG00000008529	FALSE	FALSE	FALSE	FALSE	FALSE	FALSE
interneuron_diff	Slc6a5	ENSMUSG00000039728	ENSG00000165970	ENSMODG00000009153	FALSE	FALSE	FALSE	FALSE	FALSE	FALSE
interneuron_diff	Gad2	ENSMUSG00000026787	ENSG00000136750	ENSMODG00000008626	FALSE	FALSE	FALSE	FALSE	FALSE	FALSE
interneuron_diff	Tfap2a	ENSMUSG00000021359	ENSG00000137203	ENSMODG00000010299	TRUE	FALSE	FALSE	FALSE	FALSE	FALSE
interneuron_diff	Tfap2b	ENSMUSG00000025927	ENSG00000008196	ENSMODG00000018831	TRUE	FALSE	FALSE	FALSE	FALSE	FALSE
interneuron_diff	Adarb2	ENSMUSG00000052551	ENSG00000185736	ENSMODG00000006359	FALSE	FALSE	FALSE	FALSE	FALSE	FALSE
interneuron_diff	Robo3	ENSMUSG00000032128	ENSG00000154134	ENSMODG00000003861	FALSE	FALSE	FALSE	FALSE	FALSE	FALSE
interneuron_diff	Kit	ENSMUSG00000005672	ENSG00000157404	ENSMODG00000020671	FALSE	FALSE	TRUE	FALSE	FALSE	FALSE
interneuron_diff	Lhx5	ENSMUSG00000029595	ENSG00000089116	ENSMODG00000027538	TRUE	FALSE	FALSE	FALSE	FALSE	FALSE
interneuron_diff	Prdm8	ENSMUSG00000035456	ENSG00000152784	ENSMODG00000020789	TRUE	FALSE	FALSE	FALSE	FALSE	FALSE
interneuron_diff	Slc32a1	ENSMUSG00000037771	ENSG00000101438	ENSMODG00000000429	FALSE	FALSE	FALSE	FALSE	FALSE	TRUE
interneuron_diff	Lamp5	ENSMUSG00000027270	ENSG00000125869	ENSMODG00000004711	FALSE	FALSE	FALSE	FALSE	FALSE	FALSE
interneuron_diff	Neurod6	ENSMUSG00000037984	ENSG00000164600	ENSMODG00000013299	TRUE	FALSE	FALSE	FALSE	FALSE	FALSE
interneuron_diff	Bhlhe22	ENSMUSG00000025128	ENSG00000180828	ENSMODG00000008228	TRUE	FALSE	FALSE	FALSE	FALSE	FALSE
interneuron_diff	Lrtm1	ENSMUSG00000045776	ENSG00000144771	ENSMODG00000012422	FALSE	FALSE	FALSE	FALSE	FALSE	FALSE
isth_N_defined	Meis2	ENSMUSG00000027210	ENSG00000134138	ENSMODG00000001274	TRUE	FALSE	FALSE	FALSE	FALSE	FALSE
isth_N_defined	Slc17a6	ENSMUSG00000030500	ENSG00000091664	ENSMODG00000009304	FALSE	FALSE	FALSE	FALSE	FALSE	TRUE
isth_N_defined	Scg2	ENSMUSG00000050711	ENSG00000171951	ENSMODG00000021197	FALSE	FALSE	TRUE	FALSE	FALSE	FALSE
isth_N_defined	Lhx9	ENSMUSG00000019230	ENSG00000143355	ENSMODG00000012746	TRUE	FALSE	FALSE	FALSE	FALSE	FALSE
isth_N_defined	Nxph1	ENSMUSG00000046178	ENSG00000122584	ENSMODG00000017589	FALSE	FALSE	FALSE	FALSE	FALSE	FALSE
isth_N_defined	Pax5	ENSMUSG00000014030	ENSG00000196092	ENSMODG00000002720	TRUE	FALSE	FALSE	FALSE	FALSE	FALSE
isth_N_defined	Ldb2	ENSMUSG00000039706	ENSG00000169744	ENSMODG00000000910	FALSE	FALSE	FALSE	FALSE	FALSE	FALSE
isth_N_defined	Necab2	ENSMUSG00000031837	ENSG00000103154	ENSMODG00000005038	FALSE	FALSE	FALSE	FALSE	FALSE	FALSE
isth_N_defined	Cdh18	ENSMUSG00000040420	ENSG00000145526	ENSMODG00000003670	FALSE	TRUE	FALSE	FALSE	FALSE	FALSE
isth_N_defined	Fam19a1	ENSMUSG00000059187	ENSG00000183662	ENSMODG00000003405	FALSE	FALSE	FALSE	FALSE	FALSE	FALSE
isth_N_defined	Nrn1	ENSMUSG00000039114	ENSG00000124785	ENSMODG00000009842	FALSE	FALSE	FALSE	FALSE	FALSE	FALSE
isth_N_defined	Syt16	ENSMUSG00000044912	ENSG00000139973	ENSMODG00000008777	FALSE	FALSE	FALSE	FALSE	TRUE	FALSE
isth_N_defined	Ablim3	ENSMUSG00000032735	ENSG00000173210	ENSMODG00000005706	FALSE	FALSE	FALSE	TRUE	FALSE	FALSE
isth_N_defined	Zbtb7c	ENSMUSG00000044646	ENSG00000184828	ENSMODG00000003412	TRUE	FALSE	FALSE	FALSE	FALSE	FALSE
isth_N_defined	Pcdh10	ENSMUSG00000049100	ENSG00000138650	ENSMODG00000020768	FALSE	FALSE	FALSE	FALSE	FALSE	FALSE
isth_N_defined	Scn9a	ENSMUSG00000075316	ENSG00000169432	ENSMODG00000006587	FALSE	FALSE	FALSE	FALSE	FALSE	TRUE
isth_N_defined	Tshz2	ENSMUSG00000047907	ENSG00000182463	ENSMODG00000016391	TRUE	FALSE	FALSE	FALSE	FALSE	FALSE
isth_N_defined	Mgat4c	ENSMUSG00000019888	ENSG00000182050	ENSMODG00000020498	FALSE	FALSE	FALSE	FALSE	FALSE	FALSE
isth_N_defined	Chd5	ENSMUSG00000005045	ENSG00000116254	ENSMODG00000006294	FALSE	FALSE	FALSE	FALSE	FALSE	FALSE
isth_N_defined	Ankrd55	ENSMUSG00000049985	ENSG00000164512	ENSMODG00000019520	FALSE	FALSE	FALSE	FALSE	FALSE	FALSE
isth_N_defined	Scml4	ENSMUSG00000044770	ENSG00000146285	ENSMODG00000018013	FALSE	FALSE	FALSE	FALSE	FALSE	FALSE
isth_N_defined	Tshz3	ENSMUSG00000021217	ENSG00000121297	ENSMODG00000012390	TRUE	FALSE	FALSE	FALSE	FALSE	FALSE
isth_N_defined	Enc1	ENSMUSG00000041773	ENSG00000171617	ENSMODG00000025244	FALSE	FALSE	FALSE	TRUE	FALSE	FALSE
isth_N_defined	Scn3b	ENSMUSG00000049281	ENSG00000166257	ENSMODG00000012935	FALSE	FALSE	FALSE	FALSE	FALSE	TRUE
isth_N_defined	Camk2a	ENSMUSG00000024617	ENSG00000070808	ENSMODG00000009650	FALSE	FALSE	FALSE	FALSE	FALSE	FALSE
isth_N_defined	Stk32b	ENSMUSG00000029123	ENSG00000152953	ENSMODG00000001697	FALSE	FALSE	FALSE	FALSE	FALSE	FALSE
isth_N_defined	Samd5	ENSMUSG00000060487	ENSG00000203727	ENSMODG00000028139	FALSE	FALSE	FALSE	FALSE	FALSE	FALSE
isth_N_defined	Sema5a	ENSMUSG00000022231	ENSG00000112902	ENSMODG00000002138	FALSE	FALSE	FALSE	FALSE	FALSE	FALSE
isth_N_defined	Nrsn2	ENSMUSG00000059361	ENSG00000125841	ENSMODG00000019508	FALSE	FALSE	FALSE	FALSE	FALSE	FALSE
isth_N_defined	Cpne5	ENSMUSG00000024008	ENSG00000124772	ENSMODG00000013517	FALSE	FALSE	FALSE	FALSE	TRUE	FALSE
isth_N_defined	Nr4a2	ENSMUSG00000026826	ENSG00000153234	ENSMODG00000004298	TRUE	FALSE	FALSE	FALSE	FALSE	FALSE
isth_N_defined	Cacna1h	ENSMUSG00000024112	ENSG00000196557	ENSMODG00000016933	FALSE	FALSE	FALSE	FALSE	FALSE	FALSE
isth_N_defined	Fam169a	ENSMUSG00000041817	ENSG00000198780	ENSMODG00000001914	FALSE	FALSE	FALSE	FALSE	FALSE	FALSE
isth_N_defined	L1cam	ENSMUSG00000031391	ENSG00000198910	ENSMODG00000008677	FALSE	FALSE	FALSE	FALSE	FALSE	FALSE
isth_N_defined	Pnck	ENSMUSG00000002012	ENSG00000130822	ENSMODG00000008192	FALSE	FALSE	FALSE	FALSE	FALSE	FALSE
isth_N_defined	Cacng3	ENSMUSG00000066189	ENSG00000006116	ENSMODG00000016315	FALSE	FALSE	FALSE	TRUE	FALSE	TRUE
isth_N_defined	Psd	ENSMUSG00000037126	ENSG00000059915	ENSMODG00000011313	FALSE	FALSE	FALSE	FALSE	TRUE	FALSE
isth_N_defined	Sulf2	ENSMUSG00000006800	ENSG00000196562	ENSMODG00000016247	FALSE	TRUE	FALSE	FALSE	FALSE	FALSE
isth_N_defined	Lhx2	ENSMUSG00000000247	ENSG00000106689	ENSMODG00000019739	TRUE	FALSE	FALSE	FALSE	FALSE	FALSE
isth_N_defined	Lrrc61	ENSMUSG00000073096	ENSG00000127399	ENSMODG00000003592	FALSE	FALSE	FALSE	FALSE	FALSE	FALSE
isth_N_defined	Gm1043	ENSMUSG00000070823	ENSG00000181215	ENSMODG00000029793	FALSE	FALSE	FALSE	FALSE	FALSE	FALSE
isth_N_defined	Efnb3	ENSMUSG00000003934	ENSG00000108947	ENSMODG00000007382	FALSE	FALSE	TRUE	FALSE	FALSE	FALSE
isth_N_defined	Prdm6	ENSMUSG00000069378	ENSG00000061455	ENSMODG00000013415	TRUE	FALSE	FALSE	FALSE	FALSE	FALSE
isth_N_defined	Rab27b	ENSMUSG00000024511	ENSG00000041353	ENSMODG00000020460	FALSE	FALSE	FALSE	FALSE	FALSE	FALSE
isth_N_defined	Klhl14	ENSMUSG00000042514	ENSG00000197705	ENSMODG00000010808	FALSE	FALSE	FALSE	FALSE	FALSE	FALSE
isth_N_defined	Tmem179	ENSMUSG00000054013	ENSG00000258986	ENSMODG00000013642	FALSE	FALSE	FALSE	FALSE	FALSE	FALSE
isth_N_defined	Trank1	ENSMUSG00000062296	ENSG00000168016	ENSMODG00000016434	FALSE	FALSE	FALSE	FALSE	FALSE	FALSE
isth_N_defined	Pianp	ENSMUSG00000030329	ENSG00000139200	ENSMODG00000018107	FALSE	FALSE	FALSE	FALSE	FALSE	FALSE
isth_N_defined	Tm7sf2	ENSMUSG00000024799	ENSG00000149809	ENSMODG00000010108	FALSE	FALSE	FALSE	FALSE	FALSE	FALSE
isth_N_defined	C1ql3	ENSMUSG00000049630	ENSG00000165985	ENSMODG00000009948	FALSE	FALSE	FALSE	FALSE	FALSE	FALSE
isth_N_defined	B4galnt1	ENSMUSG00000006731	ENSG00000135454	ENSMODG00000021345	FALSE	FALSE	FALSE	FALSE	FALSE	FALSE
isth_N_defined	Ache	ENSMUSG00000023328	ENSG00000087085	ENSMODG00000004882	FALSE	TRUE	FALSE	FALSE	FALSE	FALSE
isth_N_defined	C1ql4	ENSMUSG00000001076	ENSG00000186897	ENSMODG00000004190	FALSE	FALSE	FALSE	FALSE	FALSE	FALSE
isth_N_defined	Fam81a	ENSMUSG00000032224	ENSG00000157470	ENSMODG00000008897	FALSE	FALSE	FALSE	FALSE	FALSE	FALSE
isth_N_defined	Gpr27	ENSMUSG00000072875	ENSG00000170837	ENSMODG00000003902	FALSE	FALSE	FALSE	FALSE	FALSE	FALSE
isth_N_defined	Vstm5	ENSMUSG00000031937	ENSG00000214376	ENSMODG00000000370	FALSE	FALSE	FALSE	FALSE	FALSE	FALSE
isth_N_defined	Nr4a3	ENSMUSG00000028341	ENSG00000119508	ENSMODG00000012660	TRUE	FALSE	FALSE	FALSE	FALSE	FALSE
isth_N_defined	Htr4	ENSMUSG00000026322	ENSG00000164270	ENSMODG00000005643	FALSE	FALSE	TRUE	FALSE	FALSE	FALSE
isth_N_defined	Dok4	ENSMUSG00000040631	ENSG00000125170	ENSMODG00000013547	FALSE	FALSE	FALSE	FALSE	FALSE	FALSE
isth_N_defined	Evx2	ENSMUSG00000001815	ENSG00000174279	ENSMODG00000009546	TRUE	FALSE	FALSE	FALSE	FALSE	FALSE
isth_N_diff	Lhx9	ENSMUSG00000019230	ENSG00000143355	ENSMODG00000012746	TRUE	FALSE	FALSE	FALSE	FALSE	FALSE
isth_N_diff	Pax5	ENSMUSG00000014030	ENSG00000196092	ENSMODG00000002720	TRUE	FALSE	FALSE	FALSE	FALSE	FALSE
isth_N_diff	Meis2	ENSMUSG00000027210	ENSG00000134138	ENSMODG00000001274	TRUE	FALSE	FALSE	FALSE	FALSE	FALSE
isth_N_diff	Slc17a6	ENSMUSG00000030500	ENSG00000091664	ENSMODG00000009304	FALSE	FALSE	FALSE	FALSE	FALSE	TRUE
isth_N_diff	Tmem163	ENSMUSG00000026347	ENSG00000152128	ENSMODG00000000704	FALSE	FALSE	FALSE	FALSE	FALSE	FALSE
isth_N_diff	Zfhx3	ENSMUSG00000038872	ENSG00000140836	ENSMODG00000002600	TRUE	FALSE	FALSE	FALSE	FALSE	FALSE
isth_N_diff	Evx2	ENSMUSG00000001815	ENSG00000174279	ENSMODG00000009546	TRUE	FALSE	FALSE	FALSE	FALSE	FALSE
isth_N_diff	Bnc2	ENSMUSG00000028487	ENSG00000173068	ENSMODG00000014900	TRUE	FALSE	FALSE	FALSE	FALSE	FALSE
isth_N_diff	Zfhx4	ENSMUSG00000025255	ENSG00000091656	ENSMODG00000006777	TRUE	FALSE	FALSE	FALSE	FALSE	FALSE
isth_N_diff	Lhx2	ENSMUSG00000000247	ENSG00000106689	ENSMODG00000019739	TRUE	FALSE	FALSE	FALSE	FALSE	FALSE
isth_N_diff	Tmem2	ENSMUSG00000024754	ENSG00000135048	ENSMODG00000002710	FALSE	FALSE	FALSE	FALSE	FALSE	FALSE
isth_N_diff	Sox11	ENSMUSG00000063632	ENSG00000176887	ENSMODG00000014575	TRUE	FALSE	FALSE	FALSE	FALSE	FALSE
isth_N_diff	Nek7	ENSMUSG00000026393	ENSG00000151414	ENSMODG00000012789	FALSE	FALSE	FALSE	FALSE	FALSE	FALSE
isth_N_diff	Tshz3	ENSMUSG00000021217	ENSG00000121297	ENSMODG00000012390	TRUE	FALSE	FALSE	FALSE	FALSE	FALSE
isth_N_diff	Onecut2	ENSMUSG00000045991	ENSG00000119547	ENSMODG00000020448	TRUE	FALSE	FALSE	FALSE	FALSE	FALSE
isth_N_diff	Pou3f1	ENSMUSG00000090125	ENSG00000185668	ENSMODG00000017713	TRUE	FALSE	FALSE	FALSE	FALSE	FALSE
isth_N_diff	Evx1	ENSMUSG00000005503	ENSG00000106038	ENSMODG00000000447	TRUE	FALSE	FALSE	FALSE	FALSE	FALSE
meningeal	Slc6a13	ENSMUSG00000030108	ENSG00000010379	ENSMODG00000018384	FALSE	FALSE	FALSE	FALSE	FALSE	TRUE
meningeal	Col3a1	ENSMUSG00000026043	ENSG00000168542	ENSMODG00000010811	FALSE	TRUE	TRUE	FALSE	FALSE	FALSE
meningeal	Col1a1	ENSMUSG00000001506	ENSG00000108821	ENSMODG00000011945	FALSE	TRUE	TRUE	FALSE	FALSE	FALSE
meningeal	Colec12	ENSMUSG00000036103	ENSG00000158270	ENSMODG00000021481	FALSE	FALSE	FALSE	FALSE	FALSE	FALSE
meningeal	Adamts12	ENSMUSG00000047497	ENSG00000151388	ENSMODG00000020404	FALSE	FALSE	FALSE	FALSE	FALSE	FALSE
meningeal	Dcn	ENSMUSG00000019929	ENSG00000011465	ENSMODG00000009654	FALSE	TRUE	FALSE	FALSE	FALSE	FALSE
meningeal	Cxcl12	ENSMUSG00000061353	ENSG00000107562	ENSMODG00000009971	FALSE	TRUE	TRUE	FALSE	FALSE	FALSE
meningeal	Ranbp3l	ENSMUSG00000048424	ENSG00000164188	ENSMODG00000020355	FALSE	FALSE	FALSE	FALSE	FALSE	FALSE
meningeal	Cped1	ENSMUSG00000062980	ENSG00000106034	ENSMODG00000015486	FALSE	FALSE	FALSE	FALSE	FALSE	FALSE
meningeal	Slc7a11	ENSMUSG00000027737	ENSG00000151012	ENSMODG00000000053	FALSE	FALSE	FALSE	FALSE	FALSE	TRUE
meningeal	Col15a1	ENSMUSG00000028339	ENSG00000204291	ENSMODG00000029358	FALSE	TRUE	FALSE	FALSE	FALSE	FALSE
meningeal	Tbx18	ENSMUSG00000032419	ENSG00000112837	ENSMODG00000018361	TRUE	FALSE	FALSE	FALSE	FALSE	FALSE
meningeal	Itga8	ENSMUSG00000026768	ENSG00000077943	ENSMODG00000010054	FALSE	FALSE	FALSE	FALSE	FALSE	FALSE
meningeal	Bmp6	ENSMUSG00000039004	ENSG00000153162	ENSMODG00000010012	FALSE	FALSE	TRUE	FALSE	FALSE	FALSE
meningeal	Col1a2	ENSMUSG00000029661	ENSG00000164692	ENSMODG00000016732	FALSE	TRUE	TRUE	FALSE	FALSE	FALSE
meningeal	Col12a1	ENSMUSG00000032332	ENSG00000111799	ENSMODG00000018507	FALSE	TRUE	FALSE	FALSE	FALSE	FALSE
meningeal	Itih5	ENSMUSG00000025780	ENSG00000123243	ENSMODG00000016687	FALSE	FALSE	FALSE	FALSE	FALSE	FALSE
meningeal	Col4a1	ENSMUSG00000031502	ENSG00000187498	ENSMODG00000004766	FALSE	TRUE	TRUE	FALSE	FALSE	FALSE
meningeal	Atp1a2	ENSMUSG00000007097	ENSG00000018625	ENSMODG00000009958	FALSE	FALSE	FALSE	FALSE	FALSE	TRUE
meningeal	Nid1	ENSMUSG00000005397	ENSG00000116962	ENSMODG00000008119	FALSE	TRUE	FALSE	FALSE	FALSE	FALSE
meningeal	Col13a1	ENSMUSG00000058806	ENSG00000197467	ENSMODG00000012220	FALSE	TRUE	FALSE	FALSE	FALSE	FALSE
meningeal	Lum	ENSMUSG00000036446	ENSG00000139329	ENSMODG00000009667	FALSE	TRUE	FALSE	FALSE	FALSE	FALSE
meningeal	Lama2	ENSMUSG00000019899	ENSG00000196569	ENSMODG00000017651	FALSE	TRUE	FALSE	FALSE	FALSE	FALSE
meningeal	Col5a2	ENSMUSG00000026042	ENSG00000204262	ENSMODG00000011359	FALSE	TRUE	FALSE	FALSE	FALSE	FALSE
meningeal	Islr	ENSMUSG00000037206	ENSG00000129009	ENSMODG00000009694	FALSE	FALSE	FALSE	FALSE	FALSE	FALSE
meningeal	Fn1	ENSMUSG00000026193	ENSG00000115414	ENSMODG00000015605	FALSE	TRUE	FALSE	FALSE	FALSE	FALSE
meningeal	Dlc1	ENSMUSG00000031523	ENSG00000164741	ENSMODG00000019070	FALSE	FALSE	FALSE	FALSE	FALSE	FALSE
meningeal	Slc16a12	ENSMUSG00000009378	ENSG00000152779	ENSMODG00000007350	FALSE	FALSE	FALSE	FALSE	FALSE	TRUE
meningeal	Aldh1a2	ENSMUSG00000013584	ENSG00000128918	ENSMODG00000008641	FALSE	FALSE	FALSE	FALSE	FALSE	FALSE
meningeal	Svil	ENSMUSG00000024236	ENSG00000197321	ENSMODG00000007872	FALSE	FALSE	FALSE	TRUE	FALSE	FALSE
meningeal	Pdzrn3	ENSMUSG00000035357	ENSG00000121440	ENSMODG00000003959	FALSE	FALSE	FALSE	FALSE	FALSE	FALSE
meningeal	Bmp5	ENSMUSG00000032179	ENSG00000112175	ENSMODG00000018782	FALSE	FALSE	TRUE	FALSE	FALSE	FALSE
meningeal	Eya1	ENSMUSG00000025932	ENSG00000104313	ENSMODG00000007286	FALSE	FALSE	FALSE	FALSE	FALSE	FALSE
meningeal	Pdgfrb	ENSMUSG00000024620	ENSG00000113721	ENSMODG00000009737	FALSE	FALSE	TRUE	FALSE	FALSE	FALSE
meningeal	Col4a2	ENSMUSG00000031503	ENSG00000134871	ENSMODG00000004632	FALSE	TRUE	FALSE	FALSE	FALSE	FALSE
meningeal	Lama4	ENSMUSG00000019846	ENSG00000112769	ENSMODG00000017881	FALSE	TRUE	FALSE	FALSE	FALSE	FALSE
meningeal	Gja1	ENSMUSG00000050953	ENSG00000152661	ENSMODG00000017758	FALSE	FALSE	FALSE	TRUE	FALSE	TRUE
meningeal	Pcolce	ENSMUSG00000029718	ENSG00000106333	ENSMODG00000004490	FALSE	TRUE	FALSE	FALSE	FALSE	FALSE
meningeal	Adam12	ENSMUSG00000054555	ENSG00000148848	ENSMODG00000010538	FALSE	FALSE	FALSE	FALSE	FALSE	FALSE
meningeal	Tgfbr3	ENSMUSG00000029287	ENSG00000069702	ENSMODG00000011996	FALSE	TRUE	TRUE	TRUE	FALSE	FALSE
meningeal	Bicc1	ENSMUSG00000014329	ENSG00000122870	ENSMODG00000016125	FALSE	FALSE	FALSE	FALSE	FALSE	FALSE
meningeal	Lama1	ENSMUSG00000032796	ENSG00000101680	ENSMODG00000021454	FALSE	TRUE	FALSE	FALSE	TRUE	FALSE
meningeal	Arhgap6	ENSMUSG00000031355	ENSG00000047648	ENSMODG00000017371	FALSE	FALSE	FALSE	FALSE	FALSE	FALSE
meningeal	Itm2a	ENSMUSG00000031239	ENSG00000078596	ENSMODG00000004233	FALSE	FALSE	FALSE	FALSE	FALSE	FALSE
meningeal	Apoe	ENSMUSG00000002985	ENSG00000130203	ENSMODG00000020858	FALSE	TRUE	FALSE	FALSE	TRUE	FALSE
meningeal	Tgfbr2	ENSMUSG00000032440	ENSG00000163513	ENSMODG00000015155	FALSE	TRUE	TRUE	FALSE	FALSE	FALSE
meningeal	Slc1a3	ENSMUSG00000005360	ENSG00000079215	ENSMODG00000020352	FALSE	FALSE	FALSE	FALSE	FALSE	TRUE
meningeal	Lpar1	ENSMUSG00000038668	ENSG00000198121	ENSMODG00000003999	FALSE	FALSE	FALSE	TRUE	TRUE	FALSE
meningeal	Arhgap28	ENSMUSG00000024043	ENSG00000088756	ENSMODG00000021455	FALSE	FALSE	FALSE	FALSE	FALSE	FALSE
meningeal	Ogn	ENSMUSG00000021390	ENSG00000106809	ENSMODG00000027608	FALSE	TRUE	TRUE	FALSE	FALSE	FALSE
meningeal	Lamb1	ENSMUSG00000002900	ENSG00000091136	ENSMODG00000016246	FALSE	TRUE	FALSE	FALSE	TRUE	FALSE
meningeal	Col5a1	ENSMUSG00000026837	ENSG00000130635	ENSMODG00000013206	FALSE	TRUE	TRUE	FALSE	FALSE	FALSE
meningeal	Ddr2	ENSMUSG00000026674	ENSG00000162733	ENSMODG00000001151	FALSE	TRUE	TRUE	FALSE	FALSE	FALSE
meningeal	Il34	ENSMUSG00000031750	ENSG00000157368	ENSMODG00000014322	FALSE	FALSE	TRUE	FALSE	FALSE	FALSE
meningeal	Sparc	ENSMUSG00000018593	ENSG00000113140	ENSMODG00000009028	FALSE	TRUE	FALSE	FALSE	FALSE	FALSE
meningeal	Adamts9	ENSMUSG00000030022	ENSG00000163638	ENSMODG00000003140	FALSE	FALSE	FALSE	FALSE	FALSE	FALSE
meningeal	Vcam1	ENSMUSG00000027962	ENSG00000162692	ENSMODG00000003497	FALSE	FALSE	FALSE	FALSE	FALSE	FALSE
meningeal	Anxa1	ENSMUSG00000024659	ENSG00000135046	ENSMODG00000002183	FALSE	FALSE	FALSE	FALSE	TRUE	FALSE
meningeal	Ghr	ENSMUSG00000055737	ENSG00000112964	ENSMODG00000020284	FALSE	FALSE	TRUE	FALSE	FALSE	FALSE
meningeal	Cemip	ENSMUSG00000052353	ENSG00000103888	ENSMODG00000019403	FALSE	TRUE	FALSE	TRUE	FALSE	FALSE
meningeal	Fbln1	ENSMUSG00000006369	ENSG00000077942	ENSMODG00000007284	FALSE	TRUE	FALSE	FALSE	FALSE	FALSE
meningeal	Cldn11	ENSMUSG00000037625	ENSG00000013297	ENSMODG00000016065	FALSE	FALSE	FALSE	FALSE	FALSE	FALSE
meningeal	Prrx1	ENSMUSG00000026586	ENSG00000116132	ENSMODG00000003582	TRUE	FALSE	FALSE	FALSE	FALSE	FALSE
meningeal	Lgals1	ENSMUSG00000068220	ENSG00000100097	ENSMODG00000000457	FALSE	TRUE	FALSE	FALSE	FALSE	FALSE
meningeal	Prdm5	ENSMUSG00000029913	ENSG00000138738	ENSMODG00000018942	TRUE	FALSE	FALSE	FALSE	FALSE	FALSE
meningeal	Phldb2	ENSMUSG00000033149	ENSG00000144824	ENSMODG00000018090	FALSE	FALSE	FALSE	FALSE	FALSE	FALSE
meningeal	Serpinf1	ENSMUSG00000000753	ENSG00000132386	ENSMODG00000010515	FALSE	FALSE	FALSE	FALSE	FALSE	FALSE
meningeal	Lhfpl2	ENSMUSG00000045312	ENSG00000145685	ENSMODG00000019730	FALSE	FALSE	FALSE	FALSE	FALSE	FALSE
meningeal	Ppfibp1	ENSMUSG00000016487	ENSG00000110841	ENSMODG00000014437	FALSE	FALSE	FALSE	FALSE	FALSE	FALSE
meningeal	Gxylt2	ENSMUSG00000030074	ENSG00000172986	ENSMODG00000003929	FALSE	FALSE	FALSE	FALSE	FALSE	FALSE
meningeal	Copz2	ENSMUSG00000018672	ENSG00000005243	ENSMODG00000012424	FALSE	FALSE	FALSE	FALSE	FALSE	FALSE
meningeal	Kank2	ENSMUSG00000032194	ENSG00000197256	ENSMODG00000006347	FALSE	FALSE	FALSE	FALSE	FALSE	FALSE
meningeal	Rbpms	ENSMUSG00000031586	ENSG00000157110	ENSMODG00000019006	FALSE	FALSE	FALSE	FALSE	FALSE	FALSE
meningeal	Plekhg1	ENSMUSG00000040624	ENSG00000120278	ENSMODG00000016771	FALSE	FALSE	FALSE	FALSE	FALSE	FALSE
meningeal	Dock6	ENSMUSG00000032198	ENSG00000130158	ENSMODG00000006428	FALSE	FALSE	FALSE	FALSE	FALSE	FALSE
meningeal	Prickle1	ENSMUSG00000036158	ENSG00000139174	ENSMODG00000008880	FALSE	FALSE	FALSE	FALSE	FALSE	FALSE
meningeal	Uaca	ENSMUSG00000034485	ENSG00000137831	ENSMODG00000009133	FALSE	FALSE	FALSE	FALSE	FALSE	FALSE
meningeal	Creb5	ENSMUSG00000053007	ENSG00000146592	ENSMODG00000015335	TRUE	FALSE	FALSE	FALSE	FALSE	FALSE
meningeal	Pla2r1	ENSMUSG00000054580	ENSG00000153246	ENSMODG00000005189	FALSE	FALSE	FALSE	FALSE	FALSE	FALSE
meningeal	Fstl1	ENSMUSG00000022816	ENSG00000163430	ENSMODG00000018227	FALSE	TRUE	FALSE	FALSE	FALSE	FALSE
meningeal	Mrc2	ENSMUSG00000020695	ENSG00000011028	ENSMODG00000010152	FALSE	TRUE	FALSE	FALSE	FALSE	FALSE
meningeal	Egflam	ENSMUSG00000042961	ENSG00000164318	ENSMODG00000020329	FALSE	TRUE	FALSE	FALSE	FALSE	FALSE
meningeal	Col26a1	ENSMUSG00000004415	ENSG00000160963	ENSMODG00000023131	FALSE	FALSE	FALSE	FALSE	FALSE	FALSE
meningeal	Mdfic	ENSMUSG00000041390	ENSG00000135272	ENSMODG00000015856	FALSE	FALSE	FALSE	FALSE	FALSE	FALSE
meningeal	Myof	ENSMUSG00000048612	ENSG00000138119	ENSMODG00000006314	FALSE	FALSE	FALSE	FALSE	TRUE	FALSE
meningeal	Pld1	ENSMUSG00000027695	ENSG00000075651	ENSMODG00000015745	FALSE	FALSE	FALSE	FALSE	FALSE	FALSE
meningeal	Abca1	ENSMUSG00000015243	ENSG00000165029	ENSMODG00000016266	FALSE	FALSE	FALSE	FALSE	FALSE	TRUE
meningeal	Notch2	ENSMUSG00000027878	ENSG00000134250	ENSMODG00000018700	FALSE	FALSE	FALSE	FALSE	FALSE	FALSE
meningeal	Serpinh1	ENSMUSG00000070436	ENSG00000149257	ENSMODG00000006814	FALSE	TRUE	FALSE	FALSE	FALSE	FALSE
meningeal	Ldb2	ENSMUSG00000039706	ENSG00000169744	ENSMODG00000000910	FALSE	FALSE	FALSE	FALSE	FALSE	FALSE
meningeal	Tns1	ENSMUSG00000055322	ENSG00000079308	ENSMODG00000015529	FALSE	FALSE	FALSE	TRUE	FALSE	FALSE
meningeal	Rarb	ENSMUSG00000017491	ENSG00000077092	ENSMODG00000014926	TRUE	FALSE	FALSE	FALSE	FALSE	FALSE
meningeal	Wwtr1	ENSMUSG00000027803	ENSG00000018408	ENSMODG00000021266	FALSE	FALSE	FALSE	FALSE	FALSE	FALSE
meningeal	Gmds	ENSMUSG00000038372	ENSG00000112699	ENSMODG00000008260	FALSE	FALSE	FALSE	FALSE	FALSE	FALSE
meningeal	Akap12	ENSMUSG00000038587	ENSG00000131016	ENSMODG00000016759	FALSE	FALSE	FALSE	FALSE	FALSE	FALSE
meningeal	Igfbp7	ENSMUSG00000036256	ENSG00000163453	ENSMODG00000020706	FALSE	TRUE	TRUE	FALSE	FALSE	FALSE
meningeal	Pmp22	ENSMUSG00000018217	ENSG00000109099	ENSMODG00000007800	FALSE	FALSE	FALSE	FALSE	FALSE	FALSE
meningeal	Sned1	ENSMUSG00000047793	ENSG00000162804	ENSMODG00000015995	FALSE	FALSE	FALSE	FALSE	FALSE	FALSE
meningeal	Ror1	ENSMUSG00000035305	ENSG00000185483	ENSMODG00000001352	FALSE	FALSE	TRUE	FALSE	FALSE	FALSE
meningeal	Rtkn	ENSMUSG00000034930	ENSG00000114993	ENSMODG00000004982	FALSE	FALSE	FALSE	FALSE	FALSE	FALSE
meningeal	Wnt5a	ENSMUSG00000021994	ENSG00000114251	ENSMODG00000012401	FALSE	FALSE	TRUE	FALSE	FALSE	FALSE
meningeal	Nr2f2	ENSMUSG00000030551	ENSG00000185551	ENSMODG00000012819	TRUE	FALSE	FALSE	FALSE	FALSE	FALSE
meningeal	Lamc3	ENSMUSG00000026840	ENSG00000050555	ENSMODG00000012155	FALSE	FALSE	FALSE	FALSE	FALSE	FALSE
meningeal	Tcf7l1	ENSMUSG00000055799	ENSG00000152284	ENSMODG00000015573	TRUE	FALSE	FALSE	FALSE	FALSE	FALSE
meningeal	Txnip	ENSMUSG00000038393	ENSG00000265972	ENSMODG00000018755	FALSE	FALSE	FALSE	FALSE	FALSE	FALSE
meningeal	Tanc1	ENSMUSG00000035168	ENSG00000115183	ENSMODG00000004491	FALSE	FALSE	FALSE	FALSE	FALSE	FALSE
meningeal	Plxdc2	ENSMUSG00000026748	ENSG00000120594	ENSMODG00000009233	FALSE	FALSE	FALSE	FALSE	FALSE	FALSE
meningeal	Antxr1	ENSMUSG00000033420	ENSG00000169604	ENSMODG00000011777	FALSE	TRUE	FALSE	TRUE	FALSE	FALSE
meningeal	Lef1	ENSMUSG00000027985	ENSG00000138795	ENSMODG00000020603	TRUE	FALSE	FALSE	FALSE	FALSE	FALSE
meningeal	Col27a1	ENSMUSG00000045672	ENSG00000196739	ENSMODG00000003958	FALSE	TRUE	FALSE	FALSE	FALSE	FALSE
meningeal	Plekha2	ENSMUSG00000031557	ENSG00000169499	ENSMODG00000010593	FALSE	TRUE	FALSE	TRUE	TRUE	FALSE
meningeal	Cpxm1	ENSMUSG00000027408	ENSG00000088882	ENSMODG00000005298	FALSE	FALSE	FALSE	FALSE	FALSE	FALSE
meningeal	Fndc3b	ENSMUSG00000039286	ENSG00000075420	ENSMODG00000021323	FALSE	FALSE	FALSE	FALSE	FALSE	FALSE
meningeal	Sdc2	ENSMUSG00000022261	ENSG00000169439	ENSMODG00000006882	FALSE	FALSE	FALSE	TRUE	FALSE	FALSE
meningeal	Tpcn1	ENSMUSG00000032741	ENSG00000186815	ENSMODG00000003481	FALSE	FALSE	FALSE	FALSE	FALSE	TRUE
meningeal	Tfpi	ENSMUSG00000027082	ENSG00000003436	ENSMODG00000010692	FALSE	FALSE	FALSE	FALSE	FALSE	FALSE
meningeal	St5	ENSMUSG00000031024	ENSG00000166444	ENSMODG00000007524	FALSE	FALSE	FALSE	FALSE	FALSE	FALSE
meningeal	Itga11	ENSMUSG00000032243	ENSG00000137809	ENSMODG00000009413	FALSE	FALSE	FALSE	FALSE	FALSE	FALSE
meningeal	Scara5	ENSMUSG00000022032	ENSG00000168079	ENSMODG00000015990	FALSE	FALSE	FALSE	FALSE	FALSE	FALSE
meningeal	Dab2	ENSMUSG00000022150	ENSG00000153071	ENSMODG00000020308	FALSE	TRUE	FALSE	TRUE	TRUE	FALSE
meningeal	Ptpn13	ENSMUSG00000034573	ENSG00000163629	ENSMODG00000020762	FALSE	FALSE	FALSE	FALSE	FALSE	FALSE
meningeal	Slc41a1	ENSMUSG00000013275	ENSG00000133065	ENSMODG00000001859	FALSE	FALSE	FALSE	FALSE	FALSE	TRUE
meningeal	Adamts2	ENSMUSG00000036545	ENSG00000087116	ENSMODG00000009345	FALSE	FALSE	FALSE	FALSE	FALSE	FALSE
meningeal	Rdh10	ENSMUSG00000025921	ENSG00000121039	ENSMODG00000007124	FALSE	FALSE	FALSE	FALSE	FALSE	FALSE
meningeal	Olfml2a	ENSMUSG00000046618	ENSG00000185585	ENSMODG00000019750	FALSE	TRUE	FALSE	FALSE	FALSE	FALSE
meningeal	Eln	ENSMUSG00000029675	ENSG00000049540	ENSMODG00000028305	FALSE	TRUE	FALSE	FALSE	FALSE	FALSE
meningeal	Abca4	ENSMUSG00000028125	ENSG00000198691	ENSMODG00000004723	FALSE	FALSE	FALSE	FALSE	FALSE	FALSE
meningeal	Pamr1	ENSMUSG00000027188	ENSG00000149090	ENSMODG00000019829	FALSE	FALSE	FALSE	FALSE	FALSE	FALSE
meningeal	Ednra	ENSMUSG00000031616	ENSG00000151617	ENSMODG00000000658	FALSE	FALSE	TRUE	FALSE	FALSE	FALSE
meningeal	Ctsh	ENSMUSG00000032359	ENSG00000103811	ENSMODG00000019444	FALSE	FALSE	FALSE	FALSE	FALSE	FALSE
meningeal	Fbln2	ENSMUSG00000064080	ENSG00000163520	ENSMODG00000008647	FALSE	TRUE	FALSE	FALSE	FALSE	FALSE
meningeal	Glt8d2	ENSMUSG00000020251	ENSG00000120820	ENSMODG00000002194	FALSE	FALSE	FALSE	FALSE	FALSE	FALSE
meningeal	Rhoj	ENSMUSG00000046768	ENSG00000126785	ENSMODG00000008950	FALSE	FALSE	FALSE	FALSE	FALSE	FALSE
meningeal	Foxo1	ENSMUSG00000044167	ENSG00000150907	ENSMODG00000010342	TRUE	FALSE	FALSE	FALSE	FALSE	FALSE
meningeal	Il6st	ENSMUSG00000021756	ENSG00000134352	ENSMODG00000019517	FALSE	FALSE	TRUE	FALSE	FALSE	FALSE
meningeal	Hspg2	ENSMUSG00000028763	ENSG00000142798	ENSMODG00000016051	FALSE	TRUE	FALSE	FALSE	FALSE	FALSE
meningeal	Acss3	ENSMUSG00000035948	ENSG00000111058	ENSMODG00000020480	FALSE	FALSE	FALSE	FALSE	FALSE	FALSE
meningeal	Prkd1	ENSMUSG00000002688	ENSG00000184304	ENSMODG00000017552	FALSE	FALSE	FALSE	FALSE	FALSE	FALSE
meningeal	Sh3pxd2a	ENSMUSG00000053617	ENSG00000107957	ENSMODG00000011016	FALSE	FALSE	FALSE	FALSE	TRUE	FALSE
meningeal	Gypc	ENSMUSG00000090523	ENSG00000136732	ENSMODG00000029565	FALSE	FALSE	FALSE	FALSE	FALSE	FALSE
meningeal	Rreb1	ENSMUSG00000039087	ENSG00000124782	ENSMODG00000009892	TRUE	FALSE	FALSE	FALSE	FALSE	FALSE
meningeal	Dse	ENSMUSG00000039497	ENSG00000111817	ENSMODG00000017846	FALSE	FALSE	FALSE	FALSE	FALSE	FALSE
meningeal	Igfbp2	ENSMUSG00000039323	ENSG00000115457	ENSMODG00000015540	FALSE	FALSE	TRUE	FALSE	FALSE	FALSE
meningeal	Hmcn1	ENSMUSG00000066842	ENSG00000143341	ENSMODG00000011458	FALSE	TRUE	FALSE	FALSE	FALSE	FALSE
meningeal	Ramp2	ENSMUSG00000001240	ENSG00000131477	ENSMODG00000015038	FALSE	FALSE	FALSE	FALSE	FALSE	FALSE
meningeal	Samd4	ENSMUSG00000021838	ENSG00000020577	ENSMODG00000011669	FALSE	FALSE	FALSE	FALSE	FALSE	FALSE
meningeal	Olfml1	ENSMUSG00000051041	ENSG00000183801	ENSMODG00000006079	FALSE	FALSE	FALSE	FALSE	FALSE	FALSE
meningeal	Eva1b	ENSMUSG00000050212	ENSG00000142694	ENSMODG00000017827	FALSE	FALSE	FALSE	FALSE	FALSE	FALSE
meningeal	Vwa1	ENSMUSG00000042116	ENSG00000179403	ENSMODG00000006572	FALSE	TRUE	FALSE	FALSE	FALSE	FALSE
meningeal	Fli1	ENSMUSG00000016087	ENSG00000151702	ENSMODG00000004763	TRUE	FALSE	FALSE	FALSE	FALSE	FALSE
meningeal	Ppic	ENSMUSG00000024538	ENSG00000168938	ENSMODG00000013425	FALSE	FALSE	FALSE	FALSE	FALSE	FALSE
meningeal	Dnmbp	ENSMUSG00000025195	ENSG00000107554	ENSMODG00000003273	FALSE	FALSE	FALSE	FALSE	FALSE	FALSE
meningeal	Gm12248	ENSMUSG00000086962	ENSG00000170271	ENSMODG00000008620	FALSE	FALSE	FALSE	FALSE	FALSE	FALSE
meningeal	Parva	ENSMUSG00000030770	ENSG00000197702	ENSMODG00000008586	FALSE	FALSE	FALSE	TRUE	FALSE	FALSE
meningeal	Tshz3	ENSMUSG00000021217	ENSG00000121297	ENSMODG00000012390	TRUE	FALSE	FALSE	FALSE	FALSE	FALSE
meningeal	Zc3hav1	ENSMUSG00000029826	ENSG00000105939	ENSMODG00000013769	FALSE	FALSE	FALSE	FALSE	FALSE	FALSE
meningeal	Loxl1	ENSMUSG00000032334	ENSG00000129038	ENSMODG00000009822	FALSE	FALSE	FALSE	FALSE	FALSE	FALSE
meningeal	Ece1	ENSMUSG00000057530	ENSG00000117298	ENSMODG00000016000	FALSE	FALSE	FALSE	FALSE	FALSE	FALSE
meningeal	Parp4	ENSMUSG00000054509	ENSG00000102699	ENSMODG00000007894	FALSE	FALSE	FALSE	FALSE	FALSE	FALSE
meningeal	Pdgfrl	ENSMUSG00000031595	ENSG00000104213	ENSMODG00000019049	FALSE	FALSE	FALSE	FALSE	FALSE	FALSE
meningeal	Traf5	ENSMUSG00000026637	ENSG00000082512	ENSMODG00000002723	FALSE	FALSE	TRUE	FALSE	FALSE	FALSE
meningeal	Cpt1a	ENSMUSG00000024900	ENSG00000110090	ENSMODG00000003995	FALSE	FALSE	FALSE	FALSE	FALSE	FALSE
meningeal	Trp63	ENSMUSG00000022510	ENSG00000073282	ENSMODG00000015060	TRUE	FALSE	FALSE	FALSE	FALSE	FALSE
meningeal	Swap70	ENSMUSG00000031015	ENSG00000133789	ENSMODG00000007991	FALSE	FALSE	FALSE	FALSE	FALSE	FALSE
meningeal	Gpx7	ENSMUSG00000028597	ENSG00000116157	ENSMODG00000000588	FALSE	FALSE	FALSE	FALSE	FALSE	FALSE
meningeal	Mov10	ENSMUSG00000002227	ENSG00000155363	ENSMODG00000001008	FALSE	FALSE	FALSE	FALSE	FALSE	FALSE
meningeal	Crtap	ENSMUSG00000032431	ENSG00000170275	ENSMODG00000010792	FALSE	FALSE	FALSE	FALSE	FALSE	FALSE
meningeal	Rab29	ENSMUSG00000026433	ENSG00000117280	ENSMODG00000001843	FALSE	FALSE	FALSE	FALSE	FALSE	FALSE
meningeal	P3h4	ENSMUSG00000006931	ENSG00000141696	ENSMODG00000014702	FALSE	FALSE	FALSE	FALSE	FALSE	FALSE
meningeal	Nynrin	ENSMUSG00000075592	ENSG00000205978	ENSMODG00000002972	FALSE	FALSE	FALSE	FALSE	FALSE	FALSE
meningeal	Cgnl1	ENSMUSG00000032232	ENSG00000128849	ENSMODG00000008365	FALSE	FALSE	FALSE	FALSE	FALSE	FALSE
meningeal	Hacd4	ENSMUSG00000028497	ENSG00000188921	ENSMODG00000003655	FALSE	FALSE	FALSE	FALSE	FALSE	FALSE
meningeal	Tapbp	ENSMUSG00000024308	ENSG00000231925	ENSMODG00000014159	FALSE	FALSE	FALSE	FALSE	FALSE	FALSE
meningeal	Trim25	ENSMUSG00000000275	ENSG00000121060	ENSMODG00000014814	FALSE	FALSE	FALSE	FALSE	FALSE	FALSE
meningeal	Adcy7	ENSMUSG00000031659	ENSG00000121281	ENSMODG00000013047	FALSE	FALSE	FALSE	FALSE	FALSE	FALSE
meningeal	Rasl11b	ENSMUSG00000049907	ENSG00000128045	ENSMODG00000020648	FALSE	FALSE	TRUE	FALSE	FALSE	FALSE
meningeal	Rin3	ENSMUSG00000044456	ENSG00000100599	ENSMODG00000002125	FALSE	FALSE	FALSE	FALSE	FALSE	FALSE
meningeal	Parp12	ENSMUSG00000038507	ENSG00000059378	ENSMODG00000013713	TRUE	FALSE	FALSE	FALSE	FALSE	FALSE
meningeal	Slc16a6	ENSMUSG00000041920	ENSG00000108932	ENSMODG00000004376	FALSE	FALSE	FALSE	FALSE	FALSE	TRUE
meningeal	Ltbr	ENSMUSG00000030339	ENSG00000111321	ENSMODG00000018059	FALSE	FALSE	FALSE	FALSE	FALSE	FALSE
meningeal	Emp2	ENSMUSG00000022505	ENSG00000213853	ENSMODG00000005270	FALSE	TRUE	FALSE	FALSE	FALSE	FALSE
meningeal	Il13ra1	ENSMUSG00000017057	ENSG00000131724	ENSMODG00000011525	FALSE	FALSE	FALSE	FALSE	FALSE	FALSE
meningeal	Thsd1	ENSMUSG00000031480	ENSG00000136114	ENSMODG00000010405	FALSE	FALSE	FALSE	FALSE	FALSE	FALSE
meningeal	Eml3	ENSMUSG00000071647	ENSG00000149499	ENSMODG00000007770	FALSE	FALSE	FALSE	FALSE	FALSE	FALSE
meningeal	Pon3	ENSMUSG00000029759	ENSG00000105852	ENSMODG00000016525	FALSE	FALSE	FALSE	FALSE	FALSE	FALSE
NTZ_neuroblast_1	Gadd45g	ENSMUSG00000021453	ENSG00000130222	ENSMODG00000001225	FALSE	FALSE	FALSE	FALSE	FALSE	FALSE
NTZ_neuroblast_1	Id1	ENSMUSG00000042745	ENSG00000125968	ENSMODG00000019496	TRUE	FALSE	FALSE	FALSE	FALSE	FALSE
NTZ_neuroblast_1	Dll1	ENSMUSG00000014773	ENSG00000198719	ENSMODG00000005607	FALSE	FALSE	FALSE	FALSE	FALSE	FALSE
NTZ_neuroblast_1	Nkd1	ENSMUSG00000031661	ENSG00000140807	ENSMODG00000013068	FALSE	FALSE	FALSE	TRUE	FALSE	FALSE
NTZ_neuroblast_1	Casz1	ENSMUSG00000028977	ENSG00000130940	ENSMODG00000002623	TRUE	FALSE	FALSE	FALSE	FALSE	FALSE
NTZ_neuroblast_1	Hes5	ENSMUSG00000048001	ENSG00000197921	ENSMODG00000008212	TRUE	FALSE	FALSE	FALSE	FALSE	FALSE
NTZ_neuroblast_1	Meis2	ENSMUSG00000027210	ENSG00000134138	ENSMODG00000001274	TRUE	FALSE	FALSE	FALSE	FALSE	FALSE
NTZ_neuroblast_1	Hes6	ENSMUSG00000067071	ENSG00000144485	ENSMODG00000010642	TRUE	FALSE	FALSE	FALSE	FALSE	FALSE
NTZ_neuroblast_1	Igf2bp1	ENSMUSG00000013415	ENSG00000159217	ENSMODG00000012268	FALSE	FALSE	FALSE	FALSE	FALSE	FALSE
NTZ_neuroblast_1	Zc3h12c	ENSMUSG00000035164	ENSG00000149289	ENSMODG00000014555	FALSE	FALSE	FALSE	FALSE	FALSE	FALSE
NTZ_neuroblast_1	Nek7	ENSMUSG00000026393	ENSG00000151414	ENSMODG00000012789	FALSE	FALSE	FALSE	FALSE	FALSE	FALSE
NTZ_neuroblast_1	Ebf2	ENSMUSG00000022053	ENSG00000221818	ENSMODG00000016702	TRUE	FALSE	FALSE	FALSE	FALSE	FALSE
NTZ_neuroblast_1	Smad3	ENSMUSG00000032402	ENSG00000166949	ENSMODG00000009609	TRUE	TRUE	TRUE	FALSE	FALSE	FALSE
NTZ_neuroblast_1	Igdcc3	ENSMUSG00000032394	ENSG00000174498	ENSMODG00000010271	FALSE	FALSE	FALSE	FALSE	FALSE	FALSE
NTZ_neuroblast_1	Rfx4	ENSMUSG00000020037	ENSG00000111783	ENSMODG00000001661	TRUE	FALSE	FALSE	FALSE	FALSE	FALSE
NTZ_neuroblast_1	Wls	ENSMUSG00000028173	ENSG00000116729	ENSMODG00000000754	FALSE	FALSE	FALSE	FALSE	FALSE	FALSE
NTZ_neuroblast_1	Rnd3	ENSMUSG00000017144	ENSG00000115963	ENSMODG00000003575	FALSE	FALSE	FALSE	FALSE	FALSE	FALSE
NTZ_neuroblast_1	Boc	ENSMUSG00000022687	ENSG00000144857	ENSMODG00000018140	FALSE	FALSE	FALSE	FALSE	FALSE	FALSE
NTZ_neuroblast_1	Olig3	ENSMUSG00000045591	ENSG00000177468	ENSMODG00000017418	TRUE	FALSE	FALSE	FALSE	FALSE	FALSE
NTZ_neuroblast_1	Cdon	ENSMUSG00000038119	ENSG00000064309	ENSMODG00000004499	FALSE	FALSE	FALSE	FALSE	FALSE	FALSE
NTZ_neuroblast_1	Hmgb2	ENSMUSG00000054717	ENSG00000164104	ENSMODG00000003527	TRUE	FALSE	TRUE	FALSE	FALSE	FALSE
NTZ_neuroblast_1	Lfng	ENSMUSG00000029570	ENSG00000106003	ENSMODG00000000130	FALSE	FALSE	FALSE	FALSE	FALSE	FALSE
NTZ_neuroblast_1	Pik3c2b	ENSMUSG00000026447	ENSG00000133056	ENSMODG00000001583	FALSE	FALSE	FALSE	FALSE	TRUE	FALSE
NTZ_neuroblast_1	Rnd2	ENSMUSG00000001313	ENSG00000108830	ENSMODG00000015141	FALSE	FALSE	FALSE	FALSE	FALSE	FALSE
NTZ_neuroblast_1	Skil	ENSMUSG00000027660	ENSG00000136603	ENSMODG00000016070	FALSE	FALSE	FALSE	FALSE	FALSE	FALSE
NTZ_neuroblast_1	Pou3f2	ENSMUSG00000095139	ENSG00000184486	ENSMODG00000018122	TRUE	FALSE	FALSE	FALSE	FALSE	FALSE
NTZ_neuroblast_1	Nes	ENSMUSG00000004891	ENSG00000132688	ENSMODG00000016807	FALSE	FALSE	TRUE	FALSE	FALSE	FALSE
NTZ_neuroblast_1	Btg2	ENSMUSG00000020423	ENSG00000159388	ENSMODG00000001089	FALSE	FALSE	FALSE	FALSE	FALSE	FALSE
NTZ_neuroblast_1	Barhl1	ENSMUSG00000026805	ENSG00000125492	ENSMODG00000012544	TRUE	FALSE	FALSE	FALSE	FALSE	FALSE
NTZ_neuroblast_1	Prom1	ENSMUSG00000029086	ENSG00000007062	ENSMODG00000000987	FALSE	TRUE	FALSE	FALSE	FALSE	FALSE
NTZ_neuroblast_1	Smad7	ENSMUSG00000025880	ENSG00000101665	ENSMODG00000003475	TRUE	TRUE	TRUE	FALSE	FALSE	FALSE
NTZ_neuroblast_1	Gnai2	ENSMUSG00000032562	ENSG00000114353	ENSMODG00000016991	FALSE	FALSE	FALSE	FALSE	FALSE	FALSE
NTZ_neuroblast_1	Fam60a	ENSMUSG00000039985	ENSG00000139146	ENSMODG00000012646	FALSE	FALSE	FALSE	FALSE	FALSE	FALSE
NTZ_neuroblast_1	Cdc42ep4	ENSMUSG00000041598	ENSG00000179604	ENSMODG00000023943	FALSE	FALSE	FALSE	FALSE	FALSE	FALSE
NTZ_neuroblast_1	Mfng	ENSMUSG00000018169	ENSG00000100060	ENSMODG00000000592	FALSE	FALSE	FALSE	FALSE	FALSE	FALSE
NTZ_neuroblast_1	Smad6	ENSMUSG00000036867	ENSG00000137834	ENSMODG00000009620	TRUE	FALSE	TRUE	FALSE	FALSE	FALSE
NTZ_neuroblast_1	Ccnb1	ENSMUSG00000041431	ENSG00000134057	ENSMODG00000019699	FALSE	FALSE	FALSE	FALSE	FALSE	FALSE
NTZ_neuroblast_1	Heph	ENSMUSG00000031209	ENSG00000089472	ENSMODG00000012456	FALSE	FALSE	FALSE	FALSE	FALSE	FALSE
NTZ_neuroblast_1	Cks2	ENSMUSG00000062248	ENSG00000123975	ENSMODG00000013369	FALSE	FALSE	FALSE	FALSE	FALSE	FALSE
NTZ_neuroblast_1	Mad2l1	ENSMUSG00000029910	ENSG00000164109	ENSMODG00000018944	FALSE	FALSE	FALSE	FALSE	FALSE	FALSE
NTZ_neuroblast_1	Mycl	ENSMUSG00000028654	ENSG00000116990	ENSMODG00000017647	TRUE	FALSE	FALSE	FALSE	FALSE	FALSE
NTZ_neuroblast_1	Mcm2	ENSMUSG00000002870	ENSG00000073111	ENSMODG00000007891	FALSE	FALSE	FALSE	FALSE	FALSE	FALSE
NTZ_neuroblast_1	Plk1	ENSMUSG00000030867	ENSG00000166851	ENSMODG00000006693	FALSE	FALSE	FALSE	FALSE	FALSE	FALSE
NTZ_neuroblast_1	Casp6	ENSMUSG00000027997	ENSG00000138794	ENSMODG00000005948	FALSE	FALSE	FALSE	FALSE	FALSE	FALSE
NTZ_neuroblast_1	Pax8	ENSMUSG00000026976	ENSG00000125618	ENSMODG00000013770	TRUE	FALSE	FALSE	FALSE	FALSE	FALSE
NTZ_neuroblast_1	Mcm5	ENSMUSG00000005410	ENSG00000100297	ENSMODG00000001152	FALSE	FALSE	FALSE	FALSE	FALSE	FALSE
NTZ_neuroblast_1	Rbpms2	ENSMUSG00000032387	ENSG00000166831	ENSMODG00000010487	FALSE	FALSE	FALSE	FALSE	FALSE	FALSE
NTZ_neuroblast_1	Rrs1	ENSMUSG00000061024	ENSG00000179041	ENSMODG00000024952	FALSE	FALSE	FALSE	FALSE	FALSE	FALSE
NTZ_neuroblast_2	Lhx9	ENSMUSG00000019230	ENSG00000143355	ENSMODG00000012746	TRUE	FALSE	FALSE	FALSE	FALSE	FALSE
NTZ_neuroblast_2	Meis2	ENSMUSG00000027210	ENSG00000134138	ENSMODG00000001274	TRUE	FALSE	FALSE	FALSE	FALSE	FALSE
NTZ_neuroblast_2	Ebf2	ENSMUSG00000022053	ENSG00000221818	ENSMODG00000016702	TRUE	FALSE	FALSE	FALSE	FALSE	FALSE
NTZ_neuroblast_2	Lzts1	ENSMUSG00000036306	ENSG00000061337	ENSMODG00000009800	FALSE	FALSE	FALSE	FALSE	FALSE	FALSE
NTZ_neuroblast_2	Eya2	ENSMUSG00000017897	ENSG00000064655	ENSMODG00000016233	FALSE	FALSE	FALSE	FALSE	FALSE	FALSE
NTZ_neuroblast_2	Igf2bp1	ENSMUSG00000013415	ENSG00000159217	ENSMODG00000012268	FALSE	FALSE	FALSE	FALSE	FALSE	FALSE
NTZ_neuroblast_2	Myo1b	ENSMUSG00000018417	ENSG00000128641	ENSMODG00000011829	FALSE	FALSE	FALSE	TRUE	TRUE	FALSE
NTZ_neuroblast_2	St18	ENSMUSG00000033740	ENSG00000147488	ENSMODG00000009635	TRUE	FALSE	FALSE	FALSE	FALSE	FALSE
NTZ_neuroblast_2	Casz1	ENSMUSG00000028977	ENSG00000130940	ENSMODG00000002623	TRUE	FALSE	FALSE	FALSE	FALSE	FALSE
NTZ_neuroblast_2	Igfbpl1	ENSMUSG00000035551	ENSG00000137142	ENSMODG00000003028	FALSE	FALSE	TRUE	FALSE	FALSE	FALSE
NTZ_neuroblast_2	Pou3f1	ENSMUSG00000090125	ENSG00000185668	ENSMODG00000017713	TRUE	FALSE	FALSE	FALSE	FALSE	FALSE
NTZ_neuroblast_2	Hes6	ENSMUSG00000067071	ENSG00000144485	ENSMODG00000010642	TRUE	FALSE	FALSE	FALSE	FALSE	FALSE
NTZ_neuroblast_2	Nek7	ENSMUSG00000026393	ENSG00000151414	ENSMODG00000012789	FALSE	FALSE	FALSE	FALSE	FALSE	FALSE
NTZ_neuroblast_2	Insm1	ENSMUSG00000068154	ENSG00000173404	ENSMODG00000006031	TRUE	FALSE	FALSE	FALSE	FALSE	FALSE
NTZ_neuroblast_2	Dll3	ENSMUSG00000003436	ENSG00000090932	ENSMODG00000013665	FALSE	FALSE	FALSE	FALSE	FALSE	FALSE
NTZ_neuroblast_2	Hmgb2	ENSMUSG00000054717	ENSG00000164104	ENSMODG00000003527	TRUE	FALSE	TRUE	FALSE	FALSE	FALSE
NTZ_neuroblast_2	Fam78b	ENSMUSG00000060568	ENSG00000188859	ENSMODG00000001360	FALSE	FALSE	FALSE	FALSE	FALSE	FALSE
NTZ_neuroblast_2	Evx1	ENSMUSG00000005503	ENSG00000106038	ENSMODG00000000447	TRUE	FALSE	FALSE	FALSE	FALSE	FALSE
NTZ_neuroblast_2	Pax5	ENSMUSG00000014030	ENSG00000196092	ENSMODG00000002720	TRUE	FALSE	FALSE	FALSE	FALSE	FALSE
NTZ_neuroblast_2	Trp53i11	ENSMUSG00000068735	ENSG00000175274	ENSMODG00000019873	FALSE	FALSE	FALSE	FALSE	FALSE	FALSE
NTZ_neuroblast_2	Pou3f2	ENSMUSG00000095139	ENSG00000184486	ENSMODG00000018122	TRUE	FALSE	FALSE	FALSE	FALSE	FALSE
NTZ_neuroblast_2	Lhx2	ENSMUSG00000000247	ENSG00000106689	ENSMODG00000019739	TRUE	FALSE	FALSE	FALSE	FALSE	FALSE
NTZ_neuroblast_2	Irx1	ENSMUSG00000060969	ENSG00000170549	ENSMODG00000001451	TRUE	FALSE	FALSE	FALSE	FALSE	FALSE
NTZ_neuroblast_2	Mfng	ENSMUSG00000018169	ENSG00000100060	ENSMODG00000000592	FALSE	FALSE	FALSE	FALSE	FALSE	FALSE
NTZ_neuroblast_2	Abtb2	ENSMUSG00000032724	ENSG00000166016	ENSMODG00000009912	FALSE	FALSE	FALSE	FALSE	FALSE	FALSE
NTZ_neuroblast_2	Thbs3	ENSMUSG00000028047	ENSG00000169231	ENSMODG00000017093	FALSE	TRUE	FALSE	FALSE	FALSE	FALSE
NTZ_neuroblast_2	Evx2	ENSMUSG00000001815	ENSG00000174279	ENSMODG00000009546	TRUE	FALSE	FALSE	FALSE	FALSE	FALSE
NTZ_neuroblast_2	Barhl1	ENSMUSG00000026805	ENSG00000125492	ENSMODG00000012544	TRUE	FALSE	FALSE	FALSE	FALSE	FALSE
NTZ_neuroblast_2	Mn1	ENSMUSG00000070576	ENSG00000169184	ENSMODG00000008302	FALSE	FALSE	FALSE	FALSE	FALSE	FALSE
NTZ_neuroblast_2	Smad7	ENSMUSG00000025880	ENSG00000101665	ENSMODG00000003475	TRUE	TRUE	TRUE	FALSE	FALSE	FALSE
NTZ_neuroblast_2	Rnd2	ENSMUSG00000001313	ENSG00000108830	ENSMODG00000015141	FALSE	FALSE	FALSE	FALSE	FALSE	FALSE
NTZ_neuroblast_2	Id1	ENSMUSG00000042745	ENSG00000125968	ENSMODG00000019496	TRUE	FALSE	FALSE	FALSE	FALSE	FALSE
NTZ_neuroblast_2	Sap30	ENSMUSG00000031609	ENSG00000164105	ENSMODG00000003536	FALSE	FALSE	FALSE	FALSE	FALSE	FALSE
NTZ_neuroblast_2	Sema3f	ENSMUSG00000034684	ENSG00000001617	ENSMODG00000012283	FALSE	FALSE	TRUE	FALSE	FALSE	FALSE
NTZ_neuroblast_2	Plk3	ENSMUSG00000028680	ENSG00000173846	ENSMODG00000002562	FALSE	FALSE	FALSE	FALSE	FALSE	FALSE
NTZ_neuroblast_2	Olig3	ENSMUSG00000045591	ENSG00000177468	ENSMODG00000017418	TRUE	FALSE	FALSE	FALSE	FALSE	FALSE
NTZ_neuroblast_2	Nr2f6	ENSMUSG00000002393	ENSG00000160113	ENSMODG00000015049	TRUE	FALSE	FALSE	FALSE	FALSE	FALSE
NTZ_neuroblast_2	Pax8	ENSMUSG00000026976	ENSG00000125618	ENSMODG00000013770	TRUE	FALSE	FALSE	FALSE	FALSE	FALSE
NTZ_neuroblast_2	Cks2	ENSMUSG00000062248	ENSG00000123975	ENSMODG00000013369	FALSE	FALSE	FALSE	FALSE	FALSE	FALSE
NTZ_neuroblast_2	Mycl	ENSMUSG00000028654	ENSG00000116990	ENSMODG00000017647	TRUE	FALSE	FALSE	FALSE	FALSE	FALSE
NTZ_neuroblast_2	2310009B15Rik	ENSMUSG00000079283	ENSG00000203724	ENSMODG00000028784	FALSE	FALSE	FALSE	FALSE	FALSE	FALSE
NTZ_neuroblast_3	Lhx9	ENSMUSG00000019230	ENSG00000143355	ENSMODG00000012746	TRUE	FALSE	FALSE	FALSE	FALSE	FALSE
NTZ_neuroblast_3	Meis2	ENSMUSG00000027210	ENSG00000134138	ENSMODG00000001274	TRUE	FALSE	FALSE	FALSE	FALSE	FALSE
NTZ_neuroblast_3	Lhx2	ENSMUSG00000000247	ENSG00000106689	ENSMODG00000019739	TRUE	FALSE	FALSE	FALSE	FALSE	FALSE
NTZ_neuroblast_3	Slc17a6	ENSMUSG00000030500	ENSG00000091664	ENSMODG00000009304	FALSE	FALSE	FALSE	FALSE	FALSE	TRUE
NTZ_neuroblast_3	Pax5	ENSMUSG00000014030	ENSG00000196092	ENSMODG00000002720	TRUE	FALSE	FALSE	FALSE	FALSE	FALSE
NTZ_neuroblast_3	Tmem163	ENSMUSG00000026347	ENSG00000152128	ENSMODG00000000704	FALSE	FALSE	FALSE	FALSE	FALSE	FALSE
NTZ_neuroblast_3	Evx1	ENSMUSG00000005503	ENSG00000106038	ENSMODG00000000447	TRUE	FALSE	FALSE	FALSE	FALSE	FALSE
NTZ_neuroblast_3	Ebf2	ENSMUSG00000022053	ENSG00000221818	ENSMODG00000016702	TRUE	FALSE	FALSE	FALSE	FALSE	FALSE
NTZ_neuroblast_3	Nrn1	ENSMUSG00000039114	ENSG00000124785	ENSMODG00000009842	FALSE	FALSE	FALSE	FALSE	FALSE	FALSE
NTZ_neuroblast_3	Fam78b	ENSMUSG00000060568	ENSG00000188859	ENSMODG00000001360	FALSE	FALSE	FALSE	FALSE	FALSE	FALSE
NTZ_neuroblast_3	Evx2	ENSMUSG00000001815	ENSG00000174279	ENSMODG00000009546	TRUE	FALSE	FALSE	FALSE	FALSE	FALSE
NTZ_neuroblast_3	Trp53i11	ENSMUSG00000068735	ENSG00000175274	ENSMODG00000019873	FALSE	FALSE	FALSE	FALSE	FALSE	FALSE
NTZ_neuroblast_3	Rnd3	ENSMUSG00000017144	ENSG00000115963	ENSMODG00000003575	FALSE	FALSE	FALSE	FALSE	FALSE	FALSE
NTZ_neuroblast_3	Myo1b	ENSMUSG00000018417	ENSG00000128641	ENSMODG00000011829	FALSE	FALSE	FALSE	TRUE	TRUE	FALSE
NTZ_neuroblast_3	Hmgb2	ENSMUSG00000054717	ENSG00000164104	ENSMODG00000003527	TRUE	FALSE	TRUE	FALSE	FALSE	FALSE
NTZ_neuroblast_3	Nek7	ENSMUSG00000026393	ENSG00000151414	ENSMODG00000012789	FALSE	FALSE	FALSE	FALSE	FALSE	FALSE
NTZ_neuroblast_3	Lzts1	ENSMUSG00000036306	ENSG00000061337	ENSMODG00000009800	FALSE	FALSE	FALSE	FALSE	FALSE	FALSE
NTZ_neuroblast_3	Ccdc88c	ENSMUSG00000021182	ENSG00000015133	ENSMODG00000002565	FALSE	FALSE	FALSE	TRUE	FALSE	FALSE
NTZ_neuroblast_3	Ddah2	ENSMUSG00000007039	ENSG00000213722	ENSMODG00000015244	FALSE	FALSE	FALSE	FALSE	FALSE	FALSE
NTZ_neuroblast_3	Tmem2	ENSMUSG00000024754	ENSG00000135048	ENSMODG00000002710	FALSE	FALSE	FALSE	FALSE	FALSE	FALSE
NTZ_neuroblast_3	Enc1	ENSMUSG00000041773	ENSG00000171617	ENSMODG00000025244	FALSE	FALSE	FALSE	TRUE	FALSE	FALSE
NTZ_neuroblast_3	Pou3f2	ENSMUSG00000095139	ENSG00000184486	ENSMODG00000018122	TRUE	FALSE	FALSE	FALSE	FALSE	FALSE
NTZ_neuroblast_3	Klhl35	ENSMUSG00000035298	ENSG00000149243	ENSMODG00000006983	FALSE	FALSE	FALSE	FALSE	FALSE	FALSE
NTZ_neuroblast_3	Tshz3	ENSMUSG00000021217	ENSG00000121297	ENSMODG00000012390	TRUE	FALSE	FALSE	FALSE	FALSE	FALSE
NTZ_neuroblast_3	Abracl	ENSMUSG00000078453	ENSG00000146386	ENSMODG00000017290	FALSE	FALSE	FALSE	FALSE	FALSE	FALSE
NTZ_neuroblast_3	Igsf9	ENSMUSG00000037995	ENSG00000085552	ENSMODG00000010024	FALSE	FALSE	FALSE	FALSE	FALSE	FALSE
NTZ_neuroblast_3	Id1	ENSMUSG00000042745	ENSG00000125968	ENSMODG00000019496	TRUE	FALSE	FALSE	FALSE	FALSE	FALSE
NTZ_neuroblast_3	Ell2	ENSMUSG00000001542	ENSG00000118985	ENSMODG00000020086	FALSE	FALSE	FALSE	FALSE	FALSE	FALSE
NTZ_neuroblast_3	Sap30	ENSMUSG00000031609	ENSG00000164105	ENSMODG00000003536	FALSE	FALSE	FALSE	FALSE	FALSE	FALSE
NTZ_neuroblast_3	Palmd	ENSMUSG00000033377	ENSG00000099260	ENSMODG00000003867	FALSE	FALSE	FALSE	FALSE	FALSE	FALSE
NTZ_neuroblast_3	2310009B15Rik	ENSMUSG00000079283	ENSG00000203724	ENSMODG00000028784	FALSE	FALSE	FALSE	FALSE	FALSE	FALSE
NTZ_neuroblast_3	Ppp1r18	ENSMUSG00000034595	ENSG00000146112	ENSMODG00000015878	FALSE	FALSE	FALSE	TRUE	FALSE	FALSE
NTZ_neuroblast_3	Gmnn	ENSMUSG00000006715	ENSG00000112312	ENSMODG00000011682	FALSE	FALSE	FALSE	FALSE	FALSE	FALSE
oligo_progenitor	Bcas1	ENSMUSG00000013523	ENSG00000064787	ENSMODG00000025790	FALSE	FALSE	FALSE	FALSE	FALSE	FALSE
oligo_progenitor	Sox6	ENSMUSG00000051910	ENSG00000110693	ENSMODG00000007224	TRUE	FALSE	FALSE	FALSE	FALSE	FALSE
oligo_progenitor	Bcan	ENSMUSG00000004892	ENSG00000132692	ENSMODG00000016815	FALSE	TRUE	FALSE	FALSE	FALSE	FALSE
oligo_progenitor	Sox10	ENSMUSG00000033006	ENSG00000100146	ENSMODG00000019062	TRUE	FALSE	FALSE	FALSE	FALSE	FALSE
oligo_progenitor	Dock10	ENSMUSG00000038608	ENSG00000135905	ENSMODG00000021205	FALSE	FALSE	FALSE	FALSE	FALSE	FALSE
oligo_progenitor	Tnr	ENSMUSG00000015829	ENSG00000116147	ENSMODG00000005481	FALSE	TRUE	FALSE	FALSE	TRUE	FALSE
oligo_progenitor	Brinp3	ENSMUSG00000035131	ENSG00000162670	ENSMODG00000011874	FALSE	FALSE	FALSE	FALSE	FALSE	FALSE
oligo_progenitor	Sh3d19	ENSMUSG00000028082	ENSG00000109686	ENSMODG00000000997	FALSE	FALSE	FALSE	FALSE	FALSE	FALSE
oligo_progenitor	Ptprz1	ENSMUSG00000068748	ENSG00000106278	ENSMODG00000015471	FALSE	FALSE	TRUE	FALSE	FALSE	FALSE
oligo_progenitor	Olig2	ENSMUSG00000039830	ENSG00000205927	ENSMODG00000025338	TRUE	FALSE	FALSE	FALSE	FALSE	FALSE
oligo_progenitor	Tcf7l2	ENSMUSG00000024985	ENSG00000148737	ENSMODG00000010133	TRUE	FALSE	FALSE	FALSE	FALSE	FALSE
oligo_progenitor	Kank1	ENSMUSG00000032702	ENSG00000107104	ENSMODG00000003387	FALSE	FALSE	FALSE	FALSE	FALSE	FALSE
oligo_progenitor	Pcdh15	ENSMUSG00000052613	ENSG00000150275	ENSMODG00000016351	FALSE	FALSE	FALSE	FALSE	FALSE	FALSE
oligo_progenitor	Opcml	ENSMUSG00000062257	ENSG00000183715	ENSMODG00000005331	FALSE	FALSE	FALSE	FALSE	FALSE	FALSE
oligo_progenitor	Luzp2	ENSMUSG00000063297	ENSG00000187398	ENSMODG00000029253	FALSE	FALSE	FALSE	FALSE	FALSE	FALSE
oligo_progenitor	Smoc1	ENSMUSG00000021136	ENSG00000198732	ENSMODG00000007249	FALSE	TRUE	FALSE	FALSE	FALSE	FALSE
oligo_progenitor	Sema5a	ENSMUSG00000022231	ENSG00000112902	ENSMODG00000002138	FALSE	FALSE	FALSE	FALSE	FALSE	FALSE
oligo_progenitor	Ust	ENSMUSG00000047712	ENSG00000111962	ENSMODG00000016836	FALSE	FALSE	FALSE	FALSE	FALSE	FALSE
oligo_progenitor	Zcchc24	ENSMUSG00000055538	ENSG00000165424	ENSMODG00000001134	FALSE	FALSE	FALSE	FALSE	FALSE	FALSE
oligo_progenitor	Sox8	ENSMUSG00000024176	ENSG00000005513	ENSMODG00000016905	TRUE	FALSE	FALSE	FALSE	FALSE	FALSE
oligo_progenitor	Alcam	ENSMUSG00000022636	ENSG00000170017	ENSMODG00000001829	FALSE	FALSE	FALSE	FALSE	FALSE	FALSE
oligo_progenitor	Pde7b	ENSMUSG00000019990	ENSG00000171408	ENSMODG00000017463	FALSE	FALSE	FALSE	FALSE	FALSE	FALSE
oligo_progenitor	Cdh20	ENSMUSG00000050840	ENSG00000101542	ENSMODG00000004905	FALSE	TRUE	FALSE	FALSE	FALSE	FALSE
oligo_progenitor	Disc1	ENSMUSG00000043051	ENSG00000162946	ENSMODG00000008793	FALSE	FALSE	FALSE	FALSE	FALSE	FALSE
oligo_progenitor	Arhgap31	ENSMUSG00000022799	ENSG00000031081	ENSMODG00000018191	FALSE	FALSE	FALSE	FALSE	FALSE	FALSE
oligo_progenitor	Tns3	ENSMUSG00000020422	ENSG00000136205	ENSMODG00000009498	FALSE	FALSE	FALSE	FALSE	FALSE	FALSE
oligo_progenitor	Serpine2	ENSMUSG00000026249	ENSG00000135919	ENSMODG00000021201	FALSE	TRUE	FALSE	FALSE	FALSE	FALSE
oligo_progenitor	Afap1l2	ENSMUSG00000025083	ENSG00000169129	ENSMODG00000009761	FALSE	FALSE	FALSE	FALSE	FALSE	FALSE
oligo_progenitor	Epb41l2	ENSMUSG00000019978	ENSG00000079819	ENSMODG00000017602	FALSE	FALSE	FALSE	TRUE	FALSE	FALSE
oligo_progenitor	Plpp4	ENSMUSG00000070366	ENSG00000203805	ENSMODG00000008644	FALSE	FALSE	FALSE	FALSE	FALSE	FALSE
oligo_progenitor	Megf11	ENSMUSG00000036466	ENSG00000157890	ENSMODG00000009795	FALSE	FALSE	FALSE	FALSE	FALSE	FALSE
oligo_progenitor	Pcdh7	ENSMUSG00000029108	ENSG00000169851	ENSMODG00000000034	FALSE	FALSE	FALSE	FALSE	FALSE	FALSE
oligo_progenitor	Lrrtm3	ENSMUSG00000042846	ENSG00000198739	ENSMODG00000017246	FALSE	FALSE	FALSE	FALSE	FALSE	FALSE
oligo_progenitor	Ugt8a	ENSMUSG00000032854	ENSG00000174607	ENSMODG00000005251	FALSE	FALSE	FALSE	FALSE	FALSE	FALSE
oligo_progenitor	Kif13a	ENSMUSG00000021375	ENSG00000137177	ENSMODG00000011220	FALSE	FALSE	FALSE	FALSE	FALSE	FALSE
oligo_progenitor	Cdh10	ENSMUSG00000022321	ENSG00000040731	ENSMODG00000004059	FALSE	TRUE	FALSE	FALSE	FALSE	FALSE
oligo_progenitor	Sntg1	ENSMUSG00000025909	ENSG00000147481	ENSMODG00000009907	FALSE	FALSE	FALSE	TRUE	FALSE	FALSE
oligo_progenitor	Galnt10	ENSMUSG00000020520	ENSG00000164574	ENSMODG00000008702	FALSE	FALSE	FALSE	FALSE	FALSE	FALSE
oligo_progenitor	Slc9a9	ENSMUSG00000031129	ENSG00000181804	ENSMODG00000021244	FALSE	FALSE	FALSE	FALSE	FALSE	TRUE
oligo_progenitor	Tnk2	ENSMUSG00000022791	ENSG00000061938	ENSMODG00000018423	FALSE	FALSE	TRUE	FALSE	FALSE	FALSE
oligo_progenitor	Cobl	ENSMUSG00000020173	ENSG00000106078	ENSMODG00000009205	FALSE	FALSE	FALSE	TRUE	FALSE	FALSE
oligo_progenitor	Csgalnact1	ENSMUSG00000036356	ENSG00000147408	ENSMODG00000009932	FALSE	FALSE	FALSE	FALSE	FALSE	FALSE
oligo_progenitor	Cspg5	ENSMUSG00000032482	ENSG00000114646	ENSMODG00000014181	FALSE	FALSE	FALSE	FALSE	FALSE	FALSE
oligo_progenitor	Ppp1r16b	ENSMUSG00000037754	ENSG00000101445	ENSMODG00000000448	FALSE	FALSE	FALSE	FALSE	FALSE	FALSE
oligo_progenitor	Col9a1	ENSMUSG00000026147	ENSG00000112280	ENSMODG00000018579	FALSE	TRUE	FALSE	FALSE	FALSE	FALSE
oligo_progenitor	Map3k1	ENSMUSG00000021754	ENSG00000095015	ENSMODG00000019524	FALSE	FALSE	FALSE	FALSE	FALSE	FALSE
oligo_progenitor	Creb5	ENSMUSG00000053007	ENSG00000146592	ENSMODG00000015335	TRUE	FALSE	FALSE	FALSE	FALSE	FALSE
oligo_progenitor	Sulf2	ENSMUSG00000006800	ENSG00000196562	ENSMODG00000016247	FALSE	TRUE	FALSE	FALSE	FALSE	FALSE
oligo_progenitor	Stk32a	ENSMUSG00000039954	ENSG00000169302	ENSMODG00000010041	FALSE	FALSE	FALSE	FALSE	FALSE	FALSE
oligo_progenitor	Gatm	ENSMUSG00000027199	ENSG00000171766	ENSMODG00000017640	FALSE	FALSE	FALSE	FALSE	FALSE	FALSE
oligo_progenitor	Sall3	ENSMUSG00000024565	ENSG00000256463	ENSMODG00000012231	TRUE	FALSE	FALSE	FALSE	FALSE	FALSE
oligo_progenitor	Tgfa	ENSMUSG00000029999	ENSG00000163235	ENSMODG00000011562	FALSE	FALSE	TRUE	FALSE	FALSE	FALSE
oligo_progenitor	Lima1	ENSMUSG00000023022	ENSG00000050405	ENSMODG00000004366	FALSE	FALSE	FALSE	TRUE	FALSE	FALSE
oligo_progenitor	Atp10b	ENSMUSG00000055415	ENSG00000118322	ENSMODG00000007907	FALSE	FALSE	FALSE	FALSE	FALSE	FALSE
oligo_progenitor	Lama4	ENSMUSG00000019846	ENSG00000112769	ENSMODG00000017881	FALSE	TRUE	FALSE	FALSE	FALSE	FALSE
oligo_progenitor	Etv1	ENSMUSG00000004151	ENSG00000006468	ENSMODG00000014261	TRUE	FALSE	FALSE	FALSE	FALSE	FALSE
oligo_progenitor	Il1rap	ENSMUSG00000022514	ENSG00000196083	ENSMODG00000015095	FALSE	FALSE	TRUE	FALSE	FALSE	FALSE
oligo_progenitor	Plppr5	ENSMUSG00000033342	ENSG00000117598	ENSMODG00000003951	FALSE	FALSE	FALSE	FALSE	FALSE	FALSE
oligo_progenitor	Prkg2	ENSMUSG00000029334	ENSG00000138669	ENSMODG00000020783	FALSE	FALSE	FALSE	FALSE	FALSE	FALSE
oligo_progenitor	Pld1	ENSMUSG00000027695	ENSG00000075651	ENSMODG00000015745	FALSE	FALSE	FALSE	FALSE	FALSE	FALSE
oligo_progenitor	Enpp6	ENSMUSG00000038173	ENSG00000164303	ENSMODG00000004339	FALSE	FALSE	FALSE	FALSE	FALSE	FALSE
oligo_progenitor	P2rx7	ENSMUSG00000029468	ENSG00000089041	ENSMODG00000011726	FALSE	FALSE	FALSE	FALSE	FALSE	TRUE
oligo_progenitor	Fbxo7	ENSMUSG00000001786	ENSG00000100225	ENSMODG00000001336	FALSE	FALSE	FALSE	FALSE	FALSE	FALSE
oligo_progenitor	Sept8	ENSMUSG00000018398	ENSG00000164402	ENSMODG00000013909	FALSE	FALSE	FALSE	FALSE	FALSE	FALSE
oligo_progenitor	Vstm2b	ENSMUSG00000039257	ENSG00000187135	ENSMODG00000012703	FALSE	FALSE	FALSE	FALSE	FALSE	FALSE
oligo_progenitor	Phlda1	ENSMUSG00000020205	ENSG00000139289	ENSMODG00000020453	FALSE	FALSE	FALSE	FALSE	FALSE	FALSE
oligo_progenitor	Fa2h	ENSMUSG00000033579	ENSG00000103089	ENSMODG00000014640	FALSE	FALSE	FALSE	FALSE	FALSE	FALSE
oligo_progenitor	Slc22a3	ENSMUSG00000023828	ENSG00000146477	ENSMODG00000006771	FALSE	FALSE	FALSE	FALSE	FALSE	TRUE
oligo_progenitor	Plp1	ENSMUSG00000031425	ENSG00000123560	ENSMODG00000011542	FALSE	FALSE	FALSE	FALSE	FALSE	FALSE
oligo_progenitor	Pxdc1	ENSMUSG00000021411	ENSG00000168994	ENSMODG00000008942	FALSE	FALSE	FALSE	FALSE	TRUE	FALSE
oligo_progenitor	Tspan12	ENSMUSG00000029669	ENSG00000106025	ENSMODG00000015495	FALSE	FALSE	FALSE	FALSE	FALSE	FALSE
oligo_progenitor	5730559C18Rik	ENSMUSG00000041605	ENSG00000163362	ENSMODG00000000006	FALSE	FALSE	FALSE	FALSE	FALSE	FALSE
oligo_progenitor	Neu4	ENSMUSG00000034000	ENSG00000204099	ENSMODG00000008591	FALSE	FALSE	FALSE	FALSE	FALSE	FALSE
oligo_progenitor	Hapln1	ENSMUSG00000021613	ENSG00000145681	ENSMODG00000020249	FALSE	TRUE	FALSE	FALSE	FALSE	FALSE
oligo_progenitor	Sapcd2	ENSMUSG00000026955	ENSG00000186193	ENSMODG00000017251	FALSE	FALSE	FALSE	FALSE	FALSE	FALSE
oligo_progenitor	Cthrc1	ENSMUSG00000054196	ENSG00000164932	ENSMODG00000005593	FALSE	FALSE	FALSE	FALSE	FALSE	FALSE
oligo_progenitor	Cmtm5	ENSMUSG00000040759	ENSG00000166091	ENSMODG00000004428	FALSE	FALSE	TRUE	FALSE	FALSE	FALSE
oligo_progenitor	Chst3	ENSMUSG00000057337	ENSG00000122863	ENSMODG00000000377	FALSE	FALSE	FALSE	FALSE	FALSE	FALSE
oligo_progenitor	Zfp488	ENSMUSG00000044519	ENSG00000265763	ENSMODG00000025038	TRUE	FALSE	FALSE	FALSE	FALSE	FALSE
oligo_progenitor	Mybl1	ENSMUSG00000025912	ENSG00000185697	ENSMODG00000007964	TRUE	FALSE	FALSE	FALSE	FALSE	FALSE
oligo_progenitor	Cdkn2c	ENSMUSG00000028551	ENSG00000123080	ENSMODG00000001194	FALSE	FALSE	FALSE	FALSE	FALSE	FALSE
oligo_progenitor	Inhbb	ENSMUSG00000037035	ENSG00000163083	ENSMODG00000000254	FALSE	FALSE	TRUE	FALSE	FALSE	FALSE
oligodendrocyte	Hapln2	ENSMUSG00000004894	ENSG00000132702	ENSMODG00000016817	FALSE	TRUE	FALSE	FALSE	FALSE	FALSE
oligodendrocyte	Mag	ENSMUSG00000036634	ENSG00000105695	ENSMODG00000013859	FALSE	FALSE	FALSE	FALSE	TRUE	FALSE
oligodendrocyte	Mog	ENSMUSG00000076439	ENSG00000204655	ENSMODG00000016030	FALSE	FALSE	FALSE	FALSE	FALSE	FALSE
oligodendrocyte	Plp1	ENSMUSG00000031425	ENSG00000123560	ENSMODG00000011542	FALSE	FALSE	FALSE	FALSE	FALSE	FALSE
oligodendrocyte	Ugt8a	ENSMUSG00000032854	ENSG00000174607	ENSMODG00000005251	FALSE	FALSE	FALSE	FALSE	FALSE	FALSE
oligodendrocyte	Ermn	ENSMUSG00000026830	ENSG00000136541	ENSMODG00000004378	FALSE	FALSE	FALSE	TRUE	FALSE	FALSE
oligodendrocyte	Apod	ENSMUSG00000022548	ENSG00000189058	ENSMODG00000019804	FALSE	FALSE	FALSE	FALSE	FALSE	FALSE
oligodendrocyte	D7Ertd443e	ENSMUSG00000030994	ENSG00000154493	ENSMODG00000010557	FALSE	FALSE	FALSE	FALSE	FALSE	FALSE
oligodendrocyte	Fa2h	ENSMUSG00000033579	ENSG00000103089	ENSMODG00000014640	FALSE	FALSE	FALSE	FALSE	FALSE	FALSE
oligodendrocyte	Enpp2	ENSMUSG00000022425	ENSG00000136960	ENSMODG00000003977	FALSE	FALSE	FALSE	FALSE	FALSE	FALSE
oligodendrocyte	Folh1	ENSMUSG00000001773	ENSG00000086205	ENSMODG00000002667	FALSE	FALSE	FALSE	FALSE	FALSE	FALSE
oligodendrocyte	Cdh19	ENSMUSG00000047216	ENSG00000071991	ENSMODG00000021408	FALSE	TRUE	FALSE	FALSE	FALSE	FALSE
oligodendrocyte	Prr5l	ENSMUSG00000032841	ENSG00000135362	ENSMODG00000019835	FALSE	FALSE	FALSE	FALSE	FALSE	FALSE
oligodendrocyte	Ppp1r14a	ENSMUSG00000037166	ENSG00000167641	ENSMODG00000023798	FALSE	FALSE	FALSE	FALSE	FALSE	FALSE
oligodendrocyte	Sec14l5	ENSMUSG00000091712	ENSG00000103184	ENSMODG00000005977	FALSE	FALSE	FALSE	FALSE	FALSE	FALSE
oligodendrocyte	Plekhh1	ENSMUSG00000060716	ENSG00000054690	ENSMODG00000009952	FALSE	FALSE	FALSE	FALSE	FALSE	FALSE
oligodendrocyte	Gpr37	ENSMUSG00000039904	ENSG00000170775	ENSMODG00000015316	FALSE	FALSE	FALSE	FALSE	FALSE	FALSE
oligodendrocyte	Bcas1	ENSMUSG00000013523	ENSG00000064787	ENSMODG00000025790	FALSE	FALSE	FALSE	FALSE	FALSE	FALSE
oligodendrocyte	Aspa	ENSMUSG00000020774	ENSG00000108381	ENSMODG00000011129	FALSE	FALSE	FALSE	FALSE	FALSE	FALSE
oligodendrocyte	Daam2	ENSMUSG00000040260	ENSG00000146122	ENSMODG00000013125	FALSE	FALSE	FALSE	TRUE	FALSE	FALSE
oligodendrocyte	Slc5a11	ENSMUSG00000030769	ENSG00000158865	ENSMODG00000016289	FALSE	FALSE	FALSE	FALSE	FALSE	FALSE
oligodendrocyte	Cldn11	ENSMUSG00000037625	ENSG00000013297	ENSMODG00000016065	FALSE	FALSE	FALSE	FALSE	FALSE	FALSE
oligodendrocyte	Carns1	ENSMUSG00000075289	ENSG00000172508	ENSMODG00000007620	FALSE	FALSE	FALSE	FALSE	FALSE	FALSE
oligodendrocyte	Pllp	ENSMUSG00000031775	ENSG00000102934	ENSMODG00000013509	FALSE	FALSE	FALSE	FALSE	FALSE	FALSE
oligodendrocyte	Tmem63a	ENSMUSG00000026519	ENSG00000196187	ENSMODG00000005934	FALSE	FALSE	FALSE	FALSE	FALSE	TRUE
oligodendrocyte	Cdk18	ENSMUSG00000026437	ENSG00000117266	ENSMODG00000001795	FALSE	FALSE	FALSE	FALSE	FALSE	FALSE
oligodendrocyte	Opalin	ENSMUSG00000050121	ENSG00000197430	ENSMODG00000025726	FALSE	FALSE	FALSE	FALSE	FALSE	FALSE
oligodendrocyte	Mbp	ENSMUSG00000041607	ENSG00000197971	ENSMODG00000012291	FALSE	FALSE	FALSE	FALSE	FALSE	FALSE
oligodendrocyte	Elovl7	ENSMUSG00000021696	ENSG00000164181	ENSMODG00000019585	FALSE	FALSE	FALSE	FALSE	FALSE	FALSE
oligodendrocyte	Lpar1	ENSMUSG00000038668	ENSG00000198121	ENSMODG00000003999	FALSE	FALSE	FALSE	TRUE	TRUE	FALSE
oligodendrocyte	Inf2	ENSMUSG00000037679	ENSG00000203485	ENSMODG00000013660	FALSE	FALSE	FALSE	TRUE	FALSE	FALSE
oligodendrocyte	Plekhg3	ENSMUSG00000052609	ENSG00000126822	ENSMODG00000009561	FALSE	FALSE	FALSE	FALSE	FALSE	FALSE
oligodendrocyte	Abca2	ENSMUSG00000026944	ENSG00000107331	ENSMODG00000017289	FALSE	FALSE	FALSE	FALSE	FALSE	FALSE
oligodendrocyte	Rnf220	ENSMUSG00000028677	ENSG00000187147	ENSMODG00000002685	FALSE	FALSE	FALSE	FALSE	FALSE	FALSE
oligodendrocyte	Cnp	ENSMUSG00000006782	ENSG00000173786	ENSMODG00000014742	FALSE	FALSE	FALSE	FALSE	FALSE	FALSE
oligodendrocyte	Sh3tc2	ENSMUSG00000045629	ENSG00000169247	ENSMODG00000005679	FALSE	FALSE	FALSE	FALSE	FALSE	FALSE
oligodendrocyte	Synj2	ENSMUSG00000023805	ENSG00000078269	ENSMODG00000007783	FALSE	FALSE	FALSE	TRUE	FALSE	FALSE
oligodendrocyte	Csrp1	ENSMUSG00000026421	ENSG00000159176	ENSMODG00000000403	FALSE	FALSE	FALSE	FALSE	FALSE	FALSE
oligodendrocyte	Ldb3	ENSMUSG00000021798	ENSG00000122367	ENSMODG00000011146	FALSE	FALSE	FALSE	FALSE	FALSE	FALSE
oligodendrocyte	Pex5l	ENSMUSG00000027674	ENSG00000114757	ENSMODG00000021298	FALSE	FALSE	FALSE	FALSE	FALSE	TRUE
oligodendrocyte	Dock10	ENSMUSG00000038608	ENSG00000135905	ENSMODG00000021205	FALSE	FALSE	FALSE	FALSE	FALSE	FALSE
oligodendrocyte	Tfeb	ENSMUSG00000023990	ENSG00000112561	ENSMODG00000012916	TRUE	FALSE	FALSE	FALSE	FALSE	FALSE
oligodendrocyte	Cercam	ENSMUSG00000039787	ENSG00000167123	ENSMODG00000005999	FALSE	FALSE	FALSE	FALSE	FALSE	FALSE
oligodendrocyte	Clmn	ENSMUSG00000021097	ENSG00000165959	ENSMODG00000012630	FALSE	FALSE	FALSE	TRUE	FALSE	FALSE
oligodendrocyte	Htra1	ENSMUSG00000006205	ENSG00000166033	ENSMODG00000008235	FALSE	FALSE	TRUE	FALSE	FALSE	FALSE
oligodendrocyte	Hepacam	ENSMUSG00000046240	ENSG00000165478	ENSMODG00000003891	FALSE	FALSE	FALSE	FALSE	FALSE	FALSE
oligodendrocyte	Ppp1r16b	ENSMUSG00000037754	ENSG00000101445	ENSMODG00000000448	FALSE	FALSE	FALSE	FALSE	FALSE	FALSE
oligodendrocyte	Aatk	ENSMUSG00000025375	ENSG00000181409	ENSMODG00000002559	FALSE	FALSE	TRUE	FALSE	FALSE	FALSE
oligodendrocyte	Cmtm5	ENSMUSG00000040759	ENSG00000166091	ENSMODG00000004428	FALSE	FALSE	TRUE	FALSE	FALSE	FALSE
oligodendrocyte	Ttyh2	ENSMUSG00000034714	ENSG00000141540	ENSMODG00000006708	FALSE	FALSE	FALSE	FALSE	FALSE	TRUE
oligodendrocyte	Sox10	ENSMUSG00000033006	ENSG00000100146	ENSMODG00000019062	TRUE	FALSE	FALSE	FALSE	FALSE	FALSE
oligodendrocyte	Pde8a	ENSMUSG00000025584	ENSG00000073417	ENSMODG00000019368	FALSE	FALSE	FALSE	FALSE	FALSE	FALSE
oligodendrocyte	Gsn	ENSMUSG00000026879	ENSG00000148180	ENSMODG00000019652	FALSE	FALSE	FALSE	TRUE	FALSE	FALSE
oligodendrocyte	Arhgap23	ENSMUSG00000049807	ENSG00000275832	ENSMODG00000012570	FALSE	FALSE	FALSE	FALSE	FALSE	FALSE
oligodendrocyte	Sept4	ENSMUSG00000020486	ENSG00000108387	ENSMODG00000014657	FALSE	FALSE	FALSE	FALSE	FALSE	FALSE
oligodendrocyte	Cryab	ENSMUSG00000032060	ENSG00000109846	ENSMODG00000014453	FALSE	FALSE	FALSE	FALSE	FALSE	FALSE
oligodendrocyte	Anln	ENSMUSG00000036777	ENSG00000011426	ENSMODG00000021170	FALSE	FALSE	FALSE	TRUE	FALSE	FALSE
oligodendrocyte	Phldb1	ENSMUSG00000048537	ENSG00000019144	ENSMODG00000013416	FALSE	FALSE	FALSE	FALSE	FALSE	FALSE
oligodendrocyte	Larp6	ENSMUSG00000034839	ENSG00000166173	ENSMODG00000009034	FALSE	FALSE	FALSE	FALSE	FALSE	FALSE
oligodendrocyte	Qdpr	ENSMUSG00000015806	ENSG00000151552	ENSMODG00000000879	FALSE	FALSE	FALSE	FALSE	FALSE	FALSE
oligodendrocyte	Enpp6	ENSMUSG00000038173	ENSG00000164303	ENSMODG00000004339	FALSE	FALSE	FALSE	FALSE	FALSE	FALSE
oligodendrocyte	Padi2	ENSMUSG00000028927	ENSG00000117115	ENSMODG00000002757	FALSE	FALSE	FALSE	FALSE	FALSE	FALSE
oligodendrocyte	P2rx7	ENSMUSG00000029468	ENSG00000089041	ENSMODG00000011726	FALSE	FALSE	FALSE	FALSE	FALSE	TRUE
oligodendrocyte	Dock5	ENSMUSG00000044447	ENSG00000147459	ENSMODG00000016721	FALSE	FALSE	FALSE	FALSE	FALSE	FALSE
oligodendrocyte	Plekhb1	ENSMUSG00000030701	ENSG00000021300	ENSMODG00000024019	FALSE	FALSE	FALSE	FALSE	FALSE	FALSE
oligodendrocyte	Slc24a2	ENSMUSG00000037996	ENSG00000155886	ENSMODG00000003525	FALSE	FALSE	FALSE	FALSE	FALSE	TRUE
oligodendrocyte	Tppp	ENSMUSG00000021573	ENSG00000171368	ENSMODG00000000701	FALSE	FALSE	FALSE	FALSE	FALSE	FALSE
oligodendrocyte	Zcchc24	ENSMUSG00000055538	ENSG00000165424	ENSMODG00000001134	FALSE	FALSE	FALSE	FALSE	FALSE	FALSE
oligodendrocyte	Mitf	ENSMUSG00000035158	ENSG00000187098	ENSMODG00000003754	TRUE	FALSE	FALSE	FALSE	FALSE	FALSE
oligodendrocyte	Ypel2	ENSMUSG00000018427	ENSG00000175155	ENSMODG00000014585	FALSE	FALSE	FALSE	FALSE	FALSE	FALSE
oligodendrocyte	Prima1	ENSMUSG00000041669	ENSG00000175785	ENSMODG00000028185	FALSE	FALSE	FALSE	FALSE	FALSE	FALSE
oligodendrocyte	Plcl1	ENSMUSG00000038349	ENSG00000115896	ENSMODG00000012331	FALSE	FALSE	FALSE	FALSE	FALSE	FALSE
oligodendrocyte	Gas7	ENSMUSG00000033066	ENSG00000007237	ENSMODG00000001483	FALSE	FALSE	FALSE	FALSE	FALSE	FALSE
oligodendrocyte	Slc12a2	ENSMUSG00000024597	ENSG00000064651	ENSMODG00000013329	FALSE	FALSE	FALSE	FALSE	FALSE	TRUE
oligodendrocyte	Gatm	ENSMUSG00000027199	ENSG00000171766	ENSMODG00000017640	FALSE	FALSE	FALSE	FALSE	FALSE	FALSE
oligodendrocyte	Fbxo32	ENSMUSG00000022358	ENSG00000156804	ENSMODG00000001972	FALSE	FALSE	FALSE	FALSE	FALSE	FALSE
oligodendrocyte	Hhatl	ENSMUSG00000032523	ENSG00000010282	ENSMODG00000013592	FALSE	FALSE	FALSE	FALSE	FALSE	FALSE
oligodendrocyte	Creb5	ENSMUSG00000053007	ENSG00000146592	ENSMODG00000015335	TRUE	FALSE	FALSE	FALSE	FALSE	FALSE
oligodendrocyte	Tnfaip6	ENSMUSG00000053475	ENSG00000123610	ENSMODG00000003606	FALSE	TRUE	FALSE	FALSE	FALSE	FALSE
oligodendrocyte	Sept8	ENSMUSG00000018398	ENSG00000164402	ENSMODG00000013909	FALSE	FALSE	FALSE	FALSE	FALSE	FALSE
oligodendrocyte	Atp10b	ENSMUSG00000055415	ENSG00000118322	ENSMODG00000007907	FALSE	FALSE	FALSE	FALSE	FALSE	FALSE
oligodendrocyte	Tjp2	ENSMUSG00000024812	ENSG00000119139	ENSMODG00000002938	FALSE	FALSE	FALSE	FALSE	FALSE	FALSE
oligodendrocyte	Cyp27a1	ENSMUSG00000026170	ENSG00000135929	ENSMODG00000015372	FALSE	FALSE	FALSE	FALSE	FALSE	FALSE
oligodendrocyte	Gprc5b	ENSMUSG00000008734	ENSG00000167191	ENSMODG00000006628	FALSE	FALSE	FALSE	FALSE	FALSE	FALSE
oligodendrocyte	Erbb3	ENSMUSG00000018166	ENSG00000065361	ENSMODG00000001980	FALSE	FALSE	TRUE	FALSE	FALSE	FALSE
oligodendrocyte	Glul	ENSMUSG00000026473	ENSG00000135821	ENSMODG00000006787	FALSE	FALSE	FALSE	FALSE	FALSE	FALSE
oligodendrocyte	Kif13b	ENSMUSG00000060012	ENSG00000197892	ENSMODG00000008823	FALSE	FALSE	FALSE	FALSE	FALSE	FALSE
oligodendrocyte	Cntn2	ENSMUSG00000053024	ENSG00000184144	ENSMODG00000001692	FALSE	FALSE	FALSE	FALSE	FALSE	FALSE
oligodendrocyte	Pip4k2a	ENSMUSG00000026737	ENSG00000150867	ENSMODG00000009032	FALSE	FALSE	FALSE	FALSE	FALSE	FALSE
oligodendrocyte	Dusp16	ENSMUSG00000030203	ENSG00000111266	ENSMODG00000018231	FALSE	FALSE	FALSE	FALSE	FALSE	FALSE
oligodendrocyte	Jakmip3	ENSMUSG00000056856	ENSG00000188385	ENSMODG00000013518	FALSE	FALSE	FALSE	FALSE	FALSE	FALSE
oligodendrocyte	Bin1	ENSMUSG00000024381	ENSG00000136717	ENSMODG00000018719	FALSE	FALSE	FALSE	TRUE	TRUE	FALSE
oligodendrocyte	Adipor2	ENSMUSG00000030168	ENSG00000006831	ENSMODG00000018416	FALSE	FALSE	FALSE	FALSE	FALSE	FALSE
oligodendrocyte	Ldlrap1	ENSMUSG00000037295	ENSG00000157978	ENSMODG00000013990	FALSE	FALSE	FALSE	TRUE	TRUE	FALSE
oligodendrocyte	Stxbp6	ENSMUSG00000046314	ENSG00000168952	ENSMODG00000001866	FALSE	FALSE	FALSE	FALSE	FALSE	FALSE
oligodendrocyte	Rffl	ENSMUSG00000020696	ENSG00000092871	ENSMODG00000019143	FALSE	FALSE	FALSE	FALSE	FALSE	FALSE
oligodendrocyte	Lrrc1	ENSMUSG00000032352	ENSG00000137269	ENSMODG00000018794	FALSE	FALSE	FALSE	FALSE	FALSE	FALSE
oligodendrocyte	Gnai1	ENSMUSG00000057614	ENSG00000127955	ENSMODG00000017116	FALSE	FALSE	FALSE	FALSE	FALSE	FALSE
oligodendrocyte	Kif6	ENSMUSG00000023999	ENSG00000164627	ENSMODG00000013129	FALSE	FALSE	FALSE	FALSE	FALSE	FALSE
oligodendrocyte	Adap1	ENSMUSG00000056413	ENSG00000105963	ENSMODG00000008667	FALSE	FALSE	FALSE	FALSE	TRUE	FALSE
oligodendrocyte	Mboat1	ENSMUSG00000038732	ENSG00000172197	ENSMODG00000011322	FALSE	FALSE	FALSE	FALSE	FALSE	FALSE
oligodendrocyte	Hhip	ENSMUSG00000064325	ENSG00000164161	ENSMODG00000000432	FALSE	FALSE	FALSE	FALSE	FALSE	FALSE
oligodendrocyte	Endod1	ENSMUSG00000037419	ENSG00000149218	ENSMODG00000000165	FALSE	FALSE	FALSE	FALSE	FALSE	FALSE
oligodendrocyte	Npc1	ENSMUSG00000024413	ENSG00000141458	ENSMODG00000021498	FALSE	FALSE	FALSE	FALSE	FALSE	FALSE
oligodendrocyte	St18	ENSMUSG00000033740	ENSG00000147488	ENSMODG00000009635	TRUE	FALSE	FALSE	FALSE	FALSE	FALSE
oligodendrocyte	Fam102a	ENSMUSG00000039157	ENSG00000167106	ENSMODG00000005688	FALSE	FALSE	FALSE	FALSE	FALSE	FALSE
oligodendrocyte	Klf13	ENSMUSG00000052040	ENSG00000169926	ENSMODG00000011740	TRUE	FALSE	FALSE	FALSE	FALSE	FALSE
oligodendrocyte	Myo1d	ENSMUSG00000035441	ENSG00000176658	ENSMODG00000019177	FALSE	FALSE	FALSE	TRUE	FALSE	FALSE
oligodendrocyte	Lgi3	ENSMUSG00000033595	ENSG00000168481	ENSMODG00000009582	FALSE	FALSE	FALSE	FALSE	FALSE	FALSE
oligodendrocyte	Ttll7	ENSMUSG00000036745	ENSG00000137941	ENSMODG00000000596	FALSE	FALSE	FALSE	FALSE	FALSE	FALSE
oligodendrocyte	Dapk2	ENSMUSG00000032380	ENSG00000035664	ENSMODG00000010926	FALSE	FALSE	FALSE	FALSE	FALSE	FALSE
oligodendrocyte	Cldnd1	ENSMUSG00000022744	ENSG00000080822	ENSMODG00000017064	FALSE	FALSE	FALSE	FALSE	FALSE	FALSE
oligodendrocyte	Igsf11	ENSMUSG00000022790	ENSG00000144847	ENSMODG00000018186	FALSE	FALSE	FALSE	FALSE	FALSE	FALSE
oligodendrocyte	Ell2	ENSMUSG00000001542	ENSG00000118985	ENSMODG00000020086	FALSE	FALSE	FALSE	FALSE	FALSE	FALSE
oligodendrocyte	Spsb1	ENSMUSG00000039911	ENSG00000171621	ENSMODG00000009234	FALSE	FALSE	FALSE	FALSE	FALSE	FALSE
oligodendrocyte	Slc44a1	ENSMUSG00000028412	ENSG00000070214	ENSMODG00000016274	FALSE	FALSE	FALSE	FALSE	FALSE	TRUE
oligodendrocyte	Rasgrp3	ENSMUSG00000071042	ENSG00000152689	ENSMODG00000015433	FALSE	FALSE	FALSE	FALSE	FALSE	FALSE
oligodendrocyte	Sema4d	ENSMUSG00000021451	ENSG00000187764	ENSMODG00000013348	FALSE	FALSE	TRUE	FALSE	FALSE	FALSE
oligodendrocyte	Shtn1	ENSMUSG00000041362	ENSG00000187164	ENSMODG00000009476	FALSE	TRUE	FALSE	TRUE	FALSE	FALSE
oligodendrocyte	Slco3a1	ENSMUSG00000025790	ENSG00000176463	ENSMODG00000013193	FALSE	FALSE	FALSE	FALSE	FALSE	TRUE
oligodendrocyte	Slc9a9	ENSMUSG00000031129	ENSG00000181804	ENSMODG00000021244	FALSE	FALSE	FALSE	FALSE	FALSE	TRUE
oligodendrocyte	Napepld	ENSMUSG00000044968	ENSG00000161048	ENSMODG00000017219	FALSE	FALSE	FALSE	FALSE	FALSE	FALSE
oligodendrocyte	Mtmr10	ENSMUSG00000030522	ENSG00000166912	ENSMODG00000011784	FALSE	FALSE	FALSE	FALSE	FALSE	FALSE
oligodendrocyte	Nipa1	ENSMUSG00000047037	ENSG00000170113	ENSMODG00000000581	FALSE	FALSE	FALSE	FALSE	FALSE	TRUE
oligodendrocyte	Cpox	ENSMUSG00000022742	ENSG00000080819	ENSMODG00000017065	FALSE	FALSE	FALSE	FALSE	FALSE	TRUE
oligodendrocyte	Myo1e	ENSMUSG00000032220	ENSG00000157483	ENSMODG00000008886	FALSE	FALSE	FALSE	TRUE	TRUE	FALSE
oligodendrocyte	Kcnj10	ENSMUSG00000044708	ENSG00000177807	ENSMODG00000024584	FALSE	FALSE	FALSE	FALSE	FALSE	TRUE
oligodendrocyte	Mbnl2	ENSMUSG00000022139	ENSG00000139793	ENSMODG00000008566	FALSE	FALSE	FALSE	FALSE	FALSE	FALSE
oligodendrocyte	Dock9	ENSMUSG00000025558	ENSG00000088387	ENSMODG00000008269	FALSE	FALSE	FALSE	FALSE	FALSE	FALSE
oligodendrocyte	Tspan15	ENSMUSG00000037031	ENSG00000099282	ENSMODG00000012237	FALSE	FALSE	FALSE	FALSE	FALSE	FALSE
oligodendrocyte	Cdh20	ENSMUSG00000050840	ENSG00000101542	ENSMODG00000004905	FALSE	TRUE	FALSE	FALSE	FALSE	FALSE
oligodendrocyte	Rgs3	ENSMUSG00000059810	ENSG00000138835	ENSMODG00000004164	FALSE	FALSE	FALSE	FALSE	FALSE	FALSE
oligodendrocyte	Megf10	ENSMUSG00000024593	ENSG00000145794	ENSMODG00000015728	FALSE	FALSE	FALSE	FALSE	FALSE	FALSE
oligodendrocyte	Usp31	ENSMUSG00000063317	ENSG00000103404	ENSMODG00000006875	FALSE	FALSE	FALSE	FALSE	FALSE	FALSE
oligodendrocyte	Rassf2	ENSMUSG00000027339	ENSG00000101265	ENSMODG00000011588	FALSE	FALSE	FALSE	FALSE	FALSE	FALSE
oligodendrocyte	Spg20	ENSMUSG00000036580	ENSG00000133104	ENSMODG00000009980	FALSE	FALSE	FALSE	FALSE	FALSE	FALSE
oligodendrocyte	Otud7b	ENSMUSG00000038495	ENSG00000264522	ENSMODG00000018770	FALSE	FALSE	FALSE	FALSE	FALSE	FALSE
oligodendrocyte	Sox8	ENSMUSG00000024176	ENSG00000005513	ENSMODG00000016905	TRUE	FALSE	FALSE	FALSE	FALSE	FALSE
oligodendrocyte	Gab1	ENSMUSG00000031714	ENSG00000109458	ENSMODG00000000336	FALSE	FALSE	FALSE	FALSE	FALSE	FALSE
oligodendrocyte	Tanc1	ENSMUSG00000035168	ENSG00000115183	ENSMODG00000004491	FALSE	FALSE	FALSE	FALSE	FALSE	FALSE
oligodendrocyte	Lamp2	ENSMUSG00000016534	ENSG00000005893	ENSMODG00000010311	FALSE	FALSE	FALSE	FALSE	FALSE	FALSE
oligodendrocyte	Limch1	ENSMUSG00000037736	ENSG00000064042	ENSMODG00000020570	FALSE	FALSE	FALSE	TRUE	FALSE	FALSE
oligodendrocyte	Nde1	ENSMUSG00000022678	ENSG00000072864	ENSMODG00000004385	FALSE	FALSE	FALSE	FALSE	FALSE	FALSE
oligodendrocyte	Cers2	ENSMUSG00000015714	ENSG00000143418	ENSMODG00000018825	FALSE	FALSE	FALSE	FALSE	FALSE	FALSE
oligodendrocyte	Adamts4	ENSMUSG00000006403	ENSG00000158859	ENSMODG00000005192	FALSE	FALSE	FALSE	FALSE	FALSE	FALSE
oligodendrocyte	Tmc7	ENSMUSG00000042246	ENSG00000170537	ENSMODG00000006207	FALSE	FALSE	FALSE	FALSE	FALSE	TRUE
oligodendrocyte	Myo6	ENSMUSG00000033577	ENSG00000196586	ENSMODG00000018489	FALSE	FALSE	FALSE	FALSE	FALSE	FALSE
oligodendrocyte	Tmcc3	ENSMUSG00000020023	ENSG00000057704	ENSMODG00000008293	FALSE	FALSE	FALSE	FALSE	FALSE	FALSE
oligodendrocyte	Fam13c	ENSMUSG00000043259	ENSG00000148541	ENSMODG00000016104	FALSE	FALSE	FALSE	FALSE	FALSE	FALSE
oligodendrocyte	Plxnb3	ENSMUSG00000031385	ENSG00000198753	ENSMODG00000008407	FALSE	FALSE	FALSE	FALSE	FALSE	FALSE
oligodendrocyte	Jam3	ENSMUSG00000031990	ENSG00000166086	ENSMODG00000005384	FALSE	TRUE	FALSE	FALSE	FALSE	FALSE
oligodendrocyte	Pik3c2b	ENSMUSG00000026447	ENSG00000133056	ENSMODG00000001583	FALSE	FALSE	FALSE	FALSE	TRUE	FALSE
oligodendrocyte	Usp54	ENSMUSG00000034235	ENSG00000166348	ENSMODG00000000250	FALSE	FALSE	FALSE	FALSE	FALSE	FALSE
oligodendrocyte	Sash1	ENSMUSG00000015305	ENSG00000111961	ENSMODG00000016847	FALSE	FALSE	FALSE	FALSE	FALSE	FALSE
oligodendrocyte	Secisbp2l	ENSMUSG00000035093	ENSG00000138593	ENSMODG00000002516	FALSE	FALSE	FALSE	FALSE	FALSE	FALSE
oligodendrocyte	Sort1	ENSMUSG00000068747	ENSG00000134243	ENSMODG00000002062	FALSE	FALSE	TRUE	FALSE	FALSE	FALSE
oligodendrocyte	Zdhhc14	ENSMUSG00000034265	ENSG00000175048	ENSMODG00000007981	FALSE	FALSE	FALSE	FALSE	FALSE	FALSE
oligodendrocyte	Stxbp3	ENSMUSG00000027882	ENSG00000116266	ENSMODG00000002311	FALSE	FALSE	FALSE	FALSE	FALSE	FALSE
oligodendrocyte	Sema5a	ENSMUSG00000022231	ENSG00000112902	ENSMODG00000002138	FALSE	FALSE	FALSE	FALSE	FALSE	FALSE
oligodendrocyte	Rnf13	ENSMUSG00000036503	ENSG00000082996	ENSMODG00000021268	FALSE	FALSE	FALSE	FALSE	FALSE	FALSE
oligodendrocyte	Nxpe3	ENSMUSG00000075033	ENSG00000144815	ENSMODG00000001891	FALSE	FALSE	FALSE	FALSE	FALSE	FALSE
oligodendrocyte	Tpd52	ENSMUSG00000027506	ENSG00000076554	ENSMODG00000006613	FALSE	FALSE	FALSE	FALSE	FALSE	FALSE
oligodendrocyte	Gjb1	ENSMUSG00000047797	ENSG00000169562	ENSMODG00000004387	FALSE	FALSE	FALSE	FALSE	FALSE	TRUE
oligodendrocyte	Arhgap22	ENSMUSG00000063506	ENSG00000128805	ENSMODG00000002216	FALSE	FALSE	FALSE	FALSE	FALSE	FALSE
oligodendrocyte	Epb41l2	ENSMUSG00000019978	ENSG00000079819	ENSMODG00000017602	FALSE	FALSE	FALSE	TRUE	FALSE	FALSE
oligodendrocyte	D16Ertd472e	ENSMUSG00000022864	ENSG00000154642	ENSMODG00000020989	FALSE	FALSE	FALSE	FALSE	FALSE	FALSE
oligodendrocyte	Tmbim1	ENSMUSG00000006301	ENSG00000135926	ENSMODG00000015501	FALSE	FALSE	TRUE	FALSE	FALSE	FALSE
oligodendrocyte	Klhl2	ENSMUSG00000031605	ENSG00000109466	ENSMODG00000002334	FALSE	FALSE	FALSE	TRUE	FALSE	FALSE
oligodendrocyte	Ccdc13	ENSMUSG00000079235	ENSG00000244607	ENSMODG00000013599	FALSE	FALSE	FALSE	FALSE	FALSE	FALSE
oligodendrocyte	Tmeff2	ENSMUSG00000026109	ENSG00000144339	ENSMODG00000011908	FALSE	FALSE	FALSE	FALSE	FALSE	FALSE
oligodendrocyte	Aplp1	ENSMUSG00000006651	ENSG00000105290	ENSMODG00000023759	FALSE	TRUE	FALSE	FALSE	FALSE	FALSE
oligodendrocyte	Enpp4	ENSMUSG00000023961	ENSG00000001561	ENSMODG00000018909	FALSE	FALSE	FALSE	FALSE	FALSE	FALSE
oligodendrocyte	Zbtb16	ENSMUSG00000066687	ENSG00000109906	ENSMODG00000014130	TRUE	FALSE	FALSE	FALSE	FALSE	FALSE
oligodendrocyte	Slain1	ENSMUSG00000055717	ENSG00000139737	ENSMODG00000001481	FALSE	FALSE	FALSE	FALSE	FALSE	FALSE
oligodendrocyte	Sypl	ENSMUSG00000020570	ENSG00000008282	ENSMODG00000017394	FALSE	FALSE	FALSE	FALSE	FALSE	FALSE
oligodendrocyte	Zeb2	ENSMUSG00000026872	ENSG00000169554	ENSMODG00000003112	TRUE	FALSE	FALSE	FALSE	FALSE	FALSE
oligodendrocyte	Ccp110	ENSMUSG00000033904	ENSG00000103540	ENSMODG00000006278	FALSE	FALSE	FALSE	FALSE	FALSE	FALSE
oligodendrocyte	Gltp	ENSMUSG00000011884	ENSG00000139433	ENSMODG00000004397	FALSE	FALSE	FALSE	FALSE	TRUE	FALSE
oligodendrocyte	Nr3c1	ENSMUSG00000024431	ENSG00000113580	ENSMODG00000010319	TRUE	FALSE	FALSE	FALSE	FALSE	FALSE
oligodendrocyte	Tesk2	ENSMUSG00000033985	ENSG00000070759	ENSMODG00000002412	FALSE	FALSE	TRUE	FALSE	FALSE	FALSE
oligodendrocyte	Tcp11l2	ENSMUSG00000020034	ENSG00000166046	ENSMODG00000001909	FALSE	FALSE	FALSE	FALSE	FALSE	FALSE
oligodendrocyte	Dusp22	ENSMUSG00000069255	ENSG00000112679	ENSMODG00000008388	FALSE	FALSE	FALSE	FALSE	FALSE	FALSE
oligodendrocyte	Arhgef2	ENSMUSG00000028059	ENSG00000116584	ENSMODG00000016970	FALSE	FALSE	FALSE	FALSE	FALSE	FALSE
oligodendrocyte	Atp11a	ENSMUSG00000031441	ENSG00000068650	ENSMODG00000004191	FALSE	FALSE	FALSE	FALSE	FALSE	FALSE
oligodendrocyte	Tjap1	ENSMUSG00000012296	ENSG00000137221	ENSMODG00000018970	FALSE	FALSE	FALSE	FALSE	FALSE	FALSE
oligodendrocyte	Tmem117	ENSMUSG00000063296	ENSG00000139173	ENSMODG00000018534	FALSE	FALSE	FALSE	FALSE	FALSE	FALSE
oligodendrocyte	Per1	ENSMUSG00000020893	ENSG00000179094	ENSMODG00000007769	FALSE	FALSE	FALSE	FALSE	FALSE	FALSE
oligodendrocyte	Paqr6	ENSMUSG00000041423	ENSG00000160781	ENSMODG00000016910	FALSE	FALSE	FALSE	FALSE	FALSE	FALSE
oligodendrocyte	Tyro3	ENSMUSG00000027298	ENSG00000092445	ENSMODG00000000092	FALSE	FALSE	TRUE	FALSE	FALSE	FALSE
oligodendrocyte	Slc22a23	ENSMUSG00000038267	ENSG00000137266	ENSMODG00000008782	FALSE	FALSE	FALSE	FALSE	FALSE	FALSE
oligodendrocyte	Dnajc6	ENSMUSG00000028528	ENSG00000116675	ENSMODG00000001204	FALSE	FALSE	FALSE	TRUE	FALSE	FALSE
oligodendrocyte	Tmcc2	ENSMUSG00000042066	ENSG00000133069	ENSMODG00000001757	FALSE	FALSE	FALSE	FALSE	FALSE	FALSE
oligodendrocyte	Specc1	ENSMUSG00000042331	ENSG00000128487	ENSMODG00000011081	FALSE	FALSE	FALSE	FALSE	FALSE	FALSE
oligodendrocyte	Agpat4	ENSMUSG00000023827	ENSG00000026652	ENSMODG00000006531	FALSE	FALSE	FALSE	FALSE	FALSE	FALSE
oligodendrocyte	Fnbp1	ENSMUSG00000075415	ENSG00000187239	ENSMODG00000006998	FALSE	FALSE	FALSE	FALSE	FALSE	FALSE
oligodendrocyte	Jade2	ENSMUSG00000020387	ENSG00000043143	ENSMODG00000014214	FALSE	FALSE	FALSE	FALSE	FALSE	FALSE
oligodendrocyte	Cd82	ENSMUSG00000027215	ENSG00000085117	ENSMODG00000019870	FALSE	FALSE	FALSE	FALSE	FALSE	FALSE
oligodendrocyte	Cpd	ENSMUSG00000020841	ENSG00000108582	ENSMODG00000009938	FALSE	FALSE	FALSE	FALSE	FALSE	FALSE
oligodendrocyte	Nfix	ENSMUSG00000001911	ENSG00000008441	ENSMODG00000011587	TRUE	FALSE	FALSE	FALSE	FALSE	FALSE
oligodendrocyte	Dnajb2	ENSMUSG00000026203	ENSG00000135924	ENSMODG00000015249	FALSE	FALSE	FALSE	FALSE	FALSE	FALSE
oligodendrocyte	Hip1r	ENSMUSG00000000915	ENSG00000130787	ENSMODG00000012341	FALSE	FALSE	FALSE	TRUE	TRUE	FALSE
oligodendrocyte	9330182L06Rik	ENSMUSG00000056004	ENSG00000164659	ENSMODG00000016956	FALSE	FALSE	FALSE	FALSE	FALSE	FALSE
oligodendrocyte	Bcl2l1	ENSMUSG00000007659	ENSG00000171552	ENSMODG00000019490	FALSE	FALSE	FALSE	TRUE	FALSE	FALSE
oligodendrocyte	Acsl1	ENSMUSG00000018796	ENSG00000151726	ENSMODG00000004620	FALSE	FALSE	FALSE	FALSE	FALSE	FALSE
oligodendrocyte	Tacc1	ENSMUSG00000065954	ENSG00000147526	ENSMODG00000010620	FALSE	FALSE	FALSE	FALSE	FALSE	FALSE
oligodendrocyte	Hid1	ENSMUSG00000034586	ENSG00000167861	ENSMODG00000007110	FALSE	FALSE	FALSE	FALSE	FALSE	FALSE
oligodendrocyte	Arrdc2	ENSMUSG00000002910	ENSG00000105643	ENSMODG00000011475	FALSE	FALSE	FALSE	FALSE	FALSE	FALSE
oligodendrocyte	Mdm2	ENSMUSG00000020184	ENSG00000135679	ENSMODG00000007219	FALSE	FALSE	FALSE	FALSE	FALSE	FALSE
oligodendrocyte	Prox1	ENSMUSG00000010175	ENSG00000117707	ENSMODG00000003211	TRUE	FALSE	FALSE	FALSE	FALSE	FALSE
oligodendrocyte	Stard13	ENSMUSG00000016128	ENSG00000133121	ENSMODG00000009691	FALSE	FALSE	FALSE	FALSE	FALSE	FALSE
oligodendrocyte	Snx30	ENSMUSG00000028385	ENSG00000148158	ENSMODG00000004826	FALSE	FALSE	FALSE	FALSE	TRUE	FALSE
oligodendrocyte	Garem1	ENSMUSG00000042680	ENSG00000141441	ENSMODG00000010821	FALSE	FALSE	FALSE	FALSE	FALSE	FALSE
oligodendrocyte	Dlg1	ENSMUSG00000022770	ENSG00000075711	ENSMODG00000020512	FALSE	FALSE	FALSE	TRUE	FALSE	FALSE
oligodendrocyte	Strn	ENSMUSG00000024077	ENSG00000115808	ENSMODG00000015376	FALSE	FALSE	FALSE	FALSE	FALSE	FALSE
oligodendrocyte	Tarsl2	ENSMUSG00000030515	ENSG00000185418	ENSMODG00000011941	FALSE	FALSE	FALSE	FALSE	FALSE	FALSE
oligodendrocyte	Evi5l	ENSMUSG00000011832	ENSG00000142459	ENSMODG00000014976	FALSE	FALSE	FALSE	FALSE	FALSE	FALSE
oligodendrocyte	Bhlhe41	ENSMUSG00000030256	ENSG00000123095	ENSMODG00000016551	TRUE	FALSE	FALSE	FALSE	FALSE	FALSE
oligodendrocyte	Abhd17b	ENSMUSG00000047368	ENSG00000107362	ENSMODG00000002658	FALSE	FALSE	FALSE	FALSE	FALSE	FALSE
oligodendrocyte	Rcan2	ENSMUSG00000039601	ENSG00000172348	ENSMODG00000018896	FALSE	FALSE	FALSE	FALSE	FALSE	FALSE
oligodendrocyte	Map7d1	ENSMUSG00000028849	ENSG00000116871	ENSMODG00000017844	FALSE	FALSE	FALSE	FALSE	FALSE	FALSE
oligodendrocyte	Erbin	ENSMUSG00000021709	ENSG00000112851	ENSMODG00000019664	FALSE	FALSE	FALSE	FALSE	FALSE	FALSE
oligodendrocyte	Cdk19	ENSMUSG00000038481	ENSG00000155111	ENSMODG00000017926	FALSE	FALSE	FALSE	FALSE	FALSE	FALSE
oligodendrocyte	Pdgfa	ENSMUSG00000025856	ENSG00000197461	ENSMODG00000008517	FALSE	TRUE	TRUE	FALSE	FALSE	FALSE
oligodendrocyte	Sh3gl3	ENSMUSG00000030638	ENSG00000140600	ENSMODG00000019381	FALSE	FALSE	FALSE	FALSE	FALSE	FALSE
oligodendrocyte	Mtus1	ENSMUSG00000045636	ENSG00000129422	ENSMODG00000019046	FALSE	FALSE	FALSE	FALSE	FALSE	FALSE
oligodendrocyte	Osbpl1a	ENSMUSG00000044252	ENSG00000141447	ENSMODG00000021505	FALSE	FALSE	FALSE	FALSE	FALSE	FALSE
oligodendrocyte	Dennd5a	ENSMUSG00000035901	ENSG00000184014	ENSMODG00000007790	FALSE	FALSE	FALSE	FALSE	FALSE	FALSE
oligodendrocyte	Otud7a	ENSMUSG00000033510	ENSG00000169918	ENSMODG00000011729	FALSE	FALSE	FALSE	FALSE	FALSE	FALSE
oligodendrocyte	Fbxo7	ENSMUSG00000001786	ENSG00000100225	ENSMODG00000001336	FALSE	FALSE	FALSE	FALSE	FALSE	FALSE
oligodendrocyte	Nfkb1	ENSMUSG00000028163	ENSG00000109320	ENSMODG00000020672	TRUE	FALSE	FALSE	FALSE	FALSE	FALSE
oligodendrocyte	Sptlc2	ENSMUSG00000021036	ENSG00000100596	ENSMODG00000005287	FALSE	FALSE	FALSE	FALSE	FALSE	FALSE
oligodendrocyte	Nr3c2	ENSMUSG00000031618	ENSG00000151623	ENSMODG00000000830	TRUE	FALSE	FALSE	FALSE	FALSE	FALSE
oligodendrocyte	Rrbp1	ENSMUSG00000027422	ENSG00000125844	ENSMODG00000027789	FALSE	FALSE	FALSE	FALSE	FALSE	FALSE
oligodendrocyte	Ndst1	ENSMUSG00000054008	ENSG00000070614	ENSMODG00000009477	FALSE	FALSE	FALSE	FALSE	FALSE	FALSE
oligodendrocyte	Heg1	ENSMUSG00000075254	ENSG00000173706	ENSMODG00000018368	FALSE	FALSE	FALSE	FALSE	FALSE	FALSE
oligodendrocyte	Acss2	ENSMUSG00000027605	ENSG00000131069	ENSMODG00000002614	FALSE	FALSE	FALSE	FALSE	FALSE	FALSE
oligodendrocyte	2310022B05Rik	ENSMUSG00000031983	ENSG00000119280	ENSMODG00000009250	FALSE	FALSE	FALSE	FALSE	FALSE	FALSE
oligodendrocyte	Map1a	ENSMUSG00000027254	ENSG00000166963	ENSMODG00000017797	FALSE	TRUE	FALSE	TRUE	FALSE	FALSE
oligodendrocyte	Nek7	ENSMUSG00000026393	ENSG00000151414	ENSMODG00000012789	FALSE	FALSE	FALSE	FALSE	FALSE	FALSE
oligodendrocyte	Dixdc1	ENSMUSG00000032064	ENSG00000150764	ENSMODG00000014441	FALSE	FALSE	FALSE	TRUE	FALSE	FALSE
oligodendrocyte	Sh3d19	ENSMUSG00000028082	ENSG00000109686	ENSMODG00000000997	FALSE	FALSE	FALSE	FALSE	FALSE	FALSE
oligodendrocyte	Slc20a2	ENSMUSG00000037656	ENSG00000168575	ENSMODG00000010176	FALSE	FALSE	FALSE	FALSE	FALSE	TRUE
oligodendrocyte	Clic4	ENSMUSG00000037242	ENSG00000169504	ENSMODG00000013939	FALSE	FALSE	FALSE	FALSE	FALSE	TRUE
oligodendrocyte	Piga	ENSMUSG00000031381	ENSG00000165195	ENSMODG00000017236	FALSE	FALSE	FALSE	FALSE	FALSE	FALSE
oligodendrocyte	Epb41l3	ENSMUSG00000024044	ENSG00000082397	ENSMODG00000021459	FALSE	FALSE	FALSE	TRUE	FALSE	FALSE
oligodendrocyte	Vldlr	ENSMUSG00000024924	ENSG00000147852	ENSMODG00000003620	FALSE	FALSE	FALSE	FALSE	FALSE	FALSE
oligodendrocyte	Pls3	ENSMUSG00000016382	ENSG00000102024	ENSMODG00000004940	FALSE	FALSE	FALSE	TRUE	FALSE	FALSE
oligodendrocyte	Adcy5	ENSMUSG00000022840	ENSG00000173175	ENSMODG00000018333	FALSE	FALSE	FALSE	FALSE	FALSE	FALSE
oligodendrocyte	Ankub1	ENSMUSG00000074591	ENSG00000206199	ENSMODG00000024756	FALSE	FALSE	FALSE	FALSE	FALSE	FALSE
oligodendrocyte	Syne3	ENSMUSG00000054150	ENSG00000176438	ENSMODG00000012654	FALSE	FALSE	FALSE	TRUE	FALSE	FALSE
oligodendrocyte	Rab11fip4	ENSMUSG00000017639	ENSG00000131242	ENSMODG00000019209	FALSE	FALSE	FALSE	FALSE	FALSE	FALSE
oligodendrocyte	Sh3glb2	ENSMUSG00000026860	ENSG00000148341	ENSMODG00000006632	FALSE	FALSE	FALSE	FALSE	FALSE	FALSE
oligodendrocyte	Zfyve16	ENSMUSG00000021706	ENSG00000039319	ENSMODG00000019425	FALSE	FALSE	FALSE	FALSE	TRUE	FALSE
oligodendrocyte	Ppp2r5a	ENSMUSG00000026626	ENSG00000066027	ENSMODG00000002945	FALSE	FALSE	FALSE	FALSE	FALSE	FALSE
oligodendrocyte	Zbtb38	ENSMUSG00000040433	ENSG00000177311	ENSMODG00000021228	TRUE	FALSE	FALSE	FALSE	FALSE	FALSE
oligodendrocyte	Serinc5	ENSMUSG00000021703	ENSG00000164300	ENSMODG00000019704	FALSE	FALSE	FALSE	FALSE	FALSE	FALSE
oligodendrocyte	Tom1l2	ENSMUSG00000000538	ENSG00000175662	ENSMODG00000014061	FALSE	FALSE	FALSE	TRUE	FALSE	FALSE
oligodendrocyte	Rdx	ENSMUSG00000032050	ENSG00000137710	ENSMODG00000014549	FALSE	FALSE	FALSE	TRUE	FALSE	FALSE
oligodendrocyte	Nfasc	ENSMUSG00000026442	ENSG00000163531	ENSMODG00000001662	FALSE	FALSE	FALSE	FALSE	FALSE	FALSE
oligodendrocyte	Mical3	ENSMUSG00000051586	ENSG00000243156	ENSMODG00000018463	FALSE	FALSE	FALSE	TRUE	FALSE	FALSE
oligodendrocyte	Insig1	ENSMUSG00000045294	ENSG00000186480	ENSMODG00000004974	FALSE	FALSE	FALSE	FALSE	FALSE	FALSE
oligodendrocyte	Zfp365	ENSMUSG00000037855	ENSG00000138311	ENSMODG00000017107	FALSE	FALSE	FALSE	FALSE	FALSE	FALSE
oligodendrocyte	Hdac11	ENSMUSG00000034245	ENSG00000163517	ENSMODG00000008624	FALSE	FALSE	FALSE	FALSE	FALSE	FALSE
oligodendrocyte	Dnm2	ENSMUSG00000033335	ENSG00000079805	ENSMODG00000006064	FALSE	FALSE	FALSE	FALSE	FALSE	FALSE
oligodendrocyte	Ipo13	ENSMUSG00000033365	ENSG00000117408	ENSMODG00000003017	FALSE	FALSE	FALSE	FALSE	FALSE	FALSE
oligodendrocyte	Fcho1	ENSMUSG00000070000	ENSG00000130475	ENSMODG00000028259	FALSE	FALSE	FALSE	FALSE	TRUE	FALSE
oligodendrocyte	Ksr1	ENSMUSG00000018334	ENSG00000141068	ENSMODG00000019224	FALSE	FALSE	FALSE	FALSE	FALSE	FALSE
oligodendrocyte	Cyld	ENSMUSG00000036712	ENSG00000083799	ENSMODG00000013111	FALSE	FALSE	FALSE	FALSE	FALSE	FALSE
oligodendrocyte	2010111I01Rik	ENSMUSG00000021458	ENSG00000148120	ENSMODG00000002798	FALSE	FALSE	FALSE	FALSE	FALSE	FALSE
oligodendrocyte	Abtb2	ENSMUSG00000032724	ENSG00000166016	ENSMODG00000009912	FALSE	FALSE	FALSE	FALSE	FALSE	FALSE
oligodendrocyte	Irf2	ENSMUSG00000031627	ENSG00000168310	ENSMODG00000004393	TRUE	FALSE	FALSE	FALSE	FALSE	FALSE
oligodendrocyte	Csf1	ENSMUSG00000014599	ENSG00000184371	ENSMODG00000001827	FALSE	FALSE	TRUE	FALSE	FALSE	FALSE
oligodendrocyte	Tsc22d3	ENSMUSG00000031431	ENSG00000157514	ENSMODG00000011427	TRUE	FALSE	FALSE	FALSE	FALSE	FALSE
oligodendrocyte	Wwc2	ENSMUSG00000031563	ENSG00000151718	ENSMODG00000004171	FALSE	FALSE	FALSE	FALSE	FALSE	FALSE
oligodendrocyte	Eva1c	ENSMUSG00000039903	ENSG00000166979	ENSMODG00000021075	FALSE	TRUE	FALSE	FALSE	FALSE	FALSE
oligodendrocyte	Ptprk	ENSMUSG00000019889	ENSG00000152894	ENSMODG00000017661	FALSE	FALSE	FALSE	FALSE	FALSE	FALSE
oligodendrocyte	Pik3ip1	ENSMUSG00000034614	ENSG00000100100	ENSMODG00000009671	FALSE	FALSE	FALSE	FALSE	FALSE	FALSE
oligodendrocyte	Creb3l2	ENSMUSG00000038648	ENSG00000182158	ENSMODG00000013876	TRUE	FALSE	FALSE	FALSE	FALSE	FALSE
oligodendrocyte	Cradd	ENSMUSG00000045867	ENSG00000169372	ENSMODG00000009439	FALSE	FALSE	FALSE	FALSE	FALSE	FALSE
oligodendrocyte	Riox2	ENSMUSG00000022724	ENSG00000170854	ENSMODG00000017017	FALSE	FALSE	FALSE	FALSE	FALSE	FALSE
oligodendrocyte	Mid1ip1	ENSMUSG00000008035	ENSG00000165175	ENSMODG00000025295	FALSE	FALSE	FALSE	FALSE	FALSE	FALSE
oligodendrocyte	Arap1	ENSMUSG00000032812	ENSG00000186635	ENSMODG00000007803	FALSE	FALSE	FALSE	FALSE	TRUE	FALSE
oligodendrocyte	Nfe2l2	ENSMUSG00000015839	ENSG00000116044	ENSMODG00000009624	TRUE	FALSE	FALSE	FALSE	FALSE	FALSE
oligodendrocyte	Neo1	ENSMUSG00000032340	ENSG00000067141	ENSMODG00000009924	FALSE	FALSE	FALSE	FALSE	FALSE	FALSE
oligodendrocyte	Slc6a6	ENSMUSG00000030096	ENSG00000131389	ENSMODG00000007269	FALSE	FALSE	FALSE	FALSE	FALSE	TRUE
oligodendrocyte	Snx1	ENSMUSG00000032382	ENSG00000028528	ENSMODG00000010898	FALSE	FALSE	FALSE	FALSE	TRUE	FALSE
oligodendrocyte	Ptpn11	ENSMUSG00000043733	ENSG00000179295	ENSMODG00000003120	FALSE	TRUE	FALSE	FALSE	FALSE	FALSE
oligodendrocyte	Cep97	ENSMUSG00000022604	ENSG00000182504	ENSMODG00000001903	FALSE	FALSE	FALSE	FALSE	FALSE	FALSE
oligodendrocyte	Itgav	ENSMUSG00000027087	ENSG00000138448	ENSMODG00000010653	FALSE	TRUE	TRUE	FALSE	FALSE	TRUE
[truncated: 944 more rows]
