# Supplementary material for: Cellular development and evolution of the mammalian cerebellum
Source: Nature. 2023 Nov 29;625(7996):788–96. doi: 10.1038/s41586-023-06884-x (PMC10808058; doi:10.1038/s41586-023-06884-x)
Supplement: Supplementary file 7 — Gene ontology terms associated with the conserved cell state marker genes. P values are from one-sided hypergeometric tests with Benjamini–Hochberg adjustment for each functional database (source). [file 41586_2023_6884_MOESM7_ESM.csv]

state	source	geneSet	description	link	size	overlap	expect	enrichmentRatio	pValue	FDR	overlapId_Entrez	overlapId_Ensembl	overlapId_Symbol
all	BiologicalProcess	GO:0042063	gliogenesis	http://amigo.geneontology.org/amigo/term/GO:0042063	207	96	42.17094972067039	2.2764486129878385	0	0	11484;11496;11516;12571;12580;12759;12767;12799;12977;13131;13388;13389;13555;13649;13838;13867;14176;14268;14357;14580;14725;14745;14810;15205;15208;15902;15904;16000;16195;16513;16773;16777;16779;16835;16842;16952;17096;17136;17181;17391;18032;18128;18213;18504;18508;18606;18755;18823;18858;18991;18992;19016;19229;19247;19283;19699;20312;20665;20666;20679;20681;20682;20720;20927;21367;21416;218…	ENSMUSG00000026424;ENSMUSG00000022037;ENSMUSG00000020467;ENSMUSG00000021379;ENSMUSG00000044708;ENSMUSG00000068748;ENSMUSG00000051910;ENSMUSG00000020932;ENSMUSG00000024985;ENSMUSG00000026249;ENSMUSG00000040260;ENSMUSG00000020122;ENSMUSG00000000567;ENSMUSG00000013089;ENSMUSG00000018217;ENSMUSG00000053398;ENSMUSG00000026923;ENSMUSG00000000440;ENSMUSG00000024176;ENSMUSG00000052911;ENSMUSG00000029070;…	Gpr37l1;Clu;Efemp1;Id4;Kcnj10;Ptprz1;Sox6;Gfap;Tcf7l2;Serpine2;Daam2;Egfr;Sox9;Etv5;Pmp22;Phgdh;Notch1;Pparg;Sox8;Lamb2;Mxra8;Csf1;Reln;Grin1;Mmp24;Adam22;Abcc8;Cntnap1;Pax6;Adcyap1;Fgf5;Cdk6;Ror1;E2f1;Tgfb2;Hes1;Apcdd1;Lyn;Igf1;Ptk2b;Tgfb1;Pax2;Slc8a3;Dusp10;Prdm8;Dtx1;Cx3cl1;Sox11;Pou3f1;Lama2;Fn1;Lpar1;Lamb1;Anxa1;Lamc3;Lef1;Il6st;Dll1;Hes5;Pou3f2;Dll3;Sox10;Olig2;Disc1;Fa2h;Plp1;Zfp488;Cdkn2c…
all	BiologicalProcess	GO:0010721	negative regulation of cell development	http://amigo.geneontology.org/amigo/term/GO:0010721	263	99	53.57951582867784	1.8477210640826909	3.961730943302655e-11	1.578749780906108e-8	11302;11516;11816;12010;12064;12316;12825;13131;13132;13388;13389;13618;13643;13838;14025;14114;14118;14357;14580;14745;15205;15208;15902;15903;15904;16000;16332;16373;16449;16800;16835;16852;16870;17136;17246;18128;18131;18159;18208;18213;18508;18858;19013;19283;19347;20346;20349;20350;20354;20357;20359;20360;20361;20562;20620;20660;20665;20666;20681;20682;20927;20983;21367;21803;21834;21838;218…	ENSMUSG00000002985;ENSMUSG00000026424;ENSMUSG00000020467;ENSMUSG00000022122;ENSMUSG00000021379;ENSMUSG00000068748;ENSMUSG00000020932;ENSMUSG00000024812;ENSMUSG00000021779;ENSMUSG00000040260;ENSMUSG00000000567;ENSMUSG00000073988;ENSMUSG00000018217;ENSMUSG00000022383;ENSMUSG00000026923;ENSMUSG00000036580;ENSMUSG00000024176;ENSMUSG00000036273;ENSMUSG00000026176;ENSMUSG00000024261;ENSMUSG00000040136;…	Apoe;Gpr37l1;Efemp1;Ednrb;Id4;Ptprz1;Gfap;Tjp2;Thrb;Daam2;Sox9;Ttpa;Pmp22;Ppara;Notch1;Spg20;Sox8;Lrrk2;Ctdsp1;Syt4;Abcc8;Rtn4r;Inpp5j;Bdnf;Pax6;Adcyap1;Tlx3;Ntn1;Aspm;Sema7a;Rgma;Kank1;Hes1;Notch3;Jag1;Inppl1;Lmx1a;Plk2;Irx3;B2m;Igf1;Dab2;Ctsz;Tgfb1;Tnr;Sorl1;Dusp10;Thy1;Trpc6;Dtx1;Sema6b;Nppc;Lhx2;Efnb3;Sox11;Col3a1;Lpar1;Fbln1;Lgals1;Wnt5a;Dll1;Casz1;Hes5;Dll3;Sema3f;Sox10;Olig2;Mag;Aatk;Cntn2…
all	BiologicalProcess	GO:0031589	cell-substrate adhesion	http://amigo.geneontology.org/amigo/term/GO:0031589	223	87	45.43054003724395	1.9150113542272975	7.266254264948202e-11	1.6161124771763014e-8	11490;11815;11856;12571;12817;12825;12842;12977;13132;13430;13612;13731;14114;14115;14260;14268;14456;14726;16400;16403;16410;16419;16449;16777;16852;17127;17130;17289;18073;18128;18606;18613;19229;19272;19283;20349;20410;20750;20971;21367;21838;22174;22339;26362;50768;57342;57776;64075;67896;68169;68732;68750;68813;69538;69697;72007;72349;77569;78473;83436;83964;101401;105352;107351;114249;14070…	ENSMUSG00000014361;ENSMUSG00000017009;ENSMUSG00000068748;ENSMUSG00000039621;ENSMUSG00000047793;ENSMUSG00000034164;ENSMUSG00000037736;ENSMUSG00000021338;ENSMUSG00000022817;ENSMUSG00000033985;ENSMUSG00000023951;ENSMUSG00000036718;ENSMUSG00000059049;ENSMUSG00000026923;ENSMUSG00000005397;ENSMUSG00000030022;ENSMUSG00000022091;ENSMUSG00000014599;ENSMUSG00000055333;ENSMUSG00000003518;ENSMUSG00000040274;…	Mertk;Sdc4;Ptprz1;Prex1;Sned1;Emid1;Limch1;Carmil1;Itgb5;Tesk2;Vegfa;Micall2;Frem1;Notch1;Nid1;Adamts9;Sorbs3;Csf1;Fat2;Dusp3;Cdk6;Smoc1;Ttyh1;Kank1;Ccdc80;Fndc3b;Itga6;Rreb1;Npnt;Jag1;Axl;Spp1;Fmn1;Gas6;Plekha2;Dab2;Ptk2b;Ajap1;Rell2;Thy1;Itga3;Onecut2;Col3a1;Col1a1;Adamts12;Itga8;Col13a1;Fn1;Dlc1;Arhgap6;Lamb1;Fbln1;Lgals1;Phldb2;Egflam;Col26a1;Antxr1;Fbln2;Parva;Emp2;Smad3;Smad6;Disc1;Apod;Enp…
all	BiologicalProcess	GO:0043062	extracellular structure organization	http://amigo.geneontology.org/amigo/term/GO:0043062	189	77	38.50391061452514	1.9997968718261223	8.110978555464499e-11	1.6161124771763014e-8	11303;11803;11816;12406;12816;12817;12819;12823;12824;12825;12826;12827;12830;12831;12832;12839;12842;12843;13040;13717;14114;14115;14268;14456;14580;14595;14726;15530;16779;16891;16917;17022;17127;17527;18073;18128;18214;18451;18822;18830;18858;20319;20682;20971;21418;21803;21808;21960;26432;27403;54409;64075;66180;66214;67896;68169;69538;71602;72043;73940;83560;101401;102693;114249;208177;21071…	ENSMUSG00000002985;ENSMUSG00000022018;ENSMUSG00000017009;ENSMUSG00000017754;ENSMUSG00000020932;ENSMUSG00000000567;ENSMUSG00000015243;ENSMUSG00000061013;ENSMUSG00000026674;ENSMUSG00000018217;ENSMUSG00000026923;ENSMUSG00000005397;ENSMUSG00000030022;ENSMUSG00000052911;ENSMUSG00000006800;ENSMUSG00000050357;ENSMUSG00000021136;ENSMUSG00000036356;ENSMUSG00000022665;ENSMUSG00000039239;ENSMUSG00000019916;…	Apoe;Rgcc;Sdc4;Pltp;Gfap;Sox9;Abca1;Mkx;Ddr2;Pmp22;Notch1;Nid1;Adamts9;Lamb2;Sulf2;Carmil2;Smoc1;Csgalnact1;Ccdc80;Tgfb2;P4ha1;Npnt;Plod2;Col27a1;Ctss;Gas6;B4galt1;Tgfb1;Tnr;Adamts2;Tfap2a;Col3a1;Col1a1;Col15a1;Itga8;Col1a2;Col12a1;Col4a1;Col13a1;Lum;Col5a2;Fn1;Col4a2;Col5a1;Fbln1;Phldb2;Egflam;Serpinh1;Antxr1;Olfml2a;Eln;Fbln2;Hspg2;Ramp2;Vwa1;P3h4;Smad3;Col9a1;Hapln2;Phldb1;Myo1e;Aplp1;Plod1;Se…
all	BiologicalProcess	GO:0099177	regulation of trans-synaptic signaling	http://amigo.geneontology.org/amigo/term/GO:0099177	337	118	68.65512104283054	1.7187355904068047	1.192865806132204e-10	1.9014280949747333e-8	11444;11514;11516;11539;11549;11816;11941;12048;12064;12286;12287;12289;12307;12308;12322;12323;12404;12552;12614;12801;12889;13400;13542;13643;13649;13838;14299;14580;14645;14677;14678;14799;14803;14807;14810;14811;14813;14816;16510;16513;16590;16773;17260;17754;18125;18164;19141;19165;19229;19339;19417;19699;20512;20620;20720;20907;20908;20909;20977;20980;20983;21366;21367;21960;22249;22782;239…	ENSMUSG00000002985;ENSMUSG00000005360;ENSMUSG00000026473;ENSMUSG00000027737;ENSMUSG00000045875;ENSMUSG00000054477;ENSMUSG00000044708;ENSMUSG00000020932;ENSMUSG00000032017;ENSMUSG00000030310;ENSMUSG00000026249;ENSMUSG00000020122;ENSMUSG00000067242;ENSMUSG00000006476;ENSMUSG00000036273;ENSMUSG00000030409;ENSMUSG00000037434;ENSMUSG00000001985;ENSMUSG00000024261;ENSMUSG00000024268;ENSMUSG00000063434;…	Apoe;Slc1a3;Glul;Slc7a11;Adra1a;Kcnn2;Kcnj10;Gfap;Grik4;Slc6a1;Serpine2;Egfr;Lgi1;Nsmf;Lrrk2;Dmpk;Slc30a1;Grik3;Syt4;Celf4;Sorcs3;Pcdh17;Stx1a;Grm4;Grin2a;Grin2c;Unc13c;Grm1;Syne1;Rapgef4;Atp2b2;Rasgrf1;Kcnh1;Reln;Grin1;Syt9;Mgll;Cbln1;Syt2;Nptx1;Shank3;Igsf9b;Cplx1;Calb2;Clstn3;Iqsec2;Adora1;Bdnf;Adcyap1;Nrn1;Adcy8;Ntng1;Plk2;Mef2c;Lgmn;Ptk2b;Tnr;Cacna1d;Slc24a2;Grid1;Cnr1;Grm3;Slc8a3;Cacna2d2;N…
all	BiologicalProcess	GO:0051961	negative regulation of nervous system development	http://amigo.geneontology.org/amigo/term/GO:0051961	249	93	50.72737430167598	1.833329662342239	2.573881108247633e-10	3.418972072122273e-8	11302;11516;11816;12010;12064;12316;12825;13131;13132;13388;13389;13618;13643;13838;14025;14357;14580;14745;15205;15208;15902;15903;15904;16332;16373;16449;16800;16835;16852;16870;17136;17246;18128;18131;18208;18213;18508;18858;19283;19347;20346;20349;20350;20354;20357;20359;20360;20361;20562;20620;20660;20665;20666;20681;20682;20927;20983;21367;21803;21834;21838;21960;22068;22415;22418;22422;226…	ENSMUSG00000002985;ENSMUSG00000026424;ENSMUSG00000020467;ENSMUSG00000022122;ENSMUSG00000021379;ENSMUSG00000068748;ENSMUSG00000020932;ENSMUSG00000021779;ENSMUSG00000020037;ENSMUSG00000040260;ENSMUSG00000000567;ENSMUSG00000018217;ENSMUSG00000026923;ENSMUSG00000036580;ENSMUSG00000024176;ENSMUSG00000036273;ENSMUSG00000026176;ENSMUSG00000024261;ENSMUSG00000040136;ENSMUSG00000043811;ENSMUSG00000034570;…	Apoe;Gpr37l1;Efemp1;Ednrb;Id4;Ptprz1;Gfap;Thrb;Rfx4;Daam2;Sox9;Pmp22;Notch1;Spg20;Sox8;Lrrk2;Ctdsp1;Syt4;Abcc8;Rtn4r;Inpp5j;Bdnf;Pax6;Adcyap1;Tlx3;Ntn1;Aspm;Sema7a;Rgma;Kank1;Hes1;Notch3;Jag1;Inppl1;Lmx1a;Plk2;Irx3;B2m;Dab2;Ctsz;Tgfb1;Tnr;Sorl1;Dusp10;Thy1;Trpc6;Dtx1;Sema6b;Lhx2;Efnb3;Sox11;Col3a1;Lpar1;Lgals1;Wnt5a;Dll1;Casz1;Hes5;Dll3;Sema3f;Sox10;Olig2;Mag;Aatk;Cntn2;Sema4d;Cers2;Arhgef2;Mdm2;…
all	BiologicalProcess	GO:0022604	regulation of cell morphogenesis	http://amigo.geneontology.org/amigo/term/GO:0022604	372	126	75.7854748603352	1.6625877218847673	3.2757396795091154e-10	3.7296636065268074e-8	11302;11423;11444;11816;11853;11858;12064;12286;12323;12345;12505;12767;12810;13131;13132;13383;13430;13508;13542;13643;13822;13823;13838;13860;14025;14114;14163;14268;14726;14745;14810;15529;16554;16590;16952;17136;17454;17698;17886;18039;18040;18208;18213;18606;18845;18992;19229;19283;19415;19684;19699;20315;20346;20349;20350;20354;20357;20359;20360;20361;20393;20482;20562;20692;20980;20983;213…	ENSMUSG00000002985;ENSMUSG00000068748;ENSMUSG00000039621;ENSMUSG00000018593;ENSMUSG00000028273;ENSMUSG00000041598;ENSMUSG00000021338;ENSMUSG00000022261;ENSMUSG00000039031;ENSMUSG00000046768;ENSMUSG00000053646;ENSMUSG00000023951;ENSMUSG00000006476;ENSMUSG00000005087;ENSMUSG00000024143;ENSMUSG00000032812;ENSMUSG00000036580;ENSMUSG00000036273;ENSMUSG00000054150;ENSMUSG00000024232;ENSMUSG00000024261;…	Apoe;Ptprz1;Prex1;Sparc;Pdlim5;Cdc42ep4;Carmil1;Sdc2;Arhgap18;Rhoj;Plxnb1;Vegfa;Nsmf;Cd44;Rhoq;Arap1;Spg20;Lrrk2;Syne3;Bambi;Syt4;Syne1;Reln;Grin1;Mgll;Syt2;Shank3;Rtn4r;Bdnf;Fmnl1;Plxnb2;Eps8;Ntn1;Sema7a;Rgma;Kank1;Rreb1;Plxna4;Epb41l2;Dab2;Capzb;Myh9;Ptk2b;Msn;Tnr;Sgk1;Epb41l3;Thy1;Lzts3;Trpc6;Sema6b;Ache;Dvl1;Chrnb2;Kit;Cpne5;Efnb3;Cxcl12;Fn1;Dlc1;Lpar1;Anxa1;Fbln1;Wnt5a;Parva;Mov10;Rnd3;Rnd2;…
all	BiologicalProcess	GO:0001655	urogenital system development	http://amigo.geneontology.org/amigo/term/GO:0001655	245	91	49.91247672253259	1.8231914337947244	5.64400748359617e-10	5.081302113642118e-8	12064;12161;12307;12505;12826;13036;13179;13383;13388;13617;13838;14013;14048;14118;14164;14182;14260;14537;14633;15205;15208;15473;15902;15903;15904;16000;16371;16372;16373;16400;16403;16449;16779;16869;16952;17127;17130;17131;17260;17527;18073;18128;18129;18131;18504;18510;18590;18596;18613;18654;19126;19130;19206;19378;20317;20666;20681;20682;20971;21418;21419;21803;21808;21923;22061;22339;224…	ENSMUSG00000021379;ENSMUSG00000017009;ENSMUSG00000024620;ENSMUSG00000036585;ENSMUSG00000028364;ENSMUSG00000000567;ENSMUSG00000027878;ENSMUSG00000023951;ENSMUSG00000027803;ENSMUSG00000026923;ENSMUSG00000005397;ENSMUSG00000005087;ENSMUSG00000022323;ENSMUSG00000024176;ENSMUSG00000027796;ENSMUSG00000052911;ENSMUSG00000036273;ENSMUSG00000006800;ENSMUSG00000001504;ENSMUSG00000018698;ENSMUSG00000060969;…	Id4;Sdc4;Pdgfrb;Fgf1;Tnc;Sox9;Notch2;Vegfa;Wwtr1;Notch1;Nid1;Cd44;Rida;Sox8;Smad9;Lamb2;Lrrk2;Sulf2;Irx2;Lhx1;Irx1;Bdnf;Gcnt1;Cenpf;Cep55;Pgf;Plce1;Tgfb2;Itga6;Fgfr1;Hes1;Ptch1;Yap1;Npnt;Notch3;Spry1;Jag1;Irx3;Mef2c;Fmn1;Igf1;Ctsh;Tgfb1;Pax2;Tfap2b;Itga3;Tfap2a;Tshz3;Sox11;Dcn;Tbx18;Itga8;Bmp6;Col4a1;Aldh1a2;Eya1;Anxa1;Serpinf1;Kank2;Rarb;Wnt5a;Rdh10;Ednra;Trp63;Dll1;Hes5;Smad3;Prom1;Smad7;Smad6;…
all	BiologicalProcess	GO:0030900	forebrain development	http://amigo.geneontology.org/amigo/term/GO:0030900	285	102	58.06145251396648	1.756759357259694	5.737982311515566e-10	5.081302113642118e-8	11444;11516;11803;11819;11922;12032;12227;12316;12767;12799;12825;13131;13555;13649;13813;14013;14182;14633;14725;14745;14810;15205;15208;15531;15902;15904;16485;16502;16777;16842;16869;16870;16873;18012;18039;18124;18128;18131;18187;18227;18507;18508;18991;18992;19017;19091;19130;19165;19378;19699;20315;20346;20361;20460;20511;20525;20562;20689;21367;21416;21418;21960;22174;22348;22418;22422;241…	ENSMUSG00000027737;ENSMUSG00000005089;ENSMUSG00000021379;ENSMUSG00000024985;ENSMUSG00000052920;ENSMUSG00000020037;ENSMUSG00000020122;ENSMUSG00000004892;ENSMUSG00000031755;ENSMUSG00000026923;ENSMUSG00000036273;ENSMUSG00000041552;ENSMUSG00000018698;ENSMUSG00000005045;ENSMUSG00000063646;ENSMUSG00000037771;ENSMUSG00000025969;ENSMUSG00000029595;ENSMUSG00000058975;ENSMUSG00000042453;ENSMUSG00000026959;…	Slc7a11;Slc1a2;Id4;Tcf7l2;Prkg1;Rfx4;Egfr;Bcan;Bbs2;Notch1;Lrrk2;Ptchd1;Lhx1;Chd5;Jakmip1;Slc32a1;Nrp2;Lhx5;Kcnc1;Reln;Grin1;Kcna1;Shank3;Rtn4r;Pax6;Satb2;Adcyap1;Neurod1;Zbtb18;Zic5;Aspm;Sema7a;E2f1;Fgfr1;Hes1;Sall3;Notch3;Axl;Plxna4;Lmx1a;Neurod6;Tnr;Ppargc1a;Slc8a3;Bhlhe22;Prdm8;Chrnb2;Tfap2a;Pax5;Nr4a2;Lhx2;Nr4a3;Pou3f1;Col3a1;Cxcl12;Dlc1;Aldh1a2;Lpar1;Lamb1;Rarb;Wnt5a;Nr2f2;Lef1;Hes5;Igf2bp1…
all	BiologicalProcess	GO:0061564	axon development	http://amigo.geneontology.org/amigo/term/GO:0061564	357	118	72.72960893854749	1.6224478822607653	6.364357818533506e-9	5.072393181371204e-7	11302;11423;11444;11658;11815;11816;11858;12064;12167;12286;12368;12552;12767;12799;12801;12808;13131;13430;13508;13542;13643;13838;13842;14009;14025;14268;14633;14810;16554;16773;16779;16869;16870;16876;16897;17136;17181;17754;18039;18040;18124;18128;18164;18187;18208;18213;18227;18508;18823;18845;18858;18992;19206;19247;19274;19283;19339;19699;20266;20315;20346;20349;20350;20354;20357;20359;203…	ENSMUSG00000002985;ENSMUSG00000068748;ENSMUSG00000052430;ENSMUSG00000028364;ENSMUSG00000067242;ENSMUSG00000053646;ENSMUSG00000023951;ENSMUSG00000018217;ENSMUSG00000026923;ENSMUSG00000036580;ENSMUSG00000052911;ENSMUSG00000018698;ENSMUSG00000025969;ENSMUSG00000004151;ENSMUSG00000056427;ENSMUSG00000025085;ENSMUSG00000026024;ENSMUSG00000019194;ENSMUSG00000042453;ENSMUSG00000026959;ENSMUSG00000033174;…	Apoe;Ptprz1;Bmpr1b;Tnc;Lgi1;Plxnb1;Vegfa;Pmp22;Notch1;Spg20;Lamb2;Lhx1;Nrp2;Etv1;Slit3;Ablim1;Als2;Scn1b;Reln;Grin1;Mgll;Nptx1;Unc5b;Sptbn4;Rtn4r;Slitrk4;Bdnf;Pax6;Plxnb2;Ntn1;Nrn1;Sema7a;Rgma;Tgfb2;Ptch1;Ntng1;Plxna4;Lhx9;Lmx1a;Tnr;Cnr1;Bhlhe22;Adcy1;Prdm8;Plppr4;Rab3a;Thy1;Epha8;Sema6b;Ache;Dvl1;Chrnb2;Nr4a2;Lhx2;Efnb3;Nr4a3;Cxcl12;Lama2;Fn1;Wnt5a;Boc;Rnd2;Skil;Pou3f2;Casp6;Sema3f;Ust;Alcam;Dis…
all	BiologicalProcess	GO:0048880	sensory system development	http://amigo.geneontology.org/amigo/term/GO:0048880	244	87	49.708752327746744	1.7501948032487187	1.3460892178684958e-8	9.752664784275686e-7	11423;12064;12161;12167;12307;12368;12724;12826;12831;12832;12955;13383;13388;13508;13649;14107;14118;14180;14609;15165;15208;16324;16449;16772;16779;16869;16870;16917;17127;17132;17158;17289;17342;17536;18008;18012;18129;18213;18504;18508;18596;19126;19130;19213;19274;19378;20317;20482;20666;20681;20682;21418;21419;21803;21808;21813;21815;21834;21838;21916;22141;22339;23928;23937;24136;26570;298…	ENSMUSG00000050953;ENSMUSG00000020467;ENSMUSG00000027737;ENSMUSG00000014361;ENSMUSG00000052430;ENSMUSG00000021779;ENSMUSG00000020122;ENSMUSG00000024620;ENSMUSG00000000567;ENSMUSG00000027878;ENSMUSG00000046768;ENSMUSG00000023951;ENSMUSG00000035158;ENSMUSG00000024176;ENSMUSG00000052911;ENSMUSG00000024268;ENSMUSG00000018698;ENSMUSG00000027965;ENSMUSG00000070570;ENSMUSG00000036466;ENSMUSG00000028328;…	Gja1;Efemp1;Slc7a11;Mertk;Bmpr1b;Thrb;Egfr;Pdgfrb;Sox9;Notch2;Rhoj;Vegfa;Mitf;Sox8;Lamb2;Celf4;Lhx1;Olfm3;Slc17a7;Megf11;Tmod1;Maf;Fgf9;Bdnf;Pax6;Neurod1;Nectin3;Smoc1;Tgfb2;Frem2;Fat1;Sall2;Jag1;Inhbb;Meis2;Irx5;Tgfbr2;Tgfb1;Hcn1;Pax2;Tfap2b;Bhlhe22;Nhs;Thy1;Ache;Tfap2a;Lhx2;Sox11;Bmp6;Col4a1;Col5a2;Aldh1a2;Lama1;Col5a1;Serpinf1;Rarb;Lamc3;Rdh10;Dll1;Casz1;Hes5;Smad3;Cdon;Skil;Nes;Prom1;Casp6;Ts…
all	BiologicalProcess	GO:0045165	cell fate commitment	http://amigo.geneontology.org/amigo/term/GO:0045165	135	56	27.502793296089386	2.0361568149502336	1.4684062410452725e-8	9.752664784275686e-7	11819;13388;13389;13592;13813;13819;14028;14048;14182;14633;14726;15205;15208;15214;15902;16800;17260;17342;18012;18128;18129;18131;18213;18504;18505;18508;18509;18933;18992;19016;19130;19165;19206;19213;20319;20668;20679;20681;20682;21416;21678;21803;21808;22415;22418;22422;24064;27140;50913;57810;69743;74256;94222;212712;225631;269610	ENSMUSG00000051910;ENSMUSG00000026586;ENSMUSG00000024985;ENSMUSG00000004872;ENSMUSG00000000567;ENSMUSG00000027878;ENSMUSG00000022114;ENSMUSG00000035158;ENSMUSG00000026923;ENSMUSG00000000440;ENSMUSG00000070643;ENSMUSG00000024176;ENSMUSG00000024140;ENSMUSG00000005045;ENSMUSG00000027168;ENSMUSG00000038331;ENSMUSG00000034701;ENSMUSG00000040610;ENSMUSG00000039239;ENSMUSG00000031565;ENSMUSG00000022528;…	Sox6;Prrx1;Tcf7l2;Pax3;Sox9;Notch2;Spry2;Mitf;Notch1;Pparg;Sox13;Sox8;Epas1;Chd5;Pax6;Satb2;Neurod1;Tlx3;Tgfb2;Fgfr1;Hes1;Ptch1;Notch3;Hey2;Tead3;Mef2c;Tgfb1;Pax2;Onecut2;Evx1;Eya1;Wnt5a;Nr2f2;Dll1;Casz1;Hes5;Ebf2;Olig3;Cdon;Pou3f2;Dll3;Olig2;Arhgef2;Prox1;Cyld;Gli2;Sfrp2;Wnt3;Pdpn;Pax7;Id2;Ntrk3;Wnt7b;Psen2;Eomes;Ptf1a
all	BiologicalProcess	GO:0001503	ossification	http://amigo.geneontology.org/amigo/term/GO:0001503	232	83	47.26405959031658	1.7560912185589106	2.4494650308071186e-8	1.4660678391683772e-6	11423;12160;12161;12167;12571;12817;12824;12832;12842;12977;13609;14180;14182;14560;14609;14633;15530;15902;15903;15904;16000;16195;16332;16449;16842;17127;17130;17260;17702;18128;18159;18214;18439;18760;19206;19229;20148;20190;20319;20354;20661;20666;20681;20682;20692;20750;21416;21418;21803;21808;21814;21827;21834;21934;22057;22061;22339;22415;22418;22422;57259;64075;67141;68588;71584;72007;840…	ENSMUSG00000050953;ENSMUSG00000021379;ENSMUSG00000018593;ENSMUSG00000002688;ENSMUSG00000052430;ENSMUSG00000024985;ENSMUSG00000021779;ENSMUSG00000045092;ENSMUSG00000021943;ENSMUSG00000035877;ENSMUSG00000000567;ENSMUSG00000053646;ENSMUSG00000023951;ENSMUSG00000026674;ENSMUSG00000048424;ENSMUSG00000027803;ENSMUSG00000026923;ENSMUSG00000020393;ENSMUSG00000048546;ENSMUSG00000024176;ENSMUSG00000037573;…	Gja1;Id4;Sparc;Prkd1;Bmpr1b;Tcf7l2;Thrb;S1pr1;Gdf10;Zhx3;Sox9;Plxnb1;Vegfa;Ddr2;Ranbp3l;Wwtr1;Notch1;Kremen1;Tob2;Sox8;Tob1;Csf1;Ppargc1b;Fgf9;Satb2;Cdk6;Fbxo5;Smoc1;Csgalnact1;Fndc3b;Tgfb2;Fgfr1;Ptch1;Dhrs3;Npnt;Gdpd2;Jag1;Inppl1;Spp1;Mef2c;Tnfrsf11a;Igf1;Ptk2b;Rassf2;Tgfb1;Clic1;Ache;Nppc;Tfap2a;Sox11;Col1a1;Bmp6;Col13a1;Col5a2;Bmp5;Tgfbr3;Wnt5a;Lef1;Il6st;Hspg2;Trp63;Smad3;Smad6;Thbs3;Mn1;P2rx…
all	BiologicalProcess	GO:0050808	synapse organization	http://amigo.geneontology.org/amigo/term/GO:0050808	330	109	67.22905027932961	1.6213229183978726	2.5752760035580025e-8	1.4660678391683772e-6	11423;11444;11816;11941;12032;12064;12286;12323;12404;12826;12830;13383;13400;13497;13508;13542;13838;14272;14658;14735;14810;16180;16400;16779;16917;16981;17260;18039;18164;18187;18208;18213;18858;19141;19281;19339;19699;20349;20350;20370;20562;20692;21367;21923;21960;22249;22418;22422;23829;26570;29811;29867;30785;50997;53972;55983;56376;56508;56808;58234;60367;66725;66860;67703;68942;69137;707…	ENSMUSG00000002985;ENSMUSG00000004558;ENSMUSG00000027737;ENSMUSG00000018593;ENSMUSG00000038473;ENSMUSG00000028273;ENSMUSG00000028364;ENSMUSG00000004892;ENSMUSG00000013089;ENSMUSG00000018217;ENSMUSG00000052911;ENSMUSG00000036273;ENSMUSG00000030409;ENSMUSG00000034336;ENSMUSG00000035566;ENSMUSG00000025969;ENSMUSG00000062151;ENSMUSG00000026024;ENSMUSG00000049044;ENSMUSG00000030302;ENSMUSG00000042846;…	Apoe;Ndrg2;Slc7a11;Sparc;Nos1ap;Pdlim5;Tnc;Bcan;Etv5;Pmp22;Lamb2;Lrrk2;Dmpk;Ina;Pcdh17;Nrp2;Unc13c;Als2;Rapgef4;Atp2b2;Lrrtm3;Reln;Grin1;Cbln1;Nptx1;Shank3;Cabp1;Igsf9b;Clstn3;Dlgap3;Slitrk4;Bdnf;Igsf21;Ntn1;C1ql1;Ptprt;Ntng1;Lmx1a;C1ql3;Drp2;Mef2c;Lgmn;Dock10;Wasf2;Tnr;Syndig1;Frmpd4;Sez6;Glrb;Cacna2d2;Iqsec3;Adgrb1;Lrtm1;Rab3a;Lzts3;Itga3;Lrrc24;Ache;Dvl1;Chrnb2;Vstm5;Col4a1;Pdzrn3;Wnt5a;Tanc1;…
all	BiologicalProcess	GO:0009611	response to wounding	http://amigo.geneontology.org/amigo/term/GO:0009611	297	99	60.50614525139665	1.636197440585009	6.918608175254803e-8	3.6760871437853854e-6	11490;11747;11815;11816;11853;12192;12193;12505;12614;12767;12825;12831;12842;13179;13649;13713;13838;14066;14114;14127;14268;14456;14580;14595;14609;14726;14811;14813;15200;15903;16000;16324;16779;16852;16952;17096;17127;17136;17181;17289;17702;18024;18039;18128;18129;18213;18508;18509;18590;18613;19013;19091;20312;20511;20512;20692;20720;20878;20912;20927;20971;21682;21788;21802;21803;21808;218…	ENSMUSG00000002985;ENSMUSG00000050953;ENSMUSG00000005360;ENSMUSG00000028128;ENSMUSG00000027737;ENSMUSG00000014361;ENSMUSG00000005089;ENSMUSG00000017009;ENSMUSG00000059325;ENSMUSG00000018593;ENSMUSG00000016128;ENSMUSG00000020932;ENSMUSG00000026249;ENSMUSG00000052920;ENSMUSG00000020122;ENSMUSG00000028364;ENSMUSG00000027878;ENSMUSG00000022383;ENSMUSG00000026923;ENSMUSG00000027712;ENSMUSG00000015839;…	Apoe;Gja1;Slc1a3;F3;Slc7a11;Mertk;Slc1a2;Sdc4;Hopx;Sparc;Stard13;Gfap;Serpine2;Prkg1;Egfr;Tnc;Notch2;Ppara;Notch1;Anxa5;Nfe2l2;Cd44;Lamb2;Sulf2;Grin2a;Grin2c;Ubash3b;Abcc8;Rtn4r;Carmil2;Pax6;Aurka;Ccnb1;Rgma;Zfp36l1;Kank1;Tgfb2;Yap1;Rreb1;Zfp36l2;Axl;Inhbb;Tgfbr2;Lyn;Fcer1g;Gas6;B4galt1;Tec;Igf1;Elk3;Tgfb1;Tnr;Ajap1;Dusp10;Cx3cl1;Col3a1;Col1a1;Dcn;Fn1;Col5a1;Anxa1;Fbln1;Lgals1;Phldb2;Myof;Wnt5a;T…
all	BiologicalProcess	GO:0061351	neural precursor cell proliferation	http://amigo.geneontology.org/amigo/term/GO:0061351	117	49	23.835754189944137	2.0557352458632163	8.158121722612321e-8	4.063764383076263e-6	11516;12064;12227;12316;12767;14182;14678;14725;15245;15902;15904;16000;16485;16800;16842;16870;16873;17096;17279;18008;18128;18508;18992;19130;19283;20312;20419;20665;21678;21803;22339;22418;22422;24136;26934;53626;56458;57810;64138;66725;67203;140486;140570;171469;224171;244667;320165;330938;381293	ENSMUSG00000026424;ENSMUSG00000021379;ENSMUSG00000068748;ENSMUSG00000044167;ENSMUSG00000023951;ENSMUSG00000026923;ENSMUSG00000036273;ENSMUSG00000029595;ENSMUSG00000047976;ENSMUSG00000048482;ENSMUSG00000027168;ENSMUSG00000024256;ENSMUSG00000036606;ENSMUSG00000068154;ENSMUSG00000033952;ENSMUSG00000035683;ENSMUSG00000023015;ENSMUSG00000033031;ENSMUSG00000022322;ENSMUSG00000031565;ENSMUSG00000002249;…	Gpr37l1;Id4;Ptprz1;Foxo1;Vegfa;Notch1;Lrrk2;Lhx5;Kcna1;Bdnf;Pax6;Adcyap1;Plxnb2;Insm1;Aspm;Melk;Racgap1;C330027C09Rik;Shcbp1;Fgfr1;Tead3;Lyn;Igf1;Ctsz;Tgfb1;Cx3cl1;Lhx2;Wnt5a;Lef1;Igf2bp1;Cdon;Pou3f2;Nes;Btg2;Gnai2;Sox10;Disc1;Hhip;Nde1;Zeb2;Arhgef2;Tacc1;Prox1;Dixdc1;Cxcr4;Lrp2;Kif14;Id2;Wnt7b
all	BiologicalProcess	GO:0043583	ear development	http://amigo.geneontology.org/amigo/term/GO:0043583	159	61	32.39217877094972	1.8831706391638785	1.0643478187688515e-7	4.761110192775282e-6	11941;11994;12064;12160;12260;12614;12824;13388;13542;14048;14180;14182;14401;14623;14633;15205;15208;15214;16000;16206;16449;16527;16531;16918;17132;17216;17527;18012;18124;18128;18208;18213;18504;18510;18933;19130;19247;20682;20692;20971;21418;21803;21808;22418;24064;26380;26563;29817;54722;68588;76365;97031;98711;110796;229791;230857;231070;241226;242022;320398;100503041	ENSMUSG00000017009;ENSMUSG00000018593;ENSMUSG00000030029;ENSMUSG00000026586;ENSMUSG00000000567;ENSMUSG00000040055;ENSMUSG00000022114;ENSMUSG00000029821;ENSMUSG00000026923;ENSMUSG00000045294;ENSMUSG00000007653;ENSMUSG00000030302;ENSMUSG00000049265;ENSMUSG00000055435;ENSMUSG00000021974;ENSMUSG00000048707;ENSMUSG00000048482;ENSMUSG00000034701;ENSMUSG00000020902;ENSMUSG00000035305;ENSMUSG00000039239;…	Sdc4;Sparc;Lrig1;Prrx1;Sox9;Gjb6;Spry2;Gsdme;Notch1;Insig1;Gabrb2;Atp2b2;Kcnk3;Maf;Fgf9;Tprn;Bdnf;Neurod1;Ntn1;Ror1;Tgfb2;Fgfr1;Hes1;Frem2;Hey2;Lrig3;Jag1;Tshz1;C1qb;Igf1;Tgfb1;Pax2;Plppr4;Dvl1;Tfap2a;Nr4a3;Tbx18;Itga8;Bmp5;Eya1;Igfbp7;Wnt5a;Rdh10;Ece1;Dll1;Hes5;Mycl;Mcm2;Pax8;Pcdh15;Cthrc1;Prox1;Ptpn11;Mpv17;Gli2;Celsr1;Col2a1;Esrrb;Kcnma1;Ntrk3;Pdzd7
all	BiologicalProcess	GO:0007389	pattern specification process	http://amigo.geneontology.org/amigo/term/GO:0007389	254	87	51.745996275605215	1.6812894960342022	1.1213818940092324e-7	4.761110192775282e-6	11819;12160;12167;12227;12614;12808;13388;13389;13798;13813;14028;14048;14164;14182;14313;14609;14633;14725;15205;15208;15214;15245;16371;16372;16373;16842;16848;16869;16870;16917;17127;17130;17260;17305;17427;17702;18012;18128;18129;18187;18504;18505;18508;18509;18510;18553;18845;19165;19206;19378;19699;20319;20346;20350;20460;20878;20893;21415;21418;21813;21815;22061;22415;22418;22422;22773;240…	ENSMUSG00000050953;ENSMUSG00000052430;ENSMUSG00000020037;ENSMUSG00000040260;ENSMUSG00000030513;ENSMUSG00000036585;ENSMUSG00000029570;ENSMUSG00000004872;ENSMUSG00000055799;ENSMUSG00000027878;ENSMUSG00000026923;ENSMUSG00000030256;ENSMUSG00000030103;ENSMUSG00000001504;ENSMUSG00000018698;ENSMUSG00000025969;ENSMUSG00000060969;ENSMUSG00000038244;ENSMUSG00000042453;ENSMUSG00000027168;ENSMUSG00000038331;…	Gja1;Bmpr1b;Rfx4;Daam2;Pcsk6;Fgf1;Lfng;Pax3;Tcf7l1;Notch2;Notch1;Bhlhe41;Bhlhe40;Irx2;Lhx1;Nrp2;Irx1;Mical2;Reln;Pax6;Satb2;Neurod1;Aurka;Fgfr1;Hes1;Ptch1;Hey2;Spry1;Tshz1;Irx3;Tgfbr2;Mef2c;Pax2;Bhlhe22;Tfap2a;Lhx2;Evx1;Tbx18;Aldh1a2;Bmp5;Eya1;Bicc1;Wnt5a;Nr2f2;Lef1;Trp63;Dll1;Hes5;Hes6;Smad3;Wls;Cdon;Btg2;Mfng;Smad6;Pax8;Dll3;Sema3f;Cobl;Hhip;Zbtb16;Zeb2;Lmx1b;En1;Shroom3;Lrp4;Lrp2;Gli2;Intu;Crb…
all	BiologicalProcess	GO:0042391	regulation of membrane potential	http://amigo.geneontology.org/amigo/term/GO:0042391	292	97	59.48752327746741	1.6305940246925947	1.1350199957682605e-7	4.761110192775282e-6	11444;11516;11539;11549;11928;11931;11932;12048;12064;12286;12289;12291;12404;12801;13179;13383;13400;13542;14394;14395;14397;14399;14401;14403;14609;14629;14654;14658;14718;14799;14807;14810;14811;14813;14816;15165;16485;16490;16502;16510;16513;16525;16531;17131;17260;18213;18439;18858;19229;19699;20266;20274;20312;20370;20513;20907;22249;22388;22629;30948;50997;51800;52882;53321;53623;56188;565…	ENSMUSG00000050953;ENSMUSG00000041329;ENSMUSG00000045875;ENSMUSG00000054477;ENSMUSG00000044708;ENSMUSG00000038473;ENSMUSG00000029211;ENSMUSG00000036570;ENSMUSG00000028982;ENSMUSG00000018217;ENSMUSG00000036580;ENSMUSG00000036273;ENSMUSG00000030409;ENSMUSG00000001985;ENSMUSG00000024268;ENSMUSG00000075316;ENSMUSG00000007207;ENSMUSG00000020428;ENSMUSG00000059003;ENSMUSG00000029054;ENSMUSG00000020734;…	Gja1;Atp1b2;Adra1a;Kcnn2;Kcnj10;Nos1ap;Gabra4;Fxyd1;Slc25a33;Pmp22;Spg20;Lrrk2;Dmpk;Grik3;Celf4;Scn9a;Stx1a;Gabra6;Grin2a;Gabrd;Grin2c;Gabrb2;Slc17a7;Grm1;Atp1a1;Syne1;Kcnc1;Kcnk1;Scn1b;Rapgef4;Kcnh1;Reln;Grin1;Gabra1;Kcna1;Cbln1;Kcnt1;Shank3;Igsf9b;Scn2b;Cacna1i;Cntnap1;Adora1;Kcna2;Bdnf;Adcyap1;Gabra2;Mef2c;Ptk2b;Clic1;Gria3;Rgs7bp;Hcn1;Cacna1d;Atp1b1;Sez6;Cnr1;Glrb;Slc8a3;Glra2;Nalcn;Got1;Kcnc…
all	BiologicalProcess	GO:0050920	regulation of chemotaxis	http://amigo.geneontology.org/amigo/term/GO:0050920	115	48	23.42830540037244	2.048803751689055	1.2521317205305138e-7	4.9897449063140975e-6	12767;12977;13143;13508;13609;13617;14164;14182;14268;14456;14745;16170;17096;17127;18128;18213;18596;18600;18654;18760;19141;19229;19252;20254;20312;20315;20346;20349;20350;20354;20357;20359;20360;20361;20562;20908;20909;20947;21803;22339;22340;22415;22418;26456;72349;83964;102103;243743	ENSMUSG00000002688;ENSMUSG00000045092;ENSMUSG00000024620;ENSMUSG00000036585;ENSMUSG00000023951;ENSMUSG00000026923;ENSMUSG00000014599;ENSMUSG00000001741;ENSMUSG00000003518;ENSMUSG00000024190;ENSMUSG00000038264;ENSMUSG00000004791;ENSMUSG00000031565;ENSMUSG00000029765;ENSMUSG00000042228;ENSMUSG00000021190;ENSMUSG00000031451;ENSMUSG00000059456;ENSMUSG00000002603;ENSMUSG00000001227;ENSMUSG00000041488;…	Prkd1;S1pr1;Pdgfrb;Fgf1;Vegfa;Notch1;Csf1;Il16;Dusp3;Dusp1;Sema7a;Pgf;Fgfr1;Plxna4;Lyn;Lgmn;Gas6;Ptk2b;Tgfb1;Sema6b;Stx3;Cx3cl1;Scg2;Cxcl12;Fn1;Lpar1;Wnt5a;Ednra;Swap70;Smad3;Sema3f;Padi2;Dapk2;Sema4d;Jam3;Mtus1;Stx4a;Slit1;Sema5b;Cxcr4;Wnt3;Sema3a;Ntrk3;Sema3e;Dscam;Sema4g;Vegfb;Sema6c
all	BiologicalProcess	GO:0007272	ensheathment of neurons	http://amigo.geneontology.org/amigo/term/GO:0007272	93	41	18.9463687150838	2.164003066580173	1.735328332141961e-7	6.5859841938911564e-6	11484;11496;12759;12767;13383;13823;14420;14745;15208;15904;16513;17136;17196;18213;18417;18823;18858;18991;18992;20665;21367;21416;21803;22239;26874;50913;53321;67801;70747;76960;78830;83964;105853;110893;218442;218772;225608;269116;338521;381293;382867	ENSMUSG00000022037;ENSMUSG00000021379;ENSMUSG00000044708;ENSMUSG00000024985;ENSMUSG00000018217;ENSMUSG00000055782;ENSMUSG00000040537;ENSMUSG00000024479;ENSMUSG00000017167;ENSMUSG00000002603;ENSMUSG00000079055;ENSMUSG00000024044;ENSMUSG00000090125;ENSMUSG00000038668;ENSMUSG00000037625;ENSMUSG00000017491;ENSMUSG00000048001;ENSMUSG00000095139;ENSMUSG00000013523;ENSMUSG00000033006;ENSMUSG00000039830;…	Clu;Id4;Kcnj10;Tcf7l2;Pmp22;Abcd2;Adam22;Mal2;Cntnap1;Tgfb1;Slc8a3;Epb41l3;Pou3f1;Lpar1;Cldn11;Rarb;Hes5;Pou3f2;Bcas1;Sox10;Olig2;Ugt8a;Fa2h;Plp1;Zfp488;Mag;Aspa;Pllp;Mbp;Sh3tc2;Cntn2;Jam3;Dlg1;Serinc5;Nfasc;Cxcr4;Kif14;Ntrk3;Slc25a12;Tspan2;Galc
all	BiologicalProcess	GO:0060562	epithelial tube morphogenesis	http://amigo.geneontology.org/amigo/term/GO:0060562	249	85	50.72737430167598	1.675623884936455	1.8599859852308498e-7	6.7382219555863055e-6	12160;12370;12505;12614;12767;12808;12826;12977;13036;13383;13388;13542;13617;13838;14048;14164;14260;14609;14633;14725;15205;15208;15245;16000;16371;16372;16373;16772;16842;16869;16870;17127;17260;17702;18128;18129;18208;18504;18505;18510;18654;19206;19378;20315;20319;20349;20460;20496;20666;20681;20682;20971;21418;21803;21808;21813;21815;21923;22339;22418;22601;22773;24063;24064;24136;27428;298…	ENSMUSG00000050953;ENSMUSG00000017009;ENSMUSG00000016128;ENSMUSG00000036585;ENSMUSG00000028364;ENSMUSG00000004872;ENSMUSG00000000567;ENSMUSG00000027878;ENSMUSG00000013089;ENSMUSG00000022114;ENSMUSG00000023951;ENSMUSG00000026923;ENSMUSG00000005087;ENSMUSG00000024176;ENSMUSG00000014599;ENSMUSG00000001504;ENSMUSG00000018698;ENSMUSG00000060969;ENSMUSG00000038244;ENSMUSG00000022623;ENSMUSG00000036606;…	Gja1;Sdc4;Stard13;Fgf1;Tnc;Pax3;Sox9;Notch2;Etv5;Spry2;Vegfa;Notch1;Cd44;Sox8;Csf1;Irx2;Lhx1;Irx1;Mical2;Shank3;Plxnb2;Zic5;Ntn1;Kif20b;Pgf;Rgma;Tgfb2;Hes1;Ptch1;Yap1;Npnt;Spry1;Irx3;Tgfbr2;Mef2c;Fmn1;Igf1;Ctsh;Ctsz;Casp8;Tgfb1;Pax2;Dvl1;Tfap2a;Lhx2;Sox11;Adamts12;Cxcl12;Col4a1;Dlc1;Aldh1a2;Bmp5;Eya1;Lama1;Prickle1;Wnt5a;Lef1;Rdh10;Ednra;Dll1;Hes5;Smad3;Pax8;Cobl;Cthrc1;Slc12a2;Hhip;Zeb2;Dlg1;Cli…
all	BiologicalProcess	GO:0060560	developmental growth involved in morphogenesis	http://amigo.geneontology.org/amigo/term/GO:0060560	194	70	39.522532588454375	1.771141559396144	2.113864858710457e-7	7.019792884967643e-6	11302;11658;11816;11858;12064;12767;12808;12977;13430;13508;13542;13609;14025;14164;14260;14268;16779;16869;16870;17136;18128;18187;18208;18213;19415;20315;20319;20346;20349;20350;20354;20357;20359;20360;20361;20404;20496;20562;20564;20682;20878;20980;20983;21803;21813;21923;21960;22339;22415;22418;22422;22601;23945;24063;24064;24136;26456;65079;68404;71653;76901;93960;98711;211232;229285;240058;…	ENSMUSG00000002985;ENSMUSG00000045092;ENSMUSG00000036585;ENSMUSG00000028364;ENSMUSG00000000567;ENSMUSG00000022114;ENSMUSG00000023951;ENSMUSG00000026923;ENSMUSG00000036580;ENSMUSG00000052911;ENSMUSG00000014599;ENSMUSG00000024261;ENSMUSG00000018698;ENSMUSG00000025969;ENSMUSG00000056427;ENSMUSG00000028488;ENSMUSG00000033174;ENSMUSG00000026452;ENSMUSG00000020387;ENSMUSG00000043811;ENSMUSG00000048482;…	Apoe;S1pr1;Fgf1;Tnc;Sox9;Spry2;Vegfa;Notch1;Spg20;Lamb2;Csf1;Syt4;Lhx1;Nrp2;Slit3;Sh3gl2;Mgll;Syt2;Jade2;Rtn4r;Bdnf;Ntn1;Nrn1;Sema7a;Aurka;Rgma;Yap1;Spry1;Plxna4;Tgfbr2;Fmn1;Tgfb1;Tnr;Sema6b;Dvl1;Cpne5;Lhx2;Cxcl12;Fn1;Wnt5a;Rdh10;Nkd1;Rnd2;Sema3f;Alcam;Disc1;Cobl;Mag;Aatk;Slc12a2;Sema4d;Shtn1;Zeb2;Dnm2;Rasal1;Slit1;Sema5b;Cxcr4;Sfrp2;Wnt3;Sema3a;Cpne9;Ntrk3;Bcl11a;Sema3e;Wnt7b;Dscam;Trim46;Sema4g…
all	BiologicalProcess	GO:0070371	ERK1 and ERK2 cascade	http://amigo.geneontology.org/amigo/term/GO:0070371	194	70	39.522532588454375	1.771141559396144	2.113864858710457e-7	7.019792884967643e-6	11516;11549;11816;12192;12193;12505;13036;13132;13383;13617;13649;13838;13842;13846;13848;13867;14114;14182;14268;14456;14678;16000;16410;16590;17096;17289;18128;18129;18213;18214;18584;18590;18596;19229;19247;19252;19279;20312;20361;20682;21803;21814;21934;22174;22339;22340;24063;24064;26362;26563;27403;29811;54635;63953;67603;72349;74155;76954;109593;114249;117148;192656;230735;230857;234593;23…	ENSMUSG00000002985;ENSMUSG00000004558;ENSMUSG00000045875;ENSMUSG00000014361;ENSMUSG00000020122;ENSMUSG00000024620;ENSMUSG00000000567;ENSMUSG00000027878;ENSMUSG00000022114;ENSMUSG00000023951;ENSMUSG00000026674;ENSMUSG00000031024;ENSMUSG00000026923;ENSMUSG00000005087;ENSMUSG00000019960;ENSMUSG00000028876;ENSMUSG00000020151;ENSMUSG00000003518;ENSMUSG00000024190;ENSMUSG00000024256;ENSMUSG00000028019;…	Apoe;Ndrg2;Adra1a;Mertk;Egfr;Pdgfrb;Sox9;Notch2;Spry2;Vegfa;Ddr2;St5;Notch1;Cd44;Dusp6;Epha10;Ptprr;Dusp3;Dusp1;Adcyap1;Pdgfc;Ror1;Sema7a;Iqgap3;Zfp36l1;Fgfr1;Npnt;Zfp36l2;Spry1;Axl;Lmo3;Lyn;Tnfrsf11a;Gas6;Igf1;Dab2;Ctsh;Ptk2b;Tgfb1;Dusp10;Epha8;Cx3cl1;Kit;Necab2;C1ql4;Fn1;Tgfbr3;Fbln1;Ednra;Ece1;Gnai2;Pde8a;Erbb3;Tyro3;Garem1;Dlg1;Pdgfa;Ptpn11;Itgav;Errfi1;Dusp15;Ripk2;Ephb6;Ephb4;Epha4;Ntrk3;Nd…
all	BiologicalProcess	GO:0060485	mesenchyme development	http://amigo.geneontology.org/amigo/term/GO:0060485	181	66	36.874115456238364	1.7898734432918884	3.0117200489065965e-7	9.601363515914229e-6	11490;12160;12192;12842;13132;13389;13617;13618;13813;13867;14180;14182;14268;14609;14726;15205;15214;16449;16842;17127;17131;17246;17260;17311;17702;18128;18187;18504;18505;18508;19378;20319;20346;20349;20350;20354;20357;20359;20360;20361;20665;20666;20681;20682;21418;21803;21808;21813;21814;22339;22418;22422;22601;24063;24136;26456;66214;68010;97064;98711;102693;208177;223332;241324;242509;6667…	ENSMUSG00000050953;ENSMUSG00000022018;ENSMUSG00000022122;ENSMUSG00000004872;ENSMUSG00000000567;ENSMUSG00000023951;ENSMUSG00000048424;ENSMUSG00000027803;ENSMUSG00000026923;ENSMUSG00000024176;ENSMUSG00000024232;ENSMUSG00000025969;ENSMUSG00000021974;ENSMUSG00000027168;ENSMUSG00000038264;ENSMUSG00000021127;ENSMUSG00000039239;ENSMUSG00000031565;ENSMUSG00000022528;ENSMUSG00000053110;ENSMUSG00000019789;…	Gja1;Rgcc;Ednrb;Pax3;Sox9;Vegfa;Ranbp3l;Wwtr1;Notch1;Sox8;Bambi;Nrp2;Fgf9;Pax6;Sema7a;Zfp36l1;Tgfb2;Fgfr1;Hes1;Yap1;Hey2;Spry1;Jag1;Tgfbr2;Mef2c;Dab2;Tgfb1;Pax2;Sema6b;Tfap2a;Bnc2;Sox11;Col1a1;Fn1;Aldh1a2;Bmp5;Tgfbr3;Phldb2;Wnt5a;Lef1;Rdh10;Ednra;Smad3;Smad7;Dll3;Sema3f;Sox10;Phldb1;Erbb3;Sema4d;Zeb2;Mdm2;Sema5b;Crb2;Sfrp2;Pdpn;Msx2;Kitl;Sema3a;Sema3e;Wnt7b;Sema4g;Adam15;Rbm24;Eomes;Sema6c
all	BiologicalProcess	GO:0010038	response to metal ion	http://amigo.geneontology.org/amigo/term/GO:0010038	216	75	44.00446927374302	1.7043723339427177	4.616128266299313e-7	1.415020857015597e-5	11513;11514;11747;11994;12010;12161;12259;12291;12323;12368;12892;13605;13649;14268;14629;14654;14718;14811;15165;15902;16008;16485;16502;16510;16527;16531;16590;17246;17260;18145;18164;18439;18575;18783;19016;19017;19141;19229;19252;19415;20190;20317;20692;20866;20927;20980;20983;21418;22418;22782;22785;29876;54524;56338;60510;65973;66725;67092;73649;74020;78830;98396;108079;109731;110304;110391…	ENSMUSG00000038855;ENSMUSG00000018593;ENSMUSG00000030310;ENSMUSG00000020122;ENSMUSG00000040147;ENSMUSG00000027712;ENSMUSG00000000440;ENSMUSG00000036273;ENSMUSG00000037434;ENSMUSG00000024261;ENSMUSG00000059003;ENSMUSG00000058975;ENSMUSG00000058248;ENSMUSG00000062542;ENSMUSG00000047976;ENSMUSG00000026452;ENSMUSG00000025582;ENSMUSG00000049265;ENSMUSG00000040136;ENSMUSG00000024190;ENSMUSG00000027699;…	Itpkb;Sparc;Slc6a1;Egfr;Maob;Anxa5;Pparg;Lrrk2;Slc30a1;Syt4;Grin2a;Kcnc1;Kcnh1;Syt9;Kcna1;Syt2;Nptx1;Kcnk3;Abcc8;Dusp1;Ect2;Ccnb1;Adcy8;Gatm;Cybrd1;C1qa;Mef2c;Lgmn;B2m;Adcy7;Txnip;Pla2g4a;Plcg2;Ptk2b;Hcn1;Ppargc1a;Glra2;Adcy1;Got1;Slc30a4;Tfap2a;Kit;Cpne5;Bmp6;Fn1;Serpinf1;Wnt5a;Slc41a1;Igfbp2;Casp6;Pcdh15;P2rx7;Gsn;Qdpr;Npc1;Cpox;Mdm2;Clic4;Gclc;Rasal1;Glra1;Cpne9;Id2;Cacna1g;Pde1c;Kcnma1;Camk2b…
all	BiologicalProcess	GO:0007264	small GTPase mediated signal transduction	http://amigo.geneontology.org/amigo/term/GO:0007264	320	102	65.19180633147114	1.564613802559415	5.180918434266601e-7	1.5293303674483265e-05	11302;11303;11517;11549;11816;11853;11858;12549;12614;12825;12843;12977;13131;13430;13605;13617;13860;14163;14570;14726;14745;16000;16400;16706;16800;17311;18128;18129;18208;18596;18613;18760;19339;19341;19376;19415;19417;19699;19731;20166;20620;21808;24063;24064;26382;50768;53972;56508;56699;57257;57810;58222;65079;68178;68813;71302;71653;71972;73341;73728;73910;74002;74018;74055;74194;74563;751…	ENSMUSG00000002985;ENSMUSG00000048960;ENSMUSG00000038855;ENSMUSG00000045875;ENSMUSG00000039533;ENSMUSG00000039621;ENSMUSG00000002688;ENSMUSG00000036885;ENSMUSG00000041598;ENSMUSG00000037509;ENSMUSG00000024620;ENSMUSG00000039031;ENSMUSG00000015243;ENSMUSG00000027878;ENSMUSG00000056515;ENSMUSG00000002059;ENSMUSG00000046768;ENSMUSG00000026482;ENSMUSG00000022114;ENSMUSG00000026923;ENSMUSG00000031133;…	Apoe;Prex2;Itpkb;Adra1a;Mmd2;Prex1;Prkd1;Arhgef26;Cdc42ep4;Arhgef4;Pdgfrb;Arhgap18;Abca1;Notch2;Rab31;Rab34;Rhoj;Rgl1;Spry2;Notch1;Arhgef6;Rhoq;Csf1;Psd2;Rab27b;Als2;Rapgef4;Arhgap26;Rasgrf1;Reln;Arfgef3;Rab37;Iqsec2;Rtn4r;Eps8;Rasgef1c;Ntn1;Ect2;Iqgap3;Plce1;Arhgap31;Kank1;Tgfb2;Adcyap1r1;Spry1;Vav3;Dock2;Plk2;Dock8;Fgd2;Dock10;Wasf2;Igf1;Trim67;Iqsec3;Rab3a;Madd;Itga3;Psd;Col3a1;Col1a2;Dlc1;Lpa…
all	BiologicalProcess	GO:0006836	neurotransmitter transport	http://amigo.geneontology.org/amigo/term/GO:0006836	201	70	40.948603351955306	1.709460012551502	9.821307180857275e-7	2.7955649368368745e-5	11444;11516;11549;12048;12286;12287;12289;12322;12614;12801;12889;13542;13617;14127;14299;14395;14412;14580;16510;16513;17096;17260;18125;18439;19339;20510;20511;20512;20513;20519;20907;20908;20909;20974;20977;20980;20983;21366;22249;22348;22782;26570;29873;54524;60510;63993;64176;66725;68404;72961;78830;98660;99738;100434;108073;109731;110304;140919;207227;208898;229706;232333;241770;242662;2436…	ENSMUSG00000007097;ENSMUSG00000005360;ENSMUSG00000027737;ENSMUSG00000045875;ENSMUSG00000005089;ENSMUSG00000044708;ENSMUSG00000020932;ENSMUSG00000030310;ENSMUSG00000040147;ENSMUSG00000036273;ENSMUSG00000037434;ENSMUSG00000024261;ENSMUSG00000037771;ENSMUSG00000024935;ENSMUSG00000007207;ENSMUSG00000063239;ENSMUSG00000053025;ENSMUSG00000017978;ENSMUSG00000062151;ENSMUSG00000070570;ENSMUSG00000058248;…	Atp1a2;Slc1a3;Slc7a11;Adra1a;Slc1a2;Kcnj10;Gfap;Slc6a1;Maob;Lrrk2;Slc30a1;Syt4;Slc32a1;Slc1a1;Stx1a;Grm4;Sv2b;Cadps2;Unc13c;Slc17a7;Kcnh1;Syt9;Syt2;Cplx1;Slc6a17;Adcyap1;Nrn1;Slc6a11;Slc17a6;Gabra2;Lyn;Mef2c;Fcer1g;Cacna1d;Cnr1;Nos1;Adcy1;Syp;Ncs1;Rab3a;Syngr3;Nat8l;Stx3;Kcnc4;Dvl1;Chrnb2;Camk2a;Slc6a13;Ednra;Cspg5;P2rx7;Slc22a3;Slc44a1;Bcl2l1;Slc6a6;Stx4a;Slc5a7;Celsr1;Slc1a6;Grm7;Unc13b;Dgki;Ca…
all	BiologicalProcess	GO:0031345	negative regulation of cell projection organization	http://amigo.geneontology.org/amigo/term/GO:0031345	161	59	32.799627560521415	1.7988009129412834	1.0537585617420575e-6	2.8813453729977418e-5	11302;11816;12010;12345;13131;13132;13430;13643;13838;14025;14580;14745;15205;16332;16400;16852;17136;17246;18208;18858;19283;19347;20346;20349;20350;20354;20357;20359;20360;20361;20562;20620;21838;21960;22068;22415;22418;22629;24064;26456;53972;64138;65079;66725;74201;76893;101565;107351;140571;170835;209743;213027;216049;216616;228357;229285;237847;244058;360213	ENSMUSG00000002985;ENSMUSG00000020467;ENSMUSG00000068748;ENSMUSG00000020932;ENSMUSG00000022114;ENSMUSG00000018217;ENSMUSG00000036580;ENSMUSG00000036273;ENSMUSG00000043811;ENSMUSG00000034570;ENSMUSG00000020902;ENSMUSG00000038264;ENSMUSG00000070509;ENSMUSG00000032702;ENSMUSG00000022528;ENSMUSG00000032737;ENSMUSG00000021701;ENSMUSG00000060802;ENSMUSG00000022150;ENSMUSG00000016256;ENSMUSG00000028745;…	Apoe;Efemp1;Ptprz1;Gfap;Spry2;Pmp22;Spg20;Lrrk2;Rtn4r;Inpp5j;Ntn1;Sema7a;Rgma;Kank1;Hes1;Inppl1;Plk2;B2m;Dab2;Ctsz;Capzb;Tnr;Thy1;Trpc6;Itga3;Sema6b;Efnb3;Lpar1;Lgals1;Wnt5a;Sema3f;Mag;Aatk;Sema4d;Cers2;Plxnb3;Ccp110;Mdm2;Evi5l;Dennd5a;Zfp365;Dnm2;Cep97;Slit1;Sema5b;Lrp4;Wnt3;Epha4;Sema3a;Rtn4rl1;Dab1;Bcl11a;Sema3e;Ywhah;Trim46;Ngef;Sema4g;AF529169;Sema6c
all	BiologicalProcess	GO:0090596	sensory organ morphogenesis	http://amigo.geneontology.org/amigo/term/GO:0090596	172	62	35.04059590316574	1.769376302027975	1.0845716585938803e-6	2.8813453729977418e-5	11941;11994;12064;12307;12368;12614;12824;12831;12832;13388;13508;13542;14048;14107;14118;14180;14182;14623;14633;15165;16206;16449;16869;17158;18124;18129;18208;18504;18508;18510;18933;19126;19130;19213;19274;20666;20681;20682;21418;21419;21834;21838;22339;22418;24064;54352;57810;58998;59058;68588;69743;76365;110796;214058;216616;218772;229759;231070;241226;269831;320398;100503041	ENSMUSG00000020467;ENSMUSG00000030029;ENSMUSG00000026586;ENSMUSG00000021779;ENSMUSG00000000567;ENSMUSG00000027878;ENSMUSG00000040055;ENSMUSG00000022114;ENSMUSG00000023951;ENSMUSG00000045294;ENSMUSG00000024176;ENSMUSG00000018698;ENSMUSG00000027965;ENSMUSG00000036466;ENSMUSG00000030302;ENSMUSG00000021974;ENSMUSG00000048482;ENSMUSG00000027168;ENSMUSG00000022656;ENSMUSG00000020902;ENSMUSG00000031565;…	Efemp1;Lrig1;Prrx1;Thrb;Sox9;Notch2;Gjb6;Spry2;Vegfa;Insig1;Sox8;Lhx1;Olfm3;Megf11;Atp2b2;Fgf9;Bdnf;Pax6;Nectin3;Ntn1;Fgfr1;Fat1;Lrig3;Jag1;Tshz1;Irx5;Hcn1;Pax2;Tfap2b;Bhlhe22;Thy1;Dvl1;Tfap2a;Nr4a3;Sox11;Tbx18;Itga8;Col5a2;Eya1;Col5a1;Rarb;Wnt5a;Dll1;Casz1;Cdon;Prom1;Casp6;Pax8;Pcdh15;Tspan12;Cthrc1;Prox1;Gli2;Celsr1;Col2a1;Calb1;Ptprm;Fbn1;Dscam;Man2a1;Pdzd7;Ptf1a
all	BiologicalProcess	GO:0048568	embryonic organ development	http://amigo.geneontology.org/amigo/term/GO:0048568	287	92	58.468901303538175	1.5734860404232143	1.4395026847191517e-6	3.7009149668424644e-5	11819;11941;11994;12160;12192;12614;12808;12824;12832;13383;13388;13542;13649;13798;13813;13819;14048;14118;14180;14182;14388;14609;14623;14633;15205;15214;15530;15531;15902;15903;16206;16410;16590;16842;16869;17127;17260;17311;18008;18012;18124;18128;18129;18208;18504;18507;18508;18510;18590;18596;18933;18973;19130;19206;19378;20460;20666;20682;21416;21418;21425;21803;21808;21813;22339;22418;224…	ENSMUSG00000050953;ENSMUSG00000020467;ENSMUSG00000030029;ENSMUSG00000026586;ENSMUSG00000024985;ENSMUSG00000020122;ENSMUSG00000024620;ENSMUSG00000000567;ENSMUSG00000027878;ENSMUSG00000040055;ENSMUSG00000073988;ENSMUSG00000022114;ENSMUSG00000023951;ENSMUSG00000026923;ENSMUSG00000045294;ENSMUSG00000020937;ENSMUSG00000024140;ENSMUSG00000023990;ENSMUSG00000018698;ENSMUSG00000038244;ENSMUSG00000030302;…	Gja1;Efemp1;Lrig1;Prrx1;Tcf7l2;Egfr;Pdgfrb;Sox9;Notch2;Gjb6;Ttpa;Spry2;Vegfa;Notch1;Insig1;Plcd3;Epas1;Tfeb;Lhx1;Mical2;Atp2b2;Fgf9;Pax6;Satb2;Neurod1;Ntn1;Pdgfc;Pole;E2f7;Zfp36l1;Tgfb2;Fgfr1;Hes1;Ptch1;Yap1;Hey2;Lrig3;Tshz1;Irx5;Tgfbr2;Mef2c;Tgfb1;Pax2;Dvl1;Tfap2a;Kit;Pax5;Nr4a3;Sox11;Tbx18;Itga8;Col5a2;Aldh1a2;Bmp5;Eya1;Rarb;Wnt5a;Nr2f2;Lef1;Rdh10;Hspg2;Dll1;Smad3;Nes;Pax8;Rbpms2;Pcdh15;Cobl;Ct…
all	BiologicalProcess	GO:0009612	response to mechanical stimulus	http://amigo.geneontology.org/amigo/term/GO:0009612	142	53	28.928864059590317	1.8320802327677215	1.949106066101436e-6	4.854492295883889e-5	11928;11941;11994;12161;12227;12767;12825;12842;12905;13057;13179;13617;13649;14009;14609;14629;14718;14811;16000;16008;16485;16502;16590;17000;17136;17536;18033;18035;18125;18439;18504;19206;19229;19247;20315;20496;20512;20525;20682;20720;21803;21813;21923;53871;56338;58234;98660;101772;114142;228432;231503;268697;100503041	ENSMUSG00000007097;ENSMUSG00000050953;ENSMUSG00000005360;ENSMUSG00000026249;ENSMUSG00000020122;ENSMUSG00000028364;ENSMUSG00000000567;ENSMUSG00000021025;ENSMUSG00000074968;ENSMUSG00000059003;ENSMUSG00000004151;ENSMUSG00000033161;ENSMUSG00000058975;ENSMUSG00000030302;ENSMUSG00000047976;ENSMUSG00000022623;ENSMUSG00000041431;ENSMUSG00000021466;ENSMUSG00000006519;ENSMUSG00000027210;ENSMUSG00000032440;…	Atp1a2;Gja1;Slc1a3;Serpine2;Egfr;Tnc;Sox9;Nfkbia;Ano3;Grin2a;Etv1;Atp1a1;Kcnc1;Atp2b2;Kcna1;Shank3;Ccnb1;Ptch1;Cyba;Meis2;Tgfbr2;Txnip;Igf1;Ptk2b;Tgfb1;Pax2;Nos1;Got1;Kit;Col3a1;Col1a1;Dcn;Cxcl12;Bmp6;Ednra;Igfbp2;Ltbr;Btg2;Pcdh15;P2rx7;Mag;Slc12a2;Nfkb1;Cradd;Ptpn11;Gclc;Slc2a1;Cxcr4;Foxp2;Ano1;Tmem150c;Pdzd7;Pkd2l2
all	BiologicalProcess	GO:0035249	synaptic transmission, glutamatergic	http://amigo.geneontology.org/amigo/term/GO:0035249	71	32	14.464432029795159	2.2123232999459277	2.150726463590047e-6	5.194330277215962e-5	11516;11539;12286;12801;13649;14645;14803;14807;14810;14816;17260;19229;19699;20720;21960;22249;54376;58234;66725;72961;74018;108069;108073;110637;140919;208898;232370;243931;244667;245666;268934;320127	ENSMUSG00000026473;ENSMUSG00000032017;ENSMUSG00000026249;ENSMUSG00000020122;ENSMUSG00000036273;ENSMUSG00000001985;ENSMUSG00000063239;ENSMUSG00000062151;ENSMUSG00000070570;ENSMUSG00000019828;ENSMUSG00000026024;ENSMUSG00000042453;ENSMUSG00000026959;ENSMUSG00000022623;ENSMUSG00000008153;ENSMUSG00000041115;ENSMUSG00000042429;ENSMUSG00000024256;ENSMUSG00000030500;ENSMUSG00000005583;ENSMUSG00000059456;…	Glul;Grik4;Serpine2;Egfr;Lrrk2;Grik3;Grm4;Unc13c;Slc17a7;Grm1;Als2;Reln;Grin1;Shank3;Clstn3;Iqsec2;Adora1;Adcyap1;Slc17a6;Mef2c;Ptk2b;Tnr;Grid1;Cnr1;Grm3;Cacng3;Tshz3;Disc1;Grm7;Unc13b;Dgki;Cacna1a
all	BiologicalProcess	GO:0098742	cell-cell adhesion via plasma-membrane adhesion molecules	http://amigo.geneontology.org/amigo/term/GO:0098742	125	48	25.465549348230912	1.8848994515539306	2.3287698942553448e-6	5.458910605063264e-5	11658;11994;12404;12552;12614;13131;13508;14107;14735;16180;16852;17136;17196;17391;18417;18526;18613;19274;19281;20312;21808;21813;23836;23963;53599;54216;58998;67703;73173;80883;93842;104010;116701;140570;140571;219228;225875;227485;230868;232370;235086;238205;241201;245827;277432;320865;320873;545370	ENSMUSG00000050840;ENSMUSG00000022321;ENSMUSG00000008090;ENSMUSG00000035566;ENSMUSG00000055333;ENSMUSG00000016150;ENSMUSG00000027612;ENSMUSG00000026312;ENSMUSG00000031654;ENSMUSG00000053166;ENSMUSG00000034275;ENSMUSG00000008153;ENSMUSG00000036606;ENSMUSG00000022656;ENSMUSG00000040972;ENSMUSG00000053141;ENSMUSG00000039239;ENSMUSG00000070047;ENSMUSG00000049100;ENSMUSG00000059857;ENSMUSG00000032440;…	Cdh20;Cdh10;Fgfrl1;Pcdh17;Fat2;Tenm1;Mmp24;Cdh7;Cbln1;Cdh22;Igsf9b;Clstn3;Plxnb2;Nectin3;Igsf21;Ptprt;Tgfb2;Fat1;Pcdh10;Ntng1;Tgfbr2;Cx3cl1;Cdh18;Cldn11;Lgals1;Hmcn1;Igsf9;Pcdh15;Alcam;Pcdh7;Il1rap;Mag;Cdh19;Mbp;Plxnb3;Cd164;Gpc4;Celsr1;Cdh11;Lrfn5;Ptprm;Dab1;Vstm2l;Dscam;Lrfn4;Pecam1;Kirrel3;Pcdh18
all	BiologicalProcess	GO:0050954	sensory perception of mechanical stimulus	http://amigo.geneontology.org/amigo/term/GO:0050954	119	46	24.24320297951583	1.897439048745641	3.0456451870497503e-6	6.93536918308186e-5	11444;11829;11941;11994;12289;12767;12810;12824;12842;14182;14401;14623;14725;14811;16000;16206;16485;16531;16590;17196;17754;19339;20315;20496;20512;20720;21418;21834;22141;22388;24064;26557;26563;54422;54722;65962;76365;80297;80982;97031;101772;108073;195208;229776;243931;100503041	ENSMUSG00000024411;ENSMUSG00000005360;ENSMUSG00000030029;ENSMUSG00000021779;ENSMUSG00000026249;ENSMUSG00000040055;ENSMUSG00000022114;ENSMUSG00000029821;ENSMUSG00000059003;ENSMUSG00000007653;ENSMUSG00000030302;ENSMUSG00000047976;ENSMUSG00000011751;ENSMUSG00000002504;ENSMUSG00000048707;ENSMUSG00000026805;ENSMUSG00000052353;ENSMUSG00000035305;ENSMUSG00000031565;ENSMUSG00000020053;ENSMUSG00000015968;…	Aqp4;Slc1a3;Lrig1;Thrb;Serpine2;Gjb6;Spry2;Gsdme;Grin2a;Gabrb2;Atp2b2;Kcna1;Sptbn4;Slc9a3r2;Tprn;Barhl1;Cemip;Ror1;Fgfr1;Igf1;Cacna1d;Rab3a;Chrnb2;Tfap2a;Kit;Tshz3;Col1a1;Cxcl12;Tbx18;Pcdh15;Mbp;Slc12a2;Map1a;Cxcr4;Lrp2;Col2a1;Grm7;Ano1;Tub;Kcnma1;Coch;Dcdc2a;Homer2;Wdr1;Pdzd7;Cdc14a
all	BiologicalProcess	GO:0045666	positive regulation of neuron differentiation	http://amigo.geneontology.org/amigo/term/GO:0045666	301	94	61.32104283054004	1.5329158745680151	3.904737389426316e-6	8.538162865138769e-5	11423;11516;11816;11858;12064;12160;12161;12323;12767;12801;12808;13131;13508;13542;13605;13803;13838;14025;14182;14268;14633;14745;16150;16373;16400;16438;16800;17096;17260;18012;18024;18039;18208;18213;18508;18760;18845;19130;19229;19283;19415;19699;20266;20312;20315;20317;20354;20361;20393;20408;20482;20666;20720;20980;20983;21815;22068;22339;22359;22415;22418;23969;24136;50779;57810;58234;642…	ENSMUSG00000002985;ENSMUSG00000039533;ENSMUSG00000068748;ENSMUSG00000002688;ENSMUSG00000008734;ENSMUSG00000026249;ENSMUSG00000013089;ENSMUSG00000053646;ENSMUSG00000023951;ENSMUSG00000015839;ENSMUSG00000024261;ENSMUSG00000019194;ENSMUSG00000042453;ENSMUSG00000042182;ENSMUSG00000026452;ENSMUSG00000022623;ENSMUSG00000048482;ENSMUSG00000027168;ENSMUSG00000024256;ENSMUSG00000036606;ENSMUSG00000034701;…	Apoe;Mmd2;Ptprz1;Prkd1;Gprc5b;Serpine2;Etv5;Plxnb1;Vegfa;Nfe2l2;Syt4;Scn1b;Reln;Bend6;Syt2;Shank3;Bdnf;Pax6;Adcyap1;Plxnb2;Neurod1;Ntn1;Ect2;Sema7a;Rgma;Fgfr1;Plxna4;Lmx1a;Irx3;Lyn;Mef2c;Ptk2b;Trim67;Cnr1;Sgk1;Rgs6;Pacsin1;Trpc6;Itga3;Ache;Cx3cl1;Dvl1;Enc1;Cpne5;Sox11;Cxcl12;Bmp6;Fn1;Bmp5;Lpar1;Serpinf1;Rarb;Wnt5a;Cdon;Rnd2;Skil;Brinp3;Disc1;Cobl;Plppr5;Sema4d;Shtn1;Plxnb3;D16Ertd472e;Zeb2;Arhgef…
all	BiologicalProcess	GO:0045785	positive regulation of cell adhesion	http://amigo.geneontology.org/amigo/term/GO:0045785	227	75	46.24543761638734	1.6217816041040838	3.963764441783368e-6	8.538162865138769e-5	12505;12571;12977;13132;13430;13612;13643;13731;13846;13848;14114;14115;14260;14268;14726;14732;15205;16000;16008;16195;16400;16403;16410;16842;16852;16952;17127;17131;18073;18124;18606;19229;20312;20315;20750;20908;20909;20971;21803;21808;21813;21838;22339;22418;54519;57257;63953;64075;67896;68169;68732;68750;68813;74256;76088;76365;78473;80859;83436;102657;114249;140703;140709;170758;192656;225…	ENSMUSG00000038855;ENSMUSG00000017009;ENSMUSG00000039621;ENSMUSG00000034164;ENSMUSG00000021338;ENSMUSG00000023951;ENSMUSG00000005397;ENSMUSG00000005087;ENSMUSG00000014599;ENSMUSG00000035356;ENSMUSG00000050357;ENSMUSG00000040274;ENSMUSG00000021136;ENSMUSG00000022665;ENSMUSG00000039239;ENSMUSG00000027111;ENSMUSG00000022528;ENSMUSG00000039087;ENSMUSG00000040998;ENSMUSG00000024978;ENSMUSG00000033721;…	Itpkb;Sdc4;Prex1;Emid1;Carmil1;Vegfa;Nid1;Cd44;Csf1;Nfkbiz;Carmil2;Cdk6;Smoc1;Ccdc80;Tgfb2;Itga6;Hes1;Rreb1;Npnt;Gpam;Vav3;Dock8;Apbb1ip;Tgfbr2;Spp1;Fmn1;Igf1;Plekha2;Dab2;Ptk2b;Tgfb1;Dusp10;Rell2;Thy1;Itga3;Stx3;Cx3cl1;Efnb3;Nr4a3;Cxcl12;Tbx18;Fn1;Anxa1;Fbln1;Lgals1;Egflam;Col26a1;Wnt5a;Lef1;Fbln2;Il6st;Igfbp2;Emp2;Smad3;Smad7;Disc1;Enpp2;Dock5;Zbtb16;Dnm2;Cyld;Itgav;Stx4a;Emilin2;Ripk2;Ephb6;Pd…
all	BiologicalProcess	GO:0060326	cell chemotaxis	http://amigo.geneontology.org/amigo/term/GO:0060326	114	44	23.224581005586593	1.8945444048879052	5.209332781253018e-6	1.0925890070154356e-4	12767;12977;13143;13609;13617;13618;14127;14164;14182;14388;14456;14745;15200;16170;16590;16842;16952;17096;18128;18596;18600;18606;18654;18760;19141;19229;19252;20254;20312;20315;20496;20750;20947;21808;22339;22340;22418;57257;57342;83964;97165;102103;140571;277360	ENSMUSG00000022122;ENSMUSG00000039621;ENSMUSG00000002688;ENSMUSG00000045092;ENSMUSG00000024620;ENSMUSG00000036585;ENSMUSG00000023951;ENSMUSG00000026923;ENSMUSG00000014599;ENSMUSG00000001741;ENSMUSG00000024190;ENSMUSG00000004791;ENSMUSG00000039239;ENSMUSG00000031565;ENSMUSG00000033721;ENSMUSG00000042228;ENSMUSG00000029304;ENSMUSG00000021190;ENSMUSG00000058715;ENSMUSG00000031451;ENSMUSG00000059456;…	Ednrb;Prex1;Prkd1;S1pr1;Pdgfrb;Fgf1;Vegfa;Notch1;Csf1;Il16;Dusp1;Pgf;Tgfb2;Fgfr1;Vav3;Lyn;Spp1;Lgmn;Fcer1g;Gas6;Ptk2b;Cx3cl1;Kit;Scg2;Cxcl12;Lpar1;Anxa1;Wnt5a;Lef1;Ednra;Parva;Swap70;Hmgb2;Enpp2;Padi2;Slc12a2;Dapk2;Gab1;Plxnb3;Jam3;Mtus1;Cxcr4;Hbegf;Vegfb
all	BiologicalProcess	GO:0051302	regulation of cell division	http://amigo.geneontology.org/amigo/term/GO:0051302	97	39	19.761266294227188	1.9735577376128461	5.634890596017961e-6	1.1515404628272601e-4	12048;12316;13388;13605;14164;14176;14180;16319;18508;18590;18654;18817;19206;19348;20319;20878;21802;21803;21808;22061;22339;22340;23834;26380;26934;30928;52679;54635;56338;70218;71819;83560;101565;225115;240641;268451;380614;381126;381293	ENSMUSG00000036585;ENSMUSG00000023951;ENSMUSG00000021974;ENSMUSG00000027168;ENSMUSG00000029337;ENSMUSG00000063659;ENSMUSG00000028019;ENSMUSG00000033952;ENSMUSG00000027699;ENSMUSG00000032254;ENSMUSG00000024795;ENSMUSG00000023015;ENSMUSG00000051378;ENSMUSG00000020185;ENSMUSG00000027496;ENSMUSG00000024660;ENSMUSG00000004791;ENSMUSG00000017499;ENSMUSG00000039239;ENSMUSG00000021466;ENSMUSG00000038393;…	Fgf1;Vegfa;Fgf9;Pax6;Fgf5;Zbtb18;Pdgfc;Aspm;Ect2;Kif23;Kif20b;Racgap1;Kif18b;E2f7;Aurka;Incenp;Pgf;Cdc6;Tgfb2;Ptch1;Txnip;Tgfb1;Svil;Trp63;Dll1;Plk1;Tgfa;Ccp110;Bcl2l1;Garem1;Pdgfa;Rab11fip4;Intu;Sfrp2;Kif14;Kif20a;Esrrb;Vegfb;Tex14
all	BiologicalProcess	GO:0001501	skeletal system development	http://amigo.geneontology.org/amigo/term/GO:0001501	313	96	63.765735567970204	1.5055107440526603	7.233634964798341e-6	1.4413017667360694e-4	12160;12161;12167;12406;12810;12816;12817;12824;12825;12832;12839;12842;12843;13383;13389;14048;14118;14180;14182;14247;14260;14313;14633;15208;15245;15530;15531;16000;16332;16590;16869;17022;17127;17132;17181;17260;17702;18129;18159;18439;18507;18509;18590;18596;18718;18933;19247;20148;20190;20319;20354;20666;20679;20682;20692;21418;21803;21808;21813;21827;21834;21873;22061;22177;22339;22418;224…	ENSMUSG00000020467;ENSMUSG00000018593;ENSMUSG00000052430;ENSMUSG00000051910;ENSMUSG00000026586;ENSMUSG00000024812;ENSMUSG00000021779;ENSMUSG00000024620;ENSMUSG00000000567;ENSMUSG00000027878;ENSMUSG00000053646;ENSMUSG00000023951;ENSMUSG00000031755;ENSMUSG00000048424;ENSMUSG00000059049;ENSMUSG00000008090;ENSMUSG00000045294;ENSMUSG00000027796;ENSMUSG00000037447;ENSMUSG00000006800;ENSMUSG00000018698;…	Efemp1;Sparc;Bmpr1b;Sox6;Prrx1;Tjp2;Thrb;Pdgfrb;Sox9;Notch2;Plxnb1;Vegfa;Bbs2;Ranbp3l;Frem1;Fgfrl1;Insig1;Smad9;Arid5a;Sulf2;Lhx1;Ppargc1b;Maf;Fgf9;Satb2;Pdgfc;Sp5;Csgalnact1;Tgfb2;Fgfr1;Dhrs3;Col27a1;Inppl1;Irx5;Fli1;Tyrobp;Tgfbr2;Mef2c;Fmn1;Pip4k2a;Wasf2;Igf1;Rassf2;Tgfb1;Ttc9;Miga2;Nppc;Tfap2a;Kit;Pax5;Sox11;Col3a1;Col1a1;Adamts12;Bmp6;Col1a2;Col12a1;Col13a1;Lum;Col5a2;Bmp5;Eya1;Serpinh1;Rarb;…
all	BiologicalProcess	GO:0097485	neuron projection guidance	http://amigo.geneontology.org/amigo/term/GO:0097485	156	55	31.78100558659218	1.7305934467726058	9.323819810891365e-6	1.8124596071415652e-4	11658;12064;12167;12767;13508;13542;13643;13838;13842;14009;14633;16773;16779;16869;16870;16876;17181;18124;18187;18208;18508;18845;19206;19274;19699;20266;20315;20346;20349;20350;20354;20357;20359;20360;20361;20562;20564;21367;21808;22339;22415;22418;22422;26456;56839;107449;110648;117606;140570;140571;226251;235611;243743;269116;277432	ENSMUSG00000052430;ENSMUSG00000067242;ENSMUSG00000053646;ENSMUSG00000023951;ENSMUSG00000052911;ENSMUSG00000018698;ENSMUSG00000025969;ENSMUSG00000004151;ENSMUSG00000056427;ENSMUSG00000025085;ENSMUSG00000019194;ENSMUSG00000042453;ENSMUSG00000020099;ENSMUSG00000048482;ENSMUSG00000027168;ENSMUSG00000036606;ENSMUSG00000020902;ENSMUSG00000038264;ENSMUSG00000039239;ENSMUSG00000021466;ENSMUSG00000029765;…	Bmpr1b;Lgi1;Plxnb1;Vegfa;Lamb2;Lhx1;Nrp2;Etv1;Slit3;Ablim1;Scn1b;Reln;Unc5b;Bdnf;Pax6;Plxnb2;Ntn1;Sema7a;Tgfb2;Ptch1;Plxna4;Lhx9;Lmx1a;Epha8;Sema6b;Dvl1;Lhx2;Efnb3;Nr4a3;Cxcl12;Lama2;Wnt5a;Boc;Sema3f;Alcam;Cntn2;Sema4d;Plxnb3;Nfasc;Slit1;Sema5b;Cxcr4;Gli2;Wnt3;Epha4;Sema3a;Ptprm;Vstm2l;Sema3e;Wnt7b;Dscam;Matn2;Sema4g;Plxna2;Sema6c
all	BiologicalProcess	GO:0001667	ameboidal-type cell migration	http://amigo.geneontology.org/amigo/term/GO:0001667	264	83	53.783240223463686	1.5432316769154064	1.084568751652526e-5	2.0580983215882456e-4	11816;11819;12767;13036;13179;13618;13731;13846;14164;14182;14268;14645;15200;16000;16400;16410;16590;16952;17260;17311;17886;18024;18128;18187;18214;18505;18508;18606;18613;18760;18858;19016;19130;19141;19229;19247;19274;19279;20315;20317;20346;20349;20350;20354;20357;20359;20360;20361;20620;20665;20681;20682;20692;20971;21803;21808;21813;21814;21961;22339;22418;24136;26456;56332;63953;66214;673…	ENSMUSG00000002985;ENSMUSG00000022018;ENSMUSG00000026473;ENSMUSG00000022122;ENSMUSG00000017009;ENSMUSG00000015305;ENSMUSG00000018593;ENSMUSG00000002688;ENSMUSG00000016128;ENSMUSG00000036585;ENSMUSG00000004872;ENSMUSG00000000567;ENSMUSG00000046768;ENSMUSG00000023951;ENSMUSG00000026674;ENSMUSG00000018217;ENSMUSG00000026923;ENSMUSG00000015839;ENSMUSG00000030022;ENSMUSG00000000440;ENSMUSG00000024176;…	Apoe;Rgcc;Glul;Ednrb;Sdc4;Sash1;Sparc;Prkd1;Stard13;Fgf1;Pax3;Sox9;Rhoj;Vegfa;Ddr2;Pmp22;Notch1;Nfe2l2;Adamts9;Pparg;Sox8;Tns1;Nrp2;Fat2;Ptprr;Pax6;Sema7a;Kank1;Tgfb2;Fgfr1;Rreb1;Plk2;Tgfbr2;Mef2c;Lgmn;Wasf2;Igf1;Ctsh;Myh9;Ptk2b;Tgfb1;Dusp10;Adgrb1;Itga3;Sema6b;Cygb;Kit;Dcn;Cxcl12;Fn1;Tgfbr3;Anxa1;Serpinf1;Kank2;Wnt5a;Nr2f2;Emp2;Sema3f;Sox10;Enpp2;Prr5l;Anln;Dock5;Rffl;Sema4d;Zeb2;Prox1;Ptpn11;It…
all	BiologicalProcess	GO:0007178	transmembrane receptor protein serine/threonine kinase signaling pathway	http://amigo.geneontology.org/amigo/term/GO:0007178	195	65	39.726256983240226	1.636197440585009	1.2545520398754562e-5	2.3252976180947407e-4	12160;12161;12167;12825;12843;13132;13430;14118;14180;14313;14560;14718;14725;15205;15208;16324;16400;16419;16842;17127;17130;17131;17702;18128;18129;19272;19663;20319;20482;20666;21416;21419;21803;21808;21813;21814;21815;22057;22418;55994;56213;56440;68010;68799;68939;69710;70673;71805;71973;74007;76901;97064;102141;105352;114249;207667;225631;228357;229285;241226;241324;244058;252864;268977;320…	ENSMUSG00000052430;ENSMUSG00000024985;ENSMUSG00000021943;ENSMUSG00000022817;ENSMUSG00000027878;ENSMUSG00000027803;ENSMUSG00000026923;ENSMUSG00000032812;ENSMUSG00000036580;ENSMUSG00000027796;ENSMUSG00000037573;ENSMUSG00000024232;ENSMUSG00000038291;ENSMUSG00000020387;ENSMUSG00000021974;ENSMUSG00000070509;ENSMUSG00000039239;ENSMUSG00000039410;ENSMUSG00000022528;ENSMUSG00000040998;ENSMUSG00000037035;…	Bmpr1b;Tcf7l2;Gdf10;Itgb5;Notch2;Wwtr1;Notch1;Arap1;Spg20;Smad9;Tob1;Bambi;Snx25;Jade2;Fgf9;Rgma;Tgfb2;Prdm16;Hes1;Npnt;Inhbb;Tgfbr2;Dab2;Tgfb1;Tfap2b;Btbd11;Got1;Nceh1;Skor1;Itga3;Sox11;Onecut2;Col3a1;Itga8;Bmp6;Col1a2;Bmp5;Tgfbr3;Rbpms;Wnt5a;Lef1;Rasl11b;Hes5;Smad3;Skil;Smad7;Smad6;Rbpms2;Htra1;Dusp22;Dnm2;Ptprk;Snx1;Dusp15;Lrp4;Lrp2;Crb2;Sfrp2;Fst;Msx2;Fbn1;Nup93;Ltbp1;Tgif1;Rgmb
all	BiologicalProcess	GO:0048736	appendage development	http://amigo.geneontology.org/amigo/term/GO:0048736	126	46	25.66927374301676	1.792025768259772	1.786525132418948e-5	3.2360466603134126e-4	11819;12167;12824;13798;14013;14029;14180;14182;14260;14609;14633;16403;16842;16917;17702;18128;18129;18845;18933;19165;19206;19378;20319;20666;20682;20689;21418;21419;21808;22061;22415;22418;26570;64075;65964;65973;84035;98711;218772;228357;230857;235320;239405;242022;380614;407821	ENSMUSG00000050953;ENSMUSG00000027737;ENSMUSG00000052430;ENSMUSG00000026586;ENSMUSG00000000567;ENSMUSG00000027878;ENSMUSG00000026923;ENSMUSG00000020393;ENSMUSG00000021974;ENSMUSG00000021136;ENSMUSG00000039239;ENSMUSG00000027111;ENSMUSG00000031565;ENSMUSG00000021466;ENSMUSG00000037016;ENSMUSG00000024565;ENSMUSG00000004085;ENSMUSG00000044042;ENSMUSG00000025927;ENSMUSG00000021359;ENSMUSG00000001815;…	Gja1;Slc7a11;Bmpr1b;Prrx1;Sox9;Notch2;Notch1;Kremen1;Fgf9;Smoc1;Tgfb2;Itga6;Fgfr1;Ptch1;Frem2;Sall3;Map3k20;Fmn1;Tfap2b;Tfap2a;Evx2;Sox11;Aldh1a2;Rarb;Wnt5a;Nr2f2;Lef1;Rdh10;Ece1;Trp63;Zbtb16;Lmx1b;En1;Lrp4;Znrf3;Gli2;Intu;Sfrp2;Wnt3;Mecom;Msx2;Col2a1;Asph;Psen2;Rspo2;Plxna2
all	BiologicalProcess	GO:0050673	epithelial cell proliferation	http://amigo.geneontology.org/amigo/term/GO:0050673	241	76	49.097579143389204	1.5479378276073943	2.2549653292625038e-5	3.993794149827146e-4	11816;11819;12160;12161;12192;12571;13057;13132;13383;13617;13618;13649;14048;14066;14164;14180;14182;14313;14595;14609;14645;15205;15208;15473;15902;16000;16438;16590;17127;17260;17345;18124;18128;18129;18504;18508;18654;18760;19016;19130;19206;19272;19274;19378;20111;20254;20315;20317;20319;20666;20682;20692;21416;21802;21803;21808;21814;22061;22339;22340;22418;22601;56213;63953;66214;68750;720…	ENSMUSG00000002985;ENSMUSG00000050953;ENSMUSG00000022018;ENSMUSG00000028128;ENSMUSG00000026473;ENSMUSG00000022122;ENSMUSG00000018593;ENSMUSG00000002688;ENSMUSG00000024985;ENSMUSG00000020122;ENSMUSG00000036585;ENSMUSG00000000567;ENSMUSG00000027878;ENSMUSG00000023951;ENSMUSG00000026923;ENSMUSG00000000440;ENSMUSG00000022323;ENSMUSG00000006800;ENSMUSG00000003644;ENSMUSG00000021974;ENSMUSG00000027168;…	Apoe;Gja1;Rgcc;F3;Glul;Ednrb;Sparc;Prkd1;Tcf7l2;Egfr;Fgf1;Sox9;Notch2;Vegfa;Notch1;Pparg;Rida;Sulf2;Rps6ka1;Fgf9;Pax6;Cdk6;Mki67;Iqgap3;Pgf;Zfp36l1;Tgfb2;Fgfr1;Hes1;Ptch1;Yap1;Rreb1;Cyba;Mef2c;B4galt1;Igf1;Dab2;Tgfb1;Pax2;Dusp10;Kit;Scg2;Nr4a3;Sox11;Cxcl12;Tbx18;Bmp6;Aldh1a2;Bmp5;Eya1;Tgfbr3;Serpinf1;Wnt5a;Nr2f2;Ednra;Trp63;Hes5;Smad3;Hmgb2;Ppp1r16b;Tgfa;Htra1;Plxnb3;Prox1;Dlg1;Ptprk;Errfi1;Intu;…
all	BiologicalProcess	GO:0031099	regeneration	http://amigo.geneontology.org/amigo/term/GO:0031099	120	44	24.446927374301676	1.79981718464351	2.3867317155534806e-5	4.1352721245567915e-4	11490;11815;11816;12064;13649;13838;14456;14580;14609;16000;16438;16779;16880;16952;17136;17181;18039;18124;18128;18213;18509;18654;18933;19206;20315;20878;21682;21803;21813;21838;21923;21960;22601;26362;63953;65079;72043;74318;76893;83964;227753;237847;244058;268697	ENSMUSG00000002985;ENSMUSG00000050953;ENSMUSG00000059325;ENSMUSG00000026586;ENSMUSG00000020932;ENSMUSG00000020122;ENSMUSG00000028364;ENSMUSG00000026923;ENSMUSG00000052911;ENSMUSG00000006800;ENSMUSG00000043811;ENSMUSG00000048482;ENSMUSG00000027496;ENSMUSG00000041431;ENSMUSG00000004791;ENSMUSG00000070509;ENSMUSG00000054263;ENSMUSG00000021466;ENSMUSG00000053110;ENSMUSG00000002602;ENSMUSG00000032440;…	Apoe;Gja1;Hopx;Prrx1;Gfap;Egfr;Tnc;Notch1;Lamb2;Sulf2;Rtn4r;Bdnf;Aurka;Ccnb1;Pgf;Rgma;Lifr;Ptch1;Yap1;Axl;Tgfbr2;Gas6;Tec;Igf1;Tgfb1;Tnr;Dusp10;Thy1;Nr4a3;Cxcl12;Anxa1;Mag;Apod;Gsn;Cers2;Jam3;Pax7;Epha4;Itpr1;Nefl;Rtn4rl1;Ntrk3;Matn2;Adam15
all	BiologicalProcess	GO:0061448	connective tissue development	http://amigo.geneontology.org/amigo/term/GO:0061448	184	61	37.485288640595904	1.6273050631905253	2.7771010265187357e-5	4.709254293905175e-4	12160;12161;12167;12406;12810;12816;12824;12831;12839;12842;12977;13592;14180;14182;14633;15208;15530;15902;15904;16000;17022;17127;17132;17181;17260;17702;18128;18159;18509;18590;18596;18933;19017;20319;20679;20681;20682;21803;21808;21813;21827;21834;22418;22422;55994;67378;72043;208647;210719;212712;214855;216616;218772;229285;231991;234356;235320;239337;239405;246228;373864	ENSMUSG00000020467;ENSMUSG00000021379;ENSMUSG00000052430;ENSMUSG00000051910;ENSMUSG00000026586;ENSMUSG00000021779;ENSMUSG00000024620;ENSMUSG00000000567;ENSMUSG00000061013;ENSMUSG00000031755;ENSMUSG00000026923;ENSMUSG00000036580;ENSMUSG00000024176;ENSMUSG00000027796;ENSMUSG00000014599;ENSMUSG00000037447;ENSMUSG00000006800;ENSMUSG00000055435;ENSMUSG00000021974;ENSMUSG00000038331;ENSMUSG00000036356;…	Efemp1;Id4;Bmpr1b;Sox6;Prrx1;Thrb;Pdgfrb;Sox9;Mkx;Bbs2;Notch1;Spg20;Sox8;Smad9;Csf1;Arid5a;Sulf2;Maf;Fgf9;Satb2;Csgalnact1;Tgfb2;Fgfr1;Col27a1;Tgfbr2;Mef2c;Igf1;Tgfb1;Ppargc1a;Nppc;Col1a1;Adamts12;Bmp6;Col12a1;Lum;Bmp5;Col5a1;Creb5;Serpinh1;Rarb;Wnt5a;Hspg2;Vwa1;Hes5;Ebf2;Smad3;Thbs3;Col9a1;Zbtb16;Pdgfa;Creb3l2;Gli2;Sfrp2;Pax7;Msx2;Col2a1;Id2;Wnt7b;Coch;Matn2;Rspo2
all	BiologicalProcess	GO:0001525	angiogenesis	http://amigo.geneontology.org/amigo/term/GO:0001525	307	92	62.543389199255124	1.4709788065194218	3.0825461848849045e-5	5.118311061152644e-4	11489;11490;12370;12767;12826;12827;13036;13179;13388;13609;13617;13713;13731;13819;13846;14066;14164;14180;14182;14268;14388;14595;14645;15200;15245;15530;16410;16842;16952;17304;17886;18024;18128;18129;18131;18187;18590;18596;18606;18613;18654;18760;19016;19229;19263;19274;20193;20229;20254;20312;20315;20317;20319;20349;20620;20692;20866;20927;21802;21808;21813;21838;22339;22340;22418;22422;240…	ENSMUSG00000022018;ENSMUSG00000028128;ENSMUSG00000026473;ENSMUSG00000015305;ENSMUSG00000018593;ENSMUSG00000002688;ENSMUSG00000016128;ENSMUSG00000030605;ENSMUSG00000045092;ENSMUSG00000024620;ENSMUSG00000036585;ENSMUSG00000027878;ENSMUSG00000046768;ENSMUSG00000022114;ENSMUSG00000023951;ENSMUSG00000026923;ENSMUSG00000015839;ENSMUSG00000030022;ENSMUSG00000000440;ENSMUSG00000020937;ENSMUSG00000024140;…	Rgcc;F3;Glul;Sash1;Sparc;Prkd1;Stard13;Mfge8;S1pr1;Pdgfrb;Fgf1;Notch2;Rhoj;Spry2;Vegfa;Notch1;Nfe2l2;Adamts9;Pparg;Plcd3;Epas1;S100a1;Nrp2;Unc5b;Abcc8;Fgf9;E2f7;E2f2;Pgf;Tgfb2;Fgfr1;Notch3;Vav3;Plk2;Tgfbr2;Sat1;Wasf2;B4galt1;Ctsh;Casp8;Myh9;Elk3;Ptk2b;Adgrb1;Adam12;Thy1;Cx3cl1;Scg2;Tmem2;Dcn;Cxcl12;Col4a1;Fn1;Col4a2;Anxa1;Serpinf1;Wnt5a;Lef1;Ednra;Hspg2;Ramp2;Parva;Emp2;Dll1;Ppp1r16b;Tgfa;Tspan12…
all	BiologicalProcess	GO:0032535	regulation of cellular component size	http://amigo.geneontology.org/amigo/term/GO:0032535	260	80	52.9683426443203	1.5103360990015469	3.682352300105052e-5	5.989458741191278e-4	11302;11816;11858;11941;12064;12345;13383;13430;13508;13717;13860;14025;14260;14268;16531;17136;17698;17886;18039;18040;18208;18213;18439;18613;19229;19684;20315;20346;20349;20350;20354;20357;20359;20360;20361;20496;20498;20562;20947;21367;21916;21960;22339;22388;22415;22418;22422;23945;26456;29816;30948;56699;57138;57257;58234;65079;65970;68732;70435;71373;71653;71929;73910;74018;74192;80297;107…	ENSMUSG00000002985;ENSMUSG00000039621;ENSMUSG00000040852;ENSMUSG00000041598;ENSMUSG00000021338;ENSMUSG00000039031;ENSMUSG00000023951;ENSMUSG00000017765;ENSMUSG00000036580;ENSMUSG00000026024;ENSMUSG00000030302;ENSMUSG00000028328;ENSMUSG00000033174;ENSMUSG00000073565;ENSMUSG00000022623;ENSMUSG00000011751;ENSMUSG00000017740;ENSMUSG00000043811;ENSMUSG00000048482;ENSMUSG00000050357;ENSMUSG00000015766;…	Apoe;Prex1;Plekhh2;Cdc42ep4;Carmil1;Arhgap18;Vegfa;Slc12a4;Spg20;Als2;Atp2b2;Tmod1;Mgll;Prr16;Shank3;Sptbn4;Slc12a5;Rtn4r;Bdnf;Carmil2;Eps8;Ntn1;Sema7a;Iqgap3;Rgma;Kank1;Vav3;Plxna4;Fmn1;Capzb;Myh9;Ptk2b;Msn;Tnr;Sema6b;Cxcl12;Fn1;Arhgap28;Wnt5a;Eln;Swap70;Rnd2;Sema3f;Disc1;Lima1;P2rx7;Mag;Inf2;Aatk;Gsn;Slc12a2;Cntn2;Bin1;Sema4d;Shtn1;Hip1r;Dlg1;Rdx;Dnm2;Slit1;Sema5b;Wnt3;Tmem123;Sema3a;Nefl;Nefm;…
all	BiologicalProcess	GO:0032103	positive regulation of response to external stimulus	http://amigo.geneontology.org/amigo/term/GO:0032103	137	48	27.910242085661082	1.7197987696659949	4.086351787901954e-5	6.513644749915714e-4	12161;12801;12977;13040;13057;13143;13508;13609;13617;13649;14127;14182;14268;14456;14745;16170;16835;17084;17127;18035;18213;18596;18654;18760;18783;19141;19229;19376;20254;20312;20315;20908;20909;20947;21803;21934;22249;22339;22340;22418;64297;66725;70097;78334;78781;80859;192656;242864	ENSMUSG00000015305;ENSMUSG00000002688;ENSMUSG00000008734;ENSMUSG00000045092;ENSMUSG00000020122;ENSMUSG00000024620;ENSMUSG00000002059;ENSMUSG00000023951;ENSMUSG00000036273;ENSMUSG00000021025;ENSMUSG00000014599;ENSMUSG00000035356;ENSMUSG00000001741;ENSMUSG00000004791;ENSMUSG00000031565;ENSMUSG00000006519;ENSMUSG00000021423;ENSMUSG00000038642;ENSMUSG00000021190;ENSMUSG00000026321;ENSMUSG00000058715;…	Sash1;Prkd1;Gprc5b;S1pr1;Egfr;Pdgfrb;Rab34;Vegfa;Lrrk2;Nfkbia;Csf1;Nfkbiz;Il16;Pgf;Fgfr1;Cyba;Ly86;Ctss;Lgmn;Tnfrsf11a;Fcer1g;Gas6;Pla2g4a;Zc3hav1;Ptk2b;Tgfb1;Cnr1;Stx3;Cx3cl1;Scg2;Cxcl12;Bmp6;Fn1;Lpar1;Wnt5a;Ednra;Swap70;Smad3;Dapk2;Napepld;Cdk19;Ldlr;Stx4a;Ripk2;Ntrk3;Unc13b;Dscam;Vegfb
all	BiologicalProcess	GO:0001505	regulation of neurotransmitter levels	http://amigo.geneontology.org/amigo/term/GO:0001505	241	75	49.097579143389204	1.5275702246125602	4.209119259412919e-5	6.577780489709993e-4	11423;11444;11549;11941;12048;12286;12287;12289;12322;12614;12759;12801;12889;13430;13542;14299;14395;14415;14417;14580;14811;16000;16510;16513;17127;17260;18125;18439;19229;19339;20510;20511;20512;20513;20519;20907;20908;20909;20974;20977;20980;20983;22249;22782;26570;29873;51793;54524;60510;63993;66725;68404;72961;98660;99738;104776;108073;109731;110304;140919;170952;207227;208898;214579;232333…	ENSMUSG00000007097;ENSMUSG00000022037;ENSMUSG00000005360;ENSMUSG00000027737;ENSMUSG00000045875;ENSMUSG00000005089;ENSMUSG00000044708;ENSMUSG00000020932;ENSMUSG00000030310;ENSMUSG00000053398;ENSMUSG00000040147;ENSMUSG00000036273;ENSMUSG00000037434;ENSMUSG00000024261;ENSMUSG00000026787;ENSMUSG00000024935;ENSMUSG00000007207;ENSMUSG00000063239;ENSMUSG00000059003;ENSMUSG00000017978;ENSMUSG00000062151;…	Atp1a2;Clu;Slc1a3;Slc7a11;Adra1a;Slc1a2;Kcnj10;Gfap;Slc6a1;Phgdh;Maob;Lrrk2;Slc30a1;Syt4;Gad2;Slc1a1;Stx1a;Grm4;Grin2a;Cadps2;Unc13c;Slc17a7;Atp2b2;Kcnh1;Syt9;Syt2;Cplx1;Nrn1;Slc6a11;Slc17a6;Gabra2;Mef2c;Igf1;Ptk2b;Gad1;Cacna1d;Cnr1;Nos1;Adcy1;Syp;Ncs1;Rab3a;Syngr3;Nat8l;Stx3;Kcnc4;Ache;Dvl1;Chrnb2;Camk2a;Smad3;Ddah2;Cspg5;Enpp6;P2rx7;Slc22a3;Prima1;Bcl2l1;Dnm2;Stx4a;Aldh6a1;Slc5a7;Celsr1;Slc1a6;…
all	BiologicalProcess	GO:0032963	collagen metabolic process	http://amigo.geneontology.org/amigo/term/GO:0032963	60	26	12.223463687150838	2.127056672760512	4.446047546546872e-5	6.814422874226648e-4	11490;12406;12831;12842;13030;13040;14718;17534;18159;18439;18596;18624;18822;19016;21803;21814;26432;66180;66214;67557;74155;114886;210719;216725;268977;330119	ENSMUSG00000022018;ENSMUSG00000024620;ENSMUSG00000061013;ENSMUSG00000000440;ENSMUSG00000043635;ENSMUSG00000032374;ENSMUSG00000038642;ENSMUSG00000021939;ENSMUSG00000002603;ENSMUSG00000036545;ENSMUSG00000025190;ENSMUSG00000020810;ENSMUSG00000026241;ENSMUSG00000001506;ENSMUSG00000029287;ENSMUSG00000026837;ENSMUSG00000020695;ENSMUSG00000070436;ENSMUSG00000006931;ENSMUSG00000029468;ENSMUSG00000034839;…	Rgcc;Pdgfrb;Mkx;Pparg;Adamts3;Plod2;Ctss;Ctsb;Tgfb1;Adamts2;Got1;Cygb;Nppc;Col1a1;Tgfbr3;Col5a1;Mrc2;Serpinh1;P3h4;P2rx7;Larp6;Pepd;Errfi1;Plod1;Adam15;Ltbp1
all	BiologicalProcess	GO:0060541	respiratory system development	http://amigo.geneontology.org/amigo/term/GO:0060541	164	55	33.410800744878955	1.646174254247113	4.749444262763802e-5	7.142088825325945e-4	11790;12614;13036;13649;13819;14164;14180;14182;14633;14726;15205;15245;15473;16000;16400;16497;16772;16842;17158;18128;18590;18596;19130;19165;19339;19378;20666;20682;20692;20787;21813;21834;21923;22339;22418;22422;22601;22773;24063;24064;26570;51938;64138;72007;74123;74155;74318;98711;101772;114142;116701;216725;239405;243931;319939	ENSMUSG00000027737;ENSMUSG00000059325;ENSMUSG00000018593;ENSMUSG00000021779;ENSMUSG00000020122;ENSMUSG00000024620;ENSMUSG00000036585;ENSMUSG00000028364;ENSMUSG00000000567;ENSMUSG00000022114;ENSMUSG00000023951;ENSMUSG00000020538;ENSMUSG00000026923;ENSMUSG00000008090;ENSMUSG00000022323;ENSMUSG00000024140;ENSMUSG00000021974;ENSMUSG00000039286;ENSMUSG00000031565;ENSMUSG00000022528;ENSMUSG00000053110;…	Slc7a11;Hopx;Sparc;Thrb;Egfr;Pdgfrb;Fgf1;Tnc;Sox9;Spry2;Vegfa;Srebf1;Notch1;Fgfrl1;Rida;Epas1;Fgf9;Fndc3b;Fgfr1;Hes1;Yap1;Spry1;Tgfbr2;Igf1;Ctsh;Ctsz;Adamts2;Rab3a;Speg;Itga3;Tshz3;Sox11;Aldh1a2;Lama1;Wnt5a;Lef1;Rdh10;Tns3;Hhip;Prox1;Pdgfa;Errfi1;Gli2;Pdpn;Celsr1;Zic3;Foxp2;Foxp4;Kcnab1;Ano1;Wnt7b;Man2a1;Psen2;Ccdc39;Rspo2
all	BiologicalProcess	GO:0051271	negative regulation of cellular component movement	http://amigo.geneontology.org/amigo/term/GO:0051271	195	63	39.726256983240226	1.585852903951624	5.006942112695256e-5	7.204881423141094e-4	11490;11539;11815;11816;11819;12825;13179;14114;16449;17260;17342;18024;18128;18600;19016;19017;19091;19252;19272;19274;19279;19281;20312;20315;20317;20319;20346;20349;20350;20354;20357;20359;20360;20361;20562;20927;21803;21814;21838;22415;22418;26456;29876;30948;50768;56306;56363;63953;66082;66214;72349;76893;77569;78771;101401;105352;107351;107831;114886;140571;208177;234593;243362	ENSMUSG00000002985;ENSMUSG00000022018;ENSMUSG00000016128;ENSMUSG00000052920;ENSMUSG00000037736;ENSMUSG00000035158;ENSMUSG00000026923;ENSMUSG00000015839;ENSMUSG00000030022;ENSMUSG00000000440;ENSMUSG00000021596;ENSMUSG00000020151;ENSMUSG00000040136;ENSMUSG00000042429;ENSMUSG00000003518;ENSMUSG00000024190;ENSMUSG00000038264;ENSMUSG00000053141;ENSMUSG00000032702;ENSMUSG00000027276;ENSMUSG00000005583;…	Apoe;Rgcc;Stard13;Prkg1;Limch1;Mitf;Notch1;Nfe2l2;Adamts9;Pparg;Mctp1;Ptprr;Abcc8;Adora1;Dusp3;Dusp1;Sema7a;Ptprt;Kank1;Jag1;Mef2c;Tgfb1;Ppargc1a;Dusp10;Adgrb1;Abhd6;Thy1;Sema6b;Cygb;Cx3cl1;Col3a1;Dcn;Cxcl12;Dlc1;Tgfbr3;Fbln1;Phldb2;Serpinf1;Wnt5a;Nr2f2;Fam60a;Sema3f;Apod;Padi2;Bin1;Sema4d;Cers2;Plxnb3;Tmeff2;Dusp22;Clic4;Ptprk;Slit1;Sema5b;Sfrp2;Wnt3;Sema3a;Ptprm;Sema3e;Ndrg4;Sema4g;Adam15;Sema6c
all	BiologicalProcess	GO:0021953	central nervous system neuron differentiation	http://amigo.geneontology.org/amigo/term/GO:0021953	138	48	28.11396648044693	1.7073364597408789	5.050071540879664e-5	7.204881423141094e-4	11444;11941;12227;12286;12404;12552;13813;13838;14028;14182;14633;15205;15208;15904;16869;16873;16917;18032;18187;18227;18505;18508;18509;19130;19206;20266;20319;20346;20689;21367;21418;22415;22418;24136;50913;58234;59058;67102;72393;77630;80297;94222;110648;170758;212712;243743;244667;269610	ENSMUSG00000021379;ENSMUSG00000004872;ENSMUSG00000018698;ENSMUSG00000005045;ENSMUSG00000025969;ENSMUSG00000029595;ENSMUSG00000019194;ENSMUSG00000030302;ENSMUSG00000031654;ENSMUSG00000022623;ENSMUSG00000011751;ENSMUSG00000027168;ENSMUSG00000038331;ENSMUSG00000031565;ENSMUSG00000022528;ENSMUSG00000021466;ENSMUSG00000024565;ENSMUSG00000029765;ENSMUSG00000026686;ENSMUSG00000025128;ENSMUSG00000035456;…	Id4;Pax3;Lhx1;Chd5;Nrp2;Lhx5;Scn1b;Atp2b2;Cbln1;Shank3;Sptbn4;Pax6;Satb2;Fgfr1;Hes1;Ptch1;Sall3;Plxna4;Lmx1a;Bhlhe22;Prdm8;Faim2;Chrnb2;Tfap2a;Nr4a2;Evx1;Wnt5a;Hes5;Olig3;Btg2;Olig2;Disc1;Cntn2;D16Ertd472e;Zeb2;Nfix;Prox1;Lmx1b;Gli2;Sfrp2;Wnt3;Pax7;Epha4;Sema3a;Cdh11;Cacna1a;Rac3;Eomes
all	BiologicalProcess	GO:0001763	morphogenesis of a branching structure	http://amigo.geneontology.org/amigo/term/GO:0001763	153	52	31.169832402234636	1.668279743341578	5.0795996329622284e-5	7.204881423141094e-4	12505;12614;12767;12817;12826;12977;13036;13383;13617;14025;14048;14164;14182;14633;15245;16000;16772;16842;16869;17702;18128;18504;18510;18590;18654;19130;19206;20315;20319;20346;20349;20496;20665;20681;20682;21803;21813;21923;22061;22339;22418;22601;24063;24064;29876;64138;66725;77767;98711;104156;114249;239405	ENSMUSG00000036585;ENSMUSG00000028364;ENSMUSG00000000567;ENSMUSG00000013089;ENSMUSG00000022114;ENSMUSG00000023951;ENSMUSG00000026923;ENSMUSG00000005087;ENSMUSG00000024176;ENSMUSG00000036273;ENSMUSG00000014599;ENSMUSG00000018698;ENSMUSG00000004791;ENSMUSG00000031565;ENSMUSG00000021466;ENSMUSG00000053110;ENSMUSG00000040998;ENSMUSG00000037211;ENSMUSG00000032440;ENSMUSG00000020053;ENSMUSG00000032359;…	Fgf1;Tnc;Sox9;Etv5;Spry2;Vegfa;Notch1;Cd44;Sox8;Lrrk2;Csf1;Lhx1;Pgf;Fgfr1;Ptch1;Yap1;Npnt;Spry1;Tgfbr2;Igf1;Ctsh;Ctsz;Tgfb1;Pax2;Cxcl12;Col4a1;Col13a1;Eya1;Lama1;Wnt5a;Lef1;Rdh10;Ednra;Trp63;Pax8;Sox10;Ermn;Slc12a2;Hhip;Prox1;Dlg1;Pdgfa;Clic4;Cxcr4;Gli2;Sfrp2;Celsr1;Msx2;Sema3a;Bcl11a;Sema3e;Rspo2
all	BiologicalProcess	GO:0071241	cellular response to inorganic substance	http://amigo.geneontology.org/amigo/term/GO:0071241	127	45	25.872998137802607	1.7392649958974506	5.152801017804798e-5	7.204881423141094e-4	11513;11514;11747;12010;12161;13430;13605;13649;14268;14654;14811;15902;16485;16510;16527;17260;18164;19016;19017;19141;19415;20190;20317;20980;20983;21418;22418;29876;54524;56458;60510;65973;66725;74020;98396;108079;110304;211232;227753;237213;240058;268345;268697;320404;432530	ENSMUSG00000038855;ENSMUSG00000020122;ENSMUSG00000044167;ENSMUSG00000027712;ENSMUSG00000000440;ENSMUSG00000036273;ENSMUSG00000024261;ENSMUSG00000059003;ENSMUSG00000058248;ENSMUSG00000062542;ENSMUSG00000047976;ENSMUSG00000026452;ENSMUSG00000025582;ENSMUSG00000049265;ENSMUSG00000027699;ENSMUSG00000041431;ENSMUSG00000022376;ENSMUSG00000005583;ENSMUSG00000021190;ENSMUSG00000060802;ENSMUSG00000031659;…	Itpkb;Egfr;Foxo1;Anxa5;Pparg;Lrrk2;Syt4;Grin2a;Kcnh1;Syt9;Kcna1;Syt2;Nptx1;Kcnk3;Ect2;Ccnb1;Adcy8;Mef2c;Lgmn;B2m;Adcy7;Ppargc1a;Glra2;Adcy1;Tfap2a;Cpne5;Bmp6;Fn1;Serpinf1;Wnt5a;Slc41a1;Gsn;Clic4;Dnm2;Rasal1;Kcnc2;Glra1;Cpne9;Id2;Ryr1;Cpne4;Asph;Prkaa2;Glra3;Syt6
all	BiologicalProcess	GO:0031016	pancreas development	http://amigo.geneontology.org/amigo/term/GO:0031016	54	24	11.001117318435755	2.1815965874466787	5.276737624471117e-5	7.250965321902552e-4	11865;12160;12161;12571;12759;13388;15205;16000;16952;17536;18012;18504;18508;19130;19213;19378;20682;22418;22773;51938;53626;68151;225631;100039795	ENSMUSG00000022037;ENSMUSG00000000567;ENSMUSG00000027168;ENSMUSG00000068154;ENSMUSG00000034701;ENSMUSG00000040274;ENSMUSG00000022528;ENSMUSG00000040612;ENSMUSG00000027210;ENSMUSG00000020053;ENSMUSG00000004231;ENSMUSG00000045991;ENSMUSG00000039004;ENSMUSG00000013584;ENSMUSG00000032179;ENSMUSG00000024659;ENSMUSG00000021994;ENSMUSG00000014773;ENSMUSG00000028173;ENSMUSG00000010175;ENSMUSG00000067860;…	Clu;Sox9;Pax6;Insm1;Neurod1;Cdk6;Hes1;Ildr2;Meis2;Igf1;Pax2;Onecut2;Bmp6;Aldh1a2;Bmp5;Anxa1;Wnt5a;Dll1;Wls;Prox1;Zic3;Arntl;Ccdc39;Ptf1a
all	BiologicalProcess	GO:0030323	respiratory tube development	http://amigo.geneontology.org/amigo/term/GO:0030323	146	50	29.743761638733705	1.6810247677243244	5.6334288804471555e-5	7.579771514528765e-4	12614;13036;13649;13819;14164;14180;14182;14633;14726;15205;15245;15473;16000;16400;16772;17158;18128;18590;18596;19130;19165;19339;19378;20666;20682;20692;20787;21813;21834;21923;22339;22418;22422;22601;22773;24063;24064;26570;51938;64138;72007;74123;74155;74318;98711;114142;216725;239405;243931;319939	ENSMUSG00000027737;ENSMUSG00000059325;ENSMUSG00000018593;ENSMUSG00000021779;ENSMUSG00000020122;ENSMUSG00000024620;ENSMUSG00000036585;ENSMUSG00000028364;ENSMUSG00000000567;ENSMUSG00000022114;ENSMUSG00000023951;ENSMUSG00000020538;ENSMUSG00000026923;ENSMUSG00000022323;ENSMUSG00000024140;ENSMUSG00000021974;ENSMUSG00000039286;ENSMUSG00000031565;ENSMUSG00000022528;ENSMUSG00000053110;ENSMUSG00000037211;…	Slc7a11;Hopx;Sparc;Thrb;Egfr;Pdgfrb;Fgf1;Tnc;Sox9;Spry2;Vegfa;Srebf1;Notch1;Rida;Epas1;Fgf9;Fndc3b;Fgfr1;Hes1;Yap1;Spry1;Tgfbr2;Igf1;Ctsh;Ctsz;Adamts2;Rab3a;Itga3;Tshz3;Sox11;Aldh1a2;Lama1;Wnt5a;Rdh10;Tns3;Hhip;Prox1;Pdgfa;Errfi1;Gli2;Pdpn;Celsr1;Zic3;Foxp2;Foxp4;Wnt7b;Man2a1;Psen2;Ccdc39;Rspo2
all	BiologicalProcess	GO:0003013	circulatory system process	http://amigo.geneontology.org/amigo/term/GO:0003013	267	81	54.39441340782123	1.4891235133414127	5.718649383668062e-5	7.579771514528765e-4	11516;11539;11549;11816;11819;11928;11931;12287;12289;12291;12767;12801;12843;13057;13383;13388;13400;13617;13618;13649;13731;13819;13850;14247;14456;14609;14629;14678;15200;15214;15902;16531;17127;17130;17131;17246;17970;18125;18159;18389;19013;19016;19091;19165;19274;20193;20266;20312;20346;20510;20787;21391;21803;21808;21814;21834;22339;22340;22601;23945;30948;53419;54352;54409;56188;56808;673…	ENSMUSG00000002985;ENSMUSG00000007097;ENSMUSG00000026424;ENSMUSG00000050953;ENSMUSG00000022122;ENSMUSG00000045875;ENSMUSG00000059325;ENSMUSG00000054477;ENSMUSG00000038473;ENSMUSG00000021779;ENSMUSG00000052920;ENSMUSG00000020122;ENSMUSG00000036570;ENSMUSG00000023951;ENSMUSG00000031755;ENSMUSG00000027803;ENSMUSG00000022383;ENSMUSG00000020538;ENSMUSG00000022040;ENSMUSG00000000440;ENSMUSG00000030409;…	Apoe;Atp1a2;Gpr37l1;Gja1;Ednrb;Adra1a;Hopx;Kcnn2;Nos1ap;Thrb;Prkg1;Egfr;Fxyd1;Vegfa;Bbs2;Wwtr1;Ppara;Srebf1;Ephx2;Pparg;Dmpk;Epas1;S100a1;Slc1a1;Atp1a1;Scn1b;Mgll;Sptbn4;Dusp5;Scn2b;Adora1;Adcyap1;Tgfb2;Yap1;Hey2;Cyba;Irx5;Fli1;Tbxas1;Gas6;Tgfb1;Ncf2;Cacna1d;Atp1b1;Cnr1;Cacna2d2;Nos1;Cx3cl1;Nppc;Scn3b;Col1a2;Tgfbr3;Nr2f2;Ednra;Ramp2;Ece1;Emp2;Dll1;Smad3;Smad7;Gnai2;Smad6;Dock5;Bin1;Mdm2;Dlg1;Gclc…
all	BiologicalProcess	GO:0071772	response to BMP	http://amigo.geneontology.org/amigo/term/GO:0071772	95	36	19.353817504655495	1.8600981429808523	5.801330770216495e-5	7.579771514528765e-4	12160;12161;12167;12824;14118;14313;14725;15205;15208;16400;16842;17130;17131;17702;18128;18129;20319;20482;20666;20682;21416;21419;21814;22057;22418;55994;56213;68799;71973;207667;211739;228357;229285;239337;241324;244058	ENSMUSG00000052430;ENSMUSG00000024985;ENSMUSG00000000567;ENSMUSG00000027878;ENSMUSG00000026923;ENSMUSG00000036580;ENSMUSG00000027796;ENSMUSG00000037573;ENSMUSG00000048834;ENSMUSG00000070509;ENSMUSG00000022528;ENSMUSG00000025927;ENSMUSG00000022245;ENSMUSG00000001507;ENSMUSG00000063632;ENSMUSG00000047497;ENSMUSG00000039004;ENSMUSG00000032179;ENSMUSG00000029287;ENSMUSG00000021994;ENSMUSG00000027985;…	Bmpr1b;Tcf7l2;Sox9;Notch2;Notch1;Spg20;Smad9;Tob1;Vstm2a;Rgma;Hes1;Tfap2b;Skor1;Itga3;Sox11;Adamts12;Bmp6;Bmp5;Tgfbr3;Wnt5a;Lef1;Hes5;Skil;Smad7;Smad6;Rbpms2;Htra1;Lrp4;Lrp2;Crb2;Sfrp2;Fst;Msx2;Col2a1;Fbn1;Rgmb
all	BiologicalProcess	GO:0032102	negative regulation of response to external stimulus	http://amigo.geneontology.org/amigo/term/GO:0032102	181	59	36.874115456238364	1.6000383811245669	6.476844200486997e-5	8.325878754496996e-4	11513;11516;11539;11747;11815;11816;12505;13542;13838;14609;14810;16835;17127;18033;18128;18590;18600;19013;19016;19091;19252;20312;20317;20346;20349;20350;20354;20357;20359;20360;20361;20562;20720;20927;21788;21930;21960;22174;22230;22415;22418;26456;26874;27052;56213;63953;64339;65079;67378;72349;72565;72828;76893;102657;208177;230959;235041;237847;244058	ENSMUSG00000002985;ENSMUSG00000050953;ENSMUSG00000026249;ENSMUSG00000052920;ENSMUSG00000031755;ENSMUSG00000055782;ENSMUSG00000022383;ENSMUSG00000026923;ENSMUSG00000027712;ENSMUSG00000005087;ENSMUSG00000000440;ENSMUSG00000032020;ENSMUSG00000026959;ENSMUSG00000040136;ENSMUSG00000043811;ENSMUSG00000042429;ENSMUSG00000003518;ENSMUSG00000024190;ENSMUSG00000024256;ENSMUSG00000038264;ENSMUSG00000070509;…	Apoe;Gja1;Serpine2;Prkg1;Bbs2;Abcd2;Ppara;Notch1;Anxa5;Cd44;Pparg;Ubash3b;Grin1;Abcc8;Rtn4r;Adora1;Dusp3;Dusp1;Adcyap1;Sema7a;Rgma;Aoah;Adcy7;Tnr;Ajap1;Dusp10;Sema6b;Fndc4;Cx3cl1;Dvl1;Phldb2;Serpinf1;Kank2;Uaca;Wnt5a;Tfpi;Smad3;Sema3f;Apod;Htra1;Padi2;Tnfaip6;Sema4d;Cers2;Tyro3;Pdgfa;Nfkb1;Ldlr;Ufd1;Slit1;Sema5b;Wnt3;Epha4;Sema3a;Rtn4rl1;Sema3e;Cd276;Sema4g;Sema6c
all	BiologicalProcess	GO:0007162	negative regulation of cell adhesion	http://amigo.geneontology.org/amigo/term/GO:0007162	155	52	31.577281191806332	1.6467535531049124	7.494154259291008e-5	9.480699912150687e-4	11490;11815;11856;12505;12842;13131;13383;13508;13867;14114;14357;16449;16777;16842;16852;16952;17131;17196;18128;18606;18845;19013;19091;19247;19252;19283;19684;20315;20349;20354;20720;20947;20971;21803;21923;21960;22339;50768;66214;67374;72349;72828;102657;105352;107351;140570;140571;170823;208177;230959;235611;243743	ENSMUSG00000022018;ENSMUSG00000017009;ENSMUSG00000068748;ENSMUSG00000026249;ENSMUSG00000052920;ENSMUSG00000053062;ENSMUSG00000028364;ENSMUSG00000053646;ENSMUSG00000023951;ENSMUSG00000022383;ENSMUSG00000026923;ENSMUSG00000005087;ENSMUSG00000032020;ENSMUSG00000003518;ENSMUSG00000024190;ENSMUSG00000036606;ENSMUSG00000032702;ENSMUSG00000027276;ENSMUSG00000029765;ENSMUSG00000002603;ENSMUSG00000015829;…	Rgcc;Sdc4;Ptprz1;Serpine2;Prkg1;Jam2;Tnc;Plxnb1;Vegfa;Ppara;Notch1;Cd44;Ubash3b;Dusp3;Dusp1;Plxnb2;Kank1;Jag1;Plxna4;Tgfb1;Tnr;Ajap1;Dtx1;Col1a1;Cxcl12;Dlc1;Arhgap6;Lamb1;Anxa1;Fbln1;Lgals1;Phldb2;Lef1;Swap70;Smad7;Apod;Enpp2;Mbp;Erbb3;Sema4d;Plxnb3;Dusp22;Dlg1;Rdx;Ptpn11;Dab1;Sema3e;Dscam;Glmn;Cd276;Adam15;Plxna2
all	BiologicalProcess	GO:0010959	regulation of metal ion transport	http://amigo.geneontology.org/amigo/term/GO:0010959	237	73	48.28268156424581	1.511929280540578	7.69418012349643e-5	9.581658685041648e-4	11516;11517;11539;11928;11931;11932;11941;12010;12286;12287;12289;12291;12322;12767;13057;13383;13400;13430;13617;14609;14678;14697;14810;15205;16000;16150;16170;16438;16485;16497;16502;17096;18125;18389;18439;18596;18626;18760;19091;19229;20193;20266;20312;20315;20393;20720;20866;20927;21803;21808;21838;22068;22629;22782;26557;30948;56188;65973;70729;72821;72828;73389;80297;80334;80708;80982;986…	ENSMUSG00000007097;ENSMUSG00000050953;ENSMUSG00000041329;ENSMUSG00000002688;ENSMUSG00000038473;ENSMUSG00000026249;ENSMUSG00000052920;ENSMUSG00000024620;ENSMUSG00000036570;ENSMUSG00000074259;ENSMUSG00000020893;ENSMUSG00000030409;ENSMUSG00000044080;ENSMUSG00000037434;ENSMUSG00000001741;ENSMUSG00000033161;ENSMUSG00000058975;ENSMUSG00000019194;ENSMUSG00000030302;ENSMUSG00000032020;ENSMUSG00000026959;…	Atp1a2;Gja1;Atp1b2;Prkd1;Nos1ap;Serpine2;Prkg1;Pdgfrb;Fxyd1;Gramd2;Per1;Dmpk;S100a1;Slc30a1;Il16;Atp1a1;Kcnc1;Scn1b;Atp2b2;Ubash3b;Grin1;Kcnip4;Kcna1;Sptbn4;Abcc8;Scn2b;Adora1;Adcyap1;Cemip;Tgfb2;Hes1;Adcyap1r1;Cyba;Lyn;B2m;Igf1;Plcg2;Ptk2b;Tgfb1;Cacna1d;Atp1b1;Sgk1;Lrrc38;Nos1;Gnb5;Thy1;Trpc6;Cx3cl1;Scn3b;Camk2a;Cxcl12;Ednra;Gnai2;P2rx7;Bin1;Dlg1;Dnm2;Hbp1;Ikbkb;Pacsin3;Kcnc2;Cxcr4;Itpr1;Cacna1g…
all	BiologicalProcess	GO:0055123	digestive system development	http://amigo.geneontology.org/amigo/term/GO:0055123	93	35	18.9463687150838	1.8473196909830747	8.622935905977513e-5	0.001057304602625243	12808;12825;13131;13618;13649;14180;14633;15205;15902;16000;16403;16590;17127;18128;18590;19213;19378;20319;20665;20666;21416;21803;21808;21813;22061;22418;22773;29816;51938;54635;68151;71973;74123;218772;268697	ENSMUSG00000022122;ENSMUSG00000024985;ENSMUSG00000020122;ENSMUSG00000026923;ENSMUSG00000021974;ENSMUSG00000028019;ENSMUSG00000041431;ENSMUSG00000039239;ENSMUSG00000027111;ENSMUSG00000022528;ENSMUSG00000032440;ENSMUSG00000020053;ENSMUSG00000002603;ENSMUSG00000005672;ENSMUSG00000063632;ENSMUSG00000026043;ENSMUSG00000013584;ENSMUSG00000017491;ENSMUSG00000021994;ENSMUSG00000022510;ENSMUSG00000032402;…	Ednrb;Tcf7l2;Egfr;Notch1;Fgf9;Pdgfc;Ccnb1;Tgfb2;Itga6;Hes1;Tgfbr2;Igf1;Tgfb1;Kit;Sox11;Col3a1;Aldh1a2;Rarb;Wnt5a;Trp63;Smad3;Wls;Rbpms2;Sox10;Cobl;Hip1r;Pdgfa;Gli2;Sfrp2;Zic3;Foxp4;Id2;Dab1;Ccdc39;Ptf1a
all	BiologicalProcess	GO:0048545	response to steroid hormone	http://amigo.geneontology.org/amigo/term/GO:0048545	207	65	42.17094972067039	1.541345415043849	1.0015875763902393e-4	0.0011944564641404828	11516;11819;11865;11928;12064;12091;12161;12192;12193;12583;12842;12952;13057;13132;13649;13864;14718;16000;16008;16531;16842;16952;17246;18039;18124;18128;18145;18213;18227;18600;18626;19013;19016;19252;20317;20393;20564;20604;20665;20692;20750;20787;21788;21803;21808;21813;21834;22061;22601;22629;26380;56338;56458;67731;74155;77128;94180;97165;98660;109593;109731;170826;218772;235041;353187	ENSMUSG00000007097;ENSMUSG00000032281;ENSMUSG00000018593;ENSMUSG00000021779;ENSMUSG00000020122;ENSMUSG00000044167;ENSMUSG00000021775;ENSMUSG00000022383;ENSMUSG00000020893;ENSMUSG00000020538;ENSMUSG00000026923;ENSMUSG00000040147;ENSMUSG00000000440;ENSMUSG00000056427;ENSMUSG00000033161;ENSMUSG00000033871;ENSMUSG00000048482;ENSMUSG00000024190;ENSMUSG00000024256;ENSMUSG00000021127;ENSMUSG00000039239;…	Atp1a2;Acsbg1;Sparc;Thrb;Egfr;Foxo1;Nr1d2;Ppara;Per1;Srebf1;Notch1;Maob;Pparg;Slit3;Atp1a1;Ppargc1b;Bdnf;Dusp1;Adcyap1;Zfp36l1;Tgfb2;Yap1;Zfp36l2;Cdo1;Cyba;Lmo3;Tgfbr2;Spp1;Txnip;Igf1;Dab2;Tgfb1;Sgk1;Got1;Sst;Nr4a2;Nr4a3;Col1a1;Bmp6;Anxa1;Serpinf1;Kank2;Rarb;Nr2f2;Lef1;Tfpi;Igfbp2;Trp63;Hmgb2;Nr2f6;Sox10;Padi2;Fbxo32;Npc1;Mdm2;Crebrf;Errfi1;Esrrb;Nefl;Arntl;Kcnma1;Ntrk3;Glb1;Cry1;Ywhah
all	BiologicalProcess	GO:0072089	stem cell proliferation	http://amigo.geneontology.org/amigo/term/GO:0072089	83	32	16.909124767225325	1.8924693288694083	1.0041227490265037e-4	0.0011944564641404828	12064;12192;12316;14013;14114;14182;15245;15904;16485;16800;16842;17311;18128;18508;20312;20319;20665;20666;21678;21803;22339;22415;22418;22601;26934;66725;67203;72504;97165;140570;244667;407821	ENSMUSG00000021379;ENSMUSG00000023951;ENSMUSG00000026923;ENSMUSG00000036273;ENSMUSG00000047976;ENSMUSG00000048482;ENSMUSG00000027168;ENSMUSG00000036606;ENSMUSG00000033952;ENSMUSG00000023015;ENSMUSG00000021127;ENSMUSG00000031565;ENSMUSG00000053110;ENSMUSG00000002249;ENSMUSG00000002603;ENSMUSG00000031778;ENSMUSG00000063632;ENSMUSG00000006369;ENSMUSG00000021994;ENSMUSG00000027985;ENSMUSG00000054717;…	Id4;Vegfa;Notch1;Lrrk2;Kcna1;Bdnf;Pax6;Plxnb2;Aspm;Racgap1;Zfp36l1;Fgfr1;Yap1;Tead3;Tgfb1;Cx3cl1;Sox11;Fbln1;Wnt5a;Lef1;Hmgb2;Sox10;Disc1;Hhip;Nde1;Arhgef2;Znrf3;Sfrp2;Wnt3;Mecom;Kitl;Taf4b
all	BiologicalProcess	GO:0030856	regulation of epithelial cell differentiation	http://amigo.geneontology.org/amigo/term/GO:0030856	73	29	14.871880819366853	1.9499887305602164	1.127587807152608e-4	0.001321599238677395	11865;12161;12192;13388;15205;15208;15214;16150;16449;16869;16918;17702;18128;18504;18508;18510;18755;19126;19206;20682;21808;22061;22339;22601;24136;74123;74155;97064;230959	ENSMUSG00000000567;ENSMUSG00000023951;ENSMUSG00000027803;ENSMUSG00000026923;ENSMUSG00000018698;ENSMUSG00000027168;ENSMUSG00000021127;ENSMUSG00000039239;ENSMUSG00000022528;ENSMUSG00000021466;ENSMUSG00000053110;ENSMUSG00000019789;ENSMUSG00000027276;ENSMUSG00000004231;ENSMUSG00000039546;ENSMUSG00000039004;ENSMUSG00000022510;ENSMUSG00000014773;ENSMUSG00000048001;ENSMUSG00000029086;ENSMUSG00000028654;…	Sox9;Vegfa;Wwtr1;Notch1;Lhx1;Pax6;Zfp36l1;Tgfb2;Hes1;Ptch1;Yap1;Hey2;Jag1;Pax2;Ajap1;Bmp6;Trp63;Dll1;Hes5;Prom1;Mycl;Pax8;Zeb2;Errfi1;Ikbkb;Msx2;Foxp4;Arntl;Prkch
all	BiologicalProcess	GO:0050803	regulation of synapse structure or activity	http://amigo.geneontology.org/amigo/term/GO:0050803	194	61	39.522532588454375	1.543423358902354	1.5553378010713104e-4	0.0017965278658751223	11444;11816;12064;12323;12404;13400;13430;13838;14735;14810;16180;16981;17260;18164;18187;18208;18213;19281;19699;20350;20562;20692;22418;26570;30785;53972;56376;56508;58234;60367;66725;66860;68942;69137;75409;93842;104156;107831;108100;216028;216831;217480;225875;226016;227580;228357;232370;238205;239027;241638;241770;242662;243547;244667;245446;319476;319613;333605;378937;380702;433485	ENSMUSG00000002985;ENSMUSG00000027737;ENSMUSG00000018593;ENSMUSG00000028273;ENSMUSG00000013089;ENSMUSG00000036273;ENSMUSG00000030409;ENSMUSG00000025969;ENSMUSG00000049044;ENSMUSG00000042846;ENSMUSG00000042453;ENSMUSG00000026959;ENSMUSG00000031654;ENSMUSG00000025582;ENSMUSG00000022623;ENSMUSG00000008153;ENSMUSG00000046699;ENSMUSG00000048482;ENSMUSG00000020902;ENSMUSG00000053141;ENSMUSG00000049630;…	Apoe;Slc7a11;Sparc;Pdlim5;Etv5;Lrrk2;Dmpk;Nrp2;Rapgef4;Lrrtm3;Reln;Grin1;Cbln1;Nptx1;Shank3;Clstn3;Slitrk4;Bdnf;Ntn1;Ptprt;C1ql3;Mef2c;Syndig1;Frmpd4;Adgrb1;Lrtm1;Lzts3;Lrrc24;Chrnb2;Vstm5;Wnt5a;Tanc1;Sema3f;Igsf9;Disc1;Il1rap;Arhgap22;Abhd17b;Dnm2;Slit1;Lrp4;Gpc4;Epha4;Chmp2b;Il1rapl2;Slitrk5;Lrfn5;Cttnbp2;Shisa6;Camk2b;Ntrk3;Grip2;Sybu;Dgkb;Lrrn3;Arhgap44;Ngef;Rims3;Rims4;Lrfn4;Baiap2
all	BiologicalProcess	GO:0007626	locomotory behavior	http://amigo.geneontology.org/amigo/term/GO:0007626	163	53	33.20707635009311	1.596045356153475	1.6109385340534743e-4	0.0018341685880580274	11444;11496;11514;11816;11941;11994;12286;12287;12307;12614;12799;13131;13508;13643;13798;13838;13860;14415;14654;14658;14763;14810;14811;14816;15902;16513;16531;16917;18143;18145;18227;18389;18858;19699;20315;20370;21367;21916;21960;53376;53901;58234;64297;66725;74018;80297;98660;104156;109294;110648;140477;224129;268980	ENSMUSG00000002985;ENSMUSG00000007097;ENSMUSG00000048960;ENSMUSG00000044708;ENSMUSG00000008734;ENSMUSG00000013089;ENSMUSG00000018217;ENSMUSG00000036273;ENSMUSG00000032010;ENSMUSG00000028707;ENSMUSG00000059003;ENSMUSG00000019828;ENSMUSG00000026024;ENSMUSG00000030302;ENSMUSG00000028328;ENSMUSG00000042453;ENSMUSG00000026959;ENSMUSG00000040537;ENSMUSG00000022623;ENSMUSG00000011751;ENSMUSG00000015766;…	Apoe;Atp1a2;Prex2;Kcnj10;Gprc5b;Etv5;Pmp22;Lrrk2;Usp2;Dmbx1;Grin2a;Grm1;Als2;Atp2b2;Tmod1;Reln;Grin1;Adam22;Shank3;Sptbn4;Eps8;Adcy8;Lmx1a;Gad1;Tnr;Rcan2;Sez6;Glrb;Npas2;Chrnb2;Nr4a2;Efnb3;Cxcl12;Pcdh15;Gpr37;Cnp;Cntn2;Npc1;Strn;Adcy5;Lmx1b;En1;Glra1;Celsr1;Epha4;Calb1;Id2;Kcnma1;Dab1;Dscam;Cacna1a;Cacna1b;Oprl1
all	BiologicalProcess	GO:0048483	autonomic nervous system development	http://amigo.geneontology.org/amigo/term/GO:0048483	29	15	5.908007448789572	2.538927062976738	1.7107594045295826e-4	0.0019203876695916581	13617;13618;14268;15205;18187;20346;20350;20665;20666;20681;21418;21419;22061;53626;243743	ENSMUSG00000022122;ENSMUSG00000024176;ENSMUSG00000025969;ENSMUSG00000068154;ENSMUSG00000022528;ENSMUSG00000029765;ENSMUSG00000025927;ENSMUSG00000021359;ENSMUSG00000063632;ENSMUSG00000026193;ENSMUSG00000031616;ENSMUSG00000022510;ENSMUSG00000034684;ENSMUSG00000033006;ENSMUSG00000028883	Ednrb;Sox8;Nrp2;Insm1;Hes1;Plxna4;Tfap2b;Tfap2a;Sox11;Fn1;Ednra;Trp63;Sema3f;Sox10;Sema3a
all	BiologicalProcess	GO:0072503	cellular divalent inorganic cation homeostasis	http://amigo.geneontology.org/amigo/term/GO:0072503	267	79	54.39441340782123	1.4523550315305136	1.7549427388674488e-4	0.001934285687943137	11514;11516;11517;11539;11549;11747;11816;11931;11941;12286;12287;12289;12291;12307;12308;12767;12801;13057;13400;13609;13617;13618;14299;14609;14718;14745;14799;14810;14811;14813;14816;16195;16410;16438;16439;16510;16527;17096;17127;18125;18389;18439;18760;19091;19165;19229;19293;20190;20312;20866;20947;21803;21808;21838;22068;22418;22782;22785;51800;56188;57339;65973;68027;72244;72828;76376;809…	ENSMUSG00000002985;ENSMUSG00000007097;ENSMUSG00000050953;ENSMUSG00000030287;ENSMUSG00000022122;ENSMUSG00000045875;ENSMUSG00000002688;ENSMUSG00000038094;ENSMUSG00000052920;ENSMUSG00000045092;ENSMUSG00000032741;ENSMUSG00000036570;ENSMUSG00000027712;ENSMUSG00000030409;ENSMUSG00000037434;ENSMUSG00000059003;ENSMUSG00000020734;ENSMUSG00000019828;ENSMUSG00000030302;ENSMUSG00000032020;ENSMUSG00000058248;…	Apoe;Atp1a2;Gja1;Itpr2;Ednrb;Adra1a;Prkd1;Atp13a4;Prkg1;S1pr1;Tpcn1;Fxyd1;Anxa5;Dmpk;Slc30a1;Grin2a;Grin2c;Grm1;Atp2b2;Ubash3b;Kcnh1;Grin1;Atp2b3;Kcnk3;Jph1;Calb2;Cacna1i;Adora1;Adcyap1;Cemip;Tgfb2;Adcy8;Adcyap1r1;Cyba;Lyn;Plcg2;Ptk2b;Tgfb1;Inpp4b;Cacna1d;Atp1b1;Slc24a2;Cnr1;Slc8a3;Nos1;Pvalb;Ncs1;Thy1;Got1;Trpc6;Cx3cl1;Slc30a4;Lpar1;Wnt5a;Slc41a1;Ednra;Il6st;Swap70;Smad3;Disc1;P2rx7;Adcy5;Itgav;…
all	BiologicalProcess	GO:0055074	calcium ion homeostasis	http://amigo.geneontology.org/amigo/term/GO:0055074	263	78	53.57951582867784	1.4557802323075746	1.7716794883293474e-4	0.001934285687943137	11514;11516;11517;11539;11549;11747;11816;11931;11941;12286;12287;12289;12291;12307;12308;12767;12801;13057;13400;13609;13617;13618;14299;14609;14718;14745;14799;14810;14811;14813;14816;16195;16410;16438;16439;16510;16527;17096;17127;18125;18389;18439;18760;19091;19165;19229;19293;20190;20312;20866;20947;21419;21803;21808;21838;22068;22418;22782;51800;56188;57339;65973;68027;72244;72828;76376;809…	ENSMUSG00000002985;ENSMUSG00000007097;ENSMUSG00000050953;ENSMUSG00000030287;ENSMUSG00000022122;ENSMUSG00000045875;ENSMUSG00000002688;ENSMUSG00000038094;ENSMUSG00000052920;ENSMUSG00000045092;ENSMUSG00000032741;ENSMUSG00000036570;ENSMUSG00000027712;ENSMUSG00000030409;ENSMUSG00000037434;ENSMUSG00000059003;ENSMUSG00000020734;ENSMUSG00000019828;ENSMUSG00000030302;ENSMUSG00000032020;ENSMUSG00000058248;…	Apoe;Atp1a2;Gja1;Itpr2;Ednrb;Adra1a;Prkd1;Atp13a4;Prkg1;S1pr1;Tpcn1;Fxyd1;Anxa5;Dmpk;Slc30a1;Grin2a;Grin2c;Grm1;Atp2b2;Ubash3b;Kcnh1;Grin1;Atp2b3;Kcnk3;Jph1;Calb2;Cacna1i;Adora1;Adcyap1;Cemip;Tgfb2;Adcy8;Adcyap1r1;Cyba;Lyn;Plcg2;Ptk2b;Tgfb1;Inpp4b;Cacna1d;Atp1b1;Slc24a2;Tfap2b;Cnr1;Slc8a3;Nos1;Pvalb;Ncs1;Thy1;Got1;Trpc6;Cx3cl1;Lpar1;Wnt5a;Ednra;Il6st;Swap70;Smad3;Disc1;P2rx7;Adcy5;Itgav;Cxcr4;Cal…
all	BiologicalProcess	GO:0040013	negative regulation of locomotion	http://amigo.geneontology.org/amigo/term/GO:0040013	203	63	41.356052141527	1.523356237786043	1.8479976028873413e-4	0.001990343364190826	11490;11539;11815;11816;11819;12825;13179;14114;16449;17260;17342;18024;18128;18600;19016;19017;19091;19252;19272;19274;19279;19281;20312;20315;20317;20319;20346;20349;20350;20354;20357;20359;20360;20361;20562;20927;21803;21814;21838;22415;22418;26456;29876;50768;56306;56363;63953;66082;66214;72349;76893;77569;78771;101401;105352;107351;107831;114886;140571;208177;217069;234593;243362	ENSMUSG00000002985;ENSMUSG00000022018;ENSMUSG00000016128;ENSMUSG00000052920;ENSMUSG00000037736;ENSMUSG00000035158;ENSMUSG00000026923;ENSMUSG00000015839;ENSMUSG00000030022;ENSMUSG00000000440;ENSMUSG00000021596;ENSMUSG00000020151;ENSMUSG00000040136;ENSMUSG00000042429;ENSMUSG00000003518;ENSMUSG00000024190;ENSMUSG00000038264;ENSMUSG00000053141;ENSMUSG00000032702;ENSMUSG00000027276;ENSMUSG00000005583;…	Apoe;Rgcc;Stard13;Prkg1;Limch1;Mitf;Notch1;Nfe2l2;Adamts9;Pparg;Mctp1;Ptprr;Abcc8;Adora1;Dusp3;Dusp1;Sema7a;Ptprt;Kank1;Jag1;Mef2c;Tgfb1;Ppargc1a;Dusp10;Adgrb1;Abhd6;Thy1;Sema6b;Cygb;Cx3cl1;Col3a1;Dcn;Cxcl12;Dlc1;Tgfbr3;Fbln1;Phldb2;Serpinf1;Wnt5a;Nr2f2;Trim25;Fam60a;Sema3f;Apod;Padi2;Sema4d;Cers2;Plxnb3;Tmeff2;Dusp22;Clic4;Ptprk;Slit1;Sema5b;Sfrp2;Wnt3;Sema3a;Ptprm;Sema3e;Ndrg4;Sema4g;Adam15;Sem…
all	BiologicalProcess	GO:0061053	somite development	http://amigo.geneontology.org/amigo/term/GO:0061053	58	24	11.816014897579144	2.0311416503813904	2.0691354641289017e-4	0.0021791708171260034	12808;13388;13389;15205;15208;16842;16848;16869;17127;18128;18505;18845;19165;19206;19378;20319;20666;20893;22418;24136;55927;76365;79362;241324	ENSMUSG00000029570;ENSMUSG00000004872;ENSMUSG00000026923;ENSMUSG00000030256;ENSMUSG00000030103;ENSMUSG00000018698;ENSMUSG00000022528;ENSMUSG00000021466;ENSMUSG00000063632;ENSMUSG00000032419;ENSMUSG00000013584;ENSMUSG00000021994;ENSMUSG00000027985;ENSMUSG00000014773;ENSMUSG00000048001;ENSMUSG00000067071;ENSMUSG00000032402;ENSMUSG00000003436;ENSMUSG00000020173;ENSMUSG00000026872;ENSMUSG00000035403;…	Lfng;Pax3;Notch1;Bhlhe41;Bhlhe40;Lhx1;Hes1;Ptch1;Sox11;Tbx18;Aldh1a2;Wnt5a;Lef1;Dll1;Hes5;Hes6;Smad3;Dll3;Cobl;Zeb2;Crb2;Sfrp2;Psen2;Plxna2
all	BiologicalProcess	GO:0021700	developmental maturation	http://amigo.geneontology.org/amigo/term/GO:0021700	184	58	37.485288640595904	1.5472736666401716	2.078004794248134e-4	0.0021791708171260034	12032;12286;12323;13609;13618;13819;13842;14025;14182;14609;14810;15205;15208;15902;16000;16531;17702;18039;18159;18227;18504;18858;18952;19016;19229;19339;19378;19699;20190;20354;20370;20665;20681;20878;20983;21367;21808;21827;22249;22339;22418;23829;26362;54352;66725;67141;72961;80297;170758;208898;230868;235611;243547;244667;268697;269116;319613;381293	ENSMUSG00000020486;ENSMUSG00000050953;ENSMUSG00000022122;ENSMUSG00000045092;ENSMUSG00000004892;ENSMUSG00000053646;ENSMUSG00000023951;ENSMUSG00000018217;ENSMUSG00000000440;ENSMUSG00000024176;ENSMUSG00000036273;ENSMUSG00000024140;ENSMUSG00000024261;ENSMUSG00000062151;ENSMUSG00000070570;ENSMUSG00000042453;ENSMUSG00000026959;ENSMUSG00000011751;ENSMUSG00000040972;ENSMUSG00000027496;ENSMUSG00000019773;…	Sept4;Gja1;Ednrb;S1pr1;Bcan;Plxnb1;Vegfa;Pmp22;Pparg;Sox8;Lrrk2;Epas1;Syt4;Unc13c;Slc17a7;Reln;Grin1;Sptbn4;Igsf21;Aurka;Fbxo5;Ccnb1;C1ql1;Tgfb2;Fgfr1;Hes1;Axl;Irx5;Igf1;Ptk2b;Pax2;Sez6;Rab3a;Epha8;Nppc;Nr4a2;Aldh1a2;Wnt5a;Hes5;Thbs3;Sox10;Disc1;Cntn2;Sema4d;Nfasc;Kif14;Msx2;Id2;Nefl;Kcnma1;Camk2b;Grip2;Sybu;Unc13b;Bcl11a;Ryr1;Cacna1a;Rac3
all	BiologicalProcess	GO:0050890	cognition	http://amigo.geneontology.org/amigo/term/GO:0050890	196	61	39.92998137802607	1.5276741409543708	2.1327104950974451e-4	0.0022074938501203427	11444;11514;11539;11816;12064;12227;12307;12801;13649;13798;14799;14810;14811;16000;16400;16497;16590;16777;16835;16917;17260;17536;17754;18508;19141;19165;19283;19699;20317;20393;20620;20927;20983;21367;21960;23829;26570;27403;53901;57138;58234;66673;66860;67092;68942;72961;76071;76376;98660;108073;110648;110893;114142;195208;211612;232333;234593;241226;268934;320127;432530	ENSMUSG00000002985;ENSMUSG00000007097;ENSMUSG00000027737;ENSMUSG00000068748;ENSMUSG00000030310;ENSMUSG00000020122;ENSMUSG00000041552;ENSMUSG00000024261;ENSMUSG00000063434;ENSMUSG00000063646;ENSMUSG00000063239;ENSMUSG00000059003;ENSMUSG00000070570;ENSMUSG00000042453;ENSMUSG00000026959;ENSMUSG00000022623;ENSMUSG00000040136;ENSMUSG00000017740;ENSMUSG00000042429;ENSMUSG00000048482;ENSMUSG00000027168;…	Apoe;Atp1a2;Slc7a11;Ptprz1;Slc6a1;Egfr;Ptchd1;Syt4;Sorcs3;Jakmip1;Grm4;Grin2a;Slc17a7;Reln;Grin1;Shank3;Abcc8;Slc12a5;Adora1;Bdnf;Pax6;C1ql1;Adcy8;Gatm;Meis2;Lmx1a;Plk2;Mef2c;Lgmn;Igf1;Tnr;Rcan2;Slc24a2;Cnr1;Sgk1;Slc8a3;Adcy1;Itga3;Chrnb2;Kit;Itga8;Lamb1;Serpinf1;Tanc1;Btg2;Cntn2;Map1a;Ldlr;Lmx1b;En1;Foxp2;Chmp2b;Calb1;Grm7;Kcnab1;Gria1;Dgki;Ndrg4;Dcdc2a;Psen2;Abca7
all	BiologicalProcess	GO:1905114	cell surface receptor signaling pathway involved in cell-cell signaling	http://amigo.geneontology.org/amigo/term/GO:1905114	344	97	70.08119180633147	1.3841088814251095	2.4247074666161605e-4	0.002477553654991128	11444;11539;11816;11865;12064;12316;12404;12505;12614;12842;13132;13400;13542;13649;14180;14633;14654;14658;14810;14811;14813;16400;16543;16842;17127;17260;17289;17342;18033;18128;18439;19229;19699;20312;20319;20370;20439;20665;20682;20907;21415;21416;22174;22249;22415;22418;22422;22601;24136;26362;26563;29811;50997;56332;56458;58234;64009;64297;66725;66743;68010;68151;68339;68588;72043;72125;729…	ENSMUSG00000002985;ENSMUSG00000004558;ENSMUSG00000014361;ENSMUSG00000008734;ENSMUSG00000024985;ENSMUSG00000040260;ENSMUSG00000020122;ENSMUSG00000055799;ENSMUSG00000000567;ENSMUSG00000021986;ENSMUSG00000044167;ENSMUSG00000027803;ENSMUSG00000035158;ENSMUSG00000026923;ENSMUSG00000005087;ENSMUSG00000020393;ENSMUSG00000036273;ENSMUSG00000030409;ENSMUSG00000024232;ENSMUSG00000024268;ENSMUSG00000006800;…	Apoe;Ndrg2;Mertk;Gprc5b;Tcf7l2;Daam2;Egfr;Tcf7l1;Sox9;Amer2;Foxo1;Wwtr1;Mitf;Notch1;Cd44;Kremen1;Lrrk2;Dmpk;Bambi;Celf4;Sulf2;Stx1a;Grin2a;Grin2c;Slc17a7;Syne1;Reln;Grin1;Cbln1;Shank3;Igsf9b;Fgf9;Adora1;Bdnf;Ror1;Aspm;Kank1;Yap1;Apcdd1;Mdfic;Axl;Lmx1a;Mef2c;Dab2;Ptk2b;Sez6;Glrb;Glra2;Itga3;Cx3cl1;Dvl1;Chrnb2;Col1a1;Tbx18;Bicc1;Prickle1;Wnt5a;Lef1;Nkd1;Smad3;Wls;Ccdc88c;Sox10;Disc1;P2rx7;Tspan12;C…
all	BiologicalProcess	GO:0043588	skin development	http://amigo.geneontology.org/amigo/term/GO:0043588	135	45	27.502793296089386	1.636197440585009	2.631314494685455e-4	0.002654629939575073	12192;12614;12825;12831;12832;12842;12843;13388;13649;14313;16400;16403;16826;16870;16952;17702;18128;18508;18590;18755;18991;19165;20190;20682;21415;21416;21418;21419;21808;22061;22418;22601;29820;29876;52609;56338;74155;75409;216725;228357;286940;320051;338521;380614;494504	ENSMUSG00000024985;ENSMUSG00000020122;ENSMUSG00000055799;ENSMUSG00000000567;ENSMUSG00000026923;ENSMUSG00000060548;ENSMUSG00000053411;ENSMUSG00000027168;ENSMUSG00000021127;ENSMUSG00000039239;ENSMUSG00000027111;ENSMUSG00000053110;ENSMUSG00000071847;ENSMUSG00000038393;ENSMUSG00000025927;ENSMUSG00000036545;ENSMUSG00000034584;ENSMUSG00000001507;ENSMUSG00000021359;ENSMUSG00000039706;ENSMUSG00000000247;…	Tcf7l2;Egfr;Tcf7l1;Sox9;Notch1;Tnfrsf19;Cbx7;Pax6;Zfp36l1;Tgfb2;Itga6;Yap1;Apcdd1;Txnip;Tfap2b;Adamts2;Exph5;Itga3;Tfap2a;Ldb2;Lhx2;Pou3f1;Col3a1;Col1a1;Col1a2;Col5a2;Col5a1;Anxa1;Wnt5a;Trp63;Dll1;Fa2h;Pdgfa;Clic4;Errfi1;Flnb;Lrp4;Intu;Celsr1;Fst;Msx2;Slitrk5;Ryr1;Psen2;Prkch
all	BiologicalProcess	GO:0050919	negative chemotaxis	http://amigo.geneontology.org/amigo/term/GO:0050919	33	16	6.722905027932961	2.3799235499418314	2.750821204615672e-4	0.0027405056250983635	16410;18187;18590;20346;20349;20350;20354;20357;20359;20360;20361;20562;20564;22418;26456;243743	ENSMUSG00000025969;ENSMUSG00000056427;ENSMUSG00000038264;ENSMUSG00000029765;ENSMUSG00000001227;ENSMUSG00000021994;ENSMUSG00000034684;ENSMUSG00000021451;ENSMUSG00000025856;ENSMUSG00000027087;ENSMUSG00000025020;ENSMUSG00000052133;ENSMUSG00000028883;ENSMUSG00000063531;ENSMUSG00000025207;ENSMUSG00000038777	Nrp2;Slit3;Sema7a;Plxna4;Sema6b;Wnt5a;Sema3f;Sema4d;Pdgfa;Itgav;Slit1;Sema5b;Sema3a;Sema3e;Sema4g;Sema6c
all	BiologicalProcess	GO:0048532	anatomical structure arrangement	http://amigo.geneontology.org/amigo/term/GO:0048532	16	10	3.259590316573557	3.067870201096892	2.8598422046366423e-4	0.0027913876190413024	13131;13388;16490;18187;18504;20346;20350;21418;243743;381293	ENSMUSG00000025969;ENSMUSG00000040724;ENSMUSG00000029765;ENSMUSG00000004231;ENSMUSG00000021359;ENSMUSG00000014773;ENSMUSG00000034684;ENSMUSG00000041498;ENSMUSG00000028883;ENSMUSG00000028519	Nrp2;Kcna2;Plxna4;Pax2;Tfap2a;Dll1;Sema3f;Kif14;Sema3a;Dab1
all	BiologicalProcess	GO:0050727	regulation of inflammatory response	http://amigo.geneontology.org/amigo/term/GO:0050727	147	48	29.947486033519553	1.6028056560832742	2.88664114581616e-4	0.0027913876190413024	11513;11516;11539;11815;11816;12505;12801;13040;13617;13618;13649;14127;16835;16952;17096;17127;18033;18035;18626;18783;18858;19013;19016;20312;20317;20361;21930;21934;22174;22418;23945;26874;27052;63953;64297;64339;66725;72565;74256;78334;80859;83490;96935;102657;211651;239337;242864;353187	ENSMUSG00000002985;ENSMUSG00000022122;ENSMUSG00000008734;ENSMUSG00000020122;ENSMUSG00000018217;ENSMUSG00000021775;ENSMUSG00000055782;ENSMUSG00000022383;ENSMUSG00000020893;ENSMUSG00000005087;ENSMUSG00000000440;ENSMUSG00000036273;ENSMUSG00000021025;ENSMUSG00000035356;ENSMUSG00000033174;ENSMUSG00000042429;ENSMUSG00000024256;ENSMUSG00000038264;ENSMUSG00000042228;ENSMUSG00000038642;ENSMUSG00000025017;…	Apoe;Ednrb;Gprc5b;Egfr;Pmp22;Nr1d2;Abcd2;Ppara;Per1;Cd44;Pparg;Lrrk2;Nfkbia;Nfkbiz;Mgll;Adora1;Adcyap1;Sema7a;Lyn;Ctss;Pik3ap1;Tnfrsf11a;Fcer1g;Aoah;Adcy7;Pla2g4a;Cnr1;Dusp10;Susd4;Fndc4;Cx3cl1;Adamts12;Anxa1;Serpinf1;Uaca;Wnt5a;Ednra;Smad3;Apod;Tnfaip6;Napepld;Tyro3;Cdk19;Nfkb1;Cyld;Ldlr;Fancd2;Cd276
all	BiologicalProcess	GO:1903706	regulation of hemopoiesis	http://amigo.geneontology.org/amigo/term/GO:1903706	206	63	41.96722532588455	1.5011714382066343	2.9069657764169143e-4	0.0027913876190413024	12010;12192;12193;12262;12370;12505;12571;12977;13388;14118;14357;14456;15205;15208;15902;16331;16449;16842;16952;17096;17131;17260;17311;17342;17536;18024;18035;18128;18129;19229;20668;21803;21813;21873;22177;22339;26362;50794;57259;63953;68027;69754;70564;70673;72828;74256;74443;76044;76527;78926;80859;97165;170826;192656;211651;215653;234515;234695;235320;240354;241764;252838;320404	ENSMUSG00000038855;ENSMUSG00000024812;ENSMUSG00000027878;ENSMUSG00000023951;ENSMUSG00000021792;ENSMUSG00000035158;ENSMUSG00000026923;ENSMUSG00000015839;ENSMUSG00000005087;ENSMUSG00000048546;ENSMUSG00000034201;ENSMUSG00000070643;ENSMUSG00000021025;ENSMUSG00000014599;ENSMUSG00000035356;ENSMUSG00000041272;ENSMUSG00000032020;ENSMUSG00000052040;ENSMUSG00000033871;ENSMUSG00000050357;ENSMUSG00000040274;…	Itpkb;Tjp2;Notch2;Vegfa;Fam213a;Mitf;Notch1;Nfe2l2;Cd44;Tob2;Gas2l1;Sox13;Nfkbia;Csf1;Nfkbiz;Tox;Ubash3b;Klf13;Ppargc1b;Carmil2;Cdk6;Ncapg2;Zfp36l1;Prdm16;Hes1;Zfp36l2;Jag1;Axl;Meis2;Inpp5d;Tyrobp;Tgfbr2;Lyn;C1qc;Mef2c;B2m;Gas6;Casp8;Ptk2b;Rassf2;Tgfb1;Inpp4b;Dusp10;Dtx1;Il34;Anxa1;Lef1;Dll1;Hes5;Hmgb2;Smad7;Fbxo7;Zbtb16;Cyld;Ripk2;Fancd2;Kitl;Id2;Fbn1;P4htm;L3mbtl1;Malt1;Tmem178
all	BiologicalProcess	GO:0072511	divalent inorganic cation transport	http://amigo.geneontology.org/amigo/term/GO:0072511	271	79	55.20931098696462	1.430918056895377	2.9547752655956216e-4	0.002803518912713941	11444;11517;11549;11747;11931;11941;12286;12287;12289;12291;12294;12322;12323;12325;12767;13057;13617;14299;14456;14609;14678;14697;14810;14811;14813;15205;16000;16170;16410;16438;16439;17096;18125;18389;18439;18596;18760;19165;19229;20190;20193;20312;20315;20866;21803;21808;21838;22068;22782;22785;26557;30948;53871;54376;54409;56808;57339;65973;70729;72160;72828;76376;80708;80982;98396;98660;108…	ENSMUSG00000007097;ENSMUSG00000050953;ENSMUSG00000030287;ENSMUSG00000045875;ENSMUSG00000021820;ENSMUSG00000002688;ENSMUSG00000038473;ENSMUSG00000038094;ENSMUSG00000024620;ENSMUSG00000032741;ENSMUSG00000074259;ENSMUSG00000027712;ENSMUSG00000044080;ENSMUSG00000037434;ENSMUSG00000059003;ENSMUSG00000020734;ENSMUSG00000001741;ENSMUSG00000030302;ENSMUSG00000032020;ENSMUSG00000026347;ENSMUSG00000026959;…	Atp1a2;Gja1;Itpr2;Adra1a;Camk2g;Prkd1;Nos1ap;Atp13a4;Pdgfrb;Tpcn1;Gramd2;Anxa5;S100a1;Slc30a1;Grin2a;Grin2c;Il16;Atp2b2;Ubash3b;Tmem163;Grin1;Atp2b3;Jph1;Cacna1i;Cemip;Tgfb2;Hes1;Adcyap1r1;Cyba;Lyn;Gas6;Igf1;Plcg2;Ptk2b;Tgfb1;Cacna2d3;Cacna1d;Atp1b1;Slc24a2;Slc8a3;Cacna2d2;Nalcn;Nos1;Gnb5;Ncs1;Cacng3;Thy1;Trpc6;Nipal2;Cx3cl1;Slc25a28;Slc30a4;Chrnb2;Camk2a;Cxcl12;Slc41a1;Ednra;Ramp2;Gnai2;P2rx7;Bi…
all	BiologicalProcess	GO:0002683	negative regulation of immune system process	http://amigo.geneontology.org/amigo/term/GO:0002683	219	66	44.61564245810056	1.4793017955974055	3.3381230891338376e-4	0.0031299812965172574	11516;11539;11815;12192;12262;12505;12571;12801;12825;13383;13388;14118;14127;14357;14605;14732;15205;15208;15902;16000;16331;16835;16952;17096;17131;17289;17311;17536;18024;18035;18128;18600;19016;19229;19252;20312;20315;20666;20682;20971;21803;21808;21838;21873;22174;22230;26362;50794;56213;57259;59079;63953;68027;69754;70673;72349;72828;76044;78926;96935;102657;105352;170823;234515;235320;3204…	ENSMUSG00000038855;ENSMUSG00000014361;ENSMUSG00000017009;ENSMUSG00000024812;ENSMUSG00000000567;ENSMUSG00000026923;ENSMUSG00000015839;ENSMUSG00000005087;ENSMUSG00000000440;ENSMUSG00000048546;ENSMUSG00000034201;ENSMUSG00000021025;ENSMUSG00000032020;ENSMUSG00000052040;ENSMUSG00000042429;ENSMUSG00000003518;ENSMUSG00000024190;ENSMUSG00000024256;ENSMUSG00000040274;ENSMUSG00000042029;ENSMUSG00000021127;…	Itpkb;Mertk;Sdc4;Tjp2;Sox9;Notch1;Nfe2l2;Cd44;Pparg;Tob2;Gas2l1;Nfkbia;Ubash3b;Klf13;Adora1;Dusp3;Dusp1;Adcyap1;Cdk6;Ncapg2;Zfp36l1;Tgfb2;Prdm16;Hes1;Gpam;Axl;Meis2;Inpp5d;Lyn;C1qc;Fcer1g;Igf1;Ptk2b;Tgfb1;Inpp4b;Cnr1;Dusp10;Susd4;Thy1;Dtx1;Cx3cl1;Sox11;Col3a1;Cxcl12;Anxa1;Dll1;Hes5;Smad7;Fbxo7;Apod;Htra1;Padi2;Zbtb16;Dusp22;Tyro3;Dlg1;Erbin;Tsc22d3;Ldlr;Ufd1;Kitl;Id2;Fbn1;Glmn;Cd276;Tmem178
all	BiologicalProcess	GO:0016049	cell growth	http://amigo.geneontology.org/amigo/term/GO:0016049	332	93	67.6364990689013	1.3749972467566793	4.1433778292843115e-4	0.0038398513138832514	11302;11490;11549;11658;11816;11858;12064;12505;12580;12767;12808;12955;13057;13132;13430;13508;13542;13649;13823;14025;14268;14609;15200;16000;16008;16779;16842;16870;17127;17136;18187;18208;18213;19013;19016;19091;19229;19415;20315;20319;20346;20349;20350;20354;20357;20359;20360;20361;20393;20404;20562;20564;20682;20720;20878;20980;20983;21803;21808;21813;21960;22339;22415;22418;23945;24136;264…	ENSMUSG00000002985;ENSMUSG00000050953;ENSMUSG00000045875;ENSMUSG00000028273;ENSMUSG00000026249;ENSMUSG00000052920;ENSMUSG00000020122;ENSMUSG00000000567;ENSMUSG00000067242;ENSMUSG00000028982;ENSMUSG00000023951;ENSMUSG00000022383;ENSMUSG00000005087;ENSMUSG00000000440;ENSMUSG00000036580;ENSMUSG00000034201;ENSMUSG00000052911;ENSMUSG00000024261;ENSMUSG00000025969;ENSMUSG00000056427;ENSMUSG00000028488;…	Apoe;Gja1;Adra1a;Pdlim5;Serpine2;Prkg1;Egfr;Sox9;Lgi1;Slc25a33;Vegfa;Ppara;Cd44;Pparg;Spg20;Gas2l1;Lamb2;Syt4;Nrp2;Slit3;Sh3gl2;Mgll;Syt2;Clstn3;Jade2;Rtn4r;Bdnf;Ntn1;Nrn1;Sema7a;Aurka;Rgma;Tgfb2;Cyba;Plxna4;Lmx1a;Tgfbr2;Igf1;Dab2;Ptk2b;Tgfb1;Tnr;Sgk1;Epb41l3;Sema6b;Dvl1;Cpne5;Lhx2;Cxcl12;Fn1;Igfbp7;Wnt5a;Lef1;Igfbp2;Smad3;Rnd2;Igfbpl1;Sema3f;Alcam;Disc1;Cobl;Cdkn2c;Mag;D7Ertd443e;Htra1;Aatk;Crya…
all	BiologicalProcess	GO:0048638	regulation of developmental growth	http://amigo.geneontology.org/amigo/term/GO:0048638	262	76	53.375791433892	1.4238664750129086	4.501635552318639e-4	0.004123912109422937	11302;11816;11858;12064;12767;12977;13383;13388;13430;13508;14025;14180;14182;14268;14431;14600;14609;14732;15214;16000;17136;17260;18128;18159;18208;18213;18992;19013;19130;19141;19206;19247;19415;20315;20319;20346;20349;20350;20354;20357;20359;20360;20361;20562;20980;20983;21416;21813;21814;21960;22339;22415;22418;22601;23945;26456;27206;52357;56808;63953;65079;67378;67603;71653;74318;80297;939…	ENSMUSG00000002985;ENSMUSG00000050953;ENSMUSG00000059325;ENSMUSG00000024985;ENSMUSG00000018849;ENSMUSG00000023951;ENSMUSG00000031755;ENSMUSG00000022383;ENSMUSG00000026923;ENSMUSG00000036580;ENSMUSG00000019960;ENSMUSG00000014599;ENSMUSG00000024261;ENSMUSG00000033174;ENSMUSG00000026452;ENSMUSG00000011751;ENSMUSG00000043811;ENSMUSG00000021974;ENSMUSG00000048482;ENSMUSG00000020902;ENSMUSG00000038264;…	Apoe;Gja1;Hopx;Tcf7l2;Wwc1;Vegfa;Bbs2;Ppara;Notch1;Spg20;Dusp6;Csf1;Syt4;Mgll;Syt2;Sptbn4;Rtn4r;Fgf9;Bdnf;Ntn1;Sema7a;Ccnb1;Rgma;Fgfr1;Ghr;Ptch1;Yap1;Gpam;Hey2;Plxna4;Tgfbr2;Mef2c;Lgmn;Igf1;Tnr;Cacna2d2;Dusp10;Sema6b;Nppc;Cpne5;Cxcl12;Fn1;Tgfbr3;Wnt5a;Dll1;Nkd1;Rnd2;Pou3f2;Sema3f;Disc1;Mag;Aatk;Sema4d;Shtn1;Prox1;Dlg1;Dnm2;Wwc2;Ptpn11;Gamt;Rasal1;Slit1;Sema5b;Cxcr4;Sfrp2;Wnt3;Nrk;Sema3a;Cpne9;Ntr…
all	BiologicalProcess	GO:0007015	actin filament organization	http://amigo.geneontology.org/amigo/term/GO:0007015	250	73	50.931098696461824	1.433308957952468	4.6921966269530824e-4	0.004215889552547378	11853;11856;11858;11994;12345;12808;13383;13609;13717;13731;13860;14107;14260;14745;16332;16419;16800;17127;17886;17912;18613;19130;19229;19684;20312;20410;20947;20971;21916;22388;23969;27428;29816;30794;30948;50768;56363;56419;56699;58234;65970;66214;68178;68732;69710;71584;71653;73910;74192;74194;76467;77569;77767;80297;80837;102866;104215;107351;108100;170758;170826;194401;208177;213556;215114…	ENSMUSG00000022018;ENSMUSG00000017009;ENSMUSG00000039621;ENSMUSG00000040852;ENSMUSG00000041598;ENSMUSG00000045092;ENSMUSG00000037736;ENSMUSG00000021338;ENSMUSG00000022817;ENSMUSG00000039031;ENSMUSG00000046768;ENSMUSG00000036718;ENSMUSG00000024143;ENSMUSG00000032812;ENSMUSG00000022091;ENSMUSG00000038244;ENSMUSG00000028328;ENSMUSG00000022623;ENSMUSG00000011751;ENSMUSG00000033871;ENSMUSG00000050357;…	Rgcc;Sdc4;Prex1;Plekhh2;Cdc42ep4;S1pr1;Limch1;Carmil1;Itgb5;Arhgap18;Rhoj;Micall2;Rhoq;Arap1;Sorbs3;Mical2;Tmod1;Shank3;Sptbn4;Ppargc1b;Carmil2;Eps8;Diaph3;Kank1;Fat1;Pdlim4;Gdpd2;Inppl1;Fmn1;Wasf2;Capzb;Myh9;Ptk2b;Pacsin1;Cx3cl1;Dlc1;Arhgap6;Lpar1;Arhgap28;Phldb2;Kank2;Eln;Swap70;Cgnl1;Emp2;Smad3;Rnd3;Rnd2;Myo1b;Pcdh15;Cobl;Lima1;Ermn;Gsn;Bin1;Shtn1;Tmeff2;Arhgef2;Hip1r;Prox1;Dlg1;Pls3;Rdx;Mical…
all	BiologicalProcess	GO:0031644	regulation of neurological system process	http://amigo.geneontology.org/amigo/term/GO:0031644	104	36	21.18733705772812	1.6991281113767402	4.7078314953163947e-4	0.004215889552547378	11539;12404;13040;13400;13542;13618;14182;14654;14810;14811;14816;16513;17136;18125;18164;18389;19229;19699;20665;20907;21960;22249;23945;56508;58234;64009;66725;78830;99738;108013;108069;108100;235086;243547;380702;382867	ENSMUSG00000022122;ENSMUSG00000044708;ENSMUSG00000036273;ENSMUSG00000030409;ENSMUSG00000024268;ENSMUSG00000007207;ENSMUSG00000059003;ENSMUSG00000019828;ENSMUSG00000096054;ENSMUSG00000049044;ENSMUSG00000042453;ENSMUSG00000026959;ENSMUSG00000033174;ENSMUSG00000031654;ENSMUSG00000025582;ENSMUSG00000022623;ENSMUSG00000034275;ENSMUSG00000042429;ENSMUSG00000031565;ENSMUSG00000038642;ENSMUSG00000059456;…	Ednrb;Kcnj10;Lrrk2;Dmpk;Celf4;Stx1a;Grin2a;Grm1;Syne1;Rapgef4;Reln;Grin1;Mgll;Cbln1;Nptx1;Shank3;Igsf9b;Adora1;Fgfr1;Ctss;Ptk2b;Tnr;Grm3;Nos1;Kcnc4;Dvl1;Sox10;Zfp488;Mag;Glra1;Shisa6;Grip2;Unc13b;Slc25a12;Baiap2;Oprl1
all	BiologicalProcess	GO:0048863	stem cell differentiation	http://amigo.geneontology.org/amigo/term/GO:0048863	146	47	29.743761638733705	1.580163281660865	4.770723124734033e-4	0.004224740367125583	12193;12571;13617;13618;13813;14268;15205;15208;16449;16590;17260;17311;17702;18024;18128;18187;18504;18505;18508;19378;20346;20349;20350;20354;20357;20359;20360;20361;20665;20666;20679;20681;20682;21415;21418;21808;22061;22415;22422;22601;24136;26380;26456;98711;106042;226442;666794	ENSMUSG00000022122;ENSMUSG00000051910;ENSMUSG00000004872;ENSMUSG00000055799;ENSMUSG00000000567;ENSMUSG00000026923;ENSMUSG00000015839;ENSMUSG00000024176;ENSMUSG00000025969;ENSMUSG00000027168;ENSMUSG00000040274;ENSMUSG00000038264;ENSMUSG00000039239;ENSMUSG00000022528;ENSMUSG00000053110;ENSMUSG00000045817;ENSMUSG00000027276;ENSMUSG00000005583;ENSMUSG00000004231;ENSMUSG00000001227;ENSMUSG00000021359;…	Ednrb;Sox6;Pax3;Tcf7l1;Sox9;Notch1;Nfe2l2;Sox8;Nrp2;Pax6;Cdk6;Sema7a;Tgfb2;Hes1;Yap1;Zfp36l2;Jag1;Mef2c;Pax2;Sema6b;Tfap2a;Kit;Sox11;Fn1;Aldh1a2;Prickle1;Rdh10;Ednra;Trp63;Hes5;Sema3f;Sox10;Sema4d;Zeb2;Zfp281;Sema5b;Wnt3;Msx2;Esrrb;Kitl;Sema3a;Sema3e;Wnt7b;Sema4g;Rbm24;Eomes;Sema6c
all	BiologicalProcess	GO:0001764	neuron migration	http://amigo.geneontology.org/amigo/term/GO:0001764	131	43	26.687895716946	1.6112173269882912	5.170231981475037e-4	0.004478994444821309	11819;12316;12322;12323;12614;12767;12825;13131;14456;14609;16400;16800;16869;16917;17181;17260;18187;18208;18213;18227;18508;19091;19283;19699;20315;20346;21367;22339;26362;27140;54422;56876;67203;67703;68169;71653;94222;140570;195208;212712;240641;244667;360213	ENSMUSG00000050953;ENSMUSG00000068748;ENSMUSG00000052920;ENSMUSG00000023951;ENSMUSG00000006476;ENSMUSG00000018698;ENSMUSG00000025969;ENSMUSG00000042453;ENSMUSG00000027168;ENSMUSG00000038331;ENSMUSG00000036606;ENSMUSG00000026805;ENSMUSG00000040610;ENSMUSG00000020902;ENSMUSG00000033952;ENSMUSG00000024795;ENSMUSG00000002602;ENSMUSG00000005583;ENSMUSG00000031451;ENSMUSG00000001507;ENSMUSG00000024617;…	Gja1;Ptprz1;Prkg1;Vegfa;Nsmf;Lhx1;Nrp2;Reln;Pax6;Satb2;Plxnb2;Barhl1;Tlx3;Ntn1;Aspm;Kif20b;Axl;Mef2c;Gas6;Itga3;Camk2a;Nr4a2;Col3a1;Cxcl12;Nr2f2;Olig3;Disc1;Cntn2;Shtn1;Nde1;Arhgef2;Lmx1b;Cxcr4;Celsr1;Sema3a;Camk2b;Dab1;Ntrk3;Ndnf;Matn2;Dcdc2a;Trim46;Kirrel3
all	BiologicalProcess	GO:0016331	morphogenesis of embryonic epithelium	http://amigo.geneontology.org/amigo/term/GO:0016331	131	43	26.687895716946	1.6112173269882912	5.170231981475037e-4	0.004478994444821309	12160;12370;12614;12808;13542;14633;14725;15208;16371;16372;16373;16870;18504;18505;18510;19206;19378;20319;20460;20666;20681;20682;20971;21418;21803;21808;21815;22061;22418;22422;24136;27428;50768;58234;65100;68588;76365;98711;106042;140570;170823;240641;244058	ENSMUSG00000017009;ENSMUSG00000004872;ENSMUSG00000000567;ENSMUSG00000024176;ENSMUSG00000001504;ENSMUSG00000060969;ENSMUSG00000022623;ENSMUSG00000036606;ENSMUSG00000041703;ENSMUSG00000024795;ENSMUSG00000070509;ENSMUSG00000039239;ENSMUSG00000021466;ENSMUSG00000031734;ENSMUSG00000026029;ENSMUSG00000002603;ENSMUSG00000004231;ENSMUSG00000029071;ENSMUSG00000021359;ENSMUSG00000000247;ENSMUSG00000063632;…	Sdc4;Pax3;Sox9;Sox8;Irx2;Irx1;Shank3;Plxnb2;Zic5;Kif20b;Rgma;Tgfb2;Ptch1;Irx3;Casp8;Tgfb1;Pax2;Dvl1;Tfap2a;Lhx2;Sox11;Tbx18;Dlc1;Aldh1a2;Bmp5;Prickle1;Wnt5a;Rdh10;Trp63;Hes5;Pax8;Cobl;Cthrc1;Zeb2;Shroom3;Lrp2;Gli2;Sfrp2;Celsr1;Stil;Wnt7b;Glmn;Tgif1
all	BiologicalProcess	GO:0030902	hindbrain development	http://amigo.geneontology.org/amigo/term/GO:0030902	116	39	23.63202979515829	1.6503025909348799	5.437827295595721e-4	0.00466015952106429	11941;12160;12286;12404;13131;13388;13798;14633;14745;14810;15205;16000;16502;16842;16869;16873;16917;18012;18032;18508;18845;19017;19130;19213;19247;19378;20370;20720;30928;50768;55994;68151;72393;110648;114142;171469;216049;330938;381293	ENSMUSG00000026424;ENSMUSG00000026249;ENSMUSG00000027796;ENSMUSG00000018698;ENSMUSG00000029595;ENSMUSG00000058975;ENSMUSG00000030302;ENSMUSG00000026959;ENSMUSG00000031654;ENSMUSG00000027168;ENSMUSG00000034701;ENSMUSG00000063659;ENSMUSG00000022528;ENSMUSG00000026686;ENSMUSG00000020053;ENSMUSG00000000632;ENSMUSG00000029167;ENSMUSG00000023011;ENSMUSG00000031523;ENSMUSG00000013584;ENSMUSG00000032179;…	Gpr37l1;Serpine2;Smad9;Lhx1;Lhx5;Kcnc1;Atp2b2;Grin1;Cbln1;Pax6;Neurod1;Zbtb18;Hes1;Lmx1a;Igf1;Sez6;Ppargc1a;Faim2;Dlc1;Aldh1a2;Bmp5;Lpar1;Lef1;Dll1;Wls;Nfix;Prox1;Dixdc1;Zfp365;Ptpn11;Lmx1b;En1;Gli2;Kif14;Foxp2;Dab1;Cacna1a;Plxna2;Ptf1a
all	BiologicalProcess	GO:0001101	response to acid chemical	http://amigo.geneontology.org/amigo/term/GO:0001101	199	60	40.54115456238362	1.4799775844487517	6.032736505918734e-4	0.0051149904204438636	11303;12048;12161;12334;12583;12825;12826;12832;12842;12843;12894;13036;13057;13555;13649;14081;14609;14629;14654;14658;14810;14811;15903;16008;16835;17096;17260;18213;18504;19016;19017;19206;19229;19252;19378;20317;20511;20512;20604;20682;20692;20787;21391;21814;21923;22339;22601;54635;56458;56876;108079;108100;110304;215378;218772;227753;236900;237213;240843;268697	ENSMUSG00000050953;ENSMUSG00000005360;ENSMUSG00000005089;ENSMUSG00000018593;ENSMUSG00000020122;ENSMUSG00000028364;ENSMUSG00000000567;ENSMUSG00000015243;ENSMUSG00000026509;ENSMUSG00000044167;ENSMUSG00000023951;ENSMUSG00000020538;ENSMUSG00000006476;ENSMUSG00000024900;ENSMUSG00000000440;ENSMUSG00000059003;ENSMUSG00000026959;ENSMUSG00000024190;ENSMUSG00000028019;ENSMUSG00000027490;ENSMUSG00000041431;…	Gja1;Slc1a3;Slc1a2;Sparc;Egfr;Tnc;Sox9;Abca1;Capn2;Foxo1;Vegfa;Srebf1;Nsmf;Cpt1a;Pparg;Grin2a;Grin1;Dusp1;Pdgfc;E2f1;Ccnb1;Ptch1;Yap1;Cdo1;Cyba;Tbxas1;Lyn;Mef2c;Ctsh;Ptk2b;Pax2;Glrb;Ppargc1a;Glra2;Sst;Col3a1;Col1a1;Bmp6;Col1a2;Col4a1;Col5a2;Aldh1a2;Tgfbr3;Serpinf1;Rarb;Igfbp2;Brinp3;Gsn;Bcl2l1;Acsl1;Gclc;Ldlr;Brinp2;Glra1;Id3;Ntrk3;Prkaa2;Pdk3;Glra3;Baiap2
all	BiologicalProcess	GO:0007422	peripheral nervous system development	http://amigo.geneontology.org/amigo/term/GO:0007422	48	20	9.77877094972067	2.0452468007312614	6.174881392044806e-4	0.005180400494168117	11496;12064;13618;13867;14009;16773;16779;18213;18858;18991;18992;20665;20681;53321;73940;225608;225631;243743;269116;338521	ENSMUSG00000022122;ENSMUSG00000018217;ENSMUSG00000024176;ENSMUSG00000052911;ENSMUSG00000004151;ENSMUSG00000040537;ENSMUSG00000017167;ENSMUSG00000048482;ENSMUSG00000029765;ENSMUSG00000045991;ENSMUSG00000090125;ENSMUSG00000019899;ENSMUSG00000095139;ENSMUSG00000033006;ENSMUSG00000033579;ENSMUSG00000004894;ENSMUSG00000045629;ENSMUSG00000018166;ENSMUSG00000026442;ENSMUSG00000059146	Ednrb;Pmp22;Sox8;Lamb2;Etv1;Adam22;Cntnap1;Bdnf;Plxna4;Onecut2;Pou3f1;Lama2;Pou3f2;Sox10;Fa2h;Hapln2;Sh3tc2;Erbb3;Nfasc;Ntrk3
all	BiologicalProcess	GO:0060004	reflex	http://amigo.geneontology.org/amigo/term/GO:0060004	20	11	4.074487895716946	2.699725776965265	6.54002595666392e-4	0.005429584049438692	11549;11994;12286;14609;14654;14658;16531;18124;18858;114142;114249	ENSMUSG00000050953;ENSMUSG00000045875;ENSMUSG00000018217;ENSMUSG00000040998;ENSMUSG00000028020;ENSMUSG00000028341;ENSMUSG00000052613;ENSMUSG00000000263;ENSMUSG00000029563;ENSMUSG00000063142;ENSMUSG00000034656	Gja1;Adra1a;Pmp22;Npnt;Glrb;Nr4a3;Pcdh15;Glra1;Foxp2;Kcnma1;Cacna1a
all	BiologicalProcess	GO:0003158	endothelium development	http://amigo.geneontology.org/amigo/term/GO:0003158	69	26	14.056983240223465	1.8496144980526188	6.621922512723977e-4	0.005440899219217535	11819;12161;12767;13388;13609;14164;14609;14726;15214;16150;16449;17698;18128;18613;19130;19684;21873;22339;22422;29876;73940;228852;237759;239337;243362;622434	ENSMUSG00000050953;ENSMUSG00000016128;ENSMUSG00000036885;ENSMUSG00000024812;ENSMUSG00000045092;ENSMUSG00000036585;ENSMUSG00000023951;ENSMUSG00000026923;ENSMUSG00000019789;ENSMUSG00000027276;ENSMUSG00000031207;ENSMUSG00000047497;ENSMUSG00000039004;ENSMUSG00000030551;ENSMUSG00000014773;ENSMUSG00000037754;ENSMUSG00000004894;ENSMUSG00000010175;ENSMUSG00000037242;ENSMUSG00000032050;ENSMUSG00000031537;…	Gja1;Stard13;Arhgef26;Tjp2;S1pr1;Fgf1;Vegfa;Notch1;Hey2;Jag1;Msn;Adamts12;Bmp6;Nr2f2;Dll1;Ppp1r16b;Hapln2;Prox1;Clic4;Rdx;Ikbkb;Cxcr4;Col23a1;Pdpn;Wnt7b;Pecam1
all	BiologicalProcess	GO:2000027	regulation of animal organ morphogenesis	http://amigo.geneontology.org/amigo/term/GO:2000027	121	40	24.650651769087524	1.6226751476876122	6.81213864425434e-4	0.00554007601986807	12064;12368;12614;12977;13132;13542;13617;14048;14164;14182;15205;16438;16449;16869;18128;18504;18510;18590;20319;20681;20682;21418;21803;21808;21813;21834;22339;22418;22422;24063;68588;69743;72043;72080;93960;104156;114142;230959;239405;407821	ENSMUSG00000021779;ENSMUSG00000036585;ENSMUSG00000000567;ENSMUSG00000013089;ENSMUSG00000023951;ENSMUSG00000026923;ENSMUSG00000024176;ENSMUSG00000014599;ENSMUSG00000006800;ENSMUSG00000018698;ENSMUSG00000048482;ENSMUSG00000026955;ENSMUSG00000039239;ENSMUSG00000031565;ENSMUSG00000022528;ENSMUSG00000037211;ENSMUSG00000027276;ENSMUSG00000032440;ENSMUSG00000022150;ENSMUSG00000002603;ENSMUSG00000004231;…	Thrb;Fgf1;Sox9;Etv5;Vegfa;Notch1;Sox8;Csf1;Sulf2;Lhx1;Bdnf;Sapcd2;Tgfb2;Fgfr1;Hes1;Spry1;Jag1;Tgfbr2;Dab2;Tgfb1;Pax2;Ajap1;Dvl1;Tfap2a;Eya1;Wnt5a;Ednra;Nkd1;Casz1;Casp6;Pax8;Cthrc1;Pdgfa;Znrf3;Sfrp2;Celsr1;Foxp2;Itpr1;Wnt7b;Rspo2
all	BiologicalProcess	GO:0015698	inorganic anion transport	http://amigo.geneontology.org/amigo/term/GO:0015698	91	32	18.538919925512104	1.7260983988589107	6.984757284411724e-4	0.005623082379470853	12724;14182;14394;14395;14397;14399;14401;14403;14654;14658;20496;20498;20510;20512;20516;20535;20536;26373;26934;29876;54403;56188;57138;57776;72961;101772;110304;114584;117160;237213;268512;320091	ENSMUSG00000060961;ENSMUSG00000005360;ENSMUSG00000037656;ENSMUSG00000029211;ENSMUSG00000036570;ENSMUSG00000034714;ENSMUSG00000017765;ENSMUSG00000028962;ENSMUSG00000024935;ENSMUSG00000020428;ENSMUSG00000029054;ENSMUSG00000007653;ENSMUSG00000070570;ENSMUSG00000010803;ENSMUSG00000017740;ENSMUSG00000023015;ENSMUSG00000030428;ENSMUSG00000031565;ENSMUSG00000000560;ENSMUSG00000007041;ENSMUSG00000028020;…	Slc4a4;Slc1a3;Slc20a2;Gabra4;Fxyd1;Ttyh2;Slc12a4;Slc4a2;Slc1a1;Gabra6;Gabrd;Gabrb2;Slc17a7;Gabra1;Slc12a5;Racgap1;Ttyh1;Fgfr1;Gabra2;Clic1;Glrb;Glra2;Slc4a3;Slc12a2;Clic4;Clcn2;Clcn7;Slc26a11;Glra1;Ano4;Ano1;Glra3
all	BiologicalProcess	GO:0022612	gland morphogenesis	http://amigo.geneontology.org/amigo/term/GO:0022612	95	33	19.353817504655495	1.7050899643991146	7.432577307897592e-4	0.005923764114394381	12505;12977;13649;14182;14633;15904;16000;16438;16772;17345;17698;17702;18128;18129;18208;18505;18508;18590;19130;19206;20111;20346;20496;20682;21802;21803;21808;21813;21923;22061;22418;72043;104156	ENSMUSG00000021379;ENSMUSG00000020122;ENSMUSG00000028364;ENSMUSG00000004872;ENSMUSG00000000567;ENSMUSG00000027878;ENSMUSG00000013089;ENSMUSG00000026923;ENSMUSG00000005087;ENSMUSG00000014599;ENSMUSG00000006800;ENSMUSG00000003644;ENSMUSG00000027168;ENSMUSG00000020902;ENSMUSG00000031004;ENSMUSG00000039239;ENSMUSG00000031565;ENSMUSG00000021466;ENSMUSG00000032440;ENSMUSG00000020053;ENSMUSG00000002603;…	Id4;Egfr;Tnc;Pax3;Sox9;Notch2;Etv5;Notch1;Cd44;Csf1;Sulf2;Rps6ka1;Pax6;Ntn1;Mki67;Tgfb2;Fgfr1;Ptch1;Tgfbr2;Igf1;Tgfb1;Msn;Lama1;Wnt5a;Trp63;Tgfa;Slc12a2;Prox1;Pdgfa;Gli2;Msx2;Itpr1;Sema3a
all	BiologicalProcess	GO:0050900	leukocyte migration	http://amigo.geneontology.org/amigo/term/GO:0050900	141	45	28.72513966480447	1.5665720175813918	7.662393234149079e-4	0.00604646277981863	11539;11815;12977;13143;13609;13617;13618;13860;14127;14456;14537;14595;16170;16403;16590;16952;17096;17311;17698;18600;18613;18654;19141;19229;19252;20254;20312;20315;20496;20750;20947;21803;21808;21838;22339;22340;22388;22418;57257;76088;83964;102103;266632;277360;319655	ENSMUSG00000022122;ENSMUSG00000039621;ENSMUSG00000045092;ENSMUSG00000023951;ENSMUSG00000014599;ENSMUSG00000001741;ENSMUSG00000042429;ENSMUSG00000038843;ENSMUSG00000024190;ENSMUSG00000015766;ENSMUSG00000004791;ENSMUSG00000039239;ENSMUSG00000027111;ENSMUSG00000033721;ENSMUSG00000052085;ENSMUSG00000042228;ENSMUSG00000029304;ENSMUSG00000021190;ENSMUSG00000058715;ENSMUSG00000031451;ENSMUSG00000028413;…	Ednrb;Prex1;S1pr1;Vegfa;Csf1;Il16;Adora1;Gcnt1;Dusp1;Eps8;Pgf;Tgfb2;Itga6;Vav3;Dock8;Lyn;Spp1;Lgmn;Fcer1g;Gas6;B4galt1;Ptk2b;Irak4;Tgfb1;Msn;Thy1;Cx3cl1;Kit;Scg2;Cxcl12;Anxa1;Wnt5a;Ednra;Swap70;Apod;Padi2;Slc12a2;Dapk2;Jam3;Mtus1;Kitl;Podxl2;Wdr1;Vegfb;Pecam1
all	BiologicalProcess	GO:0030534	adult behavior	http://amigo.geneontology.org/amigo/term/GO:0030534	118	39	24.03947858472998	1.6223313605800516	7.940502956922391e-4	0.006204491035948181	11444;11496;11994;12286;12799;13131;13643;13798;13838;13860;14654;14658;14810;15902;16513;16531;18124;18125;18145;18227;18507;18858;19013;20315;20370;20511;21367;21916;26557;26570;58234;67378;75409;80297;98660;108073;109294;140477;219228	ENSMUSG00000007097;ENSMUSG00000048960;ENSMUSG00000027737;ENSMUSG00000005089;ENSMUSG00000044708;ENSMUSG00000018217;ENSMUSG00000031755;ENSMUSG00000022383;ENSMUSG00000035566;ENSMUSG00000028707;ENSMUSG00000028328;ENSMUSG00000026959;ENSMUSG00000040537;ENSMUSG00000022623;ENSMUSG00000011751;ENSMUSG00000015766;ENSMUSG00000000632;ENSMUSG00000028020;ENSMUSG00000029361;ENSMUSG00000027950;ENSMUSG00000014030;…	Atp1a2;Prex2;Slc7a11;Slc1a2;Kcnj10;Pmp22;Bbs2;Ppara;Pcdh17;Dmbx1;Tmod1;Grin1;Adam22;Shank3;Sptbn4;Eps8;Sez6;Glrb;Nos1;Chrnb2;Pax5;Nr4a2;Efnb3;Nr4a3;Cxcl12;Pcdh15;Cnp;Cntn2;Npc1;En1;Glra1;Epha4;Id2;Grm7;Slitrk5;Kcnma1;Dab1;Cacna1a;Homer2
all	BiologicalProcess	GO:0071526	semaphorin-plexin signaling pathway	http://amigo.geneontology.org/amigo/term/GO:0071526	33	15	6.722905027932961	2.231178328070467	0.001001017978023988	0.007745741053253577	18187;18845;20346;20349;20350;20354;20357;20359;20360;20361;26456;140570;140571;235611;243743	ENSMUSG00000053646;ENSMUSG00000025969;ENSMUSG00000036606;ENSMUSG00000038264;ENSMUSG00000029765;ENSMUSG00000001227;ENSMUSG00000034684;ENSMUSG00000021451;ENSMUSG00000031385;ENSMUSG00000052133;ENSMUSG00000028883;ENSMUSG00000063531;ENSMUSG00000025207;ENSMUSG00000026640;ENSMUSG00000038777	Plxnb1;Nrp2;Plxnb2;Sema7a;Plxna4;Sema6b;Sema3f;Sema4d;Plxnb3;Sema5b;Sema3a;Sema3e;Sema4g;Plxna2;Sema6c
all	BiologicalProcess	GO:0031346	positive regulation of cell projection organization	http://amigo.geneontology.org/amigo/term/GO:0031346	315	87	64.1731843575419	1.3557064507704362	0.001017826982331771	0.007800077931907898	11423;11516;11816;11858;12064;12160;12323;12767;12801;12808;13430;13508;13542;13803;13838;13860;14025;14182;14268;14745;14810;16150;16400;16438;16590;17096;17427;18024;18039;18208;18213;18439;18606;18760;18845;19229;19283;19415;19699;20266;20312;20315;20317;20354;20361;20393;20482;20720;20980;20983;22339;22359;22415;22418;23969;24136;56699;58234;64297;67102;68169;68732;68743;68750;69710;70083;716…	ENSMUSG00000002985;ENSMUSG00000020467;ENSMUSG00000068748;ENSMUSG00000002688;ENSMUSG00000041598;ENSMUSG00000008734;ENSMUSG00000026249;ENSMUSG00000021338;ENSMUSG00000053646;ENSMUSG00000023951;ENSMUSG00000015839;ENSMUSG00000024143;ENSMUSG00000032812;ENSMUSG00000024261;ENSMUSG00000019194;ENSMUSG00000042453;ENSMUSG00000026959;ENSMUSG00000026452;ENSMUSG00000022623;ENSMUSG00000048482;ENSMUSG00000050357;…	Apoe;Efemp1;Ptprz1;Prkd1;Cdc42ep4;Gprc5b;Serpine2;Carmil1;Plxnb1;Vegfa;Nfe2l2;Rhoq;Arap1;Syt4;Scn1b;Reln;Grin1;Syt2;Shank3;Bdnf;Carmil2;Adcyap1;Plxnb2;Eps8;Ntn1;Sema7a;Rgma;Fgfr1;Rreb1;Plxna4;Lyn;Wasf2;Ptk2b;Trim67;Cnr1;Sgk1;Pacsin1;Itga3;Ache;Cx3cl1;Dvl1;Kit;Enc1;Cpne5;Cxcl12;Fn1;Bmp5;Lpar1;Serpinf1;Wnt5a;Rnd2;Skil;Disc1;Cobl;Plppr5;P2rx7;Enpp2;Anln;Sema4d;Shtn1;Plxnb3;D16Ertd472e;Zeb2;Ccp110;Di…
all	BiologicalProcess	GO:0034765	regulation of ion transmembrane transport	http://amigo.geneontology.org/amigo/term/GO:0034765	269	76	54.80186219739293	1.3868141875590412	0.0010432011361474203	0.007918393385804703	11931;11932;12286;12287;12289;12291;12294;12724;13040;13057;13383;13430;13617;14609;14697;15165;16150;16485;16490;16497;16502;16510;16513;16524;16531;17096;17260;18125;18389;18439;18760;19017;19091;19229;19417;19699;20193;20266;20274;20312;20866;20927;21803;21808;21838;22068;22388;22629;22782;29876;30948;54376;56188;56808;58234;65962;65973;70729;72821;72828;80334;80982;98660;99738;114584;217826;2…	ENSMUSG00000007097;ENSMUSG00000050953;ENSMUSG00000041329;ENSMUSG00000044708;ENSMUSG00000002688;ENSMUSG00000038473;ENSMUSG00000052920;ENSMUSG00000032741;ENSMUSG00000036570;ENSMUSG00000044080;ENSMUSG00000037434;ENSMUSG00000075316;ENSMUSG00000058975;ENSMUSG00000019194;ENSMUSG00000032356;ENSMUSG00000032020;ENSMUSG00000058248;ENSMUSG00000042453;ENSMUSG00000029088;ENSMUSG00000047976;ENSMUSG00000022623;…	Atp1a2;Gja1;Atp1b2;Kcnj10;Prkd1;Nos1ap;Prkg1;Tpcn1;Fxyd1;S100a1;Slc30a1;Scn9a;Kcnc1;Scn1b;Rasgrf1;Ubash3b;Kcnh1;Reln;Kcnip4;Kcna1;Shank3;Slc9a3r2;Abcc8;Scn2b;Kcnj9;Cacna1i;Kcna2;Cemip;Tgfb2;Cyba;Lyn;Mef2c;Ctss;Plcg2;Ptk2b;Kcnk13;Tgfb1;Clic1;Cacna2d3;Hcn1;Cacna1d;Atp1b1;Ppargc1a;Cacna2d2;Nalcn;Lrrc38;Nos1;Gnb5;Cacng3;Thy1;Trpc6;Kcnc4;Cx3cl1;Scn3b;Ednra;P2rx7;Bin1;Dlg1;Clic4;Dnm2;Ikbkb;Clcn2;Kcnc2;…
all	BiologicalProcess	GO:0060537	muscle tissue development	http://amigo.geneontology.org/amigo/term/GO:0060537	278	78	56.63538175046555	1.3772309391974538	0.0011210951519704526	0.008429366378494818	11549;11790;11819;11865;12064;12160;12227;12370;12823;12825;13179;13383;13388;13609;13717;13813;13867;14048;14049;14164;14180;14182;14609;14725;15214;15530;15902;16000;16497;16842;17127;17131;17260;18128;18505;18507;18509;18596;18858;19013;19017;19091;19130;19378;20190;20482;20666;20679;20681;20682;21416;21803;21808;21813;21814;22339;22418;22601;30928;53376;56376;57810;60406;70417;75805;76365;101…	ENSMUSG00000050953;ENSMUSG00000045875;ENSMUSG00000051910;ENSMUSG00000028273;ENSMUSG00000024985;ENSMUSG00000052920;ENSMUSG00000045092;ENSMUSG00000024620;ENSMUSG00000036585;ENSMUSG00000004872;ENSMUSG00000000567;ENSMUSG00000023951;ENSMUSG00000018217;ENSMUSG00000021775;ENSMUSG00000022383;ENSMUSG00000026923;ENSMUSG00000030022;ENSMUSG00000024176;ENSMUSG00000032010;ENSMUSG00000021974;ENSMUSG00000048482;…	Gja1;Adra1a;Sox6;Pdlim5;Tcf7l2;Prkg1;S1pr1;Pdgfrb;Fgf1;Pax3;Sox9;Vegfa;Pmp22;Nr1d2;Ppara;Notch1;Adamts9;Sox8;Usp2;Fgf9;Bdnf;Zbtb18;Cenpf;Ccnb1;Megf10;Tgfb2;Fgfr1;Yap1;Hey2;Nln;Tgfbr2;Mef2c;Igf1;Casp8;Tgfb1;Ppargc1a;Speg;Pax5;Tshz3;Sox11;Col3a1;Dcn;Tbx18;Itga8;Aldh1a2;Svil;Bmp5;Eya1;Tgfbr3;Rarb;Wnt5a;Nr2f2;Lef1;Eln;Hspg2;Dll1;Smad3;Boc;Cdon;Skil;Btg2;Smad7;Eya2;Sap30;Erbb3;Prox1;Dlg1;Flnb;Lrp2;Pax…
all	BiologicalProcess	GO:0042445	hormone metabolic process	http://amigo.geneontology.org/amigo/term/GO:0042445	101	34	20.57616387337058	1.6523974152442666	0.0011713181016242968	0.008724677822379108	11423;11928;12160;12161;12167;12286;12724;12903;13132;14148;14182;14600;16000;16531;18033;18510;18553;19017;19091;19247;19378;20148;20750;21416;22629;53419;59045;63993;67442;98711;104086;114664;230857;269823	ENSMUSG00000052430;ENSMUSG00000024985;ENSMUSG00000052920;ENSMUSG00000030513;ENSMUSG00000026170;ENSMUSG00000033161;ENSMUSG00000031565;ENSMUSG00000055737;ENSMUSG00000066026;ENSMUSG00000029304;ENSMUSG00000020053;ENSMUSG00000022150;ENSMUSG00000029167;ENSMUSG00000023328;ENSMUSG00000039004;ENSMUSG00000013584;ENSMUSG00000032179;ENSMUSG00000025921;ENSMUSG00000057530;ENSMUSG00000029759;ENSMUSG00000026976;…	Bmpr1b;Tcf7l2;Prkg1;Pcsk6;Cyp27a1;Atp1a1;Fgfr1;Ghr;Dhrs3;Spp1;Igf1;Dab2;Ppargc1a;Ache;Bmp6;Aldh1a2;Bmp5;Rdh10;Ece1;Pon3;Pax8;Nfkb1;Ptpn11;Clcn2;Hsd17b11;Stard3;Retsat;Slc5a7;Kcnma1;Corin;Cacna1a;Ywhah;Fdx1;Crabp1
all	BiologicalProcess	GO:0043270	positive regulation of ion transport	http://amigo.geneontology.org/amigo/term/GO:0043270	172	52	35.04059590316574	1.4839930275073339	0.0012679203268152195	0.009356782411775278	11444;11517;11539;11816;11931;11932;11941;12289;12322;12767;13040;13383;13430;13617;14810;15165;16150;16438;16485;16502;18125;18439;18596;18779;19091;19699;20193;20266;20312;20315;20393;20866;20927;20983;21838;21934;22068;27403;54376;56188;58234;65962;65973;73389;76257;80982;232333;234779;235281;242735;268345;269642	ENSMUSG00000002985;ENSMUSG00000041329;ENSMUSG00000030310;ENSMUSG00000052920;ENSMUSG00000024620;ENSMUSG00000036570;ENSMUSG00000010064;ENSMUSG00000044080;ENSMUSG00000024261;ENSMUSG00000058975;ENSMUSG00000019194;ENSMUSG00000030302;ENSMUSG00000042453;ENSMUSG00000026959;ENSMUSG00000047976;ENSMUSG00000022623;ENSMUSG00000002504;ENSMUSG00000040136;ENSMUSG00000042429;ENSMUSG00000052353;ENSMUSG00000029778;…	Apoe;Atp1b2;Slc6a1;Prkg1;Pdgfrb;Fxyd1;Slc38a3;S100a1;Syt4;Kcnc1;Scn1b;Atp2b2;Reln;Grin1;Kcna1;Shank3;Slc9a3r2;Abcc8;Adora1;Cemip;Adcyap1r1;Ctss;Tnfrsf11a;Plcg2;Hcn1;Cacna1d;Atp1b1;Sgk1;Lrrc38;Nos1;Cacng3;Thy1;Trpc6;Nat8l;Cx3cl1;Chrnb2;Scn3b;Camk2a;Cxcl12;Pla2r1;Ednra;P2rx7;Dlg1;Dnm2;Hbp1;Ikbkb;Kcnc2;Cxcr4;Itpr1;Stim1;Asph;Abca7
all	BiologicalProcess	GO:0035265	organ growth	http://amigo.geneontology.org/amigo/term/GO:0035265	137	43	27.910242085661082	1.5406530644924536	0.0014416376003264508	0.010346906317999262	11549;12810;12816;12839;13388;13609;14164;14180;14182;14609;15214;16000;16917;17181;17260;17702;18128;18159;18214;18596;19013;19091;19130;19247;20682;21416;21808;21813;21814;21827;22601;24064;52357;56376;56808;67603;211652;218772;239405;242509;246228;268697;373864	ENSMUSG00000050953;ENSMUSG00000045875;ENSMUSG00000028273;ENSMUSG00000024985;ENSMUSG00000052920;ENSMUSG00000045092;ENSMUSG00000024620;ENSMUSG00000036585;ENSMUSG00000000567;ENSMUSG00000018849;ENSMUSG00000022114;ENSMUSG00000026674;ENSMUSG00000022383;ENSMUSG00000026923;ENSMUSG00000019960;ENSMUSG00000021974;ENSMUSG00000041431;ENSMUSG00000039239;ENSMUSG00000031565;ENSMUSG00000053110;ENSMUSG00000045672;…	Gja1;Adra1a;Pdlim5;Tcf7l2;Prkg1;S1pr1;Pdgfrb;Fgf1;Sox9;Wwc1;Spry2;Ddr2;Ppara;Notch1;Dusp6;Fgf9;Ccnb1;Tgfb2;Fgfr1;Yap1;Col27a1;Hey2;Tgfbr2;Mef2c;Igf1;Cacna2d2;Nppc;Bnc2;Col12a1;Tgfbr3;Rarb;Vwa1;Dll1;Thbs3;Col9a1;Prox1;Wwc2;Ptpn11;Lmx1b;Msx2;Coch;Matn2;Rspo2
all	BiologicalProcess	GO:0019233	sensory perception of pain	http://amigo.geneontology.org/amigo/term/GO:0019233	87	30	17.724022346368717	1.692618041984492	0.0014502179054984854	0.010346906317999262	11444;11516;11539;12286;12287;12767;12801;13040;13617;13618;13850;13864;14182;14810;14811;14816;16485;16490;16513;17391;18125;18389;18439;20274;20315;23945;99738;101772;108069;235281	ENSMUSG00000022122;ENSMUSG00000044708;ENSMUSG00000022040;ENSMUSG00000075316;ENSMUSG00000059003;ENSMUSG00000019828;ENSMUSG00000026959;ENSMUSG00000027612;ENSMUSG00000047976;ENSMUSG00000033174;ENSMUSG00000042429;ENSMUSG00000040724;ENSMUSG00000024256;ENSMUSG00000031565;ENSMUSG00000038642;ENSMUSG00000044288;ENSMUSG00000003974;ENSMUSG00000029361;ENSMUSG00000027895;ENSMUSG00000027950;ENSMUSG00000049281;…	Ednrb;Kcnj10;Ephx2;Scn9a;Grin2a;Grm1;Grin1;Mmp24;Kcna1;Mgll;Adora1;Kcna2;Adcyap1;Fgfr1;Ctss;Cnr1;Grm3;Nos1;Kcnc4;Chrnb2;Scn3b;Cxcl12;Ednra;Nr2f6;P2rx7;Cxcr4;Ano1;Cacna1a;Cacna1b;Oprl1
all	BiologicalProcess	GO:0090287	regulation of cellular response to growth factor stimulus	http://amigo.geneontology.org/amigo/term/GO:0090287	177	53	36.05921787709497	1.4698044805255166	0.001454004253589547	0.010346906317999262	13132;13179;13388;13430;14118;14164;14180;14182;14718;14725;15205;15208;15245;16400;17127;17130;17131;17702;18128;18129;20319;20482;20666;21416;21419;21803;21814;22057;22339;22340;22418;24063;24064;56213;56440;68010;68939;70673;71973;72043;102141;114249;116701;207667;225631;226101;229285;239337;241226;241324;244058;268977;330119	ENSMUSG00000024985;ENSMUSG00000036585;ENSMUSG00000027878;ENSMUSG00000022114;ENSMUSG00000023951;ENSMUSG00000026923;ENSMUSG00000008090;ENSMUSG00000036580;ENSMUSG00000037573;ENSMUSG00000024232;ENSMUSG00000006800;ENSMUSG00000038291;ENSMUSG00000021974;ENSMUSG00000070509;ENSMUSG00000043635;ENSMUSG00000039410;ENSMUSG00000031565;ENSMUSG00000022528;ENSMUSG00000040998;ENSMUSG00000037211;ENSMUSG00000022150;…	Tcf7l2;Fgf1;Notch2;Spry2;Vegfa;Notch1;Fgfrl1;Spg20;Tob1;Bambi;Sulf2;Snx25;Fgf9;Rgma;Adamts3;Prdm16;Fgfr1;Hes1;Npnt;Spry1;Dab2;Tgfb1;Tfap2b;Got1;Skor1;Itga3;Sox11;Onecut2;Adamts12;Dcn;Itga8;Tgfbr3;Myof;Wnt5a;Rasl11b;Dll1;Hes5;Smad3;Skil;Smad7;Smad6;Rbpms2;Htra1;Hhip;Dnm2;Snx1;Lrp2;Crb2;Sfrp2;Msx2;Fbn1;Vegfb;Ltbp1
all	BiologicalProcess	GO:0021915	neural tube development	http://amigo.geneontology.org/amigo/term/GO:0021915	141	44	28.72513966480447	1.531759306079583	0.001454019457485467	0.010346906317999262	12160;12192;12370;12614;12808;13542;13798;14633;14725;15205;15208;16870;18128;18504;18505;18508;18509;18845;19165;19206;19378;20319;20460;20666;20971;21416;21418;21803;21808;21815;22418;24136;27428;50524;50768;65100;68588;106042;140570;170823;236539;240641;244058;380614	ENSMUSG00000017009;ENSMUSG00000024985;ENSMUSG00000004872;ENSMUSG00000053398;ENSMUSG00000026923;ENSMUSG00000027168;ENSMUSG00000036606;ENSMUSG00000041703;ENSMUSG00000024795;ENSMUSG00000070509;ENSMUSG00000021127;ENSMUSG00000039239;ENSMUSG00000022528;ENSMUSG00000021466;ENSMUSG00000049532;ENSMUSG00000026029;ENSMUSG00000002603;ENSMUSG00000004231;ENSMUSG00000029071;ENSMUSG00000021359;ENSMUSG00000000247;…	Sdc4;Tcf7l2;Pax3;Phgdh;Notch1;Pax6;Plxnb2;Zic5;Kif20b;Rgma;Zfp36l1;Tgfb2;Hes1;Ptch1;Sall2;Casp8;Tgfb1;Pax2;Dvl1;Tfap2a;Lhx2;Sox11;Dlc1;Aldh1a2;Bmp5;Prickle1;Wnt5a;Hes5;Cobl;Cthrc1;Zeb2;En1;Shroom3;Lrp2;Gli2;Intu;Sfrp2;Celsr1;Pax7;Stil;Glmn;Psen2;Plxna2;Tgif1
all	BiologicalProcess	GO:0042180	cellular ketone metabolic process	http://amigo.geneontology.org/amigo/term/GO:0042180	106	35	21.594785847299814	1.6207616156738298	0.0014684171991365957	0.010356889448777582	11363;11370;12160;12161;12286;12724;12801;12894;13132;14651;16531;16952;18124;18604;18783;19013;19016;19017;19091;19130;20787;26570;26874;58805;59045;67426;68041;68346;68801;68977;70750;71883;98711;231070;236900	ENSMUSG00000027737;ENSMUSG00000052920;ENSMUSG00000055782;ENSMUSG00000022383;ENSMUSG00000020538;ENSMUSG00000045294;ENSMUSG00000024900;ENSMUSG00000000440;ENSMUSG00000026003;ENSMUSG00000038967;ENSMUSG00000024158;ENSMUSG00000026489;ENSMUSG00000056220;ENSMUSG00000022150;ENSMUSG00000005373;ENSMUSG00000044288;ENSMUSG00000029167;ENSMUSG00000018574;ENSMUSG00000054021;ENSMUSG00000028341;ENSMUSG00000039004;…	Slc7a11;Prkg1;Abcd2;Ppara;Srebf1;Insig1;Cpt1a;Pparg;Acadl;Pdk2;Hagh;Coq8a;Pla2g4a;Dab2;Mlxipl;Cnr1;Ppargc1a;Acadvl;Sirt5;Nr4a3;Bmp6;Bmp5;Anxa1;Rdh10;Prox1;Mid1ip1;Elovl5;Kdsr;Clcn2;Stard3;Kcnma1;Cacna1a;Pdk3;Haghl;Coq2
all	BiologicalProcess	GO:0007229	integrin-mediated signaling pathway	http://amigo.geneontology.org/amigo/term/GO:0007229	51	20	10.389944134078213	1.9249381653941282	0.0015277737680979842	0.010681014852404327	11490;12825;13132;13731;14127;16400;16403;16410;16419;18823;19229;19247;20361;21682;21838;22177;23880;57257;223272;241226	ENSMUSG00000022817;ENSMUSG00000038264;ENSMUSG00000027111;ENSMUSG00000033721;ENSMUSG00000022148;ENSMUSG00000030579;ENSMUSG00000058715;ENSMUSG00000029217;ENSMUSG00000022150;ENSMUSG00000059456;ENSMUSG00000032011;ENSMUSG00000001507;ENSMUSG00000026043;ENSMUSG00000026768;ENSMUSG00000022505;ENSMUSG00000031425;ENSMUSG00000043733;ENSMUSG00000027087;ENSMUSG00000028041;ENSMUSG00000032925	Itgb5;Sema7a;Itga6;Vav3;Fyb;Tyrobp;Fcer1g;Tec;Dab2;Ptk2b;Thy1;Itga3;Col3a1;Itga8;Emp2;Plp1;Ptpn11;Itgav;Adam15;Itgbl1
all	BiologicalProcess	GO:0090130	tissue migration	http://amigo.geneontology.org/amigo/term/GO:0090130	186	55	37.8927374301676	1.4514654714867017	0.001641253174168189	0.011374598085322145	11816;11819;13036;13179;13731;13846;14164;14182;14645;15200;16000;16400;16410;16590;16952;17260;17886;18024;18128;18606;18613;18760;19016;19130;19141;19229;19247;19274;19279;20317;20346;20620;20682;20692;21803;21808;21813;21814;22339;22418;24136;63953;66214;68743;68750;68813;70097;71805;80837;101401;107351;107831;235041;243362;245827	ENSMUSG00000002985;ENSMUSG00000022018;ENSMUSG00000026473;ENSMUSG00000015305;ENSMUSG00000018593;ENSMUSG00000002688;ENSMUSG00000016128;ENSMUSG00000036585;ENSMUSG00000000567;ENSMUSG00000046768;ENSMUSG00000023951;ENSMUSG00000026923;ENSMUSG00000015839;ENSMUSG00000030022;ENSMUSG00000000440;ENSMUSG00000055333;ENSMUSG00000020151;ENSMUSG00000032702;ENSMUSG00000039239;ENSMUSG00000031565;ENSMUSG00000039087;…	Apoe;Rgcc;Glul;Sash1;Sparc;Prkd1;Stard13;Fgf1;Sox9;Rhoj;Vegfa;Notch1;Nfe2l2;Adamts9;Pparg;Fat2;Ptprr;Kank1;Tgfb2;Fgfr1;Rreb1;Plk2;Tgfbr2;Mef2c;Lgmn;Igf1;Ctsh;Myh9;Ptk2b;Tgfb1;Dusp10;Adgrb1;Itga3;Kit;Dcn;Tgfbr3;Anxa1;Serpinf1;Kank2;Wnt5a;Nr2f2;Emp2;Enpp2;Anln;Dock5;Zeb2;Prox1;Ptpn11;Itgav;Ephb4;Sema3a;Ptprm;Nup93;Hbegf;Pecam1
all	BiologicalProcess	GO:0030099	myeloid cell differentiation	http://amigo.geneontology.org/amigo/term/GO:0030099	211	61	42.985847299813784	1.4190717138723064	0.0017323248301810423	0.011902266290123196	11733;12010;12192;12262;12370;12571;12977;13132;13388;13819;14118;14127;14218;14247;15902;16331;16449;16590;16842;17000;17096;17260;17311;17342;17536;17886;18035;18129;18718;19016;19165;19229;19247;20679;21803;21813;21814;21873;21934;22177;22339;22388;50794;57259;68027;70564;70673;70747;72828;74443;76044;76527;78926;97165;170826;215653;234515;235320;241764;242687;320404	ENSMUSG00000038855;ENSMUSG00000051910;ENSMUSG00000024812;ENSMUSG00000027878;ENSMUSG00000023951;ENSMUSG00000021792;ENSMUSG00000035158;ENSMUSG00000000440;ENSMUSG00000048546;ENSMUSG00000034201;ENSMUSG00000024140;ENSMUSG00000021025;ENSMUSG00000014599;ENSMUSG00000032020;ENSMUSG00000031543;ENSMUSG00000052040;ENSMUSG00000033871;ENSMUSG00000040274;ENSMUSG00000042029;ENSMUSG00000021127;ENSMUSG00000039410;…	Itpkb;Sox6;Tjp2;Notch2;Vegfa;Fam213a;Mitf;Pparg;Tob2;Gas2l1;Epas1;Nfkbia;Csf1;Ubash3b;Ank1;Klf13;Ppargc1b;Cdk6;Ncapg2;Zfp36l1;Prdm16;Jag1;Meis2;Fli1;Inpp5d;Tyrobp;Tgfbr2;Lyn;C1qc;Mef2c;Tnfrsf11a;B2m;Fcer1g;Pip4k2a;Wasf2;Dab2;Casp8;Myh9;Ptk2b;Rassf2;Tgfb1;Inpp4b;Kit;Tgfbr3;Il34;Lef1;Sh3pxd2a;Ltbr;Dll1;Hmgb2;Zbtb16;Ptpn11;Kitl;Id2;Fbn1;P4htm;L3mbtl1;Psen2;Tspan2;Wdr1;Tmem178
all	BiologicalProcess	GO:0018212	peptidyl-tyrosine modification	http://amigo.geneontology.org/amigo/term/GO:0018212	232	66	47.26405959031658	1.396409884637206	0.0017963127629083697	0.012236421128529663	11302;11539;11549;12505;13617;13643;13649;13838;13842;13846;13848;13867;14182;14456;14585;14600;15200;15205;15208;16000;16195;16590;16800;17096;17179;17279;17289;17311;18213;18214;18590;18596;18606;18613;19165;19229;19283;19699;20319;20354;21682;21802;21803;21838;22174;22339;22340;22390;26362;26563;51789;54635;64297;74155;76044;98878;105352;107566;192656;216616;226250;228357;230661;230735;231125;…	ENSMUSG00000020467;ENSMUSG00000045875;ENSMUSG00000014361;ENSMUSG00000068748;ENSMUSG00000008734;ENSMUSG00000020122;ENSMUSG00000024620;ENSMUSG00000033985;ENSMUSG00000023951;ENSMUSG00000026674;ENSMUSG00000005087;ENSMUSG00000028876;ENSMUSG00000042453;ENSMUSG00000042429;ENSMUSG00000028019;ENSMUSG00000035305;ENSMUSG00000042029;ENSMUSG00000035683;ENSMUSG00000031016;ENSMUSG00000031565;ENSMUSG00000055737;…	Efemp1;Adra1a;Mertk;Ptprz1;Gprc5b;Egfr;Pdgfrb;Tesk2;Vegfa;Ddr2;Cd44;Epha10;Reln;Adora1;Pdgfc;Ror1;Ncapg2;Melk;Wee1;Fgfr1;Ghr;Hes1;Axl;Lyn;Ehd4;Gas6;Tec;Igf1;Ptk2b;Tgfb1;Zfyve28;Thy1;Epha8;Kit;Efnb3;Ednra;Il6st;Hes5;Afap1l2;Tnk2;Tgfa;Enpp2;Aatk;Erbb3;Sema4d;Dusp22;Arhgef2;Tyro3;Pdgfa;Peak1;Errfi1;Arl2bp;Ripk2;Ephb6;Lrp4;Sfrp2;Ephb4;Epha4;Kitl;Ntrk3;Matk;Psen2;Hbegf;Vegfb;Pecam1;Gfra1
all	BiologicalProcess	GO:0007215	glutamate receptor signaling pathway	http://amigo.geneontology.org/amigo/term/GO:0007215	70	25	14.260707635009311	1.7530686863410812	0.0020207859687284557	0.013425086739671827	12322;14799;14803;14807;14810;14811;14813;14816;17260;19017;19229;19417;19699;20312;26557;53623;54376;58234;108069;108073;110637;117148;170935;268934;380702	ENSMUSG00000032017;ENSMUSG00000001985;ENSMUSG00000063239;ENSMUSG00000059003;ENSMUSG00000020734;ENSMUSG00000019828;ENSMUSG00000032356;ENSMUSG00000042453;ENSMUSG00000026959;ENSMUSG00000022623;ENSMUSG00000005583;ENSMUSG00000059456;ENSMUSG00000001986;ENSMUSG00000041078;ENSMUSG00000003974;ENSMUSG00000029167;ENSMUSG00000066189;ENSMUSG00000031778;ENSMUSG00000031837;ENSMUSG00000024617;ENSMUSG00000010825;…	Grik4;Grik3;Grm4;Grin2a;Grin2c;Grm1;Rasgrf1;Reln;Grin1;Shank3;Mef2c;Ptk2b;Gria3;Grid1;Grm3;Ppargc1a;Cacng3;Cx3cl1;Necab2;Camk2a;Grid2ip;Grm7;Gria1;Shisa6;Homer2
all	BiologicalProcess	GO:0060840	artery development	http://amigo.geneontology.org/amigo/term/GO:0060840	70	25	14.260707635009311	1.7530686863410812	0.0020207859687284557	0.013425086739671827	11816;12767;12825;13430;13846;14048;14725;15205;15214;15531;16449;17130;17131;18128;18131;18596;18933;19130;21419;21808;22339;101401;106042;108154;268977	ENSMUSG00000002985;ENSMUSG00000026586;ENSMUSG00000024620;ENSMUSG00000023951;ENSMUSG00000026923;ENSMUSG00000030022;ENSMUSG00000046169;ENSMUSG00000039239;ENSMUSG00000022528;ENSMUSG00000038146;ENSMUSG00000019789;ENSMUSG00000027276;ENSMUSG00000025927;ENSMUSG00000026043;ENSMUSG00000025932;ENSMUSG00000036158;ENSMUSG00000025880;ENSMUSG00000036867;ENSMUSG00000010175;ENSMUSG00000054008;ENSMUSG00000033335;…	Apoe;Prrx1;Pdgfrb;Vegfa;Notch1;Adamts9;Adamts6;Tgfb2;Hes1;Notch3;Hey2;Jag1;Tfap2b;Col3a1;Eya1;Prickle1;Smad7;Smad6;Prox1;Ndst1;Dnm2;Cxcr4;Lrp2;Ephb4;Ltbp1
all	BiologicalProcess	GO:0033674	positive regulation of kinase activity	http://amigo.geneontology.org/amigo/term/GO:0033674	326	88	66.41415270018622	1.3250187862406209	0.0020213430473784433	0.013425086739671827	11514;11516;11539;11549;12505;12759;12977;13131;13132;13383;13605;13628;13649;13731;13838;13842;13867;14081;14164;14182;14375;14388;14456;14600;14745;14816;16000;16543;16590;17096;17311;17873;18213;18214;18439;18590;18596;19130;19229;19247;19699;20460;20971;21802;21803;21808;21813;21934;22339;22359;22418;22422;23834;24064;24136;26382;26457;27206;54635;57257;59126;64297;65964;66197;66214;66725;673…	ENSMUSG00000022037;ENSMUSG00000022018;ENSMUSG00000045875;ENSMUSG00000039533;ENSMUSG00000017009;ENSMUSG00000015305;ENSMUSG00000008734;ENSMUSG00000020122;ENSMUSG00000024620;ENSMUSG00000036585;ENSMUSG00000031808;ENSMUSG00000022114;ENSMUSG00000023951;ENSMUSG00000026674;ENSMUSG00000005087;ENSMUSG00000036273;ENSMUSG00000015312;ENSMUSG00000014599;ENSMUSG00000060487;ENSMUSG00000063239;ENSMUSG00000019828;…	Clu;Rgcc;Adra1a;Mmd2;Sdc4;Sash1;Gprc5b;Egfr;Pdgfrb;Fgf1;Slc27a1;Spry2;Vegfa;Ddr2;Cd44;Lrrk2;Gadd45b;Csf1;Samd5;Grm4;Grm1;Als2;Camkk2;Reln;Eef1a2;Adora1;Adcyap1;Cemip;Pdgfc;Ect2;Cenpe;Tpx2;Ncapg2;Clspn;Iqgap3;Ccnb1;Cdc6;Plce1;Tgfb2;Fgfr1;Adcy8;Ghr;Mdfic;Map3k20;Vav3;Tgfbr2;Lyn;Fgd2;Tnfrsf11a;Gas6;Igf1;Dab2;Ptk2b;Rassf2;Tgfb1;Madd;Epha8;Kit;Lpar1;Wnt5a;Emp2;Cks2;Afap1l2;Tgfa;P2rx7;5730559C18Rik;Erb…
all	BiologicalProcess	GO:0035637	multicellular organismal signaling	http://amigo.geneontology.org/amigo/term/GO:0035637	85	29	17.31657355679702	1.6746962038928916	0.0020774396342080337	0.013683631309618206	12286;12289;12291;13609;14609;14654;14799;16485;16490;16531;17136;18213;18858;20266;20274;21960;30948;53321;54376;56508;72821;80297;83964;99738;108073;140492;235281;239556;269116	ENSMUSG00000050953;ENSMUSG00000054477;ENSMUSG00000045092;ENSMUSG00000018217;ENSMUSG00000075316;ENSMUSG00000019194;ENSMUSG00000049044;ENSMUSG00000047976;ENSMUSG00000011751;ENSMUSG00000070304;ENSMUSG00000022416;ENSMUSG00000017167;ENSMUSG00000040724;ENSMUSG00000015829;ENSMUSG00000015968;ENSMUSG00000066189;ENSMUSG00000027895;ENSMUSG00000049281;ENSMUSG00000036634;ENSMUSG00000024381;ENSMUSG00000031990;…	Gja1;Kcnn2;S1pr1;Pmp22;Scn9a;Scn1b;Rapgef4;Kcna1;Sptbn4;Scn2b;Cacna1i;Cntnap1;Kcna2;Tnr;Cacna1d;Cacng3;Kcnc4;Scn3b;Mag;Bin1;Jam3;Nfasc;Glra1;Cacna1g;Grm7;Gria1;Kcnma1;Ntrk3;Cacna1a
all	BiologicalProcess	GO:0097305	response to alcohol	http://amigo.geneontology.org/amigo/term/GO:0097305	140	43	28.521415270018622	1.5076390702533298	0.002302451951581075	0.01490866998084902	11303;11444;11490;11513;11514;11516;11517;11883;12048;12091;12370;12583;12801;13057;13860;14148;14654;14677;14810;14811;16000;16324;16439;18039;18159;18213;19206;19229;20564;20692;21391;21803;21813;21814;21923;108079;109731;110304;170790;224129;227753;237213;432530	ENSMUSG00000035805;ENSMUSG00000030287;ENSMUSG00000018593;ENSMUSG00000028364;ENSMUSG00000015243;ENSMUSG00000040147;ENSMUSG00000022620;ENSMUSG00000059003;ENSMUSG00000056427;ENSMUSG00000026959;ENSMUSG00000024256;ENSMUSG00000015766;ENSMUSG00000022376;ENSMUSG00000021466;ENSMUSG00000029778;ENSMUSG00000033022;ENSMUSG00000006519;ENSMUSG00000037035;ENSMUSG00000029925;ENSMUSG00000032440;ENSMUSG00000031659;…	Mlc1;Itpr2;Sparc;Tnc;Abca1;Maob;Arsa;Grin2a;Slit3;Grin1;Adcyap1;Eps8;Adcy8;Ptch1;Adcyap1r1;Cdo1;Cyba;Inhbb;Tbxas1;Tgfbr2;Adcy7;Igf1;Casp8;Ptk2b;Tgfb1;Cnr1;Glra2;Adcy1;Chrnb2;Nppc;Tgfbr3;Gsn;Gnai1;Bcl2l1;Adcy5;Glra1;Nefl;Ntrk3;Prkaa2;Glb1;Glra3;Adam15;Fdx1
all	BiologicalProcess	GO:0071559	response to transforming growth factor beta	http://amigo.geneontology.org/amigo/term/GO:0071559	144	44	29.336312849162013	1.4998476538695915	0.0023047804338202083	0.01490866998084902	12167;12192;12193;12825;12827;12842;12843;13132;13430;14118;14718;16400;16419;17127;17130;17131;17260;19017;19272;20482;20666;20679;20682;21803;21808;21813;21814;22418;55994;56213;56440;64339;68010;68939;69710;70673;102141;105352;114249;207667;225631;241226;252864;268977	ENSMUSG00000052430;ENSMUSG00000051910;ENSMUSG00000022817;ENSMUSG00000000567;ENSMUSG00000032812;ENSMUSG00000027796;ENSMUSG00000024232;ENSMUSG00000038291;ENSMUSG00000021127;ENSMUSG00000039239;ENSMUSG00000039410;ENSMUSG00000040998;ENSMUSG00000045817;ENSMUSG00000032440;ENSMUSG00000005583;ENSMUSG00000022150;ENSMUSG00000002603;ENSMUSG00000029167;ENSMUSG00000025190;ENSMUSG00000022245;ENSMUSG00000001507;…	Bmpr1b;Sox6;Itgb5;Sox9;Arap1;Smad9;Bambi;Snx25;Zfp36l1;Tgfb2;Prdm16;Npnt;Zfp36l2;Tgfbr2;Mef2c;Dab2;Tgfb1;Ppargc1a;Got1;Skor1;Itga3;Fndc4;Sox11;Onecut2;Col3a1;Col1a1;Itga8;Col1a2;Col4a2;Tgfbr3;Wnt5a;Rasl11b;Smad3;Skil;Smad7;Smad6;Htra1;Dusp22;Dnm2;Ptprk;Snx1;Dusp15;Fbn1;Ltbp1
all	BiologicalProcess	GO:0043087	regulation of GTPase activity	http://amigo.geneontology.org/amigo/term/GO:0043087	289	79	58.87635009310987	1.3417951329364954	0.00231954213001917	0.01490866998084902	11516;11856;12549;13605;13609;13838;14163;14570;14697;16403;16897;18213;18613;18845;19091;19229;19415;19417;19684;19734;20166;20312;20354;21838;22418;24063;24064;26934;30948;50768;50779;50780;53972;57257;58175;58996;65079;66725;66790;67865;68449;69710;69993;70719;71302;73910;74018;76088;76131;77980;78816;94176;99326;107566;109294;140570;140571;207227;209815;210293;213027;216831;217835;223332;2318…	ENSMUSG00000048960;ENSMUSG00000039621;ENSMUSG00000016128;ENSMUSG00000002459;ENSMUSG00000033763;ENSMUSG00000052920;ENSMUSG00000045092;ENSMUSG00000039031;ENSMUSG00000053646;ENSMUSG00000022114;ENSMUSG00000048424;ENSMUSG00000032812;ENSMUSG00000036273;ENSMUSG00000038515;ENSMUSG00000036246;ENSMUSG00000004633;ENSMUSG00000026024;ENSMUSG00000036452;ENSMUSG00000032356;ENSMUSG00000056413;ENSMUSG00000043811;…	Prex2;Prex1;Stard13;Rgs20;Mtss1l;Prkg1;S1pr1;Arhgap18;Plxnb1;Spry2;Ranbp3l;Arap1;Lrrk2;Grtp1;Gmip;Chn2;Als2;Arhgap26;Rasgrf1;Adap1;Rtn4r;Adcyap1;Plxnb2;Ect2;Racgap1;Iqgap3;Depdc1a;Rgma;Arhgap31;Itga6;Spry1;Vav3;Plxna4;Dock2;Dock8;Rgs10;Arhgap45;Dock10;Rin3;Ptk2b;Stard8;Elmod1;Rgs6;Iqsec3;Gnb5;Thy1;Cx3cl1;Dlc1;Arhgap6;Arhgap28;Rtkn;Wnt5a;Arhgap23;Bin1;Rasgrp3;Sema4d;Rgs3;Plxnb3;Arhgap22;Evi5l;Rdx;…
all	BiologicalProcess	GO:0045926	negative regulation of growth	http://amigo.geneontology.org/amigo/term/GO:0045926	173	51	35.24432029795158	1.4470416671069735	0.0025513118133760893	0.016143469047765868	11302;11490;12580;12955;13132;14025;14609;17127;17136;18128;18129;18208;19013;19016;19141;19206;20319;20346;20349;20350;20354;20357;20359;20360;20361;20562;20564;20720;21416;21803;21808;21813;21960;22415;22418;26456;52357;56812;63953;65079;66262;67378;68465;71007;78926;93960;209743;211652;229285;244058;360213	ENSMUSG00000050953;ENSMUSG00000024985;ENSMUSG00000026249;ENSMUSG00000027878;ENSMUSG00000018849;ENSMUSG00000031755;ENSMUSG00000022383;ENSMUSG00000026923;ENSMUSG00000000440;ENSMUSG00000036580;ENSMUSG00000034201;ENSMUSG00000056427;ENSMUSG00000043811;ENSMUSG00000020902;ENSMUSG00000038264;ENSMUSG00000070509;ENSMUSG00000039239;ENSMUSG00000021466;ENSMUSG00000032440;ENSMUSG00000021190;ENSMUSG00000022150;…	Gja1;Tcf7l2;Serpine2;Notch2;Wwc1;Bbs2;Ppara;Notch1;Pparg;Spg20;Gas2l1;Slit3;Rtn4r;Ntn1;Sema7a;Rgma;Tgfb2;Ptch1;Tgfbr2;Lgmn;Dab2;Tgfb1;Tnr;Dusp10;Sema6b;Wnt5a;Nkd1;Smad3;Sema3f;Cdkn2c;Mag;D7Ertd443e;Aatk;Cryab;Adipor2;Sema4d;Dnajb2;Wwc2;Ing5;Slit1;Sema5b;Sfrp2;Wnt3;Sema3a;Bcl11a;Sema3e;Trim46;Sema4g;Adam15;AF529169;Sema6c
all	BiologicalProcess	GO:0023061	signal release	http://amigo.geneontology.org/amigo/term/GO:0023061	307	83	62.543389199255124	1.3270787058816522	0.0025521670012779163	0.016143469047765868	11444;11514;11516;11539;11549;11747;11865;12048;12161;12286;12287;12289;12322;12614;12801;12889;12894;12952;13132;13542;13649;14182;14299;14609;14645;14725;14761;16324;16510;16952;17096;17260;18012;18125;18439;18508;18510;18575;19016;19247;19339;20501;20666;20750;20787;20907;20908;20909;20912;20927;20977;20980;20983;21416;21419;22249;22782;26950;29873;54524;56508;58869;60510;66725;68151;68404;997…	ENSMUSG00000050953;ENSMUSG00000026473;ENSMUSG00000045875;ENSMUSG00000024985;ENSMUSG00000020122;ENSMUSG00000020538;ENSMUSG00000027712;ENSMUSG00000024900;ENSMUSG00000000440;ENSMUSG00000036273;ENSMUSG00000037434;ENSMUSG00000024261;ENSMUSG00000007207;ENSMUSG00000063239;ENSMUSG00000017978;ENSMUSG00000062151;ENSMUSG00000054459;ENSMUSG00000049044;ENSMUSG00000058248;ENSMUSG00000062542;ENSMUSG00000026452;…	Gja1;Glul;Adra1a;Tcf7l2;Egfr;Srebf1;Anxa5;Cpt1a;Pparg;Lrrk2;Slc30a1;Syt4;Stx1a;Grm4;Cadps2;Unc13c;Vsnl1;Rapgef4;Kcnh1;Syt9;Syt2;Abcc8;Cplx1;Adora1;Pax6;Adcyap1;Neurod1;Nrn1;Fgfr1;Adcy8;Ildr2;Inhbb;Lyn;Spp1;Mef2c;Dab2;Cacna1d;Tfap2b;Cnr1;Nos1;Adcy1;Syp;Ncs1;Rab3a;Madd;Stx3;Kcnc4;Dvl1;Chrnb2;Camk2a;Gpr27;Sox11;Bmp6;Anxa1;Wls;Pax8;Cspg5;P2rx7;Pex5l;Stxbp3;Bcl2l1;Adcy5;Ptpn11;Stx4a;Slc16a1;Pim3;Lrp2;…
all	BiologicalProcess	GO:0045445	myoblast differentiation	http://amigo.geneontology.org/amigo/term/GO:0045445	53	20	10.797392923649907	1.8522989893415198	0.0026273946128931858	0.01648845280689661	12192;13388;13819;15903;16000;16497;16852;17260;18128;20681;20682;21416;21803;57810;67272;106042;117606;210719;223332;666794	ENSMUSG00000024985;ENSMUSG00000000567;ENSMUSG00000061013;ENSMUSG00000048424;ENSMUSG00000026923;ENSMUSG00000024176;ENSMUSG00000024140;ENSMUSG00000021127;ENSMUSG00000005583;ENSMUSG00000020053;ENSMUSG00000002603;ENSMUSG00000068220;ENSMUSG00000036158;ENSMUSG00000014773;ENSMUSG00000022687;ENSMUSG00000038119;ENSMUSG00000040759;ENSMUSG00000007872;ENSMUSG00000027827;ENSMUSG00000038132	Tcf7l2;Sox9;Mkx;Ranbp3l;Notch1;Sox8;Epas1;Zfp36l1;Mef2c;Igf1;Tgfb1;Lgals1;Prickle1;Dll1;Boc;Cdon;Cmtm5;Id3;Kcnab1;Rbm24
all	BiologicalProcess	GO:0002011	morphogenesis of an epithelial sheet	http://amigo.geneontology.org/amigo/term/GO:0002011	46	18	9.371322160148976	1.9207535172084889	0.002661157678110815	0.01652879659639695	11853;12160;12505;12831;13542;14726;15200;16449;16772;17702;18128;18129;20666;22418;56363;68750;208177;234695	ENSMUSG00000027878;ENSMUSG00000026923;ENSMUSG00000005087;ENSMUSG00000050357;ENSMUSG00000039087;ENSMUSG00000027276;ENSMUSG00000029071;ENSMUSG00000063632;ENSMUSG00000032179;ENSMUSG00000032796;ENSMUSG00000026837;ENSMUSG00000033149;ENSMUSG00000021994;ENSMUSG00000026109;ENSMUSG00000028583;ENSMUSG00000021469;ENSMUSG00000002233;ENSMUSG00000024486	Notch2;Notch1;Cd44;Carmil2;Rreb1;Jag1;Dvl1;Sox11;Bmp5;Lama1;Col5a1;Phldb2;Wnt5a;Tmeff2;Pdpn;Msx2;Rhoc;Hbegf
all	BiologicalProcess	GO:0019216	regulation of lipid metabolic process	http://amigo.geneontology.org/amigo/term/GO:0019216	198	57	40.337430167597766	1.4130796077779624	0.002675300829278804	0.01652879659639695	11363;11370;11539;11815;11816;11928;12160;12161;12334;12724;12801;12894;13132;13628;13842;13850;14164;14732;15902;16000;16531;16590;16835;16952;17096;18033;18124;18590;18596;18604;18783;19013;19016;19017;19091;19130;19229;20787;21416;21803;21834;26457;26874;29817;57257;58805;66082;67630;68041;68801;98711;108079;216505;226849;231070;236900;353187	ENSMUSG00000002985;ENSMUSG00000024985;ENSMUSG00000021779;ENSMUSG00000052920;ENSMUSG00000024620;ENSMUSG00000036585;ENSMUSG00000031808;ENSMUSG00000026509;ENSMUSG00000021775;ENSMUSG00000055782;ENSMUSG00000022383;ENSMUSG00000020538;ENSMUSG00000022040;ENSMUSG00000045294;ENSMUSG00000024900;ENSMUSG00000000440;ENSMUSG00000034614;ENSMUSG00000026003;ENSMUSG00000033161;ENSMUSG00000016349;ENSMUSG00000038967;…	Apoe;Tcf7l2;Thrb;Prkg1;Pdgfrb;Fgf1;Slc27a1;Capn2;Nr1d2;Abcd2;Ppara;Srebf1;Ephx2;Insig1;Cpt1a;Pparg;Pik3ip1;Acadl;Atp1a1;Eef1a2;Pdk2;Adora1;Ppp2r5a;Gpam;Vav3;Lyn;Pla2g4a;Igf1;Dab2;Ptk2b;Tgfb1;Mlxipl;Cnr1;Ppargc1a;Abhd6;Acadvl;Epha8;Kit;Nr4a3;Bmp6;Bmp5;Anxa1;Igfbp7;Rdh10;Apod;Prox1;Pdgfa;Nfkb1;Mid1ip1;Elovl5;Ldlr;Clcn2;Id2;Kcnma1;Samd8;Prkaa2;Pdk3
all	BiologicalProcess	GO:0007214	gamma-aminobutyric acid signaling pathway	http://amigo.geneontology.org/amigo/term/GO:0007214	23	11	4.685661080074488	2.347587632143709	0.0028757202683629135	0.0174957943044675	12064;12286;14394;14395;14397;14399;14401;14678;15562;227120;242425	ENSMUSG00000029211;ENSMUSG00000020428;ENSMUSG00000007653;ENSMUSG00000010803;ENSMUSG00000048482;ENSMUSG00000000560;ENSMUSG00000026322;ENSMUSG00000032562;ENSMUSG00000038349;ENSMUSG00000039809;ENSMUSG00000034656	Gabra4;Gabra6;Gabrb2;Gabra1;Bdnf;Gabra2;Htr4;Gnai2;Plcl1;Gabbr2;Cacna1a
all	BiologicalProcess	GO:0009268	response to pH	http://amigo.geneontology.org/amigo/term/GO:0009268	23	11	4.685661080074488	2.347587632143709	0.0028757202683629135	0.0174957943044675	11883;13040;14609;16531;19141;20317;20604;20927;26373;50500;76257	ENSMUSG00000050953;ENSMUSG00000073988;ENSMUSG00000010064;ENSMUSG00000022620;ENSMUSG00000040136;ENSMUSG00000038642;ENSMUSG00000021190;ENSMUSG00000004366;ENSMUSG00000000753;ENSMUSG00000036636;ENSMUSG00000063142	Gja1;Ttpa;Slc38a3;Arsa;Abcc8;Ctss;Lgmn;Sst;Serpinf1;Clcn7;Kcnma1
all	BiologicalProcess	GO:0099504	synaptic vesicle cycle	http://amigo.geneontology.org/amigo/term/GO:0099504	174	51	35.44804469273743	1.4387253356868184	0.0029118620113189886	0.017581469871372983	11444;11549;12048;12286;12287;12289;12322;12801;12889;13430;13542;14299;16510;18439;19339;20404;20408;20907;20908;20909;20977;20980;20983;22249;22348;23969;29873;30948;54524;56508;60510;66725;68404;72685;72961;80718;102866;108073;108800;110304;140919;207227;208898;219228;241770;242662;268934;320127;320405;432530;433485	ENSMUSG00000045875;ENSMUSG00000036273;ENSMUSG00000024261;ENSMUSG00000035566;ENSMUSG00000037771;ENSMUSG00000007207;ENSMUSG00000024511;ENSMUSG00000063239;ENSMUSG00000017978;ENSMUSG00000062151;ENSMUSG00000070570;ENSMUSG00000049044;ENSMUSG00000058248;ENSMUSG00000028488;ENSMUSG00000062542;ENSMUSG00000026452;ENSMUSG00000033615;ENSMUSG00000039114;ENSMUSG00000020961;ENSMUSG00000030500;ENSMUSG00000015968;…	Adra1a;Lrrk2;Syt4;Pcdh17;Slc32a1;Stx1a;Rab27b;Grm4;Cadps2;Unc13c;Slc17a7;Rapgef4;Kcnh1;Sh3gl2;Syt9;Syt2;Cplx1;Nrn1;Ston2;Slc17a6;Cacna1d;Syndig1;Cnr1;Adcy1;Syp;Pacsin1;Ncs1;Rab3a;Stx3;Dvl1;Chrnb2;Camk2a;Cspg5;P2rx7;Bin1;Dnajc6;Bcl2l1;Sh3gl3;Pls3;Dnm2;Stx4a;Grm7;Unc13b;Dgki;Cacna1a;Cacna1b;Glra3;Rims3;Rims4;Stxbp5l;Syt6
all	BiologicalProcess	GO:0045444	fat cell differentiation	http://amigo.geneontology.org/amigo/term/GO:0045444	162	48	33.00335195530727	1.4543977249644524	0.00300503235551286	0.018007599904840223	11865;12192;12193;13555;13592;14013;14560;15205;15902;15904;16000;16324;16403;16449;16775;17127;17130;17702;18124;18227;19016;19017;20319;20661;20681;20787;21416;21419;21803;22339;22418;56458;63953;67378;70673;72007;81703;97064;104776;109593;207259;211739;231070;231991;235320;239659;242864;384061	ENSMUSG00000021379;ENSMUSG00000024985;ENSMUSG00000021943;ENSMUSG00000044167;ENSMUSG00000023951;ENSMUSG00000031755;ENSMUSG00000027803;ENSMUSG00000020538;ENSMUSG00000045294;ENSMUSG00000000440;ENSMUSG00000024176;ENSMUSG00000048834;ENSMUSG00000027490;ENSMUSG00000021127;ENSMUSG00000039286;ENSMUSG00000027111;ENSMUSG00000039410;ENSMUSG00000019846;ENSMUSG00000022528;ENSMUSG00000045817;ENSMUSG00000027276;…	Id4;Tcf7l2;Gdf10;Foxo1;Vegfa;Bbs2;Wwtr1;Srebf1;Insig1;Pparg;Sox8;Vstm2a;E2f1;Zfp36l1;Fndc3b;Itga6;Prdm16;Lama4;Hes1;Zfp36l2;Jag1;Inhbb;Lmo3;Zbtb7c;Igf1;Tgfb1;Tfap2b;Ppargc1a;Dusp10;Fndc5;Jdp2;Nr4a2;C1ql4;Nr4a3;Creb5;Wnt5a;Ebf2;Smad3;Smad6;Napepld;Sort1;Zbtb16;Aldh6a1;Sfrp2;Mecom;Msx2;Id2;Arntl
all	BiologicalProcess	GO:0021675	nerve development	http://amigo.geneontology.org/amigo/term/GO:0021675	50	19	10.186219739292365	1.8652650822669103	0.0030365556328730836	0.01806070775671528	11444;12064;13867;14401;14745;15205;16206;16490;18164;18187;18504;20346;20350;20512;20720;21418;22249;72043;243743	ENSMUSG00000005360;ENSMUSG00000030029;ENSMUSG00000026249;ENSMUSG00000006800;ENSMUSG00000025969;ENSMUSG00000007653;ENSMUSG00000025582;ENSMUSG00000040724;ENSMUSG00000048482;ENSMUSG00000022528;ENSMUSG00000029765;ENSMUSG00000004231;ENSMUSG00000027950;ENSMUSG00000021359;ENSMUSG00000038668;ENSMUSG00000034684;ENSMUSG00000018166;ENSMUSG00000028883;ENSMUSG00000028456	Slc1a3;Lrig1;Serpine2;Sulf2;Nrp2;Gabrb2;Nptx1;Kcna2;Bdnf;Hes1;Plxna4;Pax2;Chrnb2;Tfap2a;Lpar1;Sema3f;Erbb3;Sema3a;Unc13b
all	BiologicalProcess	GO:0097581	lamellipodium organization	http://amigo.geneontology.org/amigo/term/GO:0097581	61	22	12.427188081936686	1.7703119848952558	0.0031895790499312238	0.018830329650334706	12345;12505;13430;13609;14726;16590;18606;18858;56440;57257;68732;68750;73341;107351;140571;226251;226970;231148;234695;242687;244654;319713	ENSMUSG00000037509;ENSMUSG00000033763;ENSMUSG00000045092;ENSMUSG00000021338;ENSMUSG00000018217;ENSMUSG00000031133;ENSMUSG00000005087;ENSMUSG00000025085;ENSMUSG00000032735;ENSMUSG00000050357;ENSMUSG00000032702;ENSMUSG00000039087;ENSMUSG00000033721;ENSMUSG00000028868;ENSMUSG00000028745;ENSMUSG00000005672;ENSMUSG00000022425;ENSMUSG00000031385;ENSMUSG00000033335;ENSMUSG00000032382;ENSMUSG00000028583;…	Arhgef4;Mtss1l;S1pr1;Carmil1;Pmp22;Arhgef6;Cd44;Ablim1;Ablim3;Carmil2;Kank1;Rreb1;Vav3;Wasf2;Capzb;Kit;Enpp2;Plxnb3;Dnm2;Snx1;Pdpn;Ablim2
all	BiologicalProcess	GO:0042982	amyloid precursor protein metabolic process	http://amigo.geneontology.org/amigo/term/GO:0042982	40	16	8.148975791433893	1.9634369287020108	0.003486630396727697	0.020389455811503594	11816;12759;13383;13838;16431;17096;19165;20660;27403;30948;68875;100017;117148;212167;216028;233744	ENSMUSG00000002985;ENSMUSG00000022037;ENSMUSG00000038156;ENSMUSG00000039934;ENSMUSG00000042846;ENSMUSG00000042228;ENSMUSG00000049313;ENSMUSG00000031837;ENSMUSG00000031239;ENSMUSG00000024381;ENSMUSG00000037295;ENSMUSG00000042066;ENSMUSG00000022770;ENSMUSG00000026235;ENSMUSG00000010609;ENSMUSG00000035722	Apoe;Clu;Spon1;Gsap;Lrrtm3;Lyn;Sorl1;Necab2;Itm2a;Bin1;Ldlrap1;Tmcc2;Dlg1;Epha4;Psen2;Abca7
all	BiologicalProcess	GO:0098656	anion transmembrane transport	http://amigo.geneontology.org/amigo/term/GO:0098656	155	46	31.577281191806332	1.4567435277466534	0.003504837448150555	0.020389455811503594	11303;12724;14394;14395;14397;14399;14401;14403;14654;14658;14725;14726;16513;20496;20498;20501;20503;20510;20511;20512;20513;20516;20535;20536;22348;26373;26570;29876;50934;53896;54403;56188;57138;57776;72961;76257;78830;101772;110304;114584;117160;140919;214663;237213;240638;268512	ENSMUSG00000060961;ENSMUSG00000005360;ENSMUSG00000027737;ENSMUSG00000005089;ENSMUSG00000044708;ENSMUSG00000030495;ENSMUSG00000037656;ENSMUSG00000015243;ENSMUSG00000029211;ENSMUSG00000036570;ENSMUSG00000034714;ENSMUSG00000017765;ENSMUSG00000010064;ENSMUSG00000028962;ENSMUSG00000037771;ENSMUSG00000024935;ENSMUSG00000020428;ENSMUSG00000029054;ENSMUSG00000007653;ENSMUSG00000070570;ENSMUSG00000010803;…	Slc4a4;Slc1a3;Slc7a11;Slc1a2;Kcnj10;Slc7a10;Slc20a2;Abca1;Gabra4;Fxyd1;Ttyh2;Slc12a4;Slc38a3;Slc4a2;Slc32a1;Slc1a1;Gabra6;Gabrd;Gabrb2;Slc17a7;Gabra1;Slc12a5;Slc7a8;Ttyh1;Slc17a6;Gabra2;Clic1;Glrb;Glra2;Slc4a3;Slc16a12;Slc12a2;Clic4;Slc25a29;Slc16a1;Clcn2;Clcn7;Slc26a11;Glra1;Lrp2;Pdpn;Slc1a6;Ano1;Slc25a12;Glra3;Slc16a7
all	BiologicalProcess	GO:0035148	tube formation	http://amigo.geneontology.org/amigo/term/GO:0035148	127	39	25.872998137802607	1.5073629964444573	0.0036028337064797356	0.020807670029451806	12160;12370;12614;12808;13542;14725;15208;16371;16372;16373;16870;18128;18504;18505;18510;19206;20319;20460;20666;20681;20682;20971;21418;21803;21808;21815;22339;22418;24136;27428;50768;58234;65100;68588;106042;140570;170823;240641;244058	ENSMUSG00000017009;ENSMUSG00000004872;ENSMUSG00000000567;ENSMUSG00000023951;ENSMUSG00000026923;ENSMUSG00000024176;ENSMUSG00000001504;ENSMUSG00000060969;ENSMUSG00000022623;ENSMUSG00000036606;ENSMUSG00000041703;ENSMUSG00000024795;ENSMUSG00000070509;ENSMUSG00000039239;ENSMUSG00000021466;ENSMUSG00000031734;ENSMUSG00000026029;ENSMUSG00000002603;ENSMUSG00000004231;ENSMUSG00000029071;ENSMUSG00000021359;…	Sdc4;Pax3;Sox9;Vegfa;Notch1;Sox8;Irx2;Irx1;Shank3;Plxnb2;Zic5;Kif20b;Rgma;Tgfb2;Ptch1;Irx3;Casp8;Tgfb1;Pax2;Dvl1;Tfap2a;Lhx2;Sox11;Dlc1;Bmp5;Prickle1;Wnt5a;Hes5;Pax8;Cobl;Cthrc1;Zeb2;Shroom3;Lrp2;Sfrp2;Celsr1;Stil;Glmn;Tgif1
all	BiologicalProcess	GO:0021510	spinal cord development	http://amigo.geneontology.org/amigo/term/GO:0021510	69	24	14.056983240223465	1.7073364597408789	0.003663950345872302	0.021008405940001616	12286;13131;13388;14028;14633;16869;16873;18039;18128;18505;18508;18509;19206;19699;20666;22359;50913;69137;71137;76441;94222;236539;246221;380614	ENSMUSG00000020037;ENSMUSG00000040260;ENSMUSG00000004872;ENSMUSG00000053398;ENSMUSG00000026923;ENSMUSG00000018698;ENSMUSG00000029595;ENSMUSG00000042453;ENSMUSG00000027168;ENSMUSG00000021466;ENSMUSG00000031937;ENSMUSG00000063632;ENSMUSG00000005503;ENSMUSG00000014773;ENSMUSG00000045591;ENSMUSG00000039830;ENSMUSG00000024924;ENSMUSG00000071711;ENSMUSG00000048402;ENSMUSG00000060798;ENSMUSG00000028736;…	Rfx4;Daam2;Pax3;Phgdh;Notch1;Lhx1;Lhx5;Reln;Pax6;Ptch1;Vstm5;Sox11;Evx1;Dll1;Olig3;Olig2;Vldlr;Mpst;Gli2;Intu;Pax7;Nefl;Dab1;Cacna1a
all	BiologicalProcess	GO:0007498	mesoderm development	http://amigo.geneontology.org/amigo/term/GO:0007498	62	22	12.630912476722534	1.7417585657840418	0.004011610663860243	0.02283752642211867	12192;13389;13813;14048;14182;16373;16400;16842;16870;17127;18124;18504;20319;21415;22061;22339;22415;22418;22601;68151;241226;241324	ENSMUSG00000055799;ENSMUSG00000023951;ENSMUSG00000021127;ENSMUSG00000031565;ENSMUSG00000053110;ENSMUSG00000031734;ENSMUSG00000004231;ENSMUSG00000001507;ENSMUSG00000000247;ENSMUSG00000028341;ENSMUSG00000026768;ENSMUSG00000025932;ENSMUSG00000021994;ENSMUSG00000027985;ENSMUSG00000022510;ENSMUSG00000032402;ENSMUSG00000028173;ENSMUSG00000003436;ENSMUSG00000035403;ENSMUSG00000027996;ENSMUSG00000000125;…	Tcf7l1;Vegfa;Zfp36l1;Fgfr1;Yap1;Irx3;Pax2;Itga3;Lhx2;Nr4a3;Itga8;Eya1;Wnt5a;Lef1;Trp63;Smad3;Wls;Dll3;Crb2;Sfrp2;Wnt3;Eomes
all	BiologicalProcess	GO:0002064	epithelial cell development	http://amigo.geneontology.org/amigo/term/GO:0002064	148	44	30.1512104283054	1.459311230792035	0.004088138877588854	0.023108132520839122	11865;11941;11994;12160;12161;12571;12767;13388;14107;14182;14595;14609;16150;16449;16779;17698;18128;18129;18508;18613;19130;19684;20681;20682;21418;21873;21916;22061;22418;22422;27428;29876;53626;71602;71805;73940;218772;225631;228852;237759;286940;320051;622434;100503041	ENSMUSG00000050953;ENSMUSG00000036885;ENSMUSG00000024812;ENSMUSG00000000567;ENSMUSG00000027878;ENSMUSG00000026923;ENSMUSG00000024176;ENSMUSG00000052911;ENSMUSG00000030302;ENSMUSG00000028328;ENSMUSG00000027168;ENSMUSG00000068154;ENSMUSG00000040274;ENSMUSG00000031565;ENSMUSG00000070047;ENSMUSG00000027276;ENSMUSG00000028413;ENSMUSG00000031207;ENSMUSG00000034584;ENSMUSG00000021359;ENSMUSG00000045991;…	Gja1;Arhgef26;Tjp2;Sox9;Notch2;Notch1;Sox8;Lamb2;Atp2b2;Tmod1;Pax6;Insm1;Cdk6;Fgfr1;Fat1;Jag1;B4galt1;Msn;Exph5;Tfap2a;Onecut2;Bmp6;Bmp5;Rarb;Wnt5a;Trp63;Dll1;Pcdh15;Ppp1r16b;Hapln2;Myo1e;Prox1;Clic4;Rdx;Flnb;Ikbkb;Cxcr4;Shroom3;Col23a1;Arntl;Nup93;Wnt7b;Pdzd7;Pecam1
all	BiologicalProcess	GO:0003014	renal system process	http://amigo.geneontology.org/amigo/term/GO:0003014	55	20	11.204841713221603	1.7849426624563733	0.004324971035037262	0.024210277173303454	11444;11539;11549;11829;13057;13617;13618;13731;14456;14609;14678;16400;16531;18389;19141;21419;53419;71602;72043;227753	ENSMUSG00000024411;ENSMUSG00000050953;ENSMUSG00000022122;ENSMUSG00000045875;ENSMUSG00000006800;ENSMUSG00000042429;ENSMUSG00000006519;ENSMUSG00000021190;ENSMUSG00000031451;ENSMUSG00000025927;ENSMUSG00000001507;ENSMUSG00000027950;ENSMUSG00000031616;ENSMUSG00000022505;ENSMUSG00000032562;ENSMUSG00000026879;ENSMUSG00000032220;ENSMUSG00000063142;ENSMUSG00000005220;ENSMUSG00000027584	Aqp4;Gja1;Ednrb;Adra1a;Sulf2;Adora1;Cyba;Lgmn;Gas6;Tfap2b;Itga3;Chrnb2;Ednra;Emp2;Gnai2;Gsn;Myo1e;Kcnma1;Corin;Oprl1
all	BiologicalProcess	GO:1902742	apoptotic process involved in development	http://amigo.geneontology.org/amigo/term/GO:1902742	24	11	4.889385474860335	2.249771480804388	0.0043438765819101555	0.024210277173303454	12649;12955;16842;18128;18504;18510;20564;21808;21814;22422;70417	ENSMUSG00000026923;ENSMUSG00000056427;ENSMUSG00000032113;ENSMUSG00000024593;ENSMUSG00000039239;ENSMUSG00000004231;ENSMUSG00000029287;ENSMUSG00000027985;ENSMUSG00000026976;ENSMUSG00000032060;ENSMUSG00000022382	Notch1;Slit3;Chek1;Megf10;Tgfb2;Pax2;Tgfbr3;Lef1;Pax8;Cryab;Wnt7b
all	BiologicalProcess	GO:0050866	negative regulation of cell activation	http://amigo.geneontology.org/amigo/term/GO:0050866	89	29	18.13147113594041	1.5994289587741102	0.004466567459692872	0.0247212101762168	11816;12505;12801;13383;14357;14629;15902;16331;16835;16952;17096;17131;17289;18590;19091;20312;20666;20720;20971;21803;22174;26362;69754;72349;72828;102657;105352;114886;170823	ENSMUSG00000002985;ENSMUSG00000014361;ENSMUSG00000017009;ENSMUSG00000026249;ENSMUSG00000052920;ENSMUSG00000005087;ENSMUSG00000032020;ENSMUSG00000003518;ENSMUSG00000002602;ENSMUSG00000026288;ENSMUSG00000042228;ENSMUSG00000002603;ENSMUSG00000044288;ENSMUSG00000029603;ENSMUSG00000020810;ENSMUSG00000031778;ENSMUSG00000063632;ENSMUSG00000024659;ENSMUSG00000025880;ENSMUSG00000001786;ENSMUSG00000069255;…	Apoe;Mertk;Sdc4;Serpine2;Prkg1;Cd44;Ubash3b;Dusp3;Axl;Inpp5d;Lyn;Tgfb1;Cnr1;Dtx1;Cygb;Cx3cl1;Sox11;Anxa1;Smad7;Fbxo7;Dusp22;Tyro3;Dlg1;Pdgfa;Gclc;Ldlr;Id2;Glmn;Cd276
all	BiologicalProcess	GO:0042476	odontogenesis	http://amigo.geneontology.org/amigo/term/GO:0042476	70	24	14.260707635009311	1.682945938887438	0.004521253499164768	0.02485130371609876	12842;12977;13388;13617;14313;14633;15903;16403;16777;16842;17702;18029;19013;20866;21416;21418;21803;21923;22061;22422;56213;56458;228357;239405	ENSMUSG00000024985;ENSMUSG00000028364;ENSMUSG00000044167;ENSMUSG00000055053;ENSMUSG00000022383;ENSMUSG00000014599;ENSMUSG00000027111;ENSMUSG00000002603;ENSMUSG00000021359;ENSMUSG00000001506;ENSMUSG00000002900;ENSMUSG00000027985;ENSMUSG00000031616;ENSMUSG00000022510;ENSMUSG00000014773;ENSMUSG00000006205;ENSMUSG00000027253;ENSMUSG00000048402;ENSMUSG00000007872;ENSMUSG00000021765;ENSMUSG00000021469;…	Tcf7l2;Tnc;Foxo1;Nfic;Ppara;Csf1;Itga6;Tgfb1;Tfap2a;Col1a1;Lamb1;Lef1;Ednra;Trp63;Dll1;Htra1;Lrp4;Gli2;Id3;Fst;Msx2;Stim1;Wnt7b;Rspo2
all	BiologicalProcess	GO:0062012	regulation of small molecule metabolic process	http://amigo.geneontology.org/amigo/term/GO:0062012	190	54	38.70763500931099	1.3950736072356393	0.004575052971560578	0.024974775468039594	11363;11370;11517;11816;12048;12160;12161;12286;12724;12801;12894;12952;13132;13850;14164;16000;16531;16590;16835;16952;18033;18124;18125;18439;18604;18783;19013;19016;19017;19091;19130;19229;20787;21416;21803;21834;26380;26570;26874;56458;58805;67078;68041;68346;68801;69634;70556;75805;78830;98711;108079;231070;236900;268697	ENSMUSG00000002985;ENSMUSG00000027737;ENSMUSG00000024985;ENSMUSG00000021779;ENSMUSG00000052920;ENSMUSG00000036585;ENSMUSG00000044167;ENSMUSG00000028982;ENSMUSG00000055782;ENSMUSG00000022383;ENSMUSG00000020538;ENSMUSG00000022040;ENSMUSG00000045294;ENSMUSG00000024900;ENSMUSG00000000440;ENSMUSG00000026003;ENSMUSG00000038967;ENSMUSG00000025545;ENSMUSG00000041431;ENSMUSG00000029778;ENSMUSG00000021710;…	Apoe;Slc7a11;Tcf7l2;Thrb;Prkg1;Fgf1;Foxo1;Slc25a33;Abcd2;Ppara;Srebf1;Ephx2;Insig1;Cpt1a;Pparg;Acadl;Pdk2;Clybl;Ccnb1;Adcyap1r1;Nln;Pla2g4a;Igf1;Dab2;Ptk2b;Tgfb1;Mlxipl;Cnr1;Ppargc1a;Nos1;Acadvl;Sirt5;Kit;Nr4a3;Bmp6;Bmp5;Anxa1;Rdh10;P2rx7;Bcl2l1;Prox1;Nfkb1;Mid1ip1;Elovl5;Ldlr;Pgp;Clcn2;Esrrb;Kcnma1;Cacna1a;Prkaa2;Slc25a12;Pdk3;Cry1
all	BiologicalProcess	GO:0038127	ERBB signaling pathway	http://amigo.geneontology.org/amigo/term/GO:0038127	74	25	15.0756052141527	1.6583082168091308	0.004734376617464564	0.025359955858776578	11539;13649;13650;13867;14388;15200;19141;19165;19229;19247;19279;20682;21418;21802;21803;29816;72349;74155;215114;215653;216616;225608;226250;231125;381126	ENSMUSG00000020467;ENSMUSG00000020122;ENSMUSG00000000567;ENSMUSG00000020151;ENSMUSG00000042429;ENSMUSG00000003518;ENSMUSG00000020282;ENSMUSG00000021190;ENSMUSG00000059456;ENSMUSG00000027339;ENSMUSG00000002603;ENSMUSG00000037224;ENSMUSG00000021359;ENSMUSG00000025083;ENSMUSG00000029999;ENSMUSG00000045629;ENSMUSG00000018166;ENSMUSG00000031714;ENSMUSG00000000915;ENSMUSG00000042680;ENSMUSG00000043733;…	Efemp1;Egfr;Sox9;Ptprr;Adora1;Dusp3;Rhbdf1;Lgmn;Ptk2b;Rassf2;Tgfb1;Zfyve28;Tfap2a;Afap1l2;Tgfa;Sh3tc2;Erbb3;Gab1;Hip1r;Garem1;Ptpn11;Hip1;Errfi1;Psen2;Hbegf
all	BiologicalProcess	GO:0046677	response to antibiotic	http://amigo.geneontology.org/amigo/term/GO:0046677	207	58	42.17094972067039	1.3753543703468192	0.0047358426376427065	0.025359955858776578	11444;11513;11514;11516;11517;11883;12048;12334;12368;12370;12583;12759;12801;12842;12955;13605;13860;14148;14654;14677;14763;14810;14811;15903;16000;16439;16952;17246;17260;18024;18039;18124;18159;18213;18504;18584;18783;19229;19252;20512;20692;21391;21923;22068;26362;56338;56458;66725;69754;71805;109731;110304;171469;217310;224129;227753;237213;432530	ENSMUSG00000026424;ENSMUSG00000022037;ENSMUSG00000005360;ENSMUSG00000030287;ENSMUSG00000018593;ENSMUSG00000028364;ENSMUSG00000026509;ENSMUSG00000044167;ENSMUSG00000040147;ENSMUSG00000015839;ENSMUSG00000036273;ENSMUSG00000022620;ENSMUSG00000059003;ENSMUSG00000026959;ENSMUSG00000024190;ENSMUSG00000024256;ENSMUSG00000015766;ENSMUSG00000027699;ENSMUSG00000022376;ENSMUSG00000029778;ENSMUSG00000033022;…	Gpr37l1;Clu;Slc1a3;Itpr2;Sparc;Tnc;Capn2;Foxo1;Maob;Nfe2l2;Lrrk2;Arsa;Grin2a;Grin1;Dusp1;Adcyap1;Eps8;Ect2;Adcy8;Adcyap1r1;Cdo1;Axl;Tbxas1;Mef2c;Adcy7;Txnip;Pla2g4a;Igf1;Casp8;Ptk2b;Pax2;Cnr1;Glra2;Adcy1;Trpc6;Chrnb2;Nppc;Nr4a3;Col1a1;Anxa1;Casp6;Fbxo7;Gpr37;Pde8a;Gsn;Cryab;Gnai1;Bcl2l1;Hid1;Mdm2;Adcy5;Glra1;Id3;Nefl;Ntrk3;Nup93;Glra3;Fdx1
all	BiologicalProcess	GO:0018149	peptide cross-linking	http://amigo.geneontology.org/amigo/term/GO:0018149	15	8	3.0558659217877095	2.6179159049360146	0.004741070794175295	0.025359955858776578	12825;13179;14268;16952;27403;68169;72902;268780	ENSMUSG00000026043;ENSMUSG00000019929;ENSMUSG00000026193;ENSMUSG00000024659;ENSMUSG00000042961;ENSMUSG00000054162;ENSMUSG00000049001;ENSMUSG00000035722	Col3a1;Dcn;Fn1;Anxa1;Egflam;Spock3;Ndnf;Abca7
all	BiologicalProcess	GO:0002065	columnar/cuboidal epithelial cell differentiation	http://amigo.geneontology.org/amigo/term/GO:0002065	82	27	16.705400372439478	1.616243813260802	0.005082676949772491	0.02700595685979117	11865;11941;11994;12160;12161;12571;13388;14182;15205;15208;15214;16449;16531;16842;16918;18012;18128;18508;19130;20666;22061;22418;27428;53626;74123;218772;100503041	ENSMUSG00000026923;ENSMUSG00000030302;ENSMUSG00000027168;ENSMUSG00000068154;ENSMUSG00000034701;ENSMUSG00000040274;ENSMUSG00000031565;ENSMUSG00000022528;ENSMUSG00000019789;ENSMUSG00000027276;ENSMUSG00000063632;ENSMUSG00000039004;ENSMUSG00000032179;ENSMUSG00000017491;ENSMUSG00000021994;ENSMUSG00000027985;ENSMUSG00000022510;ENSMUSG00000014773;ENSMUSG00000048001;ENSMUSG00000028654;ENSMUSG00000052613;…	Notch1;Atp2b2;Pax6;Insm1;Neurod1;Cdk6;Fgfr1;Hes1;Hey2;Jag1;Sox11;Bmp6;Bmp5;Rarb;Wnt5a;Lef1;Trp63;Dll1;Hes5;Mycl;Pcdh15;Prox1;Shroom3;Foxp4;Arntl;Kcnma1;Pdzd7
all	BiologicalProcess	GO:1901342	regulation of vasculature development	http://amigo.geneontology.org/amigo/term/GO:1901342	191	54	38.911359404096835	1.3877695569359763	0.005146251753367803	0.027162666539298934	11489;12767;12827;13036;13179;13388;13731;13846;14066;14164;14180;14388;14645;15214;15245;16590;16952;18024;18128;18590;18606;18654;18760;19016;19229;19274;20193;20312;20317;20319;20349;20620;20692;20866;20927;21808;21813;22339;22340;22418;24064;54409;66214;70097;80837;80898;83921;101401;107831;209743;228852;242705;243362;269831	ENSMUSG00000022018;ENSMUSG00000028128;ENSMUSG00000026473;ENSMUSG00000015305;ENSMUSG00000018593;ENSMUSG00000002688;ENSMUSG00000016128;ENSMUSG00000036585;ENSMUSG00000046768;ENSMUSG00000022114;ENSMUSG00000023951;ENSMUSG00000026923;ENSMUSG00000015839;ENSMUSG00000030022;ENSMUSG00000000440;ENSMUSG00000044080;ENSMUSG00000040136;ENSMUSG00000021974;ENSMUSG00000018983;ENSMUSG00000004791;ENSMUSG00000039239;…	Rgcc;F3;Glul;Sash1;Sparc;Prkd1;Stard13;Fgf1;Rhoj;Spry2;Vegfa;Notch1;Nfe2l2;Adamts9;Pparg;S100a1;Abcc8;Fgf9;E2f2;Pgf;Tgfb2;Hey2;Plk2;Tgfbr2;Ctsh;Ptk2b;Adgrb1;Adam12;Cx3cl1;Kit;Tmem2;Dcn;Col4a2;Anxa1;Serpinf1;Wnt5a;Ramp2;Emp2;Dll1;Ppp1r16b;Tspan12;Enpp2;Hhip;Gab1;Pdgfa;Erap1;Cxcr4;Sfrp2;Ephb4;Ptprm;Stim1;Sema3e;Vegfb;AF529169
all	BiologicalProcess	GO:0035418	protein localization to synapse	http://amigo.geneontology.org/amigo/term/GO:0035418	67	23	13.64953445065177	1.6850391552293378	0.0052883562738885725	0.027729078620323633	11496;12322;12889;13383;14735;14810;14811;14813;17754;18164;19699;20908;20909;54376;56508;56839;80718;108100;216831;226016;232370;243547;245666	ENSMUSG00000067242;ENSMUSG00000024511;ENSMUSG00000059003;ENSMUSG00000020734;ENSMUSG00000049044;ENSMUSG00000042453;ENSMUSG00000026959;ENSMUSG00000040537;ENSMUSG00000025582;ENSMUSG00000033615;ENSMUSG00000008153;ENSMUSG00000041115;ENSMUSG00000066189;ENSMUSG00000041488;ENSMUSG00000024617;ENSMUSG00000022770;ENSMUSG00000047368;ENSMUSG00000027254;ENSMUSG00000030805;ENSMUSG00000031119;ENSMUSG00000030098;…	Lgi1;Rab27b;Grin2a;Grin2c;Rapgef4;Reln;Grin1;Adam22;Nptx1;Cplx1;Clstn3;Iqsec2;Cacng3;Stx3;Camk2a;Dlg1;Abhd17b;Map1a;Stx4a;Gpc4;Grip2;Arhgap44;Baiap2
all	BiologicalProcess	GO:0048771	tissue remodeling	http://amigo.geneontology.org/amigo/term/GO:0048771	106	33	21.594785847299814	1.5281466662067538	0.0056100056587676805	0.029223362810704846	12751;13040;13609;13649;13819;14609;16000;16331;16410;16449;16952;17246;17260;17289;17342;18129;18439;19229;20750;21803;21808;21814;21934;22339;26362;26562;66180;68588;69660;72828;170826;215653;234515	ENSMUSG00000050953;ENSMUSG00000014361;ENSMUSG00000045092;ENSMUSG00000020122;ENSMUSG00000027878;ENSMUSG00000023951;ENSMUSG00000035158;ENSMUSG00000006301;ENSMUSG00000024140;ENSMUSG00000030894;ENSMUSG00000032020;ENSMUSG00000033871;ENSMUSG00000039239;ENSMUSG00000027276;ENSMUSG00000002602;ENSMUSG00000026288;ENSMUSG00000029304;ENSMUSG00000005583;ENSMUSG00000038642;ENSMUSG00000026321;ENSMUSG00000020053;…	Gja1;Mertk;S1pr1;Egfr;Notch2;Vegfa;Mitf;Tmbim1;Epas1;Tpp1;Ubash3b;Ppargc1b;Tgfb2;Jag1;Axl;Inpp5d;Spp1;Mef2c;Ctss;Tnfrsf11a;Igf1;Ptk2b;Rassf2;Tgfb1;Inpp4b;Ncdn;Tgfbr3;Anxa1;P3h4;P2rx7;Cthrc1;Mdm2;Itgav
all	BiologicalProcess	GO:0071900	regulation of protein serine/threonine kinase activity	http://amigo.geneontology.org/amigo/term/GO:0071900	281	75	57.246554934823095	1.3101225058065018	0.005669660065361404	0.029342331636967783	11539;11816;11819;12442;12580;13132;13649;13838;14081;14164;14182;14388;14600;14745;14816;16000;16332;16543;16590;16706;17096;17311;17873;18213;18218;18439;18590;18596;18817;18858;19130;19229;19247;19252;20319;20460;20597;20660;21802;21803;21838;21934;22339;22418;22422;23834;24063;24064;24136;26382;26457;27206;54635;63953;65964;66197;66214;66725;67313;67603;69754;70097;70686;72349;74018;74055;809…	ENSMUSG00000002985;ENSMUSG00000022018;ENSMUSG00000015305;ENSMUSG00000020122;ENSMUSG00000024620;ENSMUSG00000036585;ENSMUSG00000031808;ENSMUSG00000022114;ENSMUSG00000023951;ENSMUSG00000018217;ENSMUSG00000036273;ENSMUSG00000019960;ENSMUSG00000015312;ENSMUSG00000060487;ENSMUSG00000063239;ENSMUSG00000019828;ENSMUSG00000026024;ENSMUSG00000034765;ENSMUSG00000042429;ENSMUSG00000003518;ENSMUSG00000024190;…	Apoe;Rgcc;Sash1;Egfr;Pdgfrb;Fgf1;Slc27a1;Spry2;Vegfa;Pmp22;Lrrk2;Dusp6;Gadd45b;Samd5;Grm4;Grm1;Als2;Dusp5;Adora1;Dusp3;Dusp1;Cemip;Pdgfc;Iqgap3;Ccnb1;Ccnb2;Cdc6;Plce1;Fgfr1;Ghr;Mdfic;Map3k20;Spry1;Inppl1;Lyn;Fgd2;Tnfrsf11a;Igf1;Dab2;Ptk2b;Tgfb1;Sorl1;Dusp10;Madd;Thy1;Kit;Lpar1;Wnt5a;Nr2f2;Cks2;Plk1;Tgfa;P2rx7;Fbxo7;5730559C18Rik;Cdkn2c;Dusp16;Gab1;Zeb2;Acsl1;Prox1;Pdgfa;Ksr1;Ptpn11;Dusp7;Ripk2;Sm…
all	BiologicalProcess	GO:1905330	regulation of morphogenesis of an epithelium	http://amigo.geneontology.org/amigo/term/GO:1905330	75	25	15.279329608938548	1.636197440585009	0.005758008535544867	0.029607308405350058	12614;13132;13542;14164;14182;16869;18504;18510;18590;20319;20681;20682;21803;22339;22418;22422;68588;68750;72080;93960;104156;208177;230959;239337;407821	ENSMUSG00000036585;ENSMUSG00000000567;ENSMUSG00000013089;ENSMUSG00000023951;ENSMUSG00000024176;ENSMUSG00000018698;ENSMUSG00000026955;ENSMUSG00000031565;ENSMUSG00000039087;ENSMUSG00000022150;ENSMUSG00000002603;ENSMUSG00000004231;ENSMUSG00000039546;ENSMUSG00000029071;ENSMUSG00000047497;ENSMUSG00000033149;ENSMUSG00000021994;ENSMUSG00000031661;ENSMUSG00000026976;ENSMUSG00000054196;ENSMUSG00000025856;…	Fgf1;Sox9;Etv5;Vegfa;Sox8;Lhx1;Sapcd2;Fgfr1;Rreb1;Dab2;Tgfb1;Pax2;Ajap1;Dvl1;Adamts12;Phldb2;Wnt5a;Nkd1;Pax8;Cthrc1;Pdgfa;Znrf3;Sfrp2;Celsr1;Wnt7b
all	BiologicalProcess	GO:0032970	regulation of actin filament-based process	http://amigo.geneontology.org/amigo/term/GO:0032970	243	66	49.50502793296089	1.3331979145507482	0.005975082953258326	0.030526545600941573	11539;11853;11856;11858;11928;12345;12614;13383;13605;13609;13717;13860;14260;14726;14745;17127;17260;17886;18213;18596;18613;19130;19229;19684;20312;20349;20410;20947;20971;21803;21808;21916;22388;29816;30794;30948;50768;56188;56363;56699;58234;65970;66214;68732;69710;73112;73910;74192;74194;77569;80297;83964;98660;107351;108100;170758;208177;213556;216831;227753;234695;235041;242687;268970;2773…	ENSMUSG00000007097;ENSMUSG00000022018;ENSMUSG00000017009;ENSMUSG00000039621;ENSMUSG00000040852;ENSMUSG00000041598;ENSMUSG00000045092;ENSMUSG00000024620;ENSMUSG00000037736;ENSMUSG00000021338;ENSMUSG00000039031;ENSMUSG00000036570;ENSMUSG00000032812;ENSMUSG00000022091;ENSMUSG00000033161;ENSMUSG00000028328;ENSMUSG00000022623;ENSMUSG00000011751;ENSMUSG00000042429;ENSMUSG00000050357;ENSMUSG00000015766;…	Atp1a2;Rgcc;Sdc4;Prex1;Plekhh2;Cdc42ep4;S1pr1;Pdgfrb;Limch1;Carmil1;Arhgap18;Fxyd1;Arap1;Sorbs3;Atp1a1;Tmod1;Shank3;Sptbn4;Adora1;Carmil2;Eps8;Ect2;Kank1;Tgfb2;Pdlim4;Mef2c;Fmn1;Wasf2;Capzb;Myh9;Ptk2b;Tgfb1;Cx3cl1;Dlc1;Arhgap6;Lpar1;Arhgap28;Phldb2;Kank2;Eln;Swap70;Smad3;Rnd3;Rnd2;Abracl;Lima1;Gsn;Bin1;Jam3;Tmeff2;Hip1r;Prox1;Dlg1;Dixdc1;Rdx;Pdpn;Celsr1;Rhoc;Ntrk3;Sema3e;Arhgap44;Arpc5l;Rac3;Wdr1…
all	BiologicalProcess	GO:0003012	muscle system process	http://amigo.geneontology.org/amigo/term/GO:0003012	205	57	41.7635009310987	1.364828108975788	0.0060520074381267275	0.030722611007560522	11444;11539;11549;11928;11931;12289;12291;12325;12767;13057;13383;13400;13617;13618;14654;15214;16000;16485;16531;16590;17127;17131;17260;18124;18125;18128;19013;19017;19091;19165;20190;20266;20927;21916;22340;30948;56188;56376;56458;67092;67378;67731;68813;72043;72821;74155;98660;110893;114249;140492;226594;227753;230857;233335;235281;243547;243931	ENSMUSG00000007097;ENSMUSG00000022122;ENSMUSG00000045875;ENSMUSG00000021820;ENSMUSG00000054477;ENSMUSG00000028273;ENSMUSG00000052920;ENSMUSG00000044167;ENSMUSG00000036570;ENSMUSG00000031755;ENSMUSG00000022383;ENSMUSG00000026923;ENSMUSG00000030409;ENSMUSG00000030554;ENSMUSG00000006800;ENSMUSG00000033161;ENSMUSG00000019194;ENSMUSG00000028328;ENSMUSG00000047976;ENSMUSG00000040136;ENSMUSG00000070304;…	Atp1a2;Ednrb;Adra1a;Camk2g;Kcnn2;Pdlim5;Prkg1;Foxo1;Fxyd1;Bbs2;Ppara;Notch1;Dmpk;Synm;Sulf2;Atp1a1;Scn1b;Tmod1;Kcna1;Abcc8;Scn2b;Adora1;Gatm;Npnt;Hey2;Cyba;Rcsd1;Mef2c;Igf1;Cacna1d;Atp1b1;Ppargc1a;Slc8a3;Nos1;Chrnb2;Kit;Tshz3;Scn3b;Nr4a3;Ednra;Ece1;Smad3;Smad7;Gsn;Dock5;Fbxo32;Bin1;Dlg1;Errfi1;Glra1;Cxcr4;Cacna1g;Kcnma1;Grip2;Ryr1;Psen2;Vegfb
all	BiologicalProcess	GO:0017145	stem cell division	http://amigo.geneontology.org/amigo/term/GO:0017145	35	14	7.1303538175046555	1.963436928702011	0.006133838171859085	0.03074634605642573	12193;12316;14182;16590;16800;16842;18128;20319;21678;21808;26380;97064;104156;235320	ENSMUSG00000013089;ENSMUSG00000027803;ENSMUSG00000026923;ENSMUSG00000033952;ENSMUSG00000039239;ENSMUSG00000031565;ENSMUSG00000045817;ENSMUSG00000002249;ENSMUSG00000005672;ENSMUSG00000027985;ENSMUSG00000066687;ENSMUSG00000028059;ENSMUSG00000027996;ENSMUSG00000021255	Etv5;Wwtr1;Notch1;Aspm;Tgfb2;Fgfr1;Zfp36l2;Tead3;Kit;Lef1;Zbtb16;Arhgef2;Sfrp2;Esrrb
all	BiologicalProcess	GO:0070849	response to epidermal growth factor	http://amigo.geneontology.org/amigo/term/GO:0070849	35	14	7.1303538175046555	1.963436928702011	0.006133838171859085	0.03074634605642573	12192;12193;12842;13132;13649;18584;19247;20682;72349;74155;78473;105352;108100;381126	ENSMUSG00000020122;ENSMUSG00000000567;ENSMUSG00000003518;ENSMUSG00000021127;ENSMUSG00000045817;ENSMUSG00000022150;ENSMUSG00000001506;ENSMUSG00000025584;ENSMUSG00000069255;ENSMUSG00000042680;ENSMUSG00000043733;ENSMUSG00000028967;ENSMUSG00000057058;ENSMUSG00000025372	Egfr;Sox9;Dusp3;Zfp36l1;Zfp36l2;Dab2;Col1a1;Pde8a;Dusp22;Garem1;Ptpn11;Errfi1;Skap1;Baiap2
all	BiologicalProcess	GO:0007163	establishment or maintenance of cell polarity	http://amigo.geneontology.org/amigo/term/GO:0007163	147	43	29.947486033519553	1.4358467335746	0.0061834034557495254	0.030801078463952324	11853;11858;13383;14107;14609;15205;15208;16000;16772;16800;16870;16897;17698;17886;18508;19229;22388;22390;22418;22422;24063;24064;56332;57342;67052;67203;68732;69697;71653;72080;73804;74194;76088;80837;83964;94176;104215;107351;227753;234695;240641;241324;338362	ENSMUSG00000050953;ENSMUSG00000021338;ENSMUSG00000046768;ENSMUSG00000022114;ENSMUSG00000024143;ENSMUSG00000050357;ENSMUSG00000027168;ENSMUSG00000024056;ENSMUSG00000024795;ENSMUSG00000031016;ENSMUSG00000028678;ENSMUSG00000026955;ENSMUSG00000032702;ENSMUSG00000022528;ENSMUSG00000070047;ENSMUSG00000037211;ENSMUSG00000020143;ENSMUSG00000052085;ENSMUSG00000020053;ENSMUSG00000022443;ENSMUSG00000059456;…	Gja1;Carmil1;Rhoj;Spry2;Rhoq;Carmil2;Pax6;Ndc80;Kif20b;Wee1;Kif2c;Sapcd2;Kank1;Hes1;Fat1;Spry1;Dock2;Dock8;Igf1;Myh9;Ptk2b;Msn;Lhx2;Lama1;Wnt5a;Parva;Hes5;Rnd3;Rnd2;Ust;Gsn;Shtn1;Nde1;Jam3;Arhgef2;Dlg1;Llgl1;Amotl2;Crb2;Rhoc;Wnt7b;Wdr1;Camsap3
all	BiologicalProcess	GO:0003007	heart morphogenesis	http://amigo.geneontology.org/amigo/term/GO:0003007	176	50	35.85549348230913	1.3944864550440417	0.006258982752024522	0.030983908405984747	11490;12160;12824;12831;13388;13609;13846;14048;14180;14609;14725;15205;15214;15902;16449;17127;17130;17131;17246;17260;17702;18128;18129;18187;19130;19206;19378;20148;20190;20319;20460;20564;20666;20682;21418;21803;21808;21813;21814;22339;22418;22601;22773;24063;50768;51938;57342;116701;218772;320878	ENSMUSG00000050953;ENSMUSG00000045092;ENSMUSG00000000567;ENSMUSG00000027878;ENSMUSG00000023951;ENSMUSG00000026923;ENSMUSG00000008090;ENSMUSG00000025969;ENSMUSG00000056427;ENSMUSG00000038244;ENSMUSG00000021974;ENSMUSG00000039239;ENSMUSG00000022528;ENSMUSG00000021466;ENSMUSG00000053110;ENSMUSG00000066026;ENSMUSG00000019789;ENSMUSG00000037211;ENSMUSG00000027276;ENSMUSG00000032440;ENSMUSG00000005583;…	Gja1;S1pr1;Sox9;Notch2;Vegfa;Notch1;Fgfrl1;Nrp2;Slit3;Mical2;Fgf9;Tgfb2;Hes1;Ptch1;Yap1;Dhrs3;Hey2;Spry1;Jag1;Tgfbr2;Mef2c;Tgfb1;Tfap2a;Sox11;Dlc1;Aldh1a2;Bmp5;Eya1;Tgfbr3;Col5a1;Rarb;Wnt5a;Parva;Dll1;Smad3;Smad7;Smad6;Mdm2;Prox1;Lrp2;Sfrp2;Zic3;Stil;Msx2;Ephb4;Col2a1;Id2;Ryr1;Adam15;Ccdc39
all	BiologicalProcess	GO:1901615	organic hydroxy compound metabolic process	http://amigo.geneontology.org/amigo/term/GO:1901615	274	73	55.820484171322164	1.3077636477668504	0.006591686897613136	0.03231907549736773	11303;11363;11370;11444;11517;11816;11941;12160;12161;12724;13132;13142;13819;13850;14085;14148;14164;14182;14651;14718;14763;14811;16332;16531;16590;16835;18033;18145;18227;18510;18830;18858;19091;19130;19229;19378;20148;20660;20773;20787;20975;21808;21834;22359;22418;24136;26570;50500;53626;54384;65970;67078;67442;68977;71883;73166;78830;98711;100017;104086;105501;108079;109731;110391;170835;22…	ENSMUSG00000002985;ENSMUSG00000027737;ENSMUSG00000042096;ENSMUSG00000038855;ENSMUSG00000017754;ENSMUSG00000021779;ENSMUSG00000052920;ENSMUSG00000036585;ENSMUSG00000015243;ENSMUSG00000073988;ENSMUSG00000018217;ENSMUSG00000026170;ENSMUSG00000020538;ENSMUSG00000040147;ENSMUSG00000022040;ENSMUSG00000045294;ENSMUSG00000030630;ENSMUSG00000024140;ENSMUSG00000026003;ENSMUSG00000040997;ENSMUSG00000059003;…	Apoe;Slc7a11;Dao;Itpkb;Pltp;Thrb;Prkg1;Fgf1;Abca1;Ttpa;Pmp22;Cyp27a1;Srebf1;Maob;Ephx2;Insig1;Fah;Epas1;Acadl;Abhd4;Grin2a;Atp2b2;Hagh;Ppip5k1;Inpp5j;Insm1;Tgfb2;Fgfr1;Dhrs3;Adcyap1r1;Inppl1;Dab2;Plcg2;Ptk2b;Inpp4b;Sorl1;Got1;Acadvl;Chrnb2;Kit;Nr4a2;Tm7sf2;Bmp6;Aldh1a2;Bmp5;Myof;Wnt5a;Rdh10;Pax8;Lima1;Gpr37;Synj2;Qdpr;Ldlrap1;Npc1;Napepld;Zeb2;Prox1;Nfkb1;Sptlc2;Vldlr;Ldlr;Pgp;Gk5;Clcn2;Retsat;Kc…
all	BiologicalProcess	GO:0008544	epidermis development	http://amigo.geneontology.org/amigo/term/GO:0008544	164	47	33.410800744878955	1.4067307263566238	0.006609798376500553	0.03231907549736773	11941;11994;12192;12614;13388;13649;14182;14313;14388;14633;15205;15208;15214;16449;16531;16826;16870;16918;16952;17702;18128;18508;18590;18755;18822;18991;18992;19013;19165;19206;20682;21418;21808;22061;22418;22601;29820;29876;56338;74155;228357;286940;320051;338521;380614;494504;100503041	ENSMUSG00000020122;ENSMUSG00000000567;ENSMUSG00000022383;ENSMUSG00000026923;ENSMUSG00000060548;ENSMUSG00000030302;ENSMUSG00000027168;ENSMUSG00000021127;ENSMUSG00000039239;ENSMUSG00000031565;ENSMUSG00000022528;ENSMUSG00000021466;ENSMUSG00000053110;ENSMUSG00000071847;ENSMUSG00000019789;ENSMUSG00000027276;ENSMUSG00000038393;ENSMUSG00000034584;ENSMUSG00000021359;ENSMUSG00000039706;ENSMUSG00000000247;…	Egfr;Sox9;Ppara;Notch1;Tnfrsf19;Atp2b2;Pax6;Zfp36l1;Tgfb2;Fgfr1;Hes1;Ptch1;Yap1;Apcdd1;Hey2;Jag1;Txnip;Exph5;Tfap2a;Ldb2;Lhx2;Pou3f1;Anxa1;Wnt5a;Trp63;Dll1;Hes5;Pou3f2;Mycl;Pcdh15;Fa2h;Gab1;Pdgfa;Clic4;Errfi1;Flnb;Plod1;Lrp4;Gli2;Intu;Celsr1;Fst;Msx2;Kcnma1;Psen2;Prkch;Pdzd7
all	BiologicalProcess	GO:0035270	endocrine system development	http://amigo.geneontology.org/amigo/term/GO:0035270	72	24	14.668156424581007	1.636197440585009	0.0067406644981597985	0.03275798539654487	11516;11865;12160;12161;12571;12759;13388;14633;15205;16952;17127;18012;18508;18510;18596;18992;19213;19378;20682;21416;21834;22418;53626;225631	ENSMUSG00000022037;ENSMUSG00000024985;ENSMUSG00000021779;ENSMUSG00000024620;ENSMUSG00000000567;ENSMUSG00000027168;ENSMUSG00000024256;ENSMUSG00000068154;ENSMUSG00000034701;ENSMUSG00000040274;ENSMUSG00000022528;ENSMUSG00000045991;ENSMUSG00000039004;ENSMUSG00000013584;ENSMUSG00000032179;ENSMUSG00000024659;ENSMUSG00000021994;ENSMUSG00000014773;ENSMUSG00000032402;ENSMUSG00000095139;ENSMUSG00000026976;…	Clu;Tcf7l2;Thrb;Pdgfrb;Sox9;Pax6;Adcyap1;Insm1;Neurod1;Cdk6;Hes1;Onecut2;Bmp6;Aldh1a2;Bmp5;Anxa1;Wnt5a;Dll1;Smad3;Pou3f2;Pax8;Gli2;Arntl;Ptf1a
all	BiologicalProcess	GO:1904888	cranial skeletal system development	http://amigo.geneontology.org/amigo/term/GO:1904888	46	17	9.371322160148976	1.814044988474684	0.0068278964116059715	0.03298080872757551	15531;16869;17127;17260;17702;18507;18933;21418;21803;21808;21813;22061;54352;74107;98711;231070;329872	ENSMUSG00000026586;ENSMUSG00000059049;ENSMUSG00000045294;ENSMUSG00000018698;ENSMUSG00000024989;ENSMUSG00000039239;ENSMUSG00000031737;ENSMUSG00000032440;ENSMUSG00000005583;ENSMUSG00000002603;ENSMUSG00000021359;ENSMUSG00000014030;ENSMUSG00000025921;ENSMUSG00000022510;ENSMUSG00000032402;ENSMUSG00000054008;ENSMUSG00000021469	Prrx1;Frem1;Insig1;Lhx1;Cep55;Tgfb2;Irx5;Tgfbr2;Mef2c;Tgfb1;Tfap2a;Pax5;Rdh10;Trp63;Smad3;Ndst1;Msx2
all	BiologicalProcess	GO:0043586	tongue development	http://amigo.geneontology.org/amigo/term/GO:0043586	10	6	2.037243947858473	2.945155393053016	0.0069728498981200815	0.03347808053495003	12064;13649;16590;16842;70673;242509	ENSMUSG00000020122;ENSMUSG00000048482;ENSMUSG00000039410;ENSMUSG00000005672;ENSMUSG00000028487;ENSMUSG00000027985	Egfr;Bdnf;Prdm16;Kit;Bnc2;Lef1
all	BiologicalProcess	GO:0048871	multicellular organismal homeostasis	http://amigo.geneontology.org/amigo/term/GO:0048871	279	74	56.8391061452514	1.301920544121405	0.007026637779382283	0.033534313234537004	11304;11363;11370;11423;11516;11539;11829;11865;11994;12161;12751;12767;12801;12824;12839;12977;13036;13040;13388;13592;13609;13618;13649;13819;14081;14609;16331;16373;16410;16775;16826;17754;18012;18124;18128;18439;18596;18783;19017;19126;19229;19247;20682;20750;21419;21934;22061;22141;22339;22601;26380;26457;26557;26562;54635;58805;66082;67092;67313;67378;67460;68465;70673;72828;97064;108079;17…	ENSMUSG00000024411;ENSMUSG00000050953;ENSMUSG00000022122;ENSMUSG00000034853;ENSMUSG00000045092;ENSMUSG00000020122;ENSMUSG00000024620;ENSMUSG00000031808;ENSMUSG00000000567;ENSMUSG00000023951;ENSMUSG00000031755;ENSMUSG00000021775;ENSMUSG00000027803;ENSMUSG00000028223;ENSMUSG00000026923;ENSMUSG00000024140;ENSMUSG00000030894;ENSMUSG00000014599;ENSMUSG00000026003;ENSMUSG00000032020;ENSMUSG00000033871;…	Aqp4;Gja1;Ednrb;Acot11;S1pr1;Egfr;Pdgfrb;Slc27a1;Sox9;Vegfa;Bbs2;Nr1d2;Wwtr1;Decr1;Notch1;Epas1;Tpp1;Csf1;Acadl;Ubash3b;Ppargc1b;Adora1;Adcyap1;Neurod1;Pdgfc;Prdm16;Lama4;Yap1;Gatm;Ildr2;Irx3;Inpp5d;Spp1;Ctss;Tnfrsf11a;Pla2g4a;Ctsh;Ptk2b;Mlxipl;Tfap2b;Cnr1;Ppargc1a;Abhd6;Acadvl;Ache;Ncdn;Ldb2;Nr4a3;Bmp6;Abca4;Trp63;Dll1;Ebf2;Prom1;Pcdh15;Col9a1;P2rx7;Fa2h;5730559C18Rik;Plcl1;Adipor2;Napepld;Acsl1…
all	BiologicalProcess	GO:0007517	muscle organ development	http://amigo.geneontology.org/amigo/term/GO:0007517	237	64	48.28268156424581	1.3255270404739314	0.007696372498952053	0.03651195762895706	11819;11865;12064;12227;12823;12825;12955;13179;13388;13609;13717;13813;13867;14009;14180;14182;14609;14725;15214;15903;16000;16497;16842;17127;17131;17260;18128;18505;18507;18509;18858;19013;19130;20190;20482;20666;20679;20681;21416;21803;21808;21813;21814;22418;22601;30928;53376;53599;57339;57810;60406;70417;75805;107831;108000;114142;116701;117606;210719;225115;268697;286940;353187;666794	ENSMUSG00000050953;ENSMUSG00000051910;ENSMUSG00000024985;ENSMUSG00000045092;ENSMUSG00000004872;ENSMUSG00000061013;ENSMUSG00000018217;ENSMUSG00000021775;ENSMUSG00000022383;ENSMUSG00000026923;ENSMUSG00000008090;ENSMUSG00000024176;ENSMUSG00000032010;ENSMUSG00000004151;ENSMUSG00000042686;ENSMUSG00000021974;ENSMUSG00000048482;ENSMUSG00000063659;ENSMUSG00000026605;ENSMUSG00000041431;ENSMUSG00000024593;…	Gja1;Sox6;Tcf7l2;S1pr1;Pax3;Mkx;Pmp22;Nr1d2;Ppara;Notch1;Fgfrl1;Sox8;Usp2;Etv1;Jph1;Fgf9;Bdnf;Zbtb18;Cenpf;Ccnb1;Megf10;Tgfb2;Fgfr1;Yap1;Hey2;Nln;Tgfbr2;Mef2c;Igf1;Tgfb1;Adgrb1;Pax5;Sox11;Col3a1;Dcn;Svil;Tgfbr3;Wnt5a;Nr2f2;Lef1;Eln;Dll1;Smad3;Boc;Cdon;Skil;Btg2;Smad7;Sap30;Cryab;Erbb3;Prox1;Cd164;Flnb;Lrp2;Id3;Pax7;Foxp2;Kcnab1;Arntl;Ryr1;Col19a1;Rbm24;Eomes
all	BiologicalProcess	GO:0061458	reproductive system development	http://amigo.geneontology.org/amigo/term/GO:0061458	276	73	56.22793296089386	1.2982870995946267	0.007926934429245636	0.03710564663674209	11490;11516;11819;12048;12160;12161;12167;12192;12316;12505;13030;13179;13383;13649;13813;13819;14180;14313;14388;14609;14618;14633;14725;15205;15214;15904;16000;16410;16590;16842;16848;16869;16876;16952;17289;17311;18128;18129;18783;19016;19206;19247;20317;20319;20346;20564;20681;20682;20720;21416;21425;21808;21923;22061;22174;22339;22418;22422;26362;26380;27206;50500;51800;52679;54352;56213;724…	ENSMUSG00000050953;ENSMUSG00000014361;ENSMUSG00000021379;ENSMUSG00000052430;ENSMUSG00000024985;ENSMUSG00000026249;ENSMUSG00000020122;ENSMUSG00000029570;ENSMUSG00000028364;ENSMUSG00000000567;ENSMUSG00000027878;ENSMUSG00000073988;ENSMUSG00000023951;ENSMUSG00000026923;ENSMUSG00000005087;ENSMUSG00000000440;ENSMUSG00000024176;ENSMUSG00000020937;ENSMUSG00000024140;ENSMUSG00000023990;ENSMUSG00000018698;…	Gja1;Mertk;Id4;Bmpr1b;Tcf7l2;Serpine2;Egfr;Lfng;Tnc;Sox9;Notch2;Ttpa;Vegfa;Notch1;Cd44;Pparg;Sox8;Plcd3;Epas1;Tfeb;Lhx1;Slit3;Sycp2;Fgf9;Adcyap1;Aspm;Brip1;Kif18a;E2f7;Zfp36l1;Tgfb2;Hes1;Ptch1;Hey2;Axl;Lhx9;Irx5;Ctsb;Pla2g4a;Igf1;Ermp1;Kit;Dcn;Bmp6;Bmp5;Anxa1;Serpinf1;Wnt5a;Nr2f2;Lef1;Rdh10;Trp63;Hmgb2;Htra1;Gab1;Gjb1;Tyro3;Bcl2l1;Dlg1;Ptpn11;Itgav;Lrp2;Gli2;Sfrp2;Fst;Esrrb;Kitl;Nrk;Sema3a;Wnt7b;…
all	BiologicalProcess	GO:0048645	animal organ formation	http://amigo.geneontology.org/amigo/term/GO:0048645	43	16	8.760148975791434	1.826452956932103	0.007948228219190279	0.03710564663674209	14048;14164;14182;14633;14725;15205;17260;18128;18504;18505;18510;21813;22061;22418;24063;98711	ENSMUSG00000036585;ENSMUSG00000004872;ENSMUSG00000026923;ENSMUSG00000031565;ENSMUSG00000022528;ENSMUSG00000037211;ENSMUSG00000032440;ENSMUSG00000005583;ENSMUSG00000004231;ENSMUSG00000025932;ENSMUSG00000021994;ENSMUSG00000025921;ENSMUSG00000022510;ENSMUSG00000026976;ENSMUSG00000027070;ENSMUSG00000048402	Fgf1;Pax3;Notch1;Fgfr1;Hes1;Spry1;Tgfbr2;Mef2c;Pax2;Eya1;Wnt5a;Rdh10;Trp63;Pax8;Lrp2;Gli2
all	BiologicalProcess	GO:0071542	dopaminergic neuron differentiation	http://amigo.geneontology.org/amigo/term/GO:0071542	29	12	5.908007448789572	2.0311416503813904	0.007972659191150422	0.03710564663674209	13798;16917;18227;18504;18507;20315;20319;22339;22415;22418;110648;239405	ENSMUSG00000023951;ENSMUSG00000026686;ENSMUSG00000004231;ENSMUSG00000014030;ENSMUSG00000026826;ENSMUSG00000061353;ENSMUSG00000021994;ENSMUSG00000038765;ENSMUSG00000058665;ENSMUSG00000027996;ENSMUSG00000000125;ENSMUSG00000051920	Vegfa;Lmx1a;Pax2;Pax5;Nr4a2;Cxcl12;Wnt5a;Lmx1b;En1;Sfrp2;Wnt3;Rspo2
all	BiologicalProcess	GO:0033555	multicellular organismal response to stress	http://amigo.geneontology.org/amigo/term/GO:0033555	54	19	11.001117318435755	1.7270972983952873	0.008007743063387252	0.03710564663674209	11516;11517;11816;12064;12286;12287;12334;13618;14609;17260;18125;18227;19699;20274;58234;72585;74018;108073;246228	ENSMUSG00000002985;ENSMUSG00000050953;ENSMUSG00000022122;ENSMUSG00000026509;ENSMUSG00000075316;ENSMUSG00000026024;ENSMUSG00000042453;ENSMUSG00000022623;ENSMUSG00000048482;ENSMUSG00000024256;ENSMUSG00000029778;ENSMUSG00000005583;ENSMUSG00000029361;ENSMUSG00000026826;ENSMUSG00000042116;ENSMUSG00000026344;ENSMUSG00000056755;ENSMUSG00000034656;ENSMUSG00000004113	Apoe;Gja1;Ednrb;Capn2;Scn9a;Als2;Reln;Shank3;Bdnf;Adcyap1;Adcyap1r1;Mef2c;Nos1;Nr4a2;Vwa1;Lypd1;Grm7;Cacna1a;Cacna1b
all	BiologicalProcess	GO:0050918	positive chemotaxis	http://amigo.geneontology.org/amigo/term/GO:0050918	36	14	7.334078212290503	1.9088970140158439	0.008191586122756389	0.037738116415241864	13609;16170;17127;18213;18654;20254;20312;20315;22339;22340;22418;22422;97165;140571	ENSMUSG00000045092;ENSMUSG00000023951;ENSMUSG00000001741;ENSMUSG00000004791;ENSMUSG00000031778;ENSMUSG00000050711;ENSMUSG00000061353;ENSMUSG00000021994;ENSMUSG00000032402;ENSMUSG00000054717;ENSMUSG00000031385;ENSMUSG00000059146;ENSMUSG00000022382;ENSMUSG00000024962	S1pr1;Vegfa;Il16;Pgf;Cx3cl1;Scg2;Cxcl12;Wnt5a;Smad3;Hmgb2;Plxnb3;Ntrk3;Wnt7b;Vegfb
all	BiologicalProcess	GO:0051047	positive regulation of secretion	http://amigo.geneontology.org/amigo/term/GO:0051047	251	67	51.134823091247675	1.310261695448553	0.008591301017490949	0.03935210868356487	11444;11514;11516;11539;12048;12161;12287;12289;12291;12801;13057;13132;13618;13649;14127;14182;14299;14609;14645;14678;14761;16000;16180;16324;17196;18389;18439;18508;18779;19247;19339;19376;20315;20666;20750;20907;20909;20971;20980;20983;21416;21803;21808;21934;22249;22418;26950;56508;58869;60510;66214;66725;68151;80718;83671;101772;102657;170823;192656;214855;232333;234695;239556;319613;320051…	ENSMUSG00000050953;ENSMUSG00000022018;ENSMUSG00000026473;ENSMUSG00000022122;ENSMUSG00000017009;ENSMUSG00000030310;ENSMUSG00000024985;ENSMUSG00000020122;ENSMUSG00000002059;ENSMUSG00000036273;ENSMUSG00000037447;ENSMUSG00000024261;ENSMUSG00000007207;ENSMUSG00000024511;ENSMUSG00000017978;ENSMUSG00000054459;ENSMUSG00000049044;ENSMUSG00000062542;ENSMUSG00000026452;ENSMUSG00000022416;ENSMUSG00000042429;…	Gja1;Rgcc;Glul;Ednrb;Sdc4;Slc6a1;Tcf7l2;Egfr;Rab34;Lrrk2;Arid5a;Syt4;Stx1a;Rab27b;Cadps2;Vsnl1;Rapgef4;Syt9;Syt2;Cacna1i;Adora1;Carmil2;Pax6;Adcyap1;Tgfb2;Fgfr1;Adcy8;Cyba;Inhbb;Spp1;Tnfrsf11a;Fcer1g;Igf1;Dab2;Tgfb1;Cacna1d;Cnr1;Exph5;Ncs1;Rab3a;Chrnb2;Gpr27;Sox11;Cxcl12;Bmp6;Pla2r1;Wnt5a;Wls;Gnai2;Il1rap;P2rx7;Mbp;Pex5l;Bcl2l1;Ptpn11;Stx4a;Ripk2;Cacna1g;Ano1;Sybu;Unc13b;Glmn;Cacna1b;Sytl2;Cd276;…
all	BiologicalProcess	GO:0099003	vesicle-mediated transport in synapse	http://amigo.geneontology.org/amigo/term/GO:0099003	183	51	37.28156424581006	1.3679683519645156	0.00866065107204439	0.03944307945382502	11444;11549;11775;12048;12286;12287;12289;12322;12801;12889;13430;13542;14299;16510;18439;19339;20404;20408;20907;20908;20909;20977;20980;20983;22249;23969;29873;30948;54524;60510;64009;66725;68404;68566;72685;72961;80718;108073;108800;110304;207227;208898;228355;241770;242662;243547;268934;320127;320405;360213;432530	ENSMUSG00000045875;ENSMUSG00000036273;ENSMUSG00000024261;ENSMUSG00000007207;ENSMUSG00000024511;ENSMUSG00000063239;ENSMUSG00000017978;ENSMUSG00000062151;ENSMUSG00000070570;ENSMUSG00000096054;ENSMUSG00000058248;ENSMUSG00000028488;ENSMUSG00000062542;ENSMUSG00000026452;ENSMUSG00000033615;ENSMUSG00000039114;ENSMUSG00000020961;ENSMUSG00000015968;ENSMUSG00000044288;ENSMUSG00000020431;ENSMUSG00000031144;…	Adra1a;Lrrk2;Syt4;Stx1a;Rab27b;Grm4;Cadps2;Unc13c;Slc17a7;Syne1;Kcnh1;Sh3gl2;Syt9;Syt2;Cplx1;Nrn1;Ston2;Cacna1d;Cnr1;Adcy1;Syp;Pacsin1;Ncs1;Rab3a;Madd;Stx3;Dvl1;Chrnb2;Camk2a;Cspg5;P2rx7;Bin1;Dnajc6;Bcl2l1;Sh3gl3;Dnm2;Stx4a;Grm7;Grip2;Unc13b;Dgki;Cacna1a;Cacna1b;Ap3b2;Glra3;Caly;Trim46;Rims3;Rims4;Stxbp5l;Syt6
all	BiologicalProcess	GO:0015696	ammonium transport	http://amigo.geneontology.org/amigo/term/GO:0015696	70	23	14.260707635009311	1.6128231914337947	0.00954652049034932	0.04323055017504777	11444;11516;12286;12801;13617;14127;16490;17096;18125;20315;20496;20519;20980;20983;54524;57138;60510;63993;100434;109731;214663;242669;269642	ENSMUSG00000040147;ENSMUSG00000024261;ENSMUSG00000062542;ENSMUSG00000026452;ENSMUSG00000017740;ENSMUSG00000040724;ENSMUSG00000024256;ENSMUSG00000042228;ENSMUSG00000058715;ENSMUSG00000044288;ENSMUSG00000029361;ENSMUSG00000048142;ENSMUSG00000027950;ENSMUSG00000061353;ENSMUSG00000031616;ENSMUSG00000023828;ENSMUSG00000024597;ENSMUSG00000028412;ENSMUSG00000021265;ENSMUSG00000023945;ENSMUSG00000034656;…	Maob;Syt4;Syt9;Syt2;Slc12a5;Kcna2;Adcyap1;Lyn;Fcer1g;Cnr1;Nos1;Nat8l;Chrnb2;Cxcl12;Ednra;Slc22a3;Slc12a2;Slc44a1;Slc25a29;Slc5a7;Cacna1a;Azin2;Syt6
all	BiologicalProcess	GO:0002237	response to molecule of bacterial origin	http://amigo.geneontology.org/amigo/term/GO:0002237	159	45	32.39217877094972	1.3892242420061398	0.009847142430877143	0.04433995772547505	11303;12010;12161;12334;12799;12801;13179;13617;13618;14609;14623;16410;17084;17096;17260;17533;17970;18033;18035;18125;18128;18439;19017;20312;20692;20927;21418;21803;21934;22418;26362;59079;63953;67313;70097;78334;97165;108960;109731;110595;192656;208449;214855;234779;240354	ENSMUSG00000050953;ENSMUSG00000022122;ENSMUSG00000030317;ENSMUSG00000015305;ENSMUSG00000018593;ENSMUSG00000015243;ENSMUSG00000026509;ENSMUSG00000040055;ENSMUSG00000026923;ENSMUSG00000040147;ENSMUSG00000021025;ENSMUSG00000037447;ENSMUSG00000040136;ENSMUSG00000002602;ENSMUSG00000021423;ENSMUSG00000042228;ENSMUSG00000026712;ENSMUSG00000005583;ENSMUSG00000026321;ENSMUSG00000060802;ENSMUSG00000034330;…	Gja1;Ednrb;Timp4;Sash1;Sparc;Abca1;Capn2;Gjb6;Notch1;Maob;Nfkbia;Arid5a;Abcc8;Axl;Ly86;Lyn;Mrc1;Mef2c;Tnfrsf11a;B2m;Plcg2;Tgfb1;Ncf2;Cnr1;Ppargc1a;Dusp10;Nos1;Cx3cl1;Tfap2a;Dcn;Bmp6;Wnt5a;Ednra;Hmgb2;P2rx7;5730559C18Rik;Cnp;Erbin;Cdk19;Nfkb1;Itgav;Irak2;Ripk2;Sgms1;Malt1
all	BiologicalProcess	GO:0034405	response to fluid shear stress	http://amigo.geneontology.org/amigo/term/GO:0034405	23	10	4.685661080074488	2.134170574676099	0.010105782506506067	0.04512176754295649	11303;14609;17130;17131;17260;18024;18439;19229;20750;21803	ENSMUSG00000050953;ENSMUSG00000015243;ENSMUSG00000015839;ENSMUSG00000029304;ENSMUSG00000005583;ENSMUSG00000059456;ENSMUSG00000002603;ENSMUSG00000025880;ENSMUSG00000036867;ENSMUSG00000029468	Gja1;Abca1;Nfe2l2;Spp1;Mef2c;Ptk2b;Tgfb1;Smad7;Smad6;P2rx7
all	BiologicalProcess	GO:0034330	cell junction organization	http://amigo.geneontology.org/amigo/term/GO:0034330	176	49	35.85549348230913	1.3665967259431608	0.010133997980162124	0.04512176754295649	11815;11853;11856;12552;13383;13605;13823;14260;14268;14609;16150;16410;16582;17127;17131;18606;18755;18858;19229;19272;19684;20927;20971;21803;21808;21838;21961;22239;22339;22388;23836;50768;53321;54409;67313;69697;72349;77569;104010;105352;208177;227485;230661;231830;241201;244895;269116;320865;320873	ENSMUSG00000050953;ENSMUSG00000050840;ENSMUSG00000017009;ENSMUSG00000022321;ENSMUSG00000037736;ENSMUSG00000031788;ENSMUSG00000033985;ENSMUSG00000023951;ENSMUSG00000018217;ENSMUSG00000036718;ENSMUSG00000055322;ENSMUSG00000026312;ENSMUSG00000053166;ENSMUSG00000040136;ENSMUSG00000017167;ENSMUSG00000003518;ENSMUSG00000027699;ENSMUSG00000039239;ENSMUSG00000044042;ENSMUSG00000059456;ENSMUSG00000002603;…	Gja1;Cdh20;Sdc4;Cdh10;Limch1;Kifc3;Tesk2;Vegfa;Pmp22;Micall2;Tns1;Cdh7;Cdh22;Abcc8;Cntnap1;Dusp3;Ect2;Tgfb2;Fmn1;Ptk2b;Tgfb1;Epb41l3;Thy1;Cdh18;Fn1;Dlc1;Arhgap6;Phldb2;Ramp2;Smad3;Smad7;Ugt8a;5730559C18Rik;Apod;Enpp2;Cdh19;Dusp22;Dlg1;Rdx;Nfasc;Ptprk;Itgav;Peak1;Ikbkb;Rhoc;Cdh11;Wdr1;Prkch;Camsap3
all	BiologicalProcess	GO:0048017	inositol lipid-mediated signaling	http://amigo.geneontology.org/amigo/term/GO:0048017	94	29	19.150093109869648	1.5143529503286786	0.010353177682534964	0.04584157007211315	12192;12319;13179;13649;13867;14299;16000;16510;18590;18596;19249;19699;20354;20682;20720;21808;54635;65962;72446;74107;83490;107449;109294;216505;227753;228852;235611;240752;241134	ENSMUSG00000048960;ENSMUSG00000026249;ENSMUSG00000020122;ENSMUSG00000024620;ENSMUSG00000000567;ENSMUSG00000053646;ENSMUSG00000034614;ENSMUSG00000054976;ENSMUSG00000058248;ENSMUSG00000042453;ENSMUSG00000020099;ENSMUSG00000002504;ENSMUSG00000028019;ENSMUSG00000024989;ENSMUSG00000021127;ENSMUSG00000039239;ENSMUSG00000025017;ENSMUSG00000020053;ENSMUSG00000062661;ENSMUSG00000019929;ENSMUSG00000034573;…	Prex2;Serpine2;Egfr;Pdgfrb;Sox9;Plxnb1;Pik3ip1;Nyap2;Kcnh1;Reln;Unc5b;Slc9a3r2;Pdgfc;Cep55;Zfp36l1;Tgfb2;Pik3ap1;Igf1;Ncs1;Dcn;Ptpn13;Pik3c2b;Ppp1r16b;Prr5l;Gsn;Erbb3;Sema4d;Pdgfa;Car8
all	BiologicalProcess	GO:0034764	positive regulation of transmembrane transport	http://amigo.geneontology.org/amigo/term/GO:0034764	131	38	26.687895716946	1.4238664750129086	0.011141775170684598	0.048993596098029106	11931;11932;12289;13040;13430;13617;13867;15165;16000;16150;16485;16502;18024;18124;18125;18439;19091;19247;19699;20193;20312;20511;20866;20927;21838;22068;54376;56188;58234;65962;65973;68465;80982;104215;234779;242669;242735;268345	ENSMUSG00000041329;ENSMUSG00000005089;ENSMUSG00000052920;ENSMUSG00000036570;ENSMUSG00000015839;ENSMUSG00000024143;ENSMUSG00000044080;ENSMUSG00000058975;ENSMUSG00000042453;ENSMUSG00000047976;ENSMUSG00000022623;ENSMUSG00000002504;ENSMUSG00000040136;ENSMUSG00000052353;ENSMUSG00000038642;ENSMUSG00000020053;ENSMUSG00000034330;ENSMUSG00000021730;ENSMUSG00000015968;ENSMUSG00000026576;ENSMUSG00000028584;…	Atp1b2;Slc1a2;Prkg1;Fxyd1;Nfe2l2;Rhoq;S100a1;Kcnc1;Reln;Kcna1;Shank3;Slc9a3r2;Abcc8;Cemip;Ctss;Igf1;Plcg2;Hcn1;Cacna1d;Atp1b1;Lrrc38;Nos1;Cacng3;Thy1;Trpc6;Cx3cl1;Nr4a3;Ednra;P2rx7;Erbb3;Adipor2;Dnm2;Ptpn11;Ikbkb;Kcnc2;Stim1;Asph;Azin2
all	BiologicalProcess	GO:0006929	substrate-dependent cell migration	http://amigo.geneontology.org/amigo/term/GO:0006929	20	9	4.074487895716946	2.208866544789762	0.011187998105196106	0.048993596098029106	13842;14114;14182;14268;18187;18208;20346;57778;71653	ENSMUSG00000025969;ENSMUSG00000055805;ENSMUSG00000020902;ENSMUSG00000031565;ENSMUSG00000028661;ENSMUSG00000026193;ENSMUSG00000006369;ENSMUSG00000041362;ENSMUSG00000028883	Nrp2;Fmnl1;Ntn1;Fgfr1;Epha8;Fn1;Fbln1;Shtn1;Sema3a
all	CellularComponent	GO:0097060	synaptic membrane	http://amigo.geneontology.org/amigo/term/GO:0097060	357	139	71.69974811083124	1.938640004496782	0	0	11423;11444;11496;11514;11539;11549;11733;11941;12286;12289;12308;12322;12404;12801;12817;12955;13383;13430;13497;13643;13838;13867;14299;14394;14395;14397;14399;14401;14403;14417;14654;14658;14735;14799;14803;14807;14810;14811;14813;14816;16400;16419;16438;16485;16490;16502;16510;16524;16531;16651;16952;18187;18213;19165;19281;19283;20503;20511;20513;20907;20908;20909;20977;21366;21367;22249;227…	ENSMUSG00000045875;ENSMUSG00000005089;ENSMUSG00000022296;ENSMUSG00000068748;ENSMUSG00000028273;ENSMUSG00000022321;ENSMUSG00000032017;ENSMUSG00000030310;ENSMUSG00000022817;ENSMUSG00000029211;ENSMUSG00000006476;ENSMUSG00000037434;ENSMUSG00000001985;ENSMUSG00000026787;ENSMUSG00000051401;ENSMUSG00000063434;ENSMUSG00000035566;ENSMUSG00000025969;ENSMUSG00000007207;ENSMUSG00000020428;ENSMUSG00000063239;…	Adra1a;Slc1a2;Baalc;Ptprz1;Pdlim5;Cdh10;Grik4;Slc6a1;Itgb5;Gabra4;Nsmf;Slc30a1;Grik3;Gad2;Kctd16;Sorcs3;Pcdh17;Nrp2;Stx1a;Gabra6;Grm4;Grin2a;Gabrd;Grin2c;Cadps2;Unc13c;Gabrb2;Grm1;Syne1;Kcnc1;Atp2b2;Lrrtm3;Kcnh1;Kctd8;Grin1;Ank1;Gabra1;Kcna1;Cbln1;Adam22;Atp2b3;Shank3;Igsf9b;Calb2;Kcnj9;Clstn3;Iqsec2;Dlgap3;Cntnap1;Adora1;Kcna2;Nectin3;Igsf21;Slc6a11;Ptprt;Adcy8;Pdlim4;Ntng1;Gabra2;Drp2;Gria3;Rgs…
all	CellularComponent	GO:0031012	extracellular matrix	http://amigo.geneontology.org/amigo/term/GO:0031012	265	113	53.2225020990764	2.12316211270272	0	0	11423;11747;11816;12032;12406;12759;12810;12816;12817;12819;12823;12824;12825;12826;12827;12830;12831;12832;12839;12842;12843;12950;13030;13179;13383;13717;14066;14114;14115;14118;14164;14180;14268;14735;15530;16000;16170;16206;16403;16772;16773;16775;16777;16779;16852;16949;16952;16981;17022;17181;17304;17391;18073;18208;18295;18553;18822;18845;18858;19283;19699;20317;20692;20720;21803;21808;218…	ENSMUSG00000002985;ENSMUSG00000022037;ENSMUSG00000028128;ENSMUSG00000020467;ENSMUSG00000038156;ENSMUSG00000030317;ENSMUSG00000036103;ENSMUSG00000068748;ENSMUSG00000018593;ENSMUSG00000030029;ENSMUSG00000026249;ENSMUSG00000030513;ENSMUSG00000030605;ENSMUSG00000034164;ENSMUSG00000036585;ENSMUSG00000028364;ENSMUSG00000004892;ENSMUSG00000023951;ENSMUSG00000018217;ENSMUSG00000059049;ENSMUSG00000027712;…	Apoe;Clu;F3;Efemp1;Spon1;Timp4;Colec12;Ptprz1;Sparc;Lrig1;Serpine2;Pcsk6;Mfge8;Emid1;Fgf1;Tnc;Bcan;Vegfa;Pmp22;Frem1;Anxa5;Nid1;Adamts9;Lamb2;Il16;Lrrtm3;Reln;Mmp24;Fgf9;Plxnb2;Ntn1;Smoc1;Ccdc80;Tgfb2;Itga6;Lama4;Frem2;Npnt;Col27a1;Ctsb;Igf1;Ctsz;Tgfb1;Tnr;Adamts2;Rell2;Lrrc24;Ache;Col3a1;Col1a1;Adamts12;Dcn;Col15a1;Col1a2;Col12a1;Itih5;Col4a1;Col13a1;Lum;Lama2;Col5a2;Fn1;Col4a2;Tgfbr3;Lama1;Ogn;…
all	CellularComponent	GO:0043235	receptor complex	http://amigo.geneontology.org/amigo/term/GO:0043235	240	95	48.20151133501259	1.9708925585284283	1.0611511669367246e-12	5.7655880070228704e-11	11444;11517;11658;12010;12167;12505;12982;13383;13649;13838;13842;13846;13848;13860;13867;14182;14394;14395;14397;14399;14401;14403;14585;14586;14600;14725;14763;14799;14807;14810;14811;14813;14816;16150;16164;16195;16400;16403;16410;16419;16439;16590;16835;16880;17096;17127;17289;18128;18129;18131;18213;18214;18596;18779;18845;18858;19229;19263;21813;21814;22033;22174;22359;26362;26563;53623;543…	ENSMUSG00000026424;ENSMUSG00000030287;ENSMUSG00000014361;ENSMUSG00000052430;ENSMUSG00000008734;ENSMUSG00000032017;ENSMUSG00000020122;ENSMUSG00000024620;ENSMUSG00000022817;ENSMUSG00000027878;ENSMUSG00000029211;ENSMUSG00000053646;ENSMUSG00000026674;ENSMUSG00000018217;ENSMUSG00000026923;ENSMUSG00000005087;ENSMUSG00000001985;ENSMUSG00000051401;ENSMUSG00000028876;ENSMUSG00000020428;ENSMUSG00000059003;…	Gpr37l1;Itpr2;Mertk;Bmpr1b;Gprc5b;Grik4;Egfr;Pdgfrb;Itgb5;Notch2;Gabra4;Plxnb1;Ddr2;Pmp22;Notch1;Cd44;Grik3;Kctd16;Epha10;Gabra6;Grin2a;Gabrd;Grin2c;Olfm3;Gabrb2;Grm1;Kctd8;Grin1;Gabra1;Shank3;Dlgap3;Plxnb2;Eps8;Ror1;Nrn1;Lifr;Itga6;Fgfr1;Ghr;Npnt;Adcyap1r1;Notch3;Axl;Gabra2;Plxna4;Apbb1ip;Csf2ra;Tgfbr2;Lyn;B2m;Ptk2b;Il13ra1;Gria3;Abhd6;Cacng3;Epha8;Itga3;Chrnb2;Kit;Tm7sf2;Itga8;Tgfbr3;Pla2r1;Il6…
all	CellularComponent	GO:0098978	glutamatergic synapse	http://amigo.geneontology.org/amigo/term/GO:0098978	378	130	75.91738035264483	1.7123878536922017	1.1805667554654065e-11	4.810809528521531e-10	11496;11514;11549;11816;11941;12032;12286;12287;12307;12322;12323;12404;12552;12801;12889;13383;13430;13497;13542;13643;13838;13860;14299;14403;14735;14799;14803;14807;14810;14811;14813;14816;16180;16419;16485;16531;16800;17096;18125;18164;18187;18213;19229;19281;19283;20350;20404;20408;20503;20511;20513;20692;20907;20908;20909;20983;21960;21985;22249;22418;22629;23792;23969;26557;29811;29867;298…	ENSMUSG00000002985;ENSMUSG00000004558;ENSMUSG00000045875;ENSMUSG00000005089;ENSMUSG00000068748;ENSMUSG00000018593;ENSMUSG00000038473;ENSMUSG00000022321;ENSMUSG00000032017;ENSMUSG00000022817;ENSMUSG00000067242;ENSMUSG00000004892;ENSMUSG00000006476;ENSMUSG00000036273;ENSMUSG00000001985;ENSMUSG00000024261;ENSMUSG00000063434;ENSMUSG00000034336;ENSMUSG00000035566;ENSMUSG00000025969;ENSMUSG00000024347;…	Apoe;Ndrg2;Adra1a;Slc1a2;Ptprz1;Sparc;Nos1ap;Cdh10;Grik4;Itgb5;Lgi1;Bcan;Nsmf;Lrrk2;Grik3;Syt4;Sorcs3;Ina;Pcdh17;Nrp2;Psd2;Stx1a;Grm4;Grin2a;Gabrd;Grin2c;Cadps2;Grm1;Rapgef4;Atp2b2;Lrrtm3;Sh3gl2;Grin1;Kcna1;Plcxd3;Cbln1;Adam22;Ablim3;Nptx1;Atp2b3;Shank3;Cabp1;Cplx1;Mal2;Slc6a17;Clstn3;Iqsec2;Dlgap3;Rtn4r;Slitrk4;Eps8;Nrn1;Ptprt;Adcy8;Ntng1;Drp2;Lyn;Ptk2b;Gria3;Tnr;Rgs7bp;Frmpd4;Grid1;Cnr1;Grm3;No…
all	CellularComponent	GO:0009897	external side of plasma membrane	http://amigo.geneontology.org/amigo/term/GO:0009897	134	56	26.91251049538203	2.0808166525233367	5.529081525956769e-9	1.802480577461907e-7	11303;11444;11658;11747;11816;11829;11883;12010;12334;12505;12767;12982;13030;13609;13733;14127;14585;14586;14595;14600;14654;14658;14725;14726;14735;16164;16195;16400;16403;16410;16531;16590;16835;16880;16952;17304;17441;18439;18613;20315;20361;20720;21813;21814;21838;21934;65079;69538;71914;71929;101772;102657;229791;230857;230868;237847	ENSMUSG00000002985;ENSMUSG00000024411;ENSMUSG00000026249;ENSMUSG00000030605;ENSMUSG00000045092;ENSMUSG00000015243;ENSMUSG00000026509;ENSMUSG00000027712;ENSMUSG00000005087;ENSMUSG00000022620;ENSMUSG00000043811;ENSMUSG00000040972;ENSMUSG00000029338;ENSMUSG00000038264;ENSMUSG00000054263;ENSMUSG00000027111;ENSMUSG00000055737;ENSMUSG00000059326;ENSMUSG00000032440;ENSMUSG00000021939;ENSMUSG00000026321;…	Apoe;Aqp4;Serpine2;Mfge8;S1pr1;Abca1;Capn2;Anxa5;Cd44;Arsa;Rtn4r;Igsf21;Antxr2;Sema7a;Lifr;Itga6;Ghr;Csf2ra;Tgfbr2;Ctsb;Tnfrsf11a;B2m;Fcer1g;B4galt1;Il13ra1;Glrb;Plppr4;Thy1;Itga3;Chrnb2;Kit;Cxcl12;Tgfbr3;Anxa1;Antxr1;Il6st;Ece1;Alcam;P2rx7;Mog;Itgav;Ldlr;Glra1;Cxcr4;Lrp2;Gpc4;Pdpn;Tmem123;Ano1;Gfra2;Rtn4rl1;Kcnma1;Cd276;Pecam1;Adgre1;Gfra1
all	CellularComponent	GO:0033267	axon part	http://amigo.geneontology.org/amigo/term/GO:0033267	333	110	66.87959697732997	1.6447467534424058	7.298168513969472e-9	1.9826691129617066e-7	11302;11516;11539;11733;11747;11775;12064;12287;12307;12759;12767;12801;12808;12889;13383;13426;13430;13508;13542;13823;13838;13860;14299;14415;14645;14654;14718;14799;14807;14810;14811;15165;16400;16485;16490;16497;16502;16510;16531;16554;17136;17196;17754;18039;18125;18155;19206;19229;19283;19339;19417;20266;20317;20511;20866;20878;20908;20975;20977;21367;21838;22249;22348;22360;23945;23969;265…	ENSMUSG00000022037;ENSMUSG00000004558;ENSMUSG00000026473;ENSMUSG00000005089;ENSMUSG00000068748;ENSMUSG00000039621;ENSMUSG00000032017;ENSMUSG00000027712;ENSMUSG00000036273;ENSMUSG00000001985;ENSMUSG00000048978;ENSMUSG00000037771;ENSMUSG00000024511;ENSMUSG00000063239;ENSMUSG00000059003;ENSMUSG00000062151;ENSMUSG00000026024;ENSMUSG00000058975;ENSMUSG00000019194;ENSMUSG00000049044;ENSMUSG00000032356;…	Clu;Ndrg2;Glul;Slc1a2;Ptprz1;Prex1;Grik4;Anxa5;Lrrk2;Grik3;Nrsn1;Slc32a1;Rab27b;Grm4;Grin2a;Unc13c;Als2;Kcnc1;Scn1b;Rapgef4;Rasgrf1;Kcnh1;Grin1;Dync1i1;Ank1;Kcna1;Mgll;Sptbn4;Cplx1;Cntnap1;Rtn4r;Adora1;Inpp5j;Kcna2;Bdnf;Adcyap1;Eps8;Ror1;Tpx2;Kif20b;Aurka;Ptch1;Slc17a6;Rgs10;Ctsz;Ptk2b;Blvrb;Gad1;Gria3;Hcn1;Cnr1;Epb41l3;Nos1;Syp;Pacsin1;Ncs1;Rab3a;Madd;Thy1;Got1;Pnoc;Itga3;Stx3;Kcnc4;Lamp5;Dvl1;T…
all	CellularComponent	GO:0005581	collagen trimer	http://amigo.geneontology.org/amigo/term/GO:0005581	52	29	10.443660789252728	2.7768040905582714	1.274409489049333e-8	2.9675535245005893e-7	12259;12260;12262;12816;12817;12819;12823;12824;12825;12826;12827;12830;12831;12832;12839;12842;12843;13179;17022;23829;68588;140703;140709;140792;227580;237759;239659;246707;373864	ENSMUSG00000036103;ENSMUSG00000034164;ENSMUSG00000045532;ENSMUSG00000045672;ENSMUSG00000049630;ENSMUSG00000036905;ENSMUSG00000036887;ENSMUSG00000036896;ENSMUSG00000001076;ENSMUSG00000026043;ENSMUSG00000001506;ENSMUSG00000019929;ENSMUSG00000028339;ENSMUSG00000029661;ENSMUSG00000032332;ENSMUSG00000031502;ENSMUSG00000058806;ENSMUSG00000036446;ENSMUSG00000026042;ENSMUSG00000031503;ENSMUSG00000026837;…	Colec12;Emid1;C1ql1;Col27a1;C1ql3;C1qb;C1qa;C1qc;C1ql4;Col3a1;Col1a1;Dcn;Col15a1;Col1a2;Col12a1;Col4a1;Col13a1;Lum;Col5a2;Col4a2;Col5a1;Col26a1;Col9a1;Cthrc1;Emilin2;Col23a1;Col4a5;Col2a1;Col19a1
all	CellularComponent	GO:1990351	transporter complex	http://amigo.geneontology.org/amigo/term/GO:1990351	195	71	39.16372795969773	1.8129019809621818	5.4622010914329167e-8	1.1129234723794568e-6	11444;11928;11931;11932;12286;12287;12289;12291;12294;12724;13383;13860;14394;14395;14397;14399;14401;14403;14654;14658;14799;14807;14810;14811;14813;15165;16485;16490;16497;16502;16510;16525;16531;19229;20190;20266;20274;20907;20927;21367;22068;29876;53321;53623;54376;56188;56808;57776;58234;58869;66082;68404;70729;72821;80334;98660;99738;101772;110304;110637;114584;117160;229759;235281;237213;2…	ENSMUSG00000007097;ENSMUSG00000041329;ENSMUSG00000038473;ENSMUSG00000032017;ENSMUSG00000029211;ENSMUSG00000036570;ENSMUSG00000034714;ENSMUSG00000001985;ENSMUSG00000075316;ENSMUSG00000007207;ENSMUSG00000020428;ENSMUSG00000059003;ENSMUSG00000029054;ENSMUSG00000020734;ENSMUSG00000027965;ENSMUSG00000007653;ENSMUSG00000033161;ENSMUSG00000058975;ENSMUSG00000033998;ENSMUSG00000019194;ENSMUSG00000058248;…	Atp1a2;Atp1b2;Nos1ap;Grik4;Gabra4;Fxyd1;Ttyh2;Grik3;Scn9a;Stx1a;Gabra6;Grin2a;Gabrd;Grin2c;Olfm3;Gabrb2;Atp1a1;Kcnc1;Kcnk1;Scn1b;Kcnh1;Grin1;Gabra1;Kcnip4;Kcna1;Shank3;Abcc8;Scn2b;Dlgap3;Cacna1i;Cntnap1;Kcna2;Eps8;Nrn1;Ttyh1;Gabra2;Ptk2b;Clic1;Gria3;Cacna2d3;Hcn1;Cacna1d;Atp1b1;Glrb;Glra2;Cacna2d2;Lrrc38;Abhd6;Cacng3;Trpc6;Kcnc4;Chrnb2;Scn3b;Pex5l;Cntn2;Dlg1;Clic4;Clcn2;Kcnc2;Glra1;Cacna1g;Kcnab1…
all	CellularComponent	GO:0031252	cell leading edge	http://amigo.geneontology.org/amigo/term/GO:0031252	303	98	60.854408060453395	1.6104010066558496	1.637007689403447e-7	2.9648028152529093e-6	11539;11733;12289;12345;12505;12549;12571;12767;12808;13430;13823;13860;14107;14163;14394;14395;14397;14399;14726;14799;14810;15165;16332;16410;16419;16490;16502;16510;16706;16800;16826;17311;17886;18128;18613;19229;19249;19272;19274;19283;19376;19684;20511;20908;20909;20947;20975;21838;23969;24064;26382;27403;29816;30794;50768;50997;54519;56440;57138;57342;65970;68151;68732;69538;70719;71096;715…	ENSMUSG00000005089;ENSMUSG00000068748;ENSMUSG00000040852;ENSMUSG00000033763;ENSMUSG00000021338;ENSMUSG00000022817;ENSMUSG00000002059;ENSMUSG00000029211;ENSMUSG00000018849;ENSMUSG00000022114;ENSMUSG00000026923;ENSMUSG00000031133;ENSMUSG00000005087;ENSMUSG00000024347;ENSMUSG00000020428;ENSMUSG00000025085;ENSMUSG00000026024;ENSMUSG00000058975;ENSMUSG00000058248;ENSMUSG00000026959;ENSMUSG00000031543;…	Slc1a2;Ptprz1;Plekhh2;Mtss1l;Carmil1;Itgb5;Rab34;Gabra4;Wwc1;Spry2;Notch1;Arhgef6;Cd44;Psd2;Gabra6;Ablim1;Als2;Kcnc1;Kcnh1;Grin1;Ank1;Gabra1;Ablim3;Slc12a5;Adora1;Inpp5j;Kcna2;Carmil2;Eps8;Cdk6;Kif18a;Arhgap31;Kank1;Fat1;Pdlim4;Gdpd2;Inppl1;Gabra2;Dock8;Apbb1ip;Fgd2;Arhgap45;Wasf2;Capzb;Myh9;Ptk2b;Hcn1;Cacna1d;Epb41l3;Pacsin1;Thy1;Stx3;Kcnc4;Lamp5;Ldb2;Psd;Itga8;Dlc1;Phldb2;Antxr1;Ptpn13;Parva;Sw…
all	CellularComponent	GO:0044309	neuron spine	http://amigo.geneontology.org/amigo/term/GO:0044309	156	58	31.330982367758185	1.8512027270388476	4.1166488706778637e-7	6.710137659204918e-6	11539;12307;12322;12345;12955;13430;13542;13838;14745;14799;14810;14811;14816;16773;18125;19229;19283;20370;20511;20512;20909;20977;29816;30785;30794;50997;52882;53623;56440;56508;56876;58234;64009;67865;73728;74018;98660;107831;108069;108100;110893;114301;140486;140492;170935;210293;211134;216831;226016;241226;241638;242667;243547;268980;320127;333605;380702;433485	ENSMUSG00000007097;ENSMUSG00000005360;ENSMUSG00000005089;ENSMUSG00000054477;ENSMUSG00000068748;ENSMUSG00000006476;ENSMUSG00000059003;ENSMUSG00000019828;ENSMUSG00000096054;ENSMUSG00000026024;ENSMUSG00000049044;ENSMUSG00000026959;ENSMUSG00000022623;ENSMUSG00000042388;ENSMUSG00000042429;ENSMUSG00000020388;ENSMUSG00000030844;ENSMUSG00000038608;ENSMUSG00000028745;ENSMUSG00000059456;ENSMUSG00000001986;…	Atp1a2;Slc1a3;Slc1a2;Kcnn2;Ptprz1;Nsmf;Grin2a;Grm1;Syne1;Als2;Rapgef4;Grin1;Shank3;Dlgap3;Adora1;Pdlim4;Rgs10;Dock10;Capzb;Ptk2b;Gria3;Rgs7bp;Syndig1;Frmpd4;Sez6;Grm3;Slc8a3;Nos1;Syp;Adgrb1;Lzts3;Dvl1;Camk2a;Psd;Itga8;Lama2;Lpar1;Igf2bp1;Lzts1;Palmd;Cryab;Hip1r;Strn;Abhd17b;Dnm2;Snx1;Mpp2;Stx4a;Epha4;Calb1;Grid2ip;Cttnbp2;Gria1;Shisa6;Grip2;Dgki;Arhgap44;Baiap2
all	KEGG	mmu04512	ECM-receptor interaction	http://www.kegg.jp/kegg-bin/show_pathway?mmu04512+114249+12505+12824+12826+12827+12830+12839+12842+12843+14268+15366+15530+16400+16403+16410+16419+16772+16773+16775+16777+16779+19699+20750+20971+21827+21923+21960+23928+241226+319480+64176	60	31	12.435544430538172	2.492854267310789	8.853658828300581e-8	2.5675610602071686e-5	114249;12505;12824;12826;12827;12830;12839;12842;12843;14268;15366;15530;16400;16403;16410;16419;16772;16773;16775;16777;16779;19699;20750;20971;21827;21923;21960;23928;241226;319480;64176	ENSMUSG00000017009;ENSMUSG00000028364;ENSMUSG00000022817;ENSMUSG00000005087;ENSMUSG00000052911;ENSMUSG00000053025;ENSMUSG00000042453;ENSMUSG00000020330;ENSMUSG00000027111;ENSMUSG00000019846;ENSMUSG00000040998;ENSMUSG00000029304;ENSMUSG00000015829;ENSMUSG00000001507;ENSMUSG00000001506;ENSMUSG00000026768;ENSMUSG00000029661;ENSMUSG00000031502;ENSMUSG00000019899;ENSMUSG00000026193;ENSMUSG00000031503;…	Sdc4;Tnc;Itgb5;Cd44;Lamb2;Sv2b;Reln;Hmmr;Itga6;Lama4;Npnt;Spp1;Tnr;Itga3;Col1a1;Itga8;Col1a2;Col4a1;Lama2;Fn1;Col4a2;Lama1;Lamb1;Lamc3;Itga11;Hspg2;Thbs3;Col9a1;Itgav;Col4a5;Col2a1
all	KEGG	mmu05200	Pathways in cancer	http://www.kegg.jp/kegg-bin/show_pathway?mmu05200+11513+11514+12048+12322+12323+12325+12369+12370+12394+12571+12767+12826+12827+12830+12982+13143+13388+13389+13542+13555+13617+13618+13649+13819+14013+14164+14176+14180+14182+14184+14268+14633+14677+14678+14697+14745+15205+15208+15214+15245+15979+16000+16150+16164+16195+16400+16403+16410+16449+16590+16772+16773+16775+16777+16779+16842+170758+17127+…	334	104	69.22453066332916	1.502357603633313	1.8478882629624493e-6	1.9402952417396646e-4	11513;11514;12048;12322;12323;12325;12369;12370;12394;12571;12767;12826;12827;12830;12982;13143;13388;13389;13542;13555;13617;13618;13649;13819;14013;14164;14176;14180;14182;14184;14268;14633;14677;14678;14697;14745;15205;15208;15214;15245;15979;16000;16150;16164;16195;16400;16403;16410;16449;16590;16772;16773;16775;16777;16779;16842;170758;17127;17246;17311;17342;17350;17873;18024;18033;18035;18…	ENSMUSG00000054252;ENSMUSG00000022122;ENSMUSG00000021820;ENSMUSG00000024985;ENSMUSG00000020122;ENSMUSG00000024620;ENSMUSG00000036585;ENSMUSG00000055799;ENSMUSG00000027878;ENSMUSG00000044167;ENSMUSG00000023951;ENSMUSG00000035158;ENSMUSG00000026923;ENSMUSG00000015839;ENSMUSG00000000440;ENSMUSG00000052911;ENSMUSG00000024140;ENSMUSG00000021025;ENSMUSG00000015312;ENSMUSG00000021974;ENSMUSG00000031155;…	Fgfr3;Ednrb;Camk2g;Tcf7l2;Egfr;Pdgfrb;Fgf1;Tcf7l1;Notch2;Foxo1;Vegfa;Mitf;Notch1;Nfe2l2;Pparg;Lamb2;Epas1;Nfkbia;Gadd45b;Fgf9;Pim2;Fgf5;Cdk6;E2f1;E2f2;Pgf;Tgfb2;Itga6;Fgfr1;Adcy8;Lama4;Hes1;Ptch1;Notch3;Hey2;Jag1;Csf2ra;Tgfbr2;Runx1;Ifngr1;Adcy7;Igf1;Plcg2;Casp8;Il13ra1;Tgfb1;Casp7;Adcy1;Gnb5;Itga3;Dvl1;Kit;Camk2a;Cxcl12;Col4a1;Lama2;Fn1;Col4a2;Lama1;Lpar1;Lamb1;Rarb;Wnt5a;Lamc3;Lef1;Ednra;Il6st;…
all	KEGG	mmu04925	Aldosterone synthesis and secretion	http://www.kegg.jp/kegg-bin/show_pathway?mmu04925+11513+11514+11928+11931+11932+11941+12289+12291+12322+12323+12325+12326+16438+16439+16527+16835+18227+18760+208647+210044+223604+224129+231991+239556+320707+432530+58226+98660	58	28	12.021026282853567	2.3292520406463435	2.235852384235848e-6	1.9402952417396646e-4	11513;11514;11928;11931;11932;11941;12289;12291;12322;12323;12325;12326;16438;16439;16527;16835;18227;18760;208647;210044;223604;224129;231991;239556;320707;432530;58226;98660	ENSMUSG00000007097;ENSMUSG00000041329;ENSMUSG00000030287;ENSMUSG00000021820;ENSMUSG00000002688;ENSMUSG00000038128;ENSMUSG00000033161;ENSMUSG00000030302;ENSMUSG00000036760;ENSMUSG00000031376;ENSMUSG00000049265;ENSMUSG00000022416;ENSMUSG00000022376;ENSMUSG00000031659;ENSMUSG00000015968;ENSMUSG00000026576;ENSMUSG00000020431;ENSMUSG00000024617;ENSMUSG00000026826;ENSMUSG00000024112;ENSMUSG00000053007;…	Atp1a2;Atp1b2;Itpr2;Camk2g;Prkd1;Camk4;Atp1a1;Atp2b2;Kcnk9;Atp2b3;Kcnk3;Cacna1i;Adcy8;Adcy7;Cacna1d;Atp1b1;Adcy1;Camk2a;Nr4a2;Cacna1h;Creb5;Adcy5;Creb3l2;Ldlr;Itpr1;Cacna1g;Camk2b;Adcy2
all	KEGG	mmu04724	Glutamatergic synapse	http://www.kegg.jp/kegg-bin/show_pathway?mmu04724+108069+108073+110637+11513+11514+12286+12289+140919+14645+14677+14678+14697+14799+14805+14807+14810+14811+14813+14816+16438+16439+18783+18805+20510+20511+20512+20513+210044+216456+224129+26557+268934+432530+53623+58234+72961+76257	87	37	18.03153942428035	2.0519601310455884	2.6762692989512615e-6	1.9402952417396646e-4	108069;108073;110637;11513;11514;12286;12289;140919;14645;14677;14678;14697;14799;14805;14807;14810;14811;14813;14816;16438;16439;18783;18805;20510;20511;20512;20513;210044;216456;224129;26557;268934;432530;53623;58234;72961;76257	ENSMUSG00000005360;ENSMUSG00000030287;ENSMUSG00000026473;ENSMUSG00000005089;ENSMUSG00000032017;ENSMUSG00000010064;ENSMUSG00000001985;ENSMUSG00000024935;ENSMUSG00000063239;ENSMUSG00000059003;ENSMUSG00000020734;ENSMUSG00000070570;ENSMUSG00000019828;ENSMUSG00000026959;ENSMUSG00000022623;ENSMUSG00000044005;ENSMUSG00000022376;ENSMUSG00000030500;ENSMUSG00000027695;ENSMUSG00000031659;ENSMUSG00000056220;…	Slc1a3;Itpr2;Glul;Slc1a2;Grik4;Slc38a3;Grik3;Slc1a1;Grm4;Grin2a;Grin2c;Slc17a7;Grm1;Grin1;Shank3;Gls2;Adcy8;Slc17a6;Pld1;Adcy7;Pla2g4a;Gria3;Cacna1d;Grm3;Adcy1;Gnb5;Gnai2;Gnai1;Adcy5;Itpr1;Slc1a6;Grm7;Gria1;Grik1;Cacna1a;Homer2;Adcy2
all	KEGG	mmu04020	Calcium signaling pathway	http://www.kegg.jp/kegg-bin/show_pathway?mmu04020+110893+11513+11514+11549+11941+12286+12287+12289+12290+12291+12322+12323+12325+12326+12767+13617+13618+13649+13867+14810+14811+14813+14816+15562+16438+16439+18125+18438+18439+18575+18596+18679+18682+19229+20190+20866+210044+234779+239556+320404+320707+432530+58226+72469+74055	115	45	23.834793491864833	1.8879962192816633	3.584659613364849e-6	2.0791025757516124e-4	110893;11513;11514;11549;11941;12286;12287;12289;12290;12291;12322;12323;12325;12326;12767;13617;13618;13649;13867;14810;14811;14813;14816;15562;16438;16439;18125;18438;18439;18575;18596;18679;18682;19229;20190;20866;210044;234779;239556;320404;320707;432530;58226;72469;74055	ENSMUSG00000030287;ENSMUSG00000022122;ENSMUSG00000038855;ENSMUSG00000045875;ENSMUSG00000025537;ENSMUSG00000021820;ENSMUSG00000020122;ENSMUSG00000024620;ENSMUSG00000034055;ENSMUSG00000020937;ENSMUSG00000059003;ENSMUSG00000020734;ENSMUSG00000038128;ENSMUSG00000019828;ENSMUSG00000030302;ENSMUSG00000026959;ENSMUSG00000031376;ENSMUSG00000022416;ENSMUSG00000024998;ENSMUSG00000022376;ENSMUSG00000031659;…	Itpr2;Ednrb;Itpkb;Adra1a;Phkg1;Camk2g;Egfr;Pdgfrb;Phka1;Plcd3;Grin2a;Grin2c;Camk4;Grm1;Atp2b2;Grin1;Atp2b3;Cacna1i;Plce1;Adcy8;Adcy7;Plcg2;Ptk2b;P2rx4;Cacna1d;Slc8a3;Nos1;Adcy1;Camk2a;Cacna1h;Htr4;Ednra;P2rx7;Erbb3;Cxcr4;Itpr1;Cacna1g;Pde1c;Camk2b;Stim1;Ryr1;Cacna1a;Cacna1b;Cacna1e;Adcy2
all	KEGG	mmu04911	Insulin secretion	http://www.kegg.jp/kegg-bin/show_pathway?mmu04911+11513+11514+11516+11517+11928+11931+11932+12289+12322+12323+12325+140492+140493+16531+19339+20525+208647+20907+20927+210044+224129+231991+432530+56508+98660	52	25	10.77747183979975	2.3196534745447788	8.632519266971173e-6	4.1723843123694004e-4	11513;11514;11516;11517;11928;11931;11932;12289;12322;12323;12325;140492;140493;16531;19339;20525;208647;20907;20927;210044;224129;231991;432530;56508;98660	ENSMUSG00000007097;ENSMUSG00000041329;ENSMUSG00000021820;ENSMUSG00000054477;ENSMUSG00000007207;ENSMUSG00000033161;ENSMUSG00000049044;ENSMUSG00000040136;ENSMUSG00000024256;ENSMUSG00000000794;ENSMUSG00000022376;ENSMUSG00000029778;ENSMUSG00000031659;ENSMUSG00000015968;ENSMUSG00000026576;ENSMUSG00000020431;ENSMUSG00000031840;ENSMUSG00000024617;ENSMUSG00000053007;ENSMUSG00000022840;ENSMUSG00000038648;…	Atp1a2;Atp1b2;Camk2g;Kcnn2;Stx1a;Atp1a1;Rapgef4;Abcc8;Adcyap1;Kcnn3;Adcy8;Adcyap1r1;Adcy7;Cacna1d;Atp1b1;Adcy1;Rab3a;Camk2a;Creb5;Adcy5;Creb3l2;Slc2a1;Kcnma1;Camk2b;Adcy2
all	KEGG	mmu04727	GABAergic synapse	http://www.kegg.jp/kegg-bin/show_pathway?mmu04727+11513+11514+12286+12287+12289+14394+14395+14397+14399+14401+14403+14412+14415+14417+14645+14677+14678+14697+210044+216456+22348+224129+227120+232333+242425+432530+57138+76257	62	28	12.85006257822278	2.1789777154433536	1.135721198419759e-5	4.7051306791675733e-4	11513;11514;12286;12287;12289;14394;14395;14397;14399;14401;14403;14412;14415;14417;14645;14677;14678;14697;210044;216456;22348;224129;227120;232333;242425;432530;57138;76257	ENSMUSG00000026473;ENSMUSG00000030310;ENSMUSG00000029211;ENSMUSG00000010064;ENSMUSG00000026787;ENSMUSG00000037771;ENSMUSG00000020428;ENSMUSG00000029054;ENSMUSG00000007653;ENSMUSG00000010803;ENSMUSG00000017740;ENSMUSG00000044005;ENSMUSG00000022376;ENSMUSG00000000560;ENSMUSG00000031659;ENSMUSG00000070880;ENSMUSG00000015968;ENSMUSG00000020431;ENSMUSG00000032192;ENSMUSG00000030108;ENSMUSG00000032562;…	Glul;Slc6a1;Gabra4;Slc38a3;Gad2;Slc32a1;Gabra6;Gabrd;Gabrb2;Gabra1;Slc12a5;Gls2;Adcy8;Gabra2;Adcy7;Gad1;Cacna1d;Adcy1;Gnb5;Slc6a13;Gnai2;Plcl1;Gnai1;Adcy5;Gabbr2;Cacna1a;Cacna1b;Adcy2
all	KEGG	mmu04713	Circadian entrainment	http://www.kegg.jp/kegg-bin/show_pathway?mmu04713+11513+11514+11517+12289+12291+12322+12323+12325+14677+14678+14697+14799+14810+14811+14813+16438+16524+18125+18626+19091+19092+20190+210044+224129+239556+432530+53623+58226+70729	69	29	14.300876095118898	2.027847791080305	4.243878839393922e-5	0.0015384060792802967	11513;11514;11517;12289;12291;12322;12323;12325;14677;14678;14697;14799;14810;14811;14813;16438;16524;18125;18626;19091;19092;20190;210044;224129;239556;432530;53623;58226;70729	ENSMUSG00000021820;ENSMUSG00000038473;ENSMUSG00000052920;ENSMUSG00000020893;ENSMUSG00000059003;ENSMUSG00000020734;ENSMUSG00000026959;ENSMUSG00000038026;ENSMUSG00000022416;ENSMUSG00000022376;ENSMUSG00000029778;ENSMUSG00000031659;ENSMUSG00000001986;ENSMUSG00000015968;ENSMUSG00000029361;ENSMUSG00000020431;ENSMUSG00000032192;ENSMUSG00000024617;ENSMUSG00000024112;ENSMUSG00000032562;ENSMUSG00000029334;…	Camk2g;Nos1ap;Prkg1;Per1;Grin2a;Grin2c;Grin1;Kcnj9;Cacna1i;Adcy8;Adcyap1r1;Adcy7;Gria3;Cacna1d;Nos1;Adcy1;Gnb5;Camk2a;Cacna1h;Gnai2;Prkg2;Gnai1;Adcy5;Itpr1;Cacna1g;Gria1;Camk2b;Ryr1;Adcy2
all	KEGG	mmu05033	Nicotine addiction	http://www.kegg.jp/kegg-bin/show_pathway?mmu05033+11444+12286+12287+140919+14394+14395+14397+14399+14401+14403+14799+14810+14811+14813+22348+53623+72961	33	17	6.839549436795995	2.4855438442394964	8.165364490908544e-5	0.002631061891514975	11444;12286;12287;140919;14394;14395;14397;14399;14401;14403;14799;14810;14811;14813;22348;53623;72961	ENSMUSG00000029211;ENSMUSG00000037771;ENSMUSG00000020428;ENSMUSG00000059003;ENSMUSG00000029054;ENSMUSG00000020734;ENSMUSG00000007653;ENSMUSG00000070570;ENSMUSG00000026959;ENSMUSG00000010803;ENSMUSG00000030500;ENSMUSG00000000560;ENSMUSG00000001986;ENSMUSG00000027950;ENSMUSG00000020524;ENSMUSG00000034656;ENSMUSG00000004113	Gabra4;Slc32a1;Gabra6;Grin2a;Gabrd;Grin2c;Gabrb2;Slc17a7;Grin1;Gabra1;Slc17a6;Gabra2;Gria3;Chrnb2;Gria1;Cacna1a;Cacna1b
all	KEGG	mmu04360	Axon guidance	http://www.kegg.jp/kegg-bin/show_pathway?mmu04360+107449+117606+12167+12322+12323+12325+12767+13643+13838+13842+13846+13848+140570+140571+14677+14678+16728+170758+18208+18845+19206+19247+19649+20315+20346+20349+20350+20354+20356+20357+20359+20360+20361+20562+20564+22065+22068+22418+226251+231148+234779+235611+243743+26456+319713+50780+53972+80883	140	48	29.016270337922403	1.6542443064182195	1.0260369640313627e-4	0.0029181280905472965	107449;117606;12167;12322;12323;12325;12767;13643;13838;13842;13846;13848;140570;140571;14677;14678;16728;170758;18208;18845;19206;19247;19649;20315;20346;20349;20350;20354;20356;20357;20359;20360;20361;20562;20564;22065;22068;22418;226251;231148;234779;235611;243743;26456;319713;50780;53972;80883	ENSMUSG00000021820;ENSMUSG00000052430;ENSMUSG00000053646;ENSMUSG00000056427;ENSMUSG00000025085;ENSMUSG00000032735;ENSMUSG00000020099;ENSMUSG00000036606;ENSMUSG00000020902;ENSMUSG00000038264;ENSMUSG00000021466;ENSMUSG00000059857;ENSMUSG00000029765;ENSMUSG00000034330;ENSMUSG00000031997;ENSMUSG00000028661;ENSMUSG00000001227;ENSMUSG00000032128;ENSMUSG00000024617;ENSMUSG00000022231;ENSMUSG00000031391;…	Camk2g;Bmpr1b;Plxnb1;Slit3;Ablim1;Ablim3;Unc5b;Plxnb2;Ntn1;Sema7a;Ptch1;Ntng1;Plxna4;Plcg2;Trpc6;Epha8;Sema6b;Robo3;Camk2a;Sema5a;L1cam;Efnb3;Cxcl12;Wnt5a;Boc;Gnai2;Sema3f;Gnai1;Sema4d;Rgs3;Plxnb3;Ptpn11;Slit1;Ephb6;Sema5b;Cxcr4;Ephb4;Epha4;Trpc3;Sema3a;Ablim2;Camk2b;Sema3e;Rac3;Ngef;Sema4g;Plxna2;Sema6c
all	KEGG	mmu04974	Protein digestion and absorption	http://www.kegg.jp/kegg-bin/show_pathway?mmu04974+110893+11928+11931+11932+12816+12817+12819+12824+12825+12826+12827+12830+12831+12832+12839+12842+12843+13717+20510+373864+50934+98660	49	22	10.155694618272841	2.166272306023859	1.1068761722765608e-4	0.0029181280905472965	110893;11928;11931;11932;12816;12817;12819;12824;12825;12826;12827;12830;12831;12832;12839;12842;12843;13717;20510;373864;50934;98660	ENSMUSG00000007097;ENSMUSG00000041329;ENSMUSG00000024935;ENSMUSG00000033161;ENSMUSG00000022180;ENSMUSG00000045672;ENSMUSG00000026576;ENSMUSG00000079055;ENSMUSG00000026043;ENSMUSG00000001506;ENSMUSG00000028339;ENSMUSG00000029661;ENSMUSG00000032332;ENSMUSG00000031502;ENSMUSG00000058806;ENSMUSG00000026042;ENSMUSG00000031503;ENSMUSG00000026837;ENSMUSG00000029675;ENSMUSG00000026147;ENSMUSG00000031274;…	Atp1a2;Atp1b2;Slc1a1;Atp1a1;Slc7a8;Col27a1;Atp1b1;Slc8a3;Col3a1;Col1a1;Col15a1;Col1a2;Col12a1;Col4a1;Col13a1;Col5a2;Col4a2;Col5a1;Eln;Col9a1;Col4a5;Col2a1
all	KEGG	mmu04970	Salivary secretion	http://www.kegg.jp/kegg-bin/show_pathway?mmu04970+11513+11514+11549+11928+11931+11932+11941+16438+16439+16531+18125+19091+19092+20496+20535+210044+224129+320707+432530+98660	44	20	9.119399249061328	2.193126921387791	1.8419478837816694e-4	0.004451374052472368	11513;11514;11549;11928;11931;11932;11941;16438;16439;16531;18125;19091;19092;20496;20535;210044;224129;320707;432530;98660	ENSMUSG00000007097;ENSMUSG00000041329;ENSMUSG00000030287;ENSMUSG00000045875;ENSMUSG00000052920;ENSMUSG00000028962;ENSMUSG00000033161;ENSMUSG00000030302;ENSMUSG00000031376;ENSMUSG00000022376;ENSMUSG00000031659;ENSMUSG00000026576;ENSMUSG00000029361;ENSMUSG00000020431;ENSMUSG00000029334;ENSMUSG00000024597;ENSMUSG00000022840;ENSMUSG00000030102;ENSMUSG00000063142;ENSMUSG00000021536	Atp1a2;Atp1b2;Itpr2;Adra1a;Prkg1;Slc4a2;Atp1a1;Atp2b2;Atp2b3;Adcy8;Adcy7;Atp1b1;Nos1;Adcy1;Prkg2;Slc12a2;Adcy5;Itpr1;Kcnma1;Adcy2
all	KEGG	mmu04024	cAMP signaling pathway	http://www.kegg.jp/kegg-bin/show_pathway?mmu04024+11513+11514+11517+11539+11928+11931+11932+11941+12064+12289+12322+12323+12325+12326+13617+14677+14678+14799+14810+14811+14813+15245+15562+170758+18033+18035+18805+19013+19206+20682+208647+210044+224129+231991+242425+320707+330953+432530+53623+56188+56508+57257+74055+98660	132	44	27.35819774718398	1.60829307568438	4.053275128088618e-4	0.0090419214395823	11513;11514;11517;11539;11928;11931;11932;11941;12064;12289;12322;12323;12325;12326;13617;14677;14678;14799;14810;14811;14813;15245;15562;170758;18033;18035;18805;19013;19206;20682;208647;210044;224129;231991;242425;320707;330953;432530;53623;56188;56508;57257;74055;98660	ENSMUSG00000007097;ENSMUSG00000041329;ENSMUSG00000021820;ENSMUSG00000000567;ENSMUSG00000036570;ENSMUSG00000022383;ENSMUSG00000021025;ENSMUSG00000032338;ENSMUSG00000059003;ENSMUSG00000020734;ENSMUSG00000038128;ENSMUSG00000033161;ENSMUSG00000049044;ENSMUSG00000030302;ENSMUSG00000026959;ENSMUSG00000031376;ENSMUSG00000042429;ENSMUSG00000048482;ENSMUSG00000024998;ENSMUSG00000022376;ENSMUSG00000021466;…	Atp1a2;Atp1b2;Camk2g;Sox9;Fxyd1;Ppara;Nfkbia;Hcn4;Grin2a;Grin2c;Camk4;Atp1a1;Rapgef4;Atp2b2;Grin1;Atp2b3;Adora1;Bdnf;Plce1;Adcy8;Ptch1;Adcyap1r1;Vav3;Pld1;Adcy7;Gria3;Cacna1d;Atp1b1;Adcy1;Camk2a;Htr4;Creb5;Ednra;Gnai2;Gnai1;Hhip;Nfkb1;Adcy5;Creb3l2;Gria1;Camk2b;Gabbr2;Rac3;Adcy2
all	KEGG	mmu04971	Gastric acid secretion	http://www.kegg.jp/kegg-bin/show_pathway?mmu04971+11513+11514+11928+11931+11932+12322+12323+12325+14677+14678+16438+16439+16513+20535+20604+210044+224129+432530+98660	44	19	9.119399249061328	2.083470575318401	5.939272687932595e-4	0.011776668637280958	11513;11514;11928;11931;11932;12322;12323;12325;14677;14678;16438;16439;16513;20535;20604;210044;224129;432530;98660	ENSMUSG00000007097;ENSMUSG00000041329;ENSMUSG00000030287;ENSMUSG00000021820;ENSMUSG00000044708;ENSMUSG00000028962;ENSMUSG00000033161;ENSMUSG00000022376;ENSMUSG00000031659;ENSMUSG00000026576;ENSMUSG00000020431;ENSMUSG00000004366;ENSMUSG00000024617;ENSMUSG00000032562;ENSMUSG00000057614;ENSMUSG00000022840;ENSMUSG00000030102;ENSMUSG00000057897;ENSMUSG00000021536	Atp1a2;Atp1b2;Itpr2;Camk2g;Kcnj10;Slc4a2;Atp1a1;Adcy8;Adcy7;Atp1b1;Adcy1;Sst;Camk2a;Gnai2;Gnai1;Adcy5;Itpr1;Camk2b;Adcy2
all	KEGG	mmu04080	Neuroactive ligand-receptor interaction	http://www.kegg.jp/kegg-bin/show_pathway?mmu04080+108069+108073+110304+110637+11444+11517+11539+11549+12801+13609+13617+13618+14394+14395+14397+14399+14401+14403+14600+14654+14658+14745+14799+14803+14805+14807+14810+14811+14813+14815+14816+15562+18389+18438+18439+21834+237213+242425+268934+53623	119	40	24.663829787234043	1.621808143547274	6.091380329628082e-4	0.011776668637280958	108069;108073;110304;110637;11444;11517;11539;11549;12801;13609;13617;13618;14394;14395;14397;14399;14401;14403;14600;14654;14658;14745;14799;14803;14805;14807;14810;14811;14813;14815;14816;15562;18389;18438;18439;21834;237213;242425;268934;53623	ENSMUSG00000022122;ENSMUSG00000045875;ENSMUSG00000032017;ENSMUSG00000021779;ENSMUSG00000045092;ENSMUSG00000029211;ENSMUSG00000001985;ENSMUSG00000020428;ENSMUSG00000063239;ENSMUSG00000059003;ENSMUSG00000029054;ENSMUSG00000020734;ENSMUSG00000007653;ENSMUSG00000019828;ENSMUSG00000026959;ENSMUSG00000010803;ENSMUSG00000024431;ENSMUSG00000042429;ENSMUSG00000055737;ENSMUSG00000029778;ENSMUSG00000000560;…	Ednrb;Adra1a;Grik4;Thrb;S1pr1;Gabra4;Grik3;Gabra6;Grm4;Grin2a;Gabrd;Grin2c;Gabrb2;Grm1;Grin1;Gabra1;Nr3c1;Adora1;Ghr;Adcyap1r1;Gabra2;P2rx4;Gria3;Grid1;Cnr1;Grm3;Glrb;Glra2;Chrnb2;Htr4;Lpar1;Ednra;P2rx7;Glra1;Grm7;Gria1;Grik1;Gabbr2;Glra3;Oprl1
all	KEGG	mmu04934	Cushing syndrome	http://www.kegg.jp/kegg-bin/show_pathway?mmu04934+11513+11514+12289+12291+12322+12323+12325+12571+12580+13542+13555+13649+14677+14678+16438+16439+16527+16835+16842+18584+208647+210044+21415+21416+224129+22415+22418+22422+231991+239556+242705+320024+432530+58226	98	34	20.311389236545683	1.6739376910184363	8.170961718478864e-4	0.014809868114742941	11513;11514;12289;12291;12322;12323;12325;12571;12580;13542;13555;13649;14677;14678;16438;16439;16527;16835;16842;18584;208647;210044;21415;21416;224129;22415;22418;22422;231991;239556;242705;320024;432530;58226	ENSMUSG00000030287;ENSMUSG00000021820;ENSMUSG00000024985;ENSMUSG00000020122;ENSMUSG00000055799;ENSMUSG00000049265;ENSMUSG00000022416;ENSMUSG00000040274;ENSMUSG00000027490;ENSMUSG00000018983;ENSMUSG00000022376;ENSMUSG00000031659;ENSMUSG00000015968;ENSMUSG00000020431;ENSMUSG00000027698;ENSMUSG00000029071;ENSMUSG00000024617;ENSMUSG00000024112;ENSMUSG00000053007;ENSMUSG00000021994;ENSMUSG00000027985;…	Itpr2;Camk2g;Tcf7l2;Egfr;Tcf7l1;Kcnk3;Cacna1i;Cdk6;E2f1;E2f2;Adcy8;Adcy7;Cacna1d;Adcy1;Nceh1;Dvl1;Camk2a;Cacna1h;Creb5;Wnt5a;Lef1;Gnai2;Cdkn2c;Pde8a;Gnai1;Adcy5;Creb3l2;Ldlr;Wnt3;Itpr1;Cacna1g;Camk2b;Wnt7b;Adcy2
all	KEGG	mmu04927	Cortisol synthesis and secretion	http://www.kegg.jp/kegg-bin/show_pathway?mmu04927+11513+11514+12289+12291+16438+16439+16527+16835+18584+208647+210044+224129+231991+239556+320024+432530+58226	39	17	8.083103879849812	2.1031524835872664	0.0010076522251623032	0.01718936148806282	11513;11514;12289;12291;16438;16439;16527;16835;18584;208647;210044;224129;231991;239556;320024;432530;58226	ENSMUSG00000030287;ENSMUSG00000049265;ENSMUSG00000022416;ENSMUSG00000022376;ENSMUSG00000031659;ENSMUSG00000015968;ENSMUSG00000020431;ENSMUSG00000027698;ENSMUSG00000024112;ENSMUSG00000053007;ENSMUSG00000025584;ENSMUSG00000022840;ENSMUSG00000038648;ENSMUSG00000032193;ENSMUSG00000030102;ENSMUSG00000020866;ENSMUSG00000021536	Itpr2;Kcnk3;Cacna1i;Adcy8;Adcy7;Cacna1d;Adcy1;Nceh1;Cacna1h;Creb5;Pde8a;Adcy5;Creb3l2;Ldlr;Itpr1;Cacna1g;Adcy2
all	KEGG	mmu05222	Small cell lung cancer	http://www.kegg.jp/kegg-bin/show_pathway?mmu05222+12048+12571+12826+12827+12830+13555+14268+16150+16400+16403+16410+16772+16773+16775+16777+16779+17873+18033+18035+218772+22033+23882+23928+242705+66197	68	25	14.093617021276597	1.7738526570048307	0.0015563745029196774	0.023891943059225776	12048;12571;12826;12827;12830;13555;14268;16150;16400;16403;16410;16772;16773;16775;16777;16779;17873;18033;18035;218772;22033;23882;23928;242705;66197	ENSMUSG00000052911;ENSMUSG00000021025;ENSMUSG00000015312;ENSMUSG00000040274;ENSMUSG00000027490;ENSMUSG00000018983;ENSMUSG00000027111;ENSMUSG00000019846;ENSMUSG00000001507;ENSMUSG00000031502;ENSMUSG00000019899;ENSMUSG00000026193;ENSMUSG00000031503;ENSMUSG00000032796;ENSMUSG00000002900;ENSMUSG00000017491;ENSMUSG00000026840;ENSMUSG00000026637;ENSMUSG00000021453;ENSMUSG00000062248;ENSMUSG00000007659;…	Lamb2;Nfkbia;Gadd45b;Cdk6;E2f1;E2f2;Itga6;Lama4;Itga3;Col4a1;Lama2;Fn1;Col4a2;Lama1;Lamb1;Rarb;Lamc3;Traf5;Gadd45g;Cks2;Bcl2l1;Nfkb1;Itgav;Ikbkb;Col4a5
all	KEGG	mmu04976	Bile secretion	http://www.kegg.jp/kegg-bin/show_pathway?mmu04976+11513+11514+11829+11928+11931+11932+140492+16835+20525+20535+210044+224129+320024+432530+54403+98660	37	16	7.668585732165207	2.086434260347304	0.0015653342004320336	0.023891943059225776	11513;11514;11829;11928;11931;11932;140492;16835;20525;20535;210044;224129;320024;432530;54403;98660	ENSMUSG00000007097;ENSMUSG00000060961;ENSMUSG00000024411;ENSMUSG00000041329;ENSMUSG00000054477;ENSMUSG00000028962;ENSMUSG00000033161;ENSMUSG00000022376;ENSMUSG00000031659;ENSMUSG00000026576;ENSMUSG00000020431;ENSMUSG00000027698;ENSMUSG00000022840;ENSMUSG00000032193;ENSMUSG00000028645;ENSMUSG00000021536	Atp1a2;Slc4a4;Aqp4;Atp1b2;Kcnn2;Slc4a2;Atp1a1;Adcy8;Adcy7;Atp1b1;Adcy1;Nceh1;Adcy5;Ldlr;Slc2a1;Adcy2
all	KEGG	mmu04964	Proximal tubule bicarbonate reclamation	http://www.kegg.jp/kegg-bin/show_pathway?mmu04964+11928+11931+11932+216456+54403+76257+98660	11	7	2.279849812265332	3.070377689942907	0.002411249242300295	0.03496311401335428	11928;11931;11932;216456;54403;76257;98660	ENSMUSG00000007097;ENSMUSG00000060961;ENSMUSG00000041329;ENSMUSG00000010064;ENSMUSG00000033161;ENSMUSG00000044005;ENSMUSG00000026576	Atp1a2;Slc4a4;Atp1b2;Slc38a3;Atp1a1;Gls2;Atp1b1
all	KEGG	mmu04350	TGF-beta signaling pathway	http://www.kegg.jp/kegg-bin/show_pathway?mmu04350+12160+12161+12167+13179+14313+15901+15902+15903+15904+16324+17127+17130+17131+21803+21808+21813+21815+218441+268977+55994+68010	56	21	11.606508135168962	1.8093297101449275	0.0027378095059056307	0.03780784555774443	12160;12161;12167;13179;14313;15901;15902;15903;15904;16324;17127;17130;17131;21803;21808;21813;21815;218441;268977;55994;68010	ENSMUSG00000021379;ENSMUSG00000052430;ENSMUSG00000027796;ENSMUSG00000024232;ENSMUSG00000039239;ENSMUSG00000037035;ENSMUSG00000032440;ENSMUSG00000002603;ENSMUSG00000019929;ENSMUSG00000039004;ENSMUSG00000032179;ENSMUSG00000042745;ENSMUSG00000032402;ENSMUSG00000025880;ENSMUSG00000036867;ENSMUSG00000021706;ENSMUSG00000007872;ENSMUSG00000021765;ENSMUSG00000020644;ENSMUSG00000001870;ENSMUSG00000047407	Id4;Bmpr1b;Smad9;Bambi;Tgfb2;Inhbb;Tgfbr2;Tgfb1;Dcn;Bmp6;Bmp5;Id1;Smad3;Smad7;Smad6;Zfyve16;Id3;Fst;Id2;Ltbp1;Tgif1
all	KEGG	mmu05202	Transcriptional misregulation in cancer	http://www.kegg.jp/kegg-bin/show_pathway?mmu05202+104156+12048+12394+12580+14009+14048+14247+15902+16000+17132+17246+17260+17342+17349+17355+17873+18033+18053+18124+18505+18507+18509+18510+18590+19016+19126+21813+235320+23882+27140+53623+56458+67603+80859	105	34	21.7622027534418	1.5623418449505406	0.003106052831725603	0.040943423690928404	104156;12048;12394;12580;14009;14048;14247;15902;16000;17132;17246;17260;17342;17349;17355;17873;18033;18053;18124;18505;18507;18509;18510;18590;19016;19126;21813;235320;23882;27140;53623;56458;67603;80859	ENSMUSG00000004872;ENSMUSG00000044167;ENSMUSG00000013089;ENSMUSG00000035158;ENSMUSG00000000440;ENSMUSG00000019960;ENSMUSG00000015312;ENSMUSG00000035356;ENSMUSG00000004151;ENSMUSG00000055435;ENSMUSG00000040610;ENSMUSG00000048416;ENSMUSG00000016087;ENSMUSG00000032440;ENSMUSG00000022952;ENSMUSG00000005583;ENSMUSG00000020053;ENSMUSG00000001986;ENSMUSG00000014030;ENSMUSG00000028341;ENSMUSG00000025932;…	Pax3;Foxo1;Etv5;Mitf;Pparg;Dusp6;Gadd45b;Nfkbiz;Etv1;Maf;Tlx3;Mlf1;Fli1;Tgfbr2;Runx1;Mef2c;Igf1;Gria3;Pax5;Nr4a3;Eya1;Gadd45g;Prom1;Pax8;Cdkn2c;Zbtb16;Bcl2l1;Mdm2;Pdgfa;Nfkb1;Aff1;Pax7;Id2;Ngfr
all	KEGG	mmu04010	MAPK signaling pathway	http://www.kegg.jp/kegg-bin/show_pathway?mmu04010+12064+12286+12287+12289+12290+12291+12294+12977+13649+13867+14013+14164+14176+14180+14182+14184+16000+16150+16180+16590+170758+17260+17311+17873+18033+18053+18218+18590+18596+18654+18783+19252+19279+19417+20111+21802+21803+21808+21813+22339+22340+235584+23882+239556+240168+240672+26401+266632+286940+54376+54635+56808+58226+63953+65964+67603+68794+…	206	59	42.6953692115144	1.3818828854181322	0.0034519688010998806	0.043524824013868056	12064;12286;12287;12289;12290;12291;12294;12977;13649;13867;14013;14164;14176;14180;14182;14184;16000;16150;16180;16590;170758;17260;17311;17873;18033;18053;18218;18590;18596;18654;18783;19252;19279;19417;20111;21802;21803;21808;21813;22339;22340;235584;23882;239556;240168;240672;26401;266632;286940;54376;54635;56808;58226;63953;65964;67603;68794;70686;72349	ENSMUSG00000054252;ENSMUSG00000020122;ENSMUSG00000024620;ENSMUSG00000036585;ENSMUSG00000023951;ENSMUSG00000019960;ENSMUSG00000015312;ENSMUSG00000014599;ENSMUSG00000020151;ENSMUSG00000032356;ENSMUSG00000034765;ENSMUSG00000003644;ENSMUSG00000022416;ENSMUSG00000021974;ENSMUSG00000048482;ENSMUSG00000003518;ENSMUSG00000024190;ENSMUSG00000029337;ENSMUSG00000028019;ENSMUSG00000004791;ENSMUSG00000039239;…	Fgfr3;Egfr;Pdgfrb;Fgf1;Vegfa;Dusp6;Gadd45b;Csf1;Ptprr;Rasgrf1;Dusp5;Rps6ka1;Cacna1i;Fgf9;Bdnf;Dusp3;Dusp1;Fgf5;Pdgfc;Pgf;Tgfb2;Fgfr1;Map3k20;Tgfbr2;Mef2c;Pla2g4a;Igf1;Irak4;Tgfb1;Cacna2d3;Cacna1d;Cacna2d2;Dusp10;Cacng3;Kit;Cacna1h;Gadd45g;Map3k1;Tgfa;Il1rap;Erbb3;Dusp16;Rasgrp3;Pdgfa;Nfkb1;Flnb;Dusp7;Ikbkb;Mecom;Flnc;Kitl;Cacna1g;Ngfr;Cacna1a;Cacna1b;Cacna1e;Rac3;Vegfb;Dusp8
all	MolecularFunction	GO:0005201	extracellular matrix structural constituent	http://amigo.geneontology.org/amigo/term/GO:0005201	89	46	18.43803950256035	2.494842252269409	7.615352792811336e-11	2.0104531373021928e-8	12816;12817;12819;12823;12824;12825;12826;12827;12830;12831;12832;12839;12842;12843;12950;13179;13717;14114;14115;14118;14268;15530;16772;16773;16775;16777;16779;17022;17181;17304;18073;18208;18295;19699;20692;21923;29817;140703;216616;233744;237759;246228;246707;268977;373864;545370	ENSMUSG00000020467;ENSMUSG00000038156;ENSMUSG00000018593;ENSMUSG00000030605;ENSMUSG00000034164;ENSMUSG00000028364;ENSMUSG00000005397;ENSMUSG00000052911;ENSMUSG00000042453;ENSMUSG00000020902;ENSMUSG00000019846;ENSMUSG00000045672;ENSMUSG00000026043;ENSMUSG00000001506;ENSMUSG00000019929;ENSMUSG00000028339;ENSMUSG00000029661;ENSMUSG00000032332;ENSMUSG00000031502;ENSMUSG00000058806;ENSMUSG00000036446;…	Efemp1;Spon1;Sparc;Mfge8;Emid1;Tnc;Nid1;Lamb2;Reln;Ntn1;Lama4;Col27a1;Col3a1;Col1a1;Dcn;Col15a1;Col1a2;Col12a1;Col4a1;Col13a1;Lum;Lama2;Col5a2;Fn1;Col4a2;Lama1;Ogn;Lamb1;Col5a1;Fbln1;Igfbp7;Eln;Fbln2;Hspg2;Hmcn1;Vwa1;Col9a1;Hapln1;Emilin2;Col23a1;Col4a5;Col2a1;Fbn1;Matn2;Col19a1;Ltbp1
all	MolecularFunction	GO:0022803	passive transmembrane transporter activity	http://amigo.geneontology.org/amigo/term/GO:0022803	257	92	53.2424286759327	1.727945217525116	8.759572178718145e-9	1.156263527590795e-6	11444;11829;12286;12287;12289;12291;12294;12724;12801;14299;14394;14395;14397;14399;14401;14403;14456;14609;14618;14654;14658;14726;14799;14803;14807;14810;14811;14813;15165;16410;16438;16439;16485;16490;16497;16502;16510;16513;16524;16525;16527;16531;18439;19229;20190;20266;20274;20866;20927;22068;26373;29876;53623;53871;54376;56808;57339;57776;58869;72821;72961;74166;76376;80334;99738;101772;10…	ENSMUSG00000024411;ENSMUSG00000035805;ENSMUSG00000050953;ENSMUSG00000030287;ENSMUSG00000054477;ENSMUSG00000044708;ENSMUSG00000032017;ENSMUSG00000052387;ENSMUSG00000032741;ENSMUSG00000029211;ENSMUSG00000034714;ENSMUSG00000001985;ENSMUSG00000075316;ENSMUSG00000020428;ENSMUSG00000059003;ENSMUSG00000029054;ENSMUSG00000020734;ENSMUSG00000032313;ENSMUSG00000007653;ENSMUSG00000070570;ENSMUSG00000058975;…	Aqp4;Mlc1;Gja1;Itpr2;Kcnn2;Kcnj10;Grik4;Trpm3;Tpcn1;Gabra4;Ttyh2;Grik3;Scn9a;Gabra6;Grin2a;Gabrd;Grin2c;Tmem266;Gabrb2;Slc17a7;Kcnc1;Kcnk1;Scn1b;Kcnh1;Kcnk12;Grin1;Kcnk9;Gabra1;Kcnip4;Kcna1;Kcnt1;Kcnk3;Jph1;Abcc8;Scn2b;Kcnj9;Cacna1i;Kcna2;Ttyh1;Kcnn3;Gabra2;Gas6;Ptk2b;Kcnk13;Clic1;Gria3;Cacna2d3;Hcn1;Cacna1d;Slc24a2;Grid1;Cnr1;Glrb;Glra2;Cacna2d2;Nalcn;Lrrc38;Ncs1;Cacng3;Trpc6;Tmem38a;Kcnc4;Chrnb…
all	MolecularFunction	GO:0046873	metal ion transmembrane transporter activity	http://amigo.geneontology.org/amigo/term/GO:0046873	259	92	53.65676664228237	1.7146020112121807	1.3601280768327229e-8	1.1969127076127961e-6	11747;11928;11931;11932;11941;12286;12287;12289;12291;12294;12801;12892;14299;14412;14456;14807;14810;14811;14813;15165;16410;16438;16439;16485;16490;16497;16502;16510;16513;16524;16525;16527;16531;20190;20266;20274;20496;20498;20510;20511;20512;20513;20516;20519;20866;20927;21366;22068;22782;22785;53871;54376;54403;56808;57138;57339;63993;72821;72961;74166;76376;80334;98396;98660;99738;108073;11…	ENSMUSG00000007097;ENSMUSG00000060961;ENSMUSG00000005360;ENSMUSG00000041329;ENSMUSG00000030287;ENSMUSG00000005089;ENSMUSG00000054477;ENSMUSG00000044708;ENSMUSG00000038094;ENSMUSG00000032017;ENSMUSG00000030310;ENSMUSG00000037656;ENSMUSG00000032741;ENSMUSG00000017765;ENSMUSG00000027712;ENSMUSG00000037434;ENSMUSG00000001985;ENSMUSG00000075316;ENSMUSG00000024935;ENSMUSG00000059003;ENSMUSG00000020734;…	Atp1a2;Slc4a4;Slc1a3;Atp1b2;Itpr2;Slc1a2;Kcnn2;Kcnj10;Atp13a4;Grik4;Slc6a1;Slc20a2;Tpcn1;Slc12a4;Anxa5;Slc30a1;Grik3;Scn9a;Slc1a1;Grin2a;Grin2c;Slc17a7;Atp1a1;Kcnc1;Kcnk1;Scn1b;Atp2b2;Kcnh1;Kcnk12;Grin1;Kcnk9;Kcnip4;Kcna1;Kcnt1;Atp2b3;Kcnk3;Jph1;Abcc8;Slc12a5;Scn2b;Kcnj9;Slc6a17;Cacna1i;Kcna2;Slc6a11;Kcnn3;Slc9a9;Gas6;Kcnk13;Cacna2d3;Hcn1;Cacna1d;Atp1b1;Slc24a2;Cnr1;Slc8a3;Cacna2d2;Nalcn;Lrrc38;N…
all	MolecularFunction	GO:0030545	receptor regulator activity	http://amigo.geneontology.org/amigo/term/GO:0030545	155	57	32.11119239209949	1.7750820120284307	2.355132905584867e-6	1.5543877176860121e-4	11516;12064;12160;12161;12977;14118;14164;14176;14180;14272;14313;14456;14560;15200;16000;16170;16324;16449;17311;18155;18159;18295;18590;18654;20254;20312;20315;20319;20346;20349;20350;20354;20357;20359;20360;20361;20604;20750;21802;21803;21808;22339;22340;22415;22418;22422;26456;54635;67272;72585;76527;83961;97165;102545;216616;320343;384061	ENSMUSG00000020467;ENSMUSG00000036585;ENSMUSG00000021943;ENSMUSG00000023951;ENSMUSG00000014599;ENSMUSG00000001741;ENSMUSG00000032311;ENSMUSG00000021974;ENSMUSG00000048482;ENSMUSG00000024256;ENSMUSG00000029337;ENSMUSG00000028019;ENSMUSG00000038264;ENSMUSG00000004791;ENSMUSG00000039239;ENSMUSG00000027276;ENSMUSG00000037035;ENSMUSG00000029304;ENSMUSG00000031451;ENSMUSG00000020053;ENSMUSG00000032436;…	Efemp1;Fgf1;Gdf10;Vegfa;Csf1;Il16;Nrg4;Fgf9;Bdnf;Adcyap1;Fgf5;Pdgfc;Sema7a;Pgf;Tgfb2;Jag1;Inhbb;Spp1;Gas6;Igf1;Cmtm7;Tgfb1;Fndc5;Pnoc;Sema6b;Sst;Lypd6;Cx3cl1;Nppc;Scg2;Cxcl12;Bmp6;Bmp5;Ogn;Il34;Wnt5a;Hmgb2;Sema3f;Tgfa;Cmtm5;Sema4d;Pdgfa;Fnta;Sema5b;Sfrp2;Wnt3;Fst;Lypd1;Kitl;Sema3a;Fbn1;Sema3e;Wnt7b;Hbegf;Sema4g;Vegfb;Sema6c
all	MolecularFunction	GO:0005518	collagen binding	http://amigo.geneontology.org/amigo/term/GO:0005518	43	21	8.908266276517923	2.3573610563657863	3.5215126288346e-5	0.0014998713199282365	11423;12406;12810;13030;13040;13179;16400;17022;17127;17131;17534;17754;18073;18214;18542;18590;20692;69538;72902;225392;407800	ENSMUSG00000018593;ENSMUSG00000026674;ENSMUSG00000005397;ENSMUSG00000038642;ENSMUSG00000021939;ENSMUSG00000044024;ENSMUSG00000001507;ENSMUSG00000023328;ENSMUSG00000019929;ENSMUSG00000036446;ENSMUSG00000029718;ENSMUSG00000020695;ENSMUSG00000070436;ENSMUSG00000033420;ENSMUSG00000032402;ENSMUSG00000025880;ENSMUSG00000025856;ENSMUSG00000027254;ENSMUSG00000043631;ENSMUSG00000054162;ENSMUSG00000020953	Sparc;Ddr2;Nid1;Ctss;Ctsb;Rell2;Itga3;Ache;Dcn;Lum;Pcolce;Mrc2;Serpinh1;Antxr1;Smad3;Smad7;Pdgfa;Map1a;Ecm2;Spock3;Coch
all	MolecularFunction	GO:0050839	cell adhesion molecule binding	http://amigo.geneontology.org/amigo/term/GO:0050839	142	50	29.417995610826626	1.6996399299753324	3.779748137566763e-5	0.0014998713199282365	11490;12552;12825;13132;13612;13649;13731;14114;14118;14164;14182;14268;14580;14585;14811;16000;16400;16410;16419;16777;16779;17096;17304;17391;17698;17886;19126;19247;19274;19281;20312;20315;20361;21838;21960;23836;23963;58998;71653;80883;83964;104010;114249;223272;227485;230868;241201;320865;320873;545370	ENSMUSG00000050840;ENSMUSG00000022321;ENSMUSG00000020932;ENSMUSG00000030605;ENSMUSG00000020122;ENSMUSG00000036585;ENSMUSG00000022817;ENSMUSG00000052911;ENSMUSG00000059003;ENSMUSG00000016150;ENSMUSG00000027612;ENSMUSG00000026312;ENSMUSG00000053166;ENSMUSG00000022656;ENSMUSG00000040972;ENSMUSG00000038264;ENSMUSG00000053141;ENSMUSG00000031565;ENSMUSG00000040998;ENSMUSG00000059857;ENSMUSG00000042228;…	Cdh20;Cdh10;Gfap;Mfge8;Egfr;Fgf1;Itgb5;Lamb2;Grin2a;Tenm1;Mmp24;Cdh7;Cdh22;Nectin3;Igsf21;Sema7a;Ptprt;Fgfr1;Npnt;Ntng1;Lyn;Igf1;Dab2;Myh9;Msn;Tnr;Thy1;Itga3;Cx3cl1;Cdh18;Col3a1;Cxcl12;Fn1;Lamb1;Fbln1;Hmcn1;Emp2;Prom1;Cdh19;Shtn1;Jam3;Ptpn11;Itgav;Cdh11;Ptprm;Fbn1;Edil3;Adam15;Itgbl1;Gfra1
all	MolecularFunction	GO:0005539	glycosaminoglycan binding	http://amigo.geneontology.org/amigo/term/GO:0005539	117	43	24.23877103145574	1.7740173354580135	4.105510778396049e-5	0.0014998713199282365	11747;11803;11816;12032;12505;12817;12831;12950;13179;14118;14164;14180;14182;14268;14314;15200;15366;16891;18187;18542;18553;19206;20720;21813;21814;21827;21930;22339;22340;65079;67896;68169;70967;72043;72902;73940;80982;116701;237759;237847;239405;268780;407800	ENSMUSG00000002985;ENSMUSG00000026249;ENSMUSG00000030513;ENSMUSG00000036585;ENSMUSG00000004892;ENSMUSG00000023951;ENSMUSG00000008090;ENSMUSG00000027712;ENSMUSG00000005087;ENSMUSG00000006800;ENSMUSG00000025969;ENSMUSG00000043811;ENSMUSG00000021974;ENSMUSG00000052353;ENSMUSG00000020330;ENSMUSG00000022665;ENSMUSG00000022816;ENSMUSG00000031565;ENSMUSG00000021466;ENSMUSG00000032440;ENSMUSG00000019929;…	Apoe;Serpine2;Pcsk6;Fgf1;Bcan;Vegfa;Fgfrl1;Anxa5;Cd44;Sulf2;Nrp2;Rtn4r;Fgf9;Cemip;Hmmr;Ccdc80;Fstl1;Fgfr1;Ptch1;Tgfbr2;Dcn;Col13a1;Fn1;Pcolce;Tgfbr3;Col5a1;Egflam;Thbs3;Hapln1;Hapln2;Tnfaip6;Aplp1;Eva1c;Col23a1;Ecm2;Lipg;Spock3;Rtn4rl1;Fbn1;Ndnf;Hbegf;Vegfb;Rspo2
all	MolecularFunction	GO:0005326	neurotransmitter transporter activity	http://amigo.geneontology.org/amigo/term/GO:0005326	29	16	6.0079005120702265	2.6631599454510035	4.545064605843141e-5	0.0014998713199282365	12889;14412;20510;20511;20512;20513;21366;22348;63993;72961;78830;100434;140919;229706;232333;243616	ENSMUSG00000005360;ENSMUSG00000005089;ENSMUSG00000030310;ENSMUSG00000037771;ENSMUSG00000024935;ENSMUSG00000070570;ENSMUSG00000033615;ENSMUSG00000027894;ENSMUSG00000030307;ENSMUSG00000030500;ENSMUSG00000030108;ENSMUSG00000028412;ENSMUSG00000030096;ENSMUSG00000023945;ENSMUSG00000005357;ENSMUSG00000027010	Slc1a3;Slc1a2;Slc6a1;Slc32a1;Slc1a1;Slc17a7;Cplx1;Slc6a17;Slc6a11;Slc17a6;Slc6a13;Slc44a1;Slc6a6;Slc5a7;Slc1a6;Slc25a12
all	MolecularFunction	GO:0008066	glutamate receptor activity	http://amigo.geneontology.org/amigo/term/GO:0008066	23	13	4.764886613021214	2.7282915745517076	1.724596929626454e-4	0.005058817660237598	14799;14803;14807;14810;14811;14813;14816;19229;53623;108069;108073;110637;268934	ENSMUSG00000032017;ENSMUSG00000001985;ENSMUSG00000063239;ENSMUSG00000059003;ENSMUSG00000020734;ENSMUSG00000019828;ENSMUSG00000026959;ENSMUSG00000059456;ENSMUSG00000001986;ENSMUSG00000041078;ENSMUSG00000003974;ENSMUSG00000056755;ENSMUSG00000020524	Grik4;Grik3;Grm4;Grin2a;Grin2c;Grm1;Grin1;Ptk2b;Gria3;Grid1;Grm3;Grm7;Gria1
all	MolecularFunction	GO:0001227	DNA-binding transcription repressor activity, RNA polymerase II-specific	http://amigo.geneontology.org/amigo/term/GO:0001227	151	50	31.282516459400146	1.598336887791372	2.2185355802650797e-4	0.00585693393189981	12227;13555;13713;13798;13813;13864;14025;15205;15208;15214;17121;17702;18033;18508;18933;19013;19016;19130;20482;20679;20893;21418;21815;24136;52679;53626;55927;56458;58805;64406;67991;70779;73389;74123;76365;79362;81703;110796;114142;140477;210719;212712;226075;226442;228911;235320;240690;242705;243931;353187	ENSMUSG00000051910;ENSMUSG00000026586;ENSMUSG00000029913;ENSMUSG00000044167;ENSMUSG00000061013;ENSMUSG00000026932;ENSMUSG00000021775;ENSMUSG00000022383;ENSMUSG00000000440;ENSMUSG00000030256;ENSMUSG00000030103;ENSMUSG00000028707;ENSMUSG00000027168;ENSMUSG00000033740;ENSMUSG00000038331;ENSMUSG00000068154;ENSMUSG00000027490;ENSMUSG00000075304;ENSMUSG00000021485;ENSMUSG00000020185;ENSMUSG00000018983;…	Sox6;Prrx1;Prdm5;Foxo1;Mkx;Nacc2;Nr1d2;Ppara;Pparg;Bhlhe41;Bhlhe40;Dmbx1;Pax6;St18;Satb2;Insm1;E2f1;Sp5;Mxd3;E2f7;E2f2;Glis3;Hes1;Hey2;Tshz1;Elk3;Mlxipl;Jdp2;Tfap2a;Tshz2;Tshz3;Tbx18;Hes5;Hes6;Skil;Btg2;Nr2f6;Zbtb16;Zeb2;Prox1;Nfkb1;Hbp1;Zfp281;En1;Msx2;Foxp2;Foxp4;Bcl11a;Eomes;Tgif1
all	MolecularFunction	GO:0005543	phospholipid binding	http://amigo.geneontology.org/amigo/term/GO:0005543	268	79	55.52128749085588	1.422877666750991	3.3483153605073923e-4	0.008035956865217742	11747;11816;13131;13132;14066;14073;14218;14456;14745;15165;16332;16438;16439;16449;16510;16952;17304;17912;18783;18830;19415;19894;20980;20983;21838;22141;22249;23969;26362;26377;26382;26934;29816;30948;50500;52639;54524;54722;56356;56440;60510;66895;69710;71302;71602;71911;72125;73728;74002;74015;74020;74479;74486;80297;80708;83436;83671;100017;102141;107831;208898;209131;211232;215114;216831;2…	ENSMUSG00000002985;ENSMUSG00000028128;ENSMUSG00000030287;ENSMUSG00000039621;ENSMUSG00000017754;ENSMUSG00000033763;ENSMUSG00000030605;ENSMUSG00000021986;ENSMUSG00000073988;ENSMUSG00000029821;ENSMUSG00000074259;ENSMUSG00000027712;ENSMUSG00000032812;ENSMUSG00000024261;ENSMUSG00000024347;ENSMUSG00000062151;ENSMUSG00000036452;ENSMUSG00000058248;ENSMUSG00000062542;ENSMUSG00000038291;ENSMUSG00000026452;…	Apoe;F3;Itpr2;Prex1;Pltp;Mtss1l;Mfge8;Amer2;Ttpa;Gsdme;Gramd2;Anxa5;Arap1;Syt4;Psd2;Unc13c;Arhgap26;Kcnh1;Syt9;Snx25;Syt2;Adap1;Sptbn4;Rph3a;Carmil2;Racgap1;Jag1;Axl;Inppl1;Fgd2;Gas6;Pla2g4a;Plekha2;Dab2;Dapp1;Hcn1;Frmpd4;Zfyve28;Pacsin1;Adgrb1;Thy1;Syt16;Cpne5;Psd;Lpar1;Anxa1;Myof;Sh3pxd2a;Pik3c2b;Myo1b;Pxdc1;Bin1;Ldlrap1;Myo1e;Gltp;Hip1r;Snx30;Zfyve16;Fcho1;Snx1;Faah;Hip1;Rasal1;Zcchc2;Mppe1;Wi…
all	MolecularFunction	GO:0001228	DNA-binding transcription activator activity, RNA polymerase II-specific	http://amigo.geneontology.org/amigo/term/GO:0001228	230	69	47.64886613021214	1.4480932203389831	4.5643891606328424e-4	0.010041656153392253	11865;11922;13555;13592;13713;13819;14009;14013;14247;14633;15214;15273;16363;16842;16870;16917;17127;17132;17260;17342;17536;17864;17865;18012;18024;18029;18032;18033;18124;18128;18227;18507;18508;18510;18992;19013;19016;19213;19725;20665;20666;20681;20682;20787;21418;21419;21425;21685;22061;22773;24136;26380;50524;50794;52679;54422;68750;71137;77128;104156;110648;208104;208647;210719;225631;226…	ENSMUSG00000020037;ENSMUSG00000000567;ENSMUSG00000024206;ENSMUSG00000013089;ENSMUSG00000061013;ENSMUSG00000055053;ENSMUSG00000022383;ENSMUSG00000035158;ENSMUSG00000020538;ENSMUSG00000026923;ENSMUSG00000015839;ENSMUSG00000022389;ENSMUSG00000000440;ENSMUSG00000024176;ENSMUSG00000024140;ENSMUSG00000023990;ENSMUSG00000004151;ENSMUSG00000015501;ENSMUSG00000052040;ENSMUSG00000055435;ENSMUSG00000027168;…	Rfx4;Sox9;Rfx2;Etv5;Mkx;Nfic;Ppara;Mitf;Srebf1;Notch1;Nfe2l2;Tef;Pparg;Sox8;Epas1;Tfeb;Etv1;Hivep2;Klf13;Maf;Pax6;St18;Neurod1;Barhl1;E2f1;E2f7;Mybl2;E2f2;Glis3;Rreb1;Hey2;Sall2;Meis2;Lmx1a;Neurod6;Fli1;Mef2c;Elk3;Tfap2b;Tfap2a;Pax5;Nr4a2;Lhx2;Nr4a3;Sox11;Onecut2;Creb5;Lef1;Trp63;Ebf2;Smad3;Pou3f2;Pax8;Sox10;Mybl1;Zeb2;Nfix;Nfkb1;Irf2;Creb3l2;Crebrf;Lmx1b;Gli2;Zic3;Mecom;Esrrb;Arntl;Mlxip;Ptf1a
all	MolecularFunction	GO:0008509	anion transmembrane transporter activity	http://amigo.geneontology.org/amigo/term/GO:0008509	172	54	35.63306510607169	1.5154463933780056	5.670672915536468e-4	0.011515828074627903	11303;12724;14394;14395;14397;14399;14401;14403;14412;14654;14658;14726;20496;20498;20501;20503;20510;20511;20512;20513;20519;20525;20535;20536;21366;22348;26373;26457;26570;29876;50934;53896;54403;57138;57776;68294;72961;76257;78830;94282;101772;104681;108116;110304;114584;117160;140919;214663;232333;237213;240638;243616;268512;320091	ENSMUSG00000060961;ENSMUSG00000005360;ENSMUSG00000033720;ENSMUSG00000027737;ENSMUSG00000005089;ENSMUSG00000030495;ENSMUSG00000030310;ENSMUSG00000031808;ENSMUSG00000015243;ENSMUSG00000029211;ENSMUSG00000034714;ENSMUSG00000017765;ENSMUSG00000010064;ENSMUSG00000028962;ENSMUSG00000037771;ENSMUSG00000024935;ENSMUSG00000020428;ENSMUSG00000029054;ENSMUSG00000007653;ENSMUSG00000070570;ENSMUSG00000010803;…	Slc4a4;Slc1a3;Sfxn5;Slc7a11;Slc1a2;Slc7a10;Slc6a1;Slc27a1;Abca1;Gabra4;Ttyh2;Slc12a4;Slc38a3;Slc4a2;Slc32a1;Slc1a1;Gabra6;Gabrd;Gabrb2;Slc17a7;Gabra1;Slc12a5;Slc7a8;Slc6a11;Ttyh1;Slc17a6;Gabra2;Clic1;Glrb;Glra2;Slc4a3;Slc6a13;Slc16a12;Slc16a6;Slc22a3;Slc12a2;Slco3a1;Clic4;Slc6a6;Slc25a29;Slc16a1;Clcn2;Clcn7;Slc2a1;Slc26a11;Glra1;Pdpn;Slc1a6;Ano4;Ano1;Slc25a12;Glra3;Mfsd10;Slc16a7
all	MolecularFunction	GO:0046625	sphingolipid binding	http://amigo.geneontology.org/amigo/term/GO:0046625	17	10	3.521872713972202	2.839398471252908	6.527054293381518e-4	0.012308159524662292	13609;16772;16777;17096;17136;18830;21960;56356;65079;228094	ENSMUSG00000017754;ENSMUSG00000045092;ENSMUSG00000075256;ENSMUSG00000043811;ENSMUSG00000042228;ENSMUSG00000015829;ENSMUSG00000032796;ENSMUSG00000002900;ENSMUSG00000036634;ENSMUSG00000011884	Pltp;S1pr1;Cerkl;Rtn4r;Lyn;Tnr;Lama1;Lamb1;Mag;Gltp
all	MolecularFunction	GO:0050840	extracellular matrix binding	http://amigo.geneontology.org/amigo/term/GO:0050840	35	16	7.250914411119239	2.2066182405165455	7.643141143012233e-4	0.01345192841170153	11423;13040;13179;13717;14115;16400;16403;16410;16852;18073;20692;20750;64075;72902;83436;241327	ENSMUSG00000018593;ENSMUSG00000005397;ENSMUSG00000021136;ENSMUSG00000027111;ENSMUSG00000029304;ENSMUSG00000038642;ENSMUSG00000031557;ENSMUSG00000001507;ENSMUSG00000023328;ENSMUSG00000019929;ENSMUSG00000068220;ENSMUSG00000046618;ENSMUSG00000029675;ENSMUSG00000064080;ENSMUSG00000027087;ENSMUSG00000054162	Sparc;Nid1;Smoc1;Itga6;Spp1;Ctss;Plekha2;Itga3;Ache;Dcn;Lgals1;Olfml2a;Eln;Fbln2;Itgav;Spock3
all	MolecularFunction	GO:0030594	neurotransmitter receptor activity	http://amigo.geneontology.org/amigo/term/GO:0030594	62	24	12.844476956839795	1.8685073810825588	8.573007432634006e-4	0.01414546226384611	11444;11539;14394;14395;14397;14399;14401;14403;14654;14658;14799;14803;14807;14810;14811;14813;14816;15562;19229;53623;110304;110637;237213;242425	ENSMUSG00000032017;ENSMUSG00000029211;ENSMUSG00000001985;ENSMUSG00000020428;ENSMUSG00000059003;ENSMUSG00000029054;ENSMUSG00000020734;ENSMUSG00000007653;ENSMUSG00000019828;ENSMUSG00000026959;ENSMUSG00000010803;ENSMUSG00000042429;ENSMUSG00000000560;ENSMUSG00000059456;ENSMUSG00000001986;ENSMUSG00000041078;ENSMUSG00000028020;ENSMUSG00000018589;ENSMUSG00000027950;ENSMUSG00000026322;ENSMUSG00000000263;…	Grik4;Gabra4;Grik3;Gabra6;Grin2a;Gabrd;Grin2c;Gabrb2;Grm1;Grin1;Gabra1;Adora1;Gabra2;Ptk2b;Gria3;Grid1;Glrb;Glra2;Chrnb2;Htr4;Glra1;Gria1;Gabbr2;Glra3
all	MolecularFunction	GO:0015077	monovalent inorganic cation transmembrane transporter activity	http://amigo.geneontology.org/amigo/term/GO:0015077	208	62	43.09114850036576	1.4388105714906563	0.0010437524580036994	0.01578941628079692	11928;11931;11932;12892;14412;14807;15165;16485;16490;16497;16502;16510;16513;16524;16525;16527;16531;20266;20274;20496;20498;20510;20511;20512;20513;20516;20519;20927;21366;22348;27060;54403;57138;63993;72821;72961;74166;76376;80334;98396;98660;99738;110637;110893;140492;140493;210741;217826;223604;227632;227659;229706;232333;235281;236727;242735;243616;268345;277973;331004;338370;380728	ENSMUSG00000007097;ENSMUSG00000060961;ENSMUSG00000005360;ENSMUSG00000041329;ENSMUSG00000005089;ENSMUSG00000054477;ENSMUSG00000044708;ENSMUSG00000032017;ENSMUSG00000030310;ENSMUSG00000037656;ENSMUSG00000017765;ENSMUSG00000001985;ENSMUSG00000075316;ENSMUSG00000037771;ENSMUSG00000024935;ENSMUSG00000070570;ENSMUSG00000033161;ENSMUSG00000058975;ENSMUSG00000033998;ENSMUSG00000019194;ENSMUSG00000058248;…	Atp1a2;Slc4a4;Slc1a3;Atp1b2;Slc1a2;Kcnn2;Kcnj10;Grik4;Slc6a1;Slc20a2;Slc12a4;Grik3;Scn9a;Slc32a1;Slc1a1;Slc17a7;Atp1a1;Kcnc1;Kcnk1;Scn1b;Kcnh1;Kcnk12;Kcnk9;Kcnip4;Kcna1;Kcnt1;Kcnk3;Abcc8;Slc12a5;Scn2b;Kcnj9;Slc6a17;Kcna2;Slc6a11;Kcnn3;Slc9a9;Kcnk13;Tcirg1;Hcn1;Atp1b1;Slc24a2;Slc8a3;Nalcn;Lrrc38;Tmem38a;Kcnc4;Slc2a6;Scn3b;Slc6a13;Slc41a1;Slc22a3;Slc12a2;Cpox;Slc6a6;Kcnc2;Slc5a7;Kcnh4;Slc1a6;Kcnab1…
all	MolecularFunction	GO:0019838	growth factor binding	http://amigo.geneontology.org/amigo/term/GO:0019838	88	31	18.230870519385515	1.7004124935798666	0.0010765511100543357	0.01578941628079692	12167;12824;12825;12826;12831;12842;12843;13649;13867;14182;14600;16008;16195;16403;16410;16880;18213;18553;18590;18596;19252;19283;20661;21813;21814;22339;29817;56213;75426;116701;268977	ENSMUSG00000068748;ENSMUSG00000052430;ENSMUSG00000030513;ENSMUSG00000020122;ENSMUSG00000024620;ENSMUSG00000023951;ENSMUSG00000008090;ENSMUSG00000024190;ENSMUSG00000054263;ENSMUSG00000027111;ENSMUSG00000031565;ENSMUSG00000055737;ENSMUSG00000032440;ENSMUSG00000026043;ENSMUSG00000001506;ENSMUSG00000029661;ENSMUSG00000031502;ENSMUSG00000029287;ENSMUSG00000026837;ENSMUSG00000036256;ENSMUSG00000021756;…	Ptprz1;Bmpr1b;Pcsk6;Egfr;Pdgfrb;Vegfa;Fgfrl1;Dusp1;Lifr;Itga6;Fgfr1;Ghr;Tgfbr2;Col3a1;Col1a1;Col1a2;Col4a1;Tgfbr3;Col5a1;Igfbp7;Il6st;Igfbp2;Igfbpl1;Htra1;Erbb3;Sort1;Pdgfa;Itgav;Col2a1;Ntrk3;Ltbp1
all	MolecularFunction	GO:0003779	actin binding	http://amigo.geneontology.org/amigo/term/GO:0003779	259	74	53.65676664228237	1.379136400322841	0.001353250731583211	0.018803062796735142	11514;12345;12767;12808;13649;13803;13822;13823;13860;14260;16332;16531;17698;17754;17886;17912;19684;21916;21961;22068;22388;22629;26557;27428;29816;30948;56376;56419;57342;57778;58234;64009;65970;66725;68743;68794;69310;69538;69697;70435;71096;71602;71653;72042;74192;76441;76448;76467;77113;77569;77767;77963;80297;94040;102866;194401;212073;213556;215114;225115;226251;226594;227753;228421;23114…	ENSMUSG00000040852;ENSMUSG00000028273;ENSMUSG00000033763;ENSMUSG00000040260;ENSMUSG00000020122;ENSMUSG00000037736;ENSMUSG00000036718;ENSMUSG00000036273;ENSMUSG00000055322;ENSMUSG00000054150;ENSMUSG00000038244;ENSMUSG00000025085;ENSMUSG00000096054;ENSMUSG00000028328;ENSMUSG00000032735;ENSMUSG00000022623;ENSMUSG00000011751;ENSMUSG00000055805;ENSMUSG00000015766;ENSMUSG00000022021;ENSMUSG00000027115;…	Plekhh2;Pdlim5;Mtss1l;Daam2;Egfr;Limch1;Micall2;Lrrk2;Tns1;Syne3;Mical2;Ablim1;Syne1;Tmod1;Ablim3;Shank3;Sptbn4;Fmnl1;Eps8;Diaph3;Kif18a;Pacrg;Adcy8;Inppl1;Rcsd1;Fmn1;Epb41l2;Wasf2;Cotl1;Capzb;Myh9;Msn;Epb41l3;Trpc6;Enc1;Svil;Antxr1;Parva;Myo1b;Ppp1r18;Sntg1;Cobl;Lima1;Ermn;Inf2;Clmn;Gsn;Anln;Bin1;Myo1d;Shtn1;Myo1e;Klhl2;Hip1r;Map1a;Dixdc1;Pls3;Rdx;Mical3;Hip1;Flnb;Msrb2;Cxcr4;Shroom3;Gas2l3;Flnc…
all	MolecularFunction	GO:0030165	PDZ domain binding	http://amigo.geneontology.org/amigo/term/GO:0030165	86	30	17.816532553035845	1.6838293259755617	0.0015383543144860123	0.02030627695121536	11941;12289;13383;14609;14725;14745;14799;14813;15529;16524;20975;21814;26377;50997;53623;54376;56524;67703;68339;70729;83436;93960;107831;108073;108100;241638;242667;320707;380702;381293	ENSMUSG00000050953;ENSMUSG00000038388;ENSMUSG00000038473;ENSMUSG00000022261;ENSMUSG00000020734;ENSMUSG00000030302;ENSMUSG00000031376;ENSMUSG00000038026;ENSMUSG00000042388;ENSMUSG00000031557;ENSMUSG00000028159;ENSMUSG00000001986;ENSMUSG00000015968;ENSMUSG00000034730;ENSMUSG00000066189;ENSMUSG00000037703;ENSMUSG00000029287;ENSMUSG00000038668;ENSMUSG00000031661;ENSMUSG00000021182;ENSMUSG00000023805;…	Gja1;Mpp6;Nos1ap;Sdc2;Grin2c;Atp2b2;Atp2b3;Kcnj9;Dlgap3;Plekha2;Dapp1;Gria3;Cacna1d;Adgrb1;Cacng3;Lzts3;Tgfbr3;Lpar1;Nkd1;Ccdc88c;Synj2;Dlg1;Mpp2;Lrp2;Kif14;Grm7;Gria1;Shisa6;Kirrel3;Baiap2
all	MolecularFunction	GO:0019199	transmembrane receptor protein kinase activity	http://amigo.geneontology.org/amigo/term/GO:0019199	58	22	12.015801024140453	1.8309224624975649	0.0018926412796632652	0.023793204658623904	12167;13649;13838;13842;13846;13848;13867;14182;16590;17289;18187;18213;18214;18596;21813;21814;22174;26362;26563;116701;216616;230735	ENSMUSG00000020467;ENSMUSG00000014361;ENSMUSG00000052430;ENSMUSG00000020122;ENSMUSG00000024620;ENSMUSG00000026674;ENSMUSG00000008090;ENSMUSG00000025969;ENSMUSG00000028876;ENSMUSG00000035305;ENSMUSG00000031565;ENSMUSG00000002602;ENSMUSG00000032440;ENSMUSG00000028661;ENSMUSG00000005672;ENSMUSG00000029287;ENSMUSG00000018166;ENSMUSG00000027298;ENSMUSG00000029869;ENSMUSG00000029710;ENSMUSG00000026235;…	Efemp1;Mertk;Bmpr1b;Egfr;Pdgfrb;Ddr2;Fgfrl1;Nrp2;Epha10;Ror1;Fgfr1;Axl;Tgfbr2;Epha8;Kit;Tgfbr3;Erbb3;Tyro3;Ephb6;Ephb4;Epha4;Ntrk3
all	MolecularFunction	GO:0005126	cytokine receptor binding	http://amigo.geneontology.org/amigo/term/GO:0005126	105	34	21.752743233357716	1.5630212536992198	0.0032416208696743887	0.038899450436092664	12064;12160;12161;12370;12505;12977;14560;16180;16195;16324;16880;17096;17127;17130;17131;17311;18008;18654;20312;20315;21803;21808;21813;21814;22033;22051;22339;22340;68939;69660;76527;80898;102141;266632	ENSMUSG00000021943;ENSMUSG00000023951;ENSMUSG00000005087;ENSMUSG00000006301;ENSMUSG00000014599;ENSMUSG00000038291;ENSMUSG00000048482;ENSMUSG00000004791;ENSMUSG00000054263;ENSMUSG00000039239;ENSMUSG00000037035;ENSMUSG00000023348;ENSMUSG00000032440;ENSMUSG00000042228;ENSMUSG00000026029;ENSMUSG00000059883;ENSMUSG00000002603;ENSMUSG00000031778;ENSMUSG00000061353;ENSMUSG00000039004;ENSMUSG00000032179;…	Gdf10;Vegfa;Cd44;Tmbim1;Csf1;Snx25;Bdnf;Pgf;Lifr;Tgfb2;Inhbb;Trip6;Tgfbr2;Lyn;Casp8;Irak4;Tgfb1;Cx3cl1;Cxcl12;Bmp6;Bmp5;Tgfbr3;Il34;Il6st;Traf5;Rasl11b;Smad3;Nes;Smad7;Smad6;Il1rap;Erap1;Kitl;Vegfb
all	MolecularFunction	GO:0030276	clathrin binding	http://amigo.geneontology.org/amigo/term/GO:0030276	43	17	8.908266276517923	1.9083399027723031	0.003651885258327825	0.041917291660806336	12048;13132;20980;20983;21968;22068;29816;54524;60510;66725;68566;72685;74325;80982;100017;215114;216810	ENSMUSG00000036273;ENSMUSG00000024261;ENSMUSG00000062542;ENSMUSG00000026452;ENSMUSG00000052353;ENSMUSG00000022150;ENSMUSG00000047547;ENSMUSG00000031997;ENSMUSG00000037295;ENSMUSG00000028528;ENSMUSG00000000915;ENSMUSG00000007659;ENSMUSG00000000538;ENSMUSG00000039959;ENSMUSG00000042870;ENSMUSG00000025468;ENSMUSG00000027849	Lrrk2;Syt4;Syt9;Syt2;Cemip;Dab2;Cltb;Trpc6;Ldlrap1;Dnajc6;Hip1r;Bcl2l1;Tom1l2;Hip1;Tom1;Caly;Syt6
all	MolecularFunction	GO:0004713	protein tyrosine kinase activity	http://amigo.geneontology.org/amigo/term/GO:0004713	99	32	20.509729334308705	1.5602351195571535	0.00434694883467035	0.04781643718137385	11302;13617;13643;13649;13838;13842;13846;13848;13867;14182;16590;17096;17179;17279;17289;18187;18213;18214;18596;19229;21682;22174;22390;26362;26563;51789;116701;192656;216616;230661;230735;244895	ENSMUSG00000020467;ENSMUSG00000014361;ENSMUSG00000020122;ENSMUSG00000024620;ENSMUSG00000033985;ENSMUSG00000026674;ENSMUSG00000008090;ENSMUSG00000025969;ENSMUSG00000028876;ENSMUSG00000035305;ENSMUSG00000035683;ENSMUSG00000031016;ENSMUSG00000031565;ENSMUSG00000002602;ENSMUSG00000042228;ENSMUSG00000029217;ENSMUSG00000059456;ENSMUSG00000028661;ENSMUSG00000005672;ENSMUSG00000003934;ENSMUSG00000031616;…	Efemp1;Mertk;Egfr;Pdgfrb;Tesk2;Ddr2;Fgfrl1;Nrp2;Epha10;Ror1;Melk;Wee1;Fgfr1;Axl;Lyn;Tec;Ptk2b;Epha8;Kit;Efnb3;Ednra;Tnk2;Aatk;Erbb3;Tyro3;Peak1;Ripk2;Ephb6;Ephb4;Epha4;Ntrk3;Matk
astrocyte	BiologicalProcess	GO:0042063	gliogenesis	http://amigo.geneontology.org/amigo/term/GO:0042063	207	22	6.4245810055865915	3.424347826086957	3.93886871563609e-7	3.139278366361964e-4	12759;12977;13649;14580;15904;16513;16779;18128;18858;19016;19283;20679;20681;20682;20720;21416;74761;76441;104156;171469;216616;236539	ENSMUSG00000026424;ENSMUSG00000022037;ENSMUSG00000020467;ENSMUSG00000021379;ENSMUSG00000044708;ENSMUSG00000068748;ENSMUSG00000051910;ENSMUSG00000020932;ENSMUSG00000024985;ENSMUSG00000026249;ENSMUSG00000040260;ENSMUSG00000020122;ENSMUSG00000000567;ENSMUSG00000013089;ENSMUSG00000018217;ENSMUSG00000053398;ENSMUSG00000026923;ENSMUSG00000000440;ENSMUSG00000024176;ENSMUSG00000052911;ENSMUSG00000029070;…	Gpr37l1;Clu;Efemp1;Id4;Kcnj10;Ptprz1;Sox6;Gfap;Tcf7l2;Serpine2;Daam2;Egfr;Sox9;Etv5;Pmp22;Phgdh;Notch1;Pparg;Sox8;Lamb2;Mxra8;Csf1
astrocyte	BiologicalProcess	GO:0001503	ossification	http://amigo.geneontology.org/amigo/term/GO:0001503	232	22	7.200496585971446	3.055344827586207	2.7467791063884306e-6	0.0010945914738957896	12167;12977;13609;14560;14609;15904;18128;18214;18760;20681;20682;20692;21416;21834;22057;22339;57259;84035;97064;223332;235611;320799	ENSMUSG00000050953;ENSMUSG00000021379;ENSMUSG00000018593;ENSMUSG00000002688;ENSMUSG00000052430;ENSMUSG00000024985;ENSMUSG00000021779;ENSMUSG00000045092;ENSMUSG00000021943;ENSMUSG00000035877;ENSMUSG00000000567;ENSMUSG00000053646;ENSMUSG00000023951;ENSMUSG00000026674;ENSMUSG00000048424;ENSMUSG00000027803;ENSMUSG00000026923;ENSMUSG00000020393;ENSMUSG00000048546;ENSMUSG00000024176;ENSMUSG00000037573;…	Gja1;Id4;Sparc;Prkd1;Bmpr1b;Tcf7l2;Thrb;S1pr1;Gdf10;Zhx3;Sox9;Plxnb1;Vegfa;Ddr2;Ranbp3l;Wwtr1;Notch1;Kremen1;Tob2;Sox8;Tob1;Csf1
astrocyte	BiologicalProcess	GO:0003013	circulatory system process	http://amigo.geneontology.org/amigo/term/GO:0003013	267	23	8.286778398510242	2.775505617977528	8.240488287181158e-6	0.002189223054961128	11549;11816;13400;13618;13649;13819;13850;14609;19013;19016;19091;20193;20787;21834;22339;56188;67378;70729;74318;97064;98660;140492;171469	ENSMUSG00000002985;ENSMUSG00000007097;ENSMUSG00000026424;ENSMUSG00000050953;ENSMUSG00000022122;ENSMUSG00000045875;ENSMUSG00000059325;ENSMUSG00000054477;ENSMUSG00000038473;ENSMUSG00000021779;ENSMUSG00000052920;ENSMUSG00000020122;ENSMUSG00000036570;ENSMUSG00000023951;ENSMUSG00000031755;ENSMUSG00000027803;ENSMUSG00000022383;ENSMUSG00000020538;ENSMUSG00000022040;ENSMUSG00000000440;ENSMUSG00000030409;…	Apoe;Atp1a2;Gpr37l1;Gja1;Ednrb;Adra1a;Hopx;Kcnn2;Nos1ap;Thrb;Prkg1;Egfr;Fxyd1;Vegfa;Bbs2;Wwtr1;Ppara;Srebf1;Ephx2;Pparg;Dmpk;Epas1;S100a1
astrocyte	BiologicalProcess	GO:0035265	organ growth	http://amigo.geneontology.org/amigo/term/GO:0035265	137	15	4.252017380509001	3.527737226277372	2.0683552302225294e-5	0.003506501629191572	11549;13609;14164;14609;18128;18214;18596;19013;19091;20682;21416;24064;56376;67603;211652	ENSMUSG00000050953;ENSMUSG00000045875;ENSMUSG00000028273;ENSMUSG00000024985;ENSMUSG00000052920;ENSMUSG00000045092;ENSMUSG00000024620;ENSMUSG00000036585;ENSMUSG00000000567;ENSMUSG00000018849;ENSMUSG00000022114;ENSMUSG00000026674;ENSMUSG00000022383;ENSMUSG00000026923;ENSMUSG00000019960	Gja1;Adra1a;Pdlim5;Tcf7l2;Prkg1;S1pr1;Pdgfrb;Fgf1;Sox9;Wwc1;Spry2;Ddr2;Ppara;Notch1;Dusp6
astrocyte	BiologicalProcess	GO:0001667	ameboidal-type cell migration	http://amigo.geneontology.org/amigo/term/GO:0001667	264	22	8.193668528864059	2.685	2.1998128163058794e-5	0.003506501629191572	11816;13618;14164;14645;18024;18128;18214;18505;18760;18858;19016;20681;20682;20692;20971;21961;22339;66214;70097;80837;101401;243362	ENSMUSG00000002985;ENSMUSG00000022018;ENSMUSG00000026473;ENSMUSG00000022122;ENSMUSG00000017009;ENSMUSG00000015305;ENSMUSG00000018593;ENSMUSG00000002688;ENSMUSG00000016128;ENSMUSG00000036585;ENSMUSG00000004872;ENSMUSG00000000567;ENSMUSG00000046768;ENSMUSG00000023951;ENSMUSG00000026674;ENSMUSG00000018217;ENSMUSG00000026923;ENSMUSG00000015839;ENSMUSG00000030022;ENSMUSG00000000440;ENSMUSG00000024176;…	Apoe;Rgcc;Glul;Ednrb;Sdc4;Sash1;Sparc;Prkd1;Stard13;Fgf1;Pax3;Sox9;Rhoj;Vegfa;Ddr2;Pmp22;Notch1;Nfe2l2;Adamts9;Pparg;Sox8;Tns1
astrocyte	BiologicalProcess	GO:0019216	regulation of lipid metabolic process	http://amigo.geneontology.org/amigo/term/GO:0019216	198	18	6.145251396648044	2.929090909090909	4.029128460292242e-5	0.004108654076373422	11363;11816;12334;12894;13850;14164;18596;19013;19016;19091;20787;21416;21834;26457;26874;216505;231070;353187	ENSMUSG00000002985;ENSMUSG00000024985;ENSMUSG00000021779;ENSMUSG00000052920;ENSMUSG00000024620;ENSMUSG00000036585;ENSMUSG00000031808;ENSMUSG00000026509;ENSMUSG00000021775;ENSMUSG00000055782;ENSMUSG00000022383;ENSMUSG00000020538;ENSMUSG00000022040;ENSMUSG00000045294;ENSMUSG00000024900;ENSMUSG00000000440;ENSMUSG00000034614;ENSMUSG00000026003	Apoe;Tcf7l2;Thrb;Prkg1;Pdgfrb;Fgf1;Slc27a1;Capn2;Nr1d2;Abcd2;Ppara;Srebf1;Ephx2;Insig1;Cpt1a;Pparg;Pik3ip1;Acadl
astrocyte	BiologicalProcess	GO:0030323	respiratory tube development	http://amigo.geneontology.org/amigo/term/GO:0030323	146	15	4.531346989447548	3.3102739726027397	4.404035894678415e-5	0.004108654076373422	13649;13819;14164;15473;18128;18596;20682;20692;20787;21834;21923;22339;24064;26570;74318	ENSMUSG00000027737;ENSMUSG00000059325;ENSMUSG00000018593;ENSMUSG00000021779;ENSMUSG00000020122;ENSMUSG00000024620;ENSMUSG00000036585;ENSMUSG00000028364;ENSMUSG00000000567;ENSMUSG00000022114;ENSMUSG00000023951;ENSMUSG00000020538;ENSMUSG00000026923;ENSMUSG00000022323;ENSMUSG00000024140	Slc7a11;Hopx;Sparc;Thrb;Egfr;Pdgfrb;Fgf1;Tnc;Sox9;Spry2;Vegfa;Srebf1;Notch1;Rida;Epas1
astrocyte	BiologicalProcess	GO:0009611	response to wounding	http://amigo.geneontology.org/amigo/term/GO:0009611	297	23	9.217877094972067	2.495151515151515	4.581073088016918e-5	0.004108654076373422	11747;11816;12505;13649;14066;14580;14609;16779;17289;18024;18128;18129;19013;19091;20511;20512;20692;20720;20971;21923;26570;74318;243362	ENSMUSG00000002985;ENSMUSG00000050953;ENSMUSG00000005360;ENSMUSG00000028128;ENSMUSG00000027737;ENSMUSG00000014361;ENSMUSG00000005089;ENSMUSG00000017009;ENSMUSG00000059325;ENSMUSG00000018593;ENSMUSG00000016128;ENSMUSG00000020932;ENSMUSG00000026249;ENSMUSG00000052920;ENSMUSG00000020122;ENSMUSG00000028364;ENSMUSG00000027878;ENSMUSG00000022383;ENSMUSG00000026923;ENSMUSG00000027712;ENSMUSG00000015839;…	Apoe;Gja1;Slc1a3;F3;Slc7a11;Mertk;Slc1a2;Sdc4;Hopx;Sparc;Stard13;Gfap;Serpine2;Prkg1;Egfr;Tnc;Notch2;Ppara;Notch1;Anxa5;Nfe2l2;Cd44;Lamb2
astrocyte	BiologicalProcess	GO:0060541	respiratory system development	http://amigo.geneontology.org/amigo/term/GO:0060541	164	16	5.090006207324643	3.1434146341463416	4.639634465164466e-5	0.004108654076373422	13649;13819;14164;15473;18128;18596;20682;20692;20787;21834;21923;22339;24064;26570;74318;116701	ENSMUSG00000027737;ENSMUSG00000059325;ENSMUSG00000018593;ENSMUSG00000021779;ENSMUSG00000020122;ENSMUSG00000024620;ENSMUSG00000036585;ENSMUSG00000028364;ENSMUSG00000000567;ENSMUSG00000022114;ENSMUSG00000023951;ENSMUSG00000020538;ENSMUSG00000026923;ENSMUSG00000008090;ENSMUSG00000022323;ENSMUSG00000024140	Slc7a11;Hopx;Sparc;Thrb;Egfr;Pdgfrb;Fgf1;Tnc;Sox9;Spry2;Vegfa;Srebf1;Notch1;Fgfrl1;Rida;Epas1
astrocyte	BiologicalProcess	GO:0007264	small GTPase mediated signal transduction	http://amigo.geneontology.org/amigo/term/GO:0007264	320	23	9.931719428926133	2.3158125	1.431788443365667e-4	0.011411353893624366	11303;11549;11816;12977;18128;18129;18596;18760;19376;19731;24064;56699;73341;73910;75104;80837;104215;106572;109294;226970;277360;320404;622434	ENSMUSG00000002985;ENSMUSG00000048960;ENSMUSG00000038855;ENSMUSG00000045875;ENSMUSG00000039533;ENSMUSG00000039621;ENSMUSG00000002688;ENSMUSG00000036885;ENSMUSG00000041598;ENSMUSG00000037509;ENSMUSG00000024620;ENSMUSG00000039031;ENSMUSG00000015243;ENSMUSG00000027878;ENSMUSG00000056515;ENSMUSG00000002059;ENSMUSG00000046768;ENSMUSG00000026482;ENSMUSG00000022114;ENSMUSG00000026923;ENSMUSG00000031133;…	Apoe;Prex2;Itpkb;Adra1a;Mmd2;Prex1;Prkd1;Arhgef26;Cdc42ep4;Arhgef4;Pdgfrb;Arhgap18;Abca1;Notch2;Rab31;Rab34;Rhoj;Rgl1;Spry2;Notch1;Arhgef6;Rhoq;Csf1
astrocyte	BiologicalProcess	GO:0050727	regulation of inflammatory response	http://amigo.geneontology.org/amigo/term/GO:0050727	147	14	4.562383612662942	3.0685714285714285	1.7939744375783384e-4	0.01149148854776686	11816;12505;13618;13649;18035;18626;18858;19013;19016;26874;64297;66725;80859;353187	ENSMUSG00000002985;ENSMUSG00000022122;ENSMUSG00000008734;ENSMUSG00000020122;ENSMUSG00000018217;ENSMUSG00000021775;ENSMUSG00000055782;ENSMUSG00000022383;ENSMUSG00000020893;ENSMUSG00000005087;ENSMUSG00000000440;ENSMUSG00000036273;ENSMUSG00000021025;ENSMUSG00000035356	Apoe;Ednrb;Gprc5b;Egfr;Pmp22;Nr1d2;Abcd2;Ppara;Per1;Cd44;Pparg;Lrrk2;Nfkbia;Nfkbiz
astrocyte	BiologicalProcess	GO:0061448	connective tissue development	http://amigo.geneontology.org/amigo/term/GO:0061448	184	16	5.710738671632526	2.801739130434783	1.828036369933006e-4	0.01149148854776686	12167;12977;15904;18128;18596;18933;20679;20681;20682;21834;55994;67378;210719;214855;216616;229285	ENSMUSG00000020467;ENSMUSG00000021379;ENSMUSG00000052430;ENSMUSG00000051910;ENSMUSG00000026586;ENSMUSG00000021779;ENSMUSG00000024620;ENSMUSG00000000567;ENSMUSG00000061013;ENSMUSG00000031755;ENSMUSG00000026923;ENSMUSG00000036580;ENSMUSG00000024176;ENSMUSG00000027796;ENSMUSG00000014599;ENSMUSG00000037447	Efemp1;Id4;Bmpr1b;Sox6;Prrx1;Thrb;Pdgfrb;Sox9;Mkx;Bbs2;Notch1;Spg20;Sox8;Smad9;Csf1;Arid5a
astrocyte	BiologicalProcess	GO:0031589	cell-substrate adhesion	http://amigo.geneontology.org/amigo/term/GO:0031589	223	18	6.9211669770328985	2.600717488789238	1.8743958735378818e-4	0.01149148854776686	12977;16419;17289;18073;18128;19283;20410;20971;22339;68732;77569;101401;140703;208777;230661;231830;277360;329872	ENSMUSG00000014361;ENSMUSG00000017009;ENSMUSG00000068748;ENSMUSG00000039621;ENSMUSG00000047793;ENSMUSG00000034164;ENSMUSG00000037736;ENSMUSG00000021338;ENSMUSG00000022817;ENSMUSG00000033985;ENSMUSG00000023951;ENSMUSG00000036718;ENSMUSG00000059049;ENSMUSG00000026923;ENSMUSG00000005397;ENSMUSG00000030022;ENSMUSG00000022091;ENSMUSG00000014599	Mertk;Sdc4;Ptprz1;Prex1;Sned1;Emid1;Limch1;Carmil1;Itgb5;Tesk2;Vegfa;Micall2;Frem1;Notch1;Nid1;Adamts9;Sorbs3;Csf1
astrocyte	BiologicalProcess	GO:0001525	angiogenesis	http://amigo.geneontology.org/amigo/term/GO:0001525	307	22	9.528243327126008	2.308925081433225	2.090968596751841e-4	0.011540376791637656	13609;13819;14066;14164;14645;17304;18024;18128;18129;18596;18760;19016;20193;20692;22339;24064;66214;70097;72469;80837;101401;243362	ENSMUSG00000022018;ENSMUSG00000028128;ENSMUSG00000026473;ENSMUSG00000015305;ENSMUSG00000018593;ENSMUSG00000002688;ENSMUSG00000016128;ENSMUSG00000030605;ENSMUSG00000045092;ENSMUSG00000024620;ENSMUSG00000036585;ENSMUSG00000027878;ENSMUSG00000046768;ENSMUSG00000022114;ENSMUSG00000023951;ENSMUSG00000026923;ENSMUSG00000015839;ENSMUSG00000030022;ENSMUSG00000000440;ENSMUSG00000020937;ENSMUSG00000024140;…	Rgcc;F3;Glul;Sash1;Sparc;Prkd1;Stard13;Mfge8;S1pr1;Pdgfrb;Fgf1;Notch2;Rhoj;Spry2;Vegfa;Notch1;Nfe2l2;Adamts9;Pparg;Plcd3;Epas1;S100a1
astrocyte	BiologicalProcess	GO:0006631	fatty acid metabolic process	http://amigo.geneontology.org/amigo/term/GO:0006631	206	17	6.393544382371197	2.6589320388349518	2.1719655191287934e-4	0.011540376791637656	11363;12894;13850;19013;19016;20787;26457;26874;54326;67460;68738;93732;94180;106861;231070;264895;329910	ENSMUSG00000032281;ENSMUSG00000027452;ENSMUSG00000034853;ENSMUSG00000021364;ENSMUSG00000002475;ENSMUSG00000031808;ENSMUSG00000055782;ENSMUSG00000022383;ENSMUSG00000028223;ENSMUSG00000020538;ENSMUSG00000022040;ENSMUSG00000045294;ENSMUSG00000024900;ENSMUSG00000000440;ENSMUSG00000076435;ENSMUSG00000021751;ENSMUSG00000026003	Acsbg1;Acss1;Acot11;Elovl2;Abhd3;Slc27a1;Abcd2;Ppara;Decr1;Srebf1;Ephx2;Insig1;Cpt1a;Pparg;Acsf2;Acox2;Acadl
astrocyte	BiologicalProcess	GO:0062012	regulation of small molecule metabolic process	http://amigo.geneontology.org/amigo/term/GO:0062012	190	16	5.896958410924891	2.713263157894737	2.643818992211777e-4	0.012427465948614472	11363;11816;12894;13850;14164;19013;19016;19091;20787;21416;21834;26570;26874;56458;70556;231070	ENSMUSG00000002985;ENSMUSG00000027737;ENSMUSG00000024985;ENSMUSG00000021779;ENSMUSG00000052920;ENSMUSG00000036585;ENSMUSG00000044167;ENSMUSG00000028982;ENSMUSG00000055782;ENSMUSG00000022383;ENSMUSG00000020538;ENSMUSG00000022040;ENSMUSG00000045294;ENSMUSG00000024900;ENSMUSG00000000440;ENSMUSG00000026003	Apoe;Slc7a11;Tcf7l2;Thrb;Prkg1;Fgf1;Foxo1;Slc25a33;Abcd2;Ppara;Srebf1;Ephx2;Insig1;Cpt1a;Pparg;Acadl
astrocyte	BiologicalProcess	GO:0045165	cell fate commitment	http://amigo.geneontology.org/amigo/term/GO:0045165	135	13	4.189944134078212	3.102666666666667	2.73182179868936e-4	0.012427465948614472	13819;17342;18128;18129;18505;18933;19016;20668;20679;20681;20682;21416;24064	ENSMUSG00000051910;ENSMUSG00000026586;ENSMUSG00000024985;ENSMUSG00000004872;ENSMUSG00000000567;ENSMUSG00000027878;ENSMUSG00000022114;ENSMUSG00000035158;ENSMUSG00000026923;ENSMUSG00000000440;ENSMUSG00000070643;ENSMUSG00000024176;ENSMUSG00000024140	Sox6;Prrx1;Tcf7l2;Pax3;Sox9;Notch2;Spry2;Mitf;Notch1;Pparg;Sox13;Sox8;Epas1
astrocyte	BiologicalProcess	GO:1901342	regulation of vasculature development	http://amigo.geneontology.org/amigo/term/GO:1901342	191	16	5.927995034140285	2.6990575916230366	2.806704982121211e-4	0.012427465948614472	14066;14164;14645;18024;18128;18760;19016;20193;20692;22339;24064;66214;70097;80837;101401;243362	ENSMUSG00000022018;ENSMUSG00000028128;ENSMUSG00000026473;ENSMUSG00000015305;ENSMUSG00000018593;ENSMUSG00000002688;ENSMUSG00000016128;ENSMUSG00000036585;ENSMUSG00000046768;ENSMUSG00000022114;ENSMUSG00000023951;ENSMUSG00000026923;ENSMUSG00000015839;ENSMUSG00000030022;ENSMUSG00000000440;ENSMUSG00000044080	Rgcc;F3;Glul;Sash1;Sparc;Prkd1;Stard13;Fgf1;Rhoj;Spry2;Vegfa;Notch1;Nfe2l2;Adamts9;Pparg;S100a1
astrocyte	BiologicalProcess	GO:0098656	anion transmembrane transport	http://amigo.geneontology.org/amigo/term/GO:0098656	155	14	4.810676598386095	2.910193548387097	3.1253985225787595e-4	0.012767953514584906	11303;14397;16513;20498;20511;20512;20516;20535;26570;53896;54403;56188;76257;117160	ENSMUSG00000060961;ENSMUSG00000005360;ENSMUSG00000027737;ENSMUSG00000005089;ENSMUSG00000044708;ENSMUSG00000030495;ENSMUSG00000037656;ENSMUSG00000015243;ENSMUSG00000029211;ENSMUSG00000036570;ENSMUSG00000034714;ENSMUSG00000017765;ENSMUSG00000010064;ENSMUSG00000028962	Slc4a4;Slc1a3;Slc7a11;Slc1a2;Kcnj10;Slc7a10;Slc20a2;Abca1;Gabra4;Fxyd1;Ttyh2;Slc12a4;Slc38a3;Slc4a2
astrocyte	BiologicalProcess	GO:1901615	organic hydroxy compound metabolic process	http://amigo.geneontology.org/amigo/term/GO:1901615	274	20	8.504034761018001	2.3518248175182483	3.204003391363841e-4	0.012767953514584906	11303;11363;11816;13142;13819;13850;14085;14164;18830;18858;19091;20787;21834;26570;50500;104086;105501;109731;231070;320404	ENSMUSG00000002985;ENSMUSG00000027737;ENSMUSG00000042096;ENSMUSG00000038855;ENSMUSG00000017754;ENSMUSG00000021779;ENSMUSG00000052920;ENSMUSG00000036585;ENSMUSG00000015243;ENSMUSG00000073988;ENSMUSG00000018217;ENSMUSG00000026170;ENSMUSG00000020538;ENSMUSG00000040147;ENSMUSG00000022040;ENSMUSG00000045294;ENSMUSG00000030630;ENSMUSG00000024140;ENSMUSG00000026003;ENSMUSG00000040997	Apoe;Slc7a11;Dao;Itpkb;Pltp;Thrb;Prkg1;Fgf1;Abca1;Ttpa;Pmp22;Cyp27a1;Srebf1;Maob;Ephx2;Insig1;Fah;Epas1;Acadl;Abhd4
astrocyte	BiologicalProcess	GO:0061458	reproductive system development	http://amigo.geneontology.org/amigo/term/GO:0061458	276	20	8.56610800744879	2.3347826086956522	3.523664714075725e-4	0.01337314655770644	12167;12505;13649;13819;14609;15904;16848;17289;18128;18129;19016;20681;20682;20720;21416;21425;21923;22339;50500;72469	ENSMUSG00000050953;ENSMUSG00000014361;ENSMUSG00000021379;ENSMUSG00000052430;ENSMUSG00000024985;ENSMUSG00000026249;ENSMUSG00000020122;ENSMUSG00000029570;ENSMUSG00000028364;ENSMUSG00000000567;ENSMUSG00000027878;ENSMUSG00000073988;ENSMUSG00000023951;ENSMUSG00000026923;ENSMUSG00000005087;ENSMUSG00000000440;ENSMUSG00000024176;ENSMUSG00000020937;ENSMUSG00000024140;ENSMUSG00000023990	Gja1;Mertk;Id4;Bmpr1b;Tcf7l2;Serpine2;Egfr;Lfng;Tnc;Sox9;Notch2;Ttpa;Vegfa;Notch1;Cd44;Pparg;Sox8;Plcd3;Epas1;Tfeb
astrocyte	BiologicalProcess	GO:0010721	negative regulation of cell development	http://amigo.geneontology.org/amigo/term/GO:0010721	263	19	8.162631905648665	2.3276806083650192	5.139424485574029e-4	0.018618733250011368	11816;13618;14580;15904;18128;18858;19013;19283;20681;20682;21834;21873;50500;66725;76441;171469;216616;227292;229285	ENSMUSG00000002985;ENSMUSG00000026424;ENSMUSG00000020467;ENSMUSG00000022122;ENSMUSG00000021379;ENSMUSG00000068748;ENSMUSG00000020932;ENSMUSG00000024812;ENSMUSG00000021779;ENSMUSG00000040260;ENSMUSG00000000567;ENSMUSG00000073988;ENSMUSG00000018217;ENSMUSG00000022383;ENSMUSG00000026923;ENSMUSG00000036580;ENSMUSG00000024176;ENSMUSG00000036273;ENSMUSG00000026176	Apoe;Gpr37l1;Efemp1;Ednrb;Id4;Ptprz1;Gfap;Tjp2;Thrb;Daam2;Sox9;Ttpa;Pmp22;Ppara;Notch1;Spg20;Sox8;Lrrk2;Ctdsp1
astrocyte	BiologicalProcess	GO:0090130	tissue migration	http://amigo.geneontology.org/amigo/term/GO:0090130	186	15	5.772811918063314	2.5983870967741938	6.488547999162764e-4	0.02173995014790391	11816;14164;14645;18024;18128;18760;19016;20682;20692;22339;66214;70097;80837;101401;243362	ENSMUSG00000002985;ENSMUSG00000022018;ENSMUSG00000026473;ENSMUSG00000015305;ENSMUSG00000018593;ENSMUSG00000002688;ENSMUSG00000016128;ENSMUSG00000036585;ENSMUSG00000000567;ENSMUSG00000046768;ENSMUSG00000023951;ENSMUSG00000026923;ENSMUSG00000015839;ENSMUSG00000030022;ENSMUSG00000000440	Apoe;Rgcc;Glul;Sash1;Sparc;Prkd1;Stard13;Fgf1;Sox9;Rhoj;Vegfa;Notch1;Nfe2l2;Adamts9;Pparg
astrocyte	BiologicalProcess	GO:0098739	import across plasma membrane	http://amigo.geneontology.org/amigo/term/GO:0098739	63	8	1.9553072625698322	4.091428571428572	6.805596586938467e-4	0.02173995014790391	11932;16513;20498;20511;20512;22782;26570;98660	ENSMUSG00000007097;ENSMUSG00000005360;ENSMUSG00000041329;ENSMUSG00000027737;ENSMUSG00000005089;ENSMUSG00000044708;ENSMUSG00000017765;ENSMUSG00000037434	Atp1a2;Slc1a3;Atp1b2;Slc7a11;Slc1a2;Kcnj10;Slc12a4;Slc30a1
astrocyte	BiologicalProcess	GO:0022612	gland morphogenesis	http://amigo.geneontology.org/amigo/term/GO:0022612	95	10	2.9484792054624456	3.391578947368421	6.887128924166763e-4	0.02173995014790391	12505;12977;13649;15904;18128;18129;18505;20682;21923;104156	ENSMUSG00000021379;ENSMUSG00000020122;ENSMUSG00000028364;ENSMUSG00000004872;ENSMUSG00000000567;ENSMUSG00000027878;ENSMUSG00000013089;ENSMUSG00000026923;ENSMUSG00000005087;ENSMUSG00000014599	Id4;Egfr;Tnc;Pax3;Sox9;Notch2;Etv5;Notch1;Cd44;Csf1
astrocyte	BiologicalProcess	GO:0090077	foam cell differentiation	http://amigo.geneontology.org/amigo/term/GO:0090077	14	4	0.4345127250155183	9.205714285714286	7.092079094673798e-4	0.02173995014790391	12977;18035;19013;19016	ENSMUSG00000022383;ENSMUSG00000000440;ENSMUSG00000021025;ENSMUSG00000014599	Ppara;Pparg;Nfkbia;Csf1
astrocyte	BiologicalProcess	GO:0070371	ERK1 and ERK2 cascade	http://amigo.geneontology.org/amigo/term/GO:0070371	194	15	6.021104903786468	2.491237113402062	0.0010028086898081767	0.02825739892593915	11549;11816;12505;13649;17289;18128;18129;18214;18596;20682;22339;24064;29811;67603;76954	ENSMUSG00000002985;ENSMUSG00000004558;ENSMUSG00000045875;ENSMUSG00000014361;ENSMUSG00000020122;ENSMUSG00000024620;ENSMUSG00000000567;ENSMUSG00000027878;ENSMUSG00000022114;ENSMUSG00000023951;ENSMUSG00000026674;ENSMUSG00000031024;ENSMUSG00000026923;ENSMUSG00000005087;ENSMUSG00000019960	Apoe;Ndrg2;Adra1a;Mertk;Egfr;Pdgfrb;Sox9;Notch2;Spry2;Vegfa;Ddr2;St5;Notch1;Cd44;Dusp6
astrocyte	BiologicalProcess	GO:0060537	muscle tissue development	http://amigo.geneontology.org/amigo/term/GO:0060537	278	19	8.628181253879578	2.2020863309352516	0.001008339941333869	0.02825739892593915	11549;13609;14164;14609;18128;18505;18596;18858;19013;19091;20679;20681;20682;21416;22339;53376;56376;101401;353187	ENSMUSG00000050953;ENSMUSG00000045875;ENSMUSG00000051910;ENSMUSG00000028273;ENSMUSG00000024985;ENSMUSG00000052920;ENSMUSG00000045092;ENSMUSG00000024620;ENSMUSG00000036585;ENSMUSG00000004872;ENSMUSG00000000567;ENSMUSG00000023951;ENSMUSG00000018217;ENSMUSG00000021775;ENSMUSG00000022383;ENSMUSG00000026923;ENSMUSG00000030022;ENSMUSG00000024176;ENSMUSG00000032010	Gja1;Adra1a;Sox6;Pdlim5;Tcf7l2;Prkg1;S1pr1;Pdgfrb;Fgf1;Pax3;Sox9;Vegfa;Pmp22;Nr1d2;Ppara;Notch1;Adamts9;Sox8;Usp2
astrocyte	BiologicalProcess	GO:0048871	multicellular organismal homeostasis	http://amigo.geneontology.org/amigo/term/GO:0048871	279	19	8.65921787709497	2.194193548387097	0.0010523907871609062	0.02825739892593915	11363;11829;12751;12977;13609;13618;13649;13819;14609;18128;18596;20682;22339;26457;67378;67460;97064;329910;353187	ENSMUSG00000024411;ENSMUSG00000050953;ENSMUSG00000022122;ENSMUSG00000034853;ENSMUSG00000045092;ENSMUSG00000020122;ENSMUSG00000024620;ENSMUSG00000031808;ENSMUSG00000000567;ENSMUSG00000023951;ENSMUSG00000031755;ENSMUSG00000021775;ENSMUSG00000027803;ENSMUSG00000028223;ENSMUSG00000026923;ENSMUSG00000024140;ENSMUSG00000030894;ENSMUSG00000014599;ENSMUSG00000026003	Aqp4;Gja1;Ednrb;Acot11;S1pr1;Egfr;Pdgfrb;Slc27a1;Sox9;Vegfa;Bbs2;Nr1d2;Wwtr1;Decr1;Notch1;Epas1;Tpp1;Csf1;Acadl
astrocyte	BiologicalProcess	GO:0032103	positive regulation of response to external stimulus	http://amigo.geneontology.org/amigo/term/GO:0032103	137	12	4.252017380509001	2.8221897810218977	0.0010939545514228044	0.02825739892593915	12977;13609;13649;18035;18596;18760;19376;22339;64297;66725;70097;80859	ENSMUSG00000015305;ENSMUSG00000002688;ENSMUSG00000008734;ENSMUSG00000045092;ENSMUSG00000020122;ENSMUSG00000024620;ENSMUSG00000002059;ENSMUSG00000023951;ENSMUSG00000036273;ENSMUSG00000021025;ENSMUSG00000014599;ENSMUSG00000035356	Sash1;Prkd1;Gprc5b;S1pr1;Egfr;Pdgfrb;Rab34;Vegfa;Lrrk2;Nfkbia;Csf1;Nfkbiz
astrocyte	BiologicalProcess	GO:0055067	monovalent inorganic cation homeostasis	http://amigo.geneontology.org/amigo/term/GO:0055067	84	9	2.60707635009311	3.4521428571428574	0.0011173485668283245	0.02825739892593915	11932;13618;16513;20498;20535;50500;54403;66725;98660	ENSMUSG00000007097;ENSMUSG00000060961;ENSMUSG00000041329;ENSMUSG00000022122;ENSMUSG00000044708;ENSMUSG00000073988;ENSMUSG00000017765;ENSMUSG00000036273;ENSMUSG00000028962	Atp1a2;Slc4a4;Atp1b2;Ednrb;Kcnj10;Ttpa;Slc12a4;Lrrk2;Slc4a2
astrocyte	BiologicalProcess	GO:0045445	myoblast differentiation	http://amigo.geneontology.org/amigo/term/GO:0045445	53	7	1.6449410304158907	4.255471698113208	0.0011609526991928076	0.02825739892593915	13819;18128;20681;20682;21416;210719;223332	ENSMUSG00000024985;ENSMUSG00000000567;ENSMUSG00000061013;ENSMUSG00000048424;ENSMUSG00000026923;ENSMUSG00000024176;ENSMUSG00000024140	Tcf7l2;Sox9;Mkx;Ranbp3l;Notch1;Sox8;Epas1
astrocyte	BiologicalProcess	GO:0048511	rhythmic process	http://amigo.geneontology.org/amigo/term/GO:0048511	177	14	5.493482309124767	2.5484745762711865	0.0011807757326631751	0.02825739892593915	12167;13649;15904;18626;19013;19016;19091;20787;20893;21685;53376;79362;110595;353187	ENSMUSG00000030317;ENSMUSG00000021379;ENSMUSG00000052430;ENSMUSG00000052920;ENSMUSG00000020122;ENSMUSG00000021775;ENSMUSG00000022383;ENSMUSG00000020893;ENSMUSG00000020538;ENSMUSG00000022389;ENSMUSG00000000440;ENSMUSG00000030256;ENSMUSG00000032010;ENSMUSG00000030103	Timp4;Id4;Bmpr1b;Prkg1;Egfr;Nr1d2;Ppara;Per1;Srebf1;Tef;Pparg;Bhlhe41;Usp2;Bhlhe40
astrocyte	BiologicalProcess	GO:0031214	biomineral tissue development	http://amigo.geneontology.org/amigo/term/GO:0031214	85	9	2.638112973308504	3.4115294117647057	0.0012165388135052524	0.02825739892593915	12167;13609;14609;18128;18214;19013;20682;21416;56458	ENSMUSG00000050953;ENSMUSG00000052430;ENSMUSG00000024985;ENSMUSG00000045092;ENSMUSG00000000567;ENSMUSG00000044167;ENSMUSG00000026674;ENSMUSG00000022383;ENSMUSG00000026923	Gja1;Bmpr1b;Tcf7l2;S1pr1;Sox9;Foxo1;Ddr2;Ppara;Notch1
astrocyte	BiologicalProcess	GO:0003158	endothelium development	http://amigo.geneontology.org/amigo/term/GO:0003158	69	8	2.1415270018621975	3.7356521739130435	0.0012522113878625785	0.02825739892593915	13609;14164;14609;18128;21873;22339;243362;622434	ENSMUSG00000050953;ENSMUSG00000016128;ENSMUSG00000036885;ENSMUSG00000024812;ENSMUSG00000045092;ENSMUSG00000036585;ENSMUSG00000023951;ENSMUSG00000026923	Gja1;Stard13;Arhgef26;Tjp2;S1pr1;Fgf1;Vegfa;Notch1
astrocyte	BiologicalProcess	GO:0001101	response to acid chemical	http://amigo.geneontology.org/amigo/term/GO:0001101	199	15	6.1762880198634384	2.428643216080402	0.0012980490530600797	0.02825739892593915	11303;12334;12894;13649;14609;19016;20511;20512;20682;20692;20787;21923;22339;56458;56876	ENSMUSG00000050953;ENSMUSG00000005360;ENSMUSG00000005089;ENSMUSG00000018593;ENSMUSG00000020122;ENSMUSG00000028364;ENSMUSG00000000567;ENSMUSG00000015243;ENSMUSG00000026509;ENSMUSG00000044167;ENSMUSG00000023951;ENSMUSG00000020538;ENSMUSG00000006476;ENSMUSG00000024900;ENSMUSG00000000440	Gja1;Slc1a3;Slc1a2;Sparc;Egfr;Tnc;Sox9;Abca1;Capn2;Foxo1;Vegfa;Srebf1;Nsmf;Cpt1a;Pparg
astrocyte	BiologicalProcess	GO:0050673	epithelial cell proliferation	http://amigo.geneontology.org/amigo/term/GO:0050673	241	17	7.479826194909993	2.272780082987552	0.0013118240404764725	0.02825739892593915	11816;13618;13649;14066;14164;14609;14645;15473;18128;18129;18760;19016;20682;20692;21416;22339;66214	ENSMUSG00000002985;ENSMUSG00000050953;ENSMUSG00000022018;ENSMUSG00000028128;ENSMUSG00000026473;ENSMUSG00000022122;ENSMUSG00000018593;ENSMUSG00000002688;ENSMUSG00000024985;ENSMUSG00000020122;ENSMUSG00000036585;ENSMUSG00000000567;ENSMUSG00000027878;ENSMUSG00000023951;ENSMUSG00000026923;ENSMUSG00000000440;ENSMUSG00000022323	Apoe;Gja1;Rgcc;F3;Glul;Ednrb;Sparc;Prkd1;Tcf7l2;Egfr;Fgf1;Sox9;Notch2;Vegfa;Notch1;Pparg;Rida
astrocyte	BiologicalProcess	GO:0001655	urogenital system development	http://amigo.geneontology.org/amigo/term/GO:0001655	245	17	7.60397268777157	2.235673469387755	0.0015685783682519716	0.032119466956842146	12505;14164;15473;15904;16779;18073;18128;18129;18596;20681;20682;20971;21923;22339;55994;66725;97064	ENSMUSG00000021379;ENSMUSG00000017009;ENSMUSG00000024620;ENSMUSG00000036585;ENSMUSG00000028364;ENSMUSG00000000567;ENSMUSG00000027878;ENSMUSG00000023951;ENSMUSG00000027803;ENSMUSG00000026923;ENSMUSG00000005397;ENSMUSG00000005087;ENSMUSG00000022323;ENSMUSG00000024176;ENSMUSG00000027796;ENSMUSG00000052911;ENSMUSG00000036273	Id4;Sdc4;Pdgfrb;Fgf1;Tnc;Sox9;Notch2;Vegfa;Wwtr1;Notch1;Nid1;Cd44;Rida;Sox8;Smad9;Lamb2;Lrrk2
astrocyte	BiologicalProcess	GO:0008202	steroid metabolic process	http://amigo.geneontology.org/amigo/term/GO:0008202	143	12	4.438237119801365	2.703776223776224	0.0015866268873004907	0.032119466956842146	11303;11363;11816;12167;13850;14164;18858;19091;20787;21834;104086;231070	ENSMUSG00000002985;ENSMUSG00000052430;ENSMUSG00000021779;ENSMUSG00000052920;ENSMUSG00000036585;ENSMUSG00000015243;ENSMUSG00000018217;ENSMUSG00000026170;ENSMUSG00000020538;ENSMUSG00000022040;ENSMUSG00000045294;ENSMUSG00000026003	Apoe;Bmpr1b;Thrb;Prkg1;Fgf1;Abca1;Pmp22;Cyp27a1;Srebf1;Ephx2;Insig1;Acadl
astrocyte	BiologicalProcess	GO:0048771	tissue remodeling	http://amigo.geneontology.org/amigo/term/GO:0048771	106	10	3.2898820608317814	3.039622641509434	0.001612018416905503	0.032119466956842146	12751;13609;13649;13819;14609;17289;17342;18129;22339;69660	ENSMUSG00000050953;ENSMUSG00000014361;ENSMUSG00000045092;ENSMUSG00000020122;ENSMUSG00000027878;ENSMUSG00000023951;ENSMUSG00000035158;ENSMUSG00000006301;ENSMUSG00000024140;ENSMUSG00000030894	Gja1;Mertk;S1pr1;Egfr;Notch2;Vegfa;Mitf;Tmbim1;Epas1;Tpp1
astrocyte	BiologicalProcess	GO:0097164	ammonium ion metabolic process	http://amigo.geneontology.org/amigo/term/GO:0097164	107	10	3.3209186840471756	3.011214953271028	0.0017307942716694447	0.03364495206147676	11363;12334;12894;13142;13819;26457;57319;106861;109731;170442	ENSMUSG00000042096;ENSMUSG00000002475;ENSMUSG00000031808;ENSMUSG00000026509;ENSMUSG00000041660;ENSMUSG00000040147;ENSMUSG00000019872;ENSMUSG00000024900;ENSMUSG00000024140;ENSMUSG00000026003	Dao;Abhd3;Slc27a1;Capn2;Bbox1;Maob;Smpdl3a;Cpt1a;Epas1;Acadl
astrocyte	BiologicalProcess	GO:0015711	organic anion transport	http://amigo.geneontology.org/amigo/term/GO:0015711	248	17	7.697082557417753	2.2086290322580644	0.001787937653728644	0.03381040724260011	11303;11816;14609;16513;18830;19016;19091;20511;20512;20535;26457;26570;53896;54403;76257;94282;232333	ENSMUSG00000002985;ENSMUSG00000060961;ENSMUSG00000050953;ENSMUSG00000005360;ENSMUSG00000033720;ENSMUSG00000027737;ENSMUSG00000005089;ENSMUSG00000044708;ENSMUSG00000030495;ENSMUSG00000017754;ENSMUSG00000030310;ENSMUSG00000052920;ENSMUSG00000031808;ENSMUSG00000015243;ENSMUSG00000010064;ENSMUSG00000000440;ENSMUSG00000028962	Apoe;Slc4a4;Gja1;Slc1a3;Sfxn5;Slc7a11;Slc1a2;Kcnj10;Slc7a10;Pltp;Slc6a1;Prkg1;Slc27a1;Abca1;Slc38a3;Pparg;Slc4a2
astrocyte	BiologicalProcess	GO:1903706	regulation of hemopoiesis	http://amigo.geneontology.org/amigo/term/GO:1903706	206	15	6.393544382371197	2.3461165048543693	0.0018317198687797243	0.03381040724260011	12505;12977;17342;18024;18035;18128;18129;20668;21873;22339;57259;70564;78926;80859;320404	ENSMUSG00000038855;ENSMUSG00000024812;ENSMUSG00000027878;ENSMUSG00000023951;ENSMUSG00000021792;ENSMUSG00000035158;ENSMUSG00000026923;ENSMUSG00000015839;ENSMUSG00000005087;ENSMUSG00000048546;ENSMUSG00000034201;ENSMUSG00000070643;ENSMUSG00000021025;ENSMUSG00000014599;ENSMUSG00000035356	Itpkb;Tjp2;Notch2;Vegfa;Fam213a;Mitf;Notch1;Nfe2l2;Cd44;Tob2;Gas2l1;Sox13;Nfkbia;Csf1;Nfkbiz
astrocyte	BiologicalProcess	GO:0051961	negative regulation of nervous system development	http://amigo.geneontology.org/amigo/term/GO:0051961	249	17	7.728119180633147	2.1997590361445782	0.001866572043506154	0.03381040724260011	11816;13618;14580;15904;18128;18858;19283;20681;20682;21834;66725;71137;76441;171469;216616;227292;229285	ENSMUSG00000002985;ENSMUSG00000026424;ENSMUSG00000020467;ENSMUSG00000022122;ENSMUSG00000021379;ENSMUSG00000068748;ENSMUSG00000020932;ENSMUSG00000021779;ENSMUSG00000020037;ENSMUSG00000040260;ENSMUSG00000000567;ENSMUSG00000018217;ENSMUSG00000026923;ENSMUSG00000036580;ENSMUSG00000024176;ENSMUSG00000036273;ENSMUSG00000026176	Apoe;Gpr37l1;Efemp1;Ednrb;Id4;Ptprz1;Gfap;Thrb;Rfx4;Daam2;Sox9;Pmp22;Notch1;Spg20;Sox8;Lrrk2;Ctdsp1
astrocyte	BiologicalProcess	GO:0198738	cell-cell signaling by wnt	http://amigo.geneontology.org/amigo/term/GO:0198738	272	18	8.441961514587213	2.1322058823529413	0.0019563885895970134	0.034237688647817	11816;12505;13649;17289;17342;18128;20682;21415;21416;29811;56458;64297;66725;68010;72125;76441;84035;97064	ENSMUSG00000002985;ENSMUSG00000004558;ENSMUSG00000014361;ENSMUSG00000008734;ENSMUSG00000024985;ENSMUSG00000040260;ENSMUSG00000020122;ENSMUSG00000055799;ENSMUSG00000000567;ENSMUSG00000021986;ENSMUSG00000044167;ENSMUSG00000027803;ENSMUSG00000035158;ENSMUSG00000026923;ENSMUSG00000005087;ENSMUSG00000020393;ENSMUSG00000036273;ENSMUSG00000024232	Apoe;Ndrg2;Mertk;Gprc5b;Tcf7l2;Daam2;Egfr;Tcf7l1;Sox9;Amer2;Foxo1;Wwtr1;Mitf;Notch1;Cd44;Kremen1;Lrrk2;Bambi
astrocyte	BiologicalProcess	GO:0098732	macromolecule deacylation	http://amigo.geneontology.org/amigo/term/GO:0098732	74	8	2.2967101179391682	3.483243243243243	0.001976077387452424	0.034237688647817	18626;18760;20787;22339;66725;67991;70779;74318	ENSMUSG00000059325;ENSMUSG00000002688;ENSMUSG00000029913;ENSMUSG00000026932;ENSMUSG00000023951;ENSMUSG00000020893;ENSMUSG00000020538;ENSMUSG00000036273	Hopx;Prkd1;Prdm5;Nacc2;Vegfa;Per1;Srebf1;Lrrk2
astrocyte	BiologicalProcess	GO:0042692	muscle cell differentiation	http://amigo.geneontology.org/amigo/term/GO:0042692	231	16	7.169459962756052	2.2316883116883117	0.002181119468255943	0.03654529088749483	11549;12334;13400;13618;18128;18505;18596;18858;19013;19091;20679;20682;22339;56376;74318;79362	ENSMUSG00000022122;ENSMUSG00000045875;ENSMUSG00000059325;ENSMUSG00000051910;ENSMUSG00000028273;ENSMUSG00000052920;ENSMUSG00000024620;ENSMUSG00000004872;ENSMUSG00000000567;ENSMUSG00000026509;ENSMUSG00000023951;ENSMUSG00000018217;ENSMUSG00000022383;ENSMUSG00000026923;ENSMUSG00000030256;ENSMUSG00000030409	Ednrb;Adra1a;Hopx;Sox6;Pdlim5;Prkg1;Pdgfrb;Pax3;Sox9;Capn2;Vegfa;Pmp22;Ppara;Notch1;Bhlhe41;Dmpk
astrocyte	BiologicalProcess	GO:0043062	extracellular structure organization	http://amigo.geneontology.org/amigo/term/GO:0043062	189	14	5.865921787709497	2.3866666666666667	0.0022009710948553973	0.03654529088749483	11303;11816;14580;16779;18073;18128;18214;18830;18858;20682;20971;66214;101401;210719	ENSMUSG00000002985;ENSMUSG00000022018;ENSMUSG00000017009;ENSMUSG00000017754;ENSMUSG00000020932;ENSMUSG00000000567;ENSMUSG00000015243;ENSMUSG00000061013;ENSMUSG00000026674;ENSMUSG00000018217;ENSMUSG00000026923;ENSMUSG00000005397;ENSMUSG00000030022;ENSMUSG00000052911	Apoe;Rgcc;Sdc4;Pltp;Gfap;Sox9;Abca1;Mkx;Ddr2;Pmp22;Notch1;Nid1;Adamts9;Lamb2
astrocyte	BiologicalProcess	GO:0032094	response to food	http://amigo.geneontology.org/amigo/term/GO:0032094	19	4	0.5896958410924891	6.783157894736843	0.0024300812878481626	0.03952601604928542	19013;19016;20787;67378	ENSMUSG00000031755;ENSMUSG00000022383;ENSMUSG00000020538;ENSMUSG00000000440	Bbs2;Ppara;Srebf1;Pparg
astrocyte	BiologicalProcess	GO:0097581	lamellipodium organization	http://amigo.geneontology.org/amigo/term/GO:0097581	61	7	1.893234016139044	3.697377049180328	0.0026631338635039192	0.04245035378425247	12505;13609;18858;68732;73341;226970;244654	ENSMUSG00000037509;ENSMUSG00000033763;ENSMUSG00000045092;ENSMUSG00000021338;ENSMUSG00000018217;ENSMUSG00000031133;ENSMUSG00000005087	Arhgef4;Mtss1l;S1pr1;Carmil1;Pmp22;Arhgef6;Cd44
astrocyte	BiologicalProcess	GO:0035051	cardiocyte differentiation	http://amigo.geneontology.org/amigo/term/GO:0035051	114	10	3.538175046554935	2.8263157894736843	0.0027751535683218087	0.04336857635200944	11549;13649;18128;18505;18596;19013;19091;20679;22339;56376	ENSMUSG00000045875;ENSMUSG00000051910;ENSMUSG00000028273;ENSMUSG00000052920;ENSMUSG00000020122;ENSMUSG00000024620;ENSMUSG00000004872;ENSMUSG00000023951;ENSMUSG00000022383;ENSMUSG00000026923	Adra1a;Sox6;Pdlim5;Prkg1;Egfr;Pdgfrb;Pax3;Vegfa;Ppara;Notch1
astrocyte	BiologicalProcess	GO:0015849	organic acid transport	http://amigo.geneontology.org/amigo/term/GO:0015849	174	13	5.400372439478584	2.407241379310345	0.002910415953136569	0.044607721435573955	11816;16513;19016;19091;20511;20512;26457;26570;53896;56188;76257;94282;232333	ENSMUSG00000002985;ENSMUSG00000005360;ENSMUSG00000033720;ENSMUSG00000027737;ENSMUSG00000005089;ENSMUSG00000044708;ENSMUSG00000030495;ENSMUSG00000030310;ENSMUSG00000052920;ENSMUSG00000031808;ENSMUSG00000036570;ENSMUSG00000010064;ENSMUSG00000000440	Apoe;Slc1a3;Sfxn5;Slc7a11;Slc1a2;Kcnj10;Slc7a10;Slc6a1;Prkg1;Slc27a1;Fxyd1;Slc38a3;Pparg
astrocyte	BiologicalProcess	GO:0007162	negative regulation of cell adhesion	http://amigo.geneontology.org/amigo/term/GO:0007162	155	12	4.810676598386095	2.494451612903226	0.003123313132851413	0.046967557865708984	12505;18128;19013;19091;19283;20720;20971;21923;22339;66214;67374;235611	ENSMUSG00000022018;ENSMUSG00000017009;ENSMUSG00000068748;ENSMUSG00000026249;ENSMUSG00000052920;ENSMUSG00000053062;ENSMUSG00000028364;ENSMUSG00000053646;ENSMUSG00000023951;ENSMUSG00000022383;ENSMUSG00000026923;ENSMUSG00000005087	Rgcc;Sdc4;Ptprz1;Serpine2;Prkg1;Jam2;Tnc;Plxnb1;Vegfa;Ppara;Notch1;Cd44
astrocyte	CellularComponent	GO:0031012	extracellular matrix	http://amigo.geneontology.org/amigo/term/GO:0031012	265	24	8.321578505457598	2.88406820704268	2.1891988501998583e-6	3.568394125825769e-4	11747;11816;12032;12759;14066;14164;16206;16779;17304;18073;18553;18858;19283;20692;20720;21923;22339;101401;110595;140703;140792;216616;233744;329872	ENSMUSG00000002985;ENSMUSG00000022037;ENSMUSG00000028128;ENSMUSG00000020467;ENSMUSG00000038156;ENSMUSG00000030317;ENSMUSG00000036103;ENSMUSG00000068748;ENSMUSG00000018593;ENSMUSG00000030029;ENSMUSG00000026249;ENSMUSG00000030513;ENSMUSG00000030605;ENSMUSG00000034164;ENSMUSG00000036585;ENSMUSG00000028364;ENSMUSG00000004892;ENSMUSG00000023951;ENSMUSG00000018217;ENSMUSG00000059049;ENSMUSG00000027712;…	Apoe;Clu;F3;Efemp1;Spon1;Timp4;Colec12;Ptprz1;Sparc;Lrig1;Serpine2;Pcsk6;Mfge8;Emid1;Fgf1;Tnc;Bcan;Vegfa;Pmp22;Frem1;Anxa5;Nid1;Adamts9;Lamb2
astrocyte	KEGG	mmu03320	PPAR signaling pathway	http://www.kegg.jp/kegg-bin/show_pathway?mmu03320+104086+11363+12894+18830+19013+19016+26457+93732+94180	39	9	1.327659574468085	6.778846153846154	4.190418294580667e-6	0.0012152213054283934	104086;11363;12894;18830;19013;19016;26457;93732;94180	ENSMUSG00000032281;ENSMUSG00000017754;ENSMUSG00000031808;ENSMUSG00000022383;ENSMUSG00000026170;ENSMUSG00000024900;ENSMUSG00000000440;ENSMUSG00000021751;ENSMUSG00000026003	Acsbg1;Pltp;Slc27a1;Ppara;Cyp27a1;Cpt1a;Pparg;Acox2;Acadl
GABA_DN_defined	CellularComponent	GO:0098978	glutamatergic synapse	http://amigo.geneontology.org/amigo/term/GO:0098978	378	9	1.3329974811083123	6.751700680272109	2.2591838777508144e-6	3.6824697207338275e-4	14807;18187;20907;20983;66673;74002;110637;219228;226180	ENSMUSG00000001985;ENSMUSG00000024261;ENSMUSG00000063434;ENSMUSG00000032017;ENSMUSG00000034336;ENSMUSG00000035566;ENSMUSG00000025969;ENSMUSG00000024347;ENSMUSG00000007207	Grik3;Syt4;Sorcs3;Grik4;Ina;Pcdh17;Nrp2;Psd2;Stx1a
GABA_DN_defined	CellularComponent	GO:0097060	synaptic membrane	http://amigo.geneontology.org/amigo/term/GO:0097060	357	8	1.2589420654911838	6.354541816726691	1.5745291558677543e-5	0.0012832412620322198	14417;14807;18187;20907;66673;110637;219228;383348	ENSMUSG00000001985;ENSMUSG00000026787;ENSMUSG00000051401;ENSMUSG00000063434;ENSMUSG00000032017;ENSMUSG00000035566;ENSMUSG00000025969;ENSMUSG00000007207	Grik3;Gad2;Kctd16;Sorcs3;Grik4;Pcdh17;Nrp2;Stx1a
GABA_DN_defined	CellularComponent	GO:0030133	transport vesicle	http://amigo.geneontology.org/amigo/term/GO:0030133	253	6	0.892191435768262	6.725014116318464	1.7544037196459694e-4	0.009532260210076434	14417;20907;20983;22348;22360;80718	ENSMUSG00000024261;ENSMUSG00000026787;ENSMUSG00000048978;ENSMUSG00000037771;ENSMUSG00000007207;ENSMUSG00000024511	Syt4;Gad2;Nrsn1;Slc32a1;Stx1a;Rab27b
GABA_DN_defined	CellularComponent	GO:0044306	neuron projection terminus	http://amigo.geneontology.org/amigo/term/GO:0044306	137	4	0.4831234256926952	8.279457768508864	0.0011834762443048152	0.04822665695542122	14807;20983;22348;110637	ENSMUSG00000001985;ENSMUSG00000024261;ENSMUSG00000032017;ENSMUSG00000037771	Grik3;Syt4;Grik4;Slc32a1
GC_defined	BiologicalProcess	GO:0042391	regulation of membrane potential	http://amigo.geneontology.org/amigo/term/GO:0042391	292	29	5.473867163252638	5.297899845777011	7.915890165577366e-14	6.308964461965161e-11	11539;11928;11932;12064;12404;14394;14399;14401;14403;14810;14811;14813;14816;16485;16490;16502;16510;16525;19699;20266;53321;56508;58234;64009;72821;72961;227632;235086;239556	ENSMUSG00000020428;ENSMUSG00000059003;ENSMUSG00000029054;ENSMUSG00000020734;ENSMUSG00000007653;ENSMUSG00000070570;ENSMUSG00000019828;ENSMUSG00000033161;ENSMUSG00000096054;ENSMUSG00000058975;ENSMUSG00000033998;ENSMUSG00000019194;ENSMUSG00000049044;ENSMUSG00000058248;ENSMUSG00000042453;ENSMUSG00000026959;ENSMUSG00000010803;ENSMUSG00000047976;ENSMUSG00000031654;ENSMUSG00000058740;ENSMUSG00000022623;…	Gabra6;Grin2a;Gabrd;Grin2c;Gabrb2;Slc17a7;Grm1;Atp1a1;Syne1;Kcnc1;Kcnk1;Scn1b;Rapgef4;Kcnh1;Reln;Grin1;Gabra1;Kcna1;Cbln1;Kcnt1;Shank3;Igsf9b;Atp1b2;Scn2b;Cacna1i;Cntnap1;Adora1;Kcna2;Bdnf
GC_defined	BiologicalProcess	GO:0099177	regulation of trans-synaptic signaling	http://amigo.geneontology.org/amigo/term/GO:0099177	337	26	6.317442582247052	4.115589443276279	5.400778713138266e-10	2.1522103171855989e-7	11539;11941;12064;12308;12404;12889;14810;14811;14813;14816;16510;18164;19417;19699;20980;23945;56508;56839;58234;60510;64009;208898;232370;235086;245666;268934	ENSMUSG00000063239;ENSMUSG00000059003;ENSMUSG00000020734;ENSMUSG00000062151;ENSMUSG00000019828;ENSMUSG00000096054;ENSMUSG00000049044;ENSMUSG00000030302;ENSMUSG00000032356;ENSMUSG00000058248;ENSMUSG00000067242;ENSMUSG00000042453;ENSMUSG00000026959;ENSMUSG00000062542;ENSMUSG00000033174;ENSMUSG00000031654;ENSMUSG00000026452;ENSMUSG00000025582;ENSMUSG00000022623;ENSMUSG00000034275;ENSMUSG00000033615;…	Grm4;Grin2a;Grin2c;Unc13c;Grm1;Syne1;Rapgef4;Atp2b2;Rasgrf1;Kcnh1;Lgi1;Reln;Grin1;Syt9;Mgll;Cbln1;Syt2;Nptx1;Shank3;Igsf9b;Cplx1;Calb2;Clstn3;Iqsec2;Adora1;Bdnf
GC_defined	BiologicalProcess	GO:0015672	monovalent inorganic cation transport	http://amigo.geneontology.org/amigo/term/GO:0015672	301	22	5.6425822470515214	3.8989241160810537	3.597213926731513e-8	7.2483342303808485e-6	11539;11733;11928;11932;16485;16490;16502;16510;16524;16525;16527;18626;20266;20927;57138;72821;72961;80297;80334;210741;223604;227632	ENSMUSG00000070570;ENSMUSG00000033161;ENSMUSG00000058975;ENSMUSG00000033998;ENSMUSG00000019194;ENSMUSG00000058248;ENSMUSG00000050138;ENSMUSG00000036760;ENSMUSG00000031543;ENSMUSG00000029088;ENSMUSG00000047976;ENSMUSG00000058740;ENSMUSG00000011751;ENSMUSG00000049265;ENSMUSG00000040136;ENSMUSG00000041329;ENSMUSG00000017740;ENSMUSG00000070304;ENSMUSG00000038026;ENSMUSG00000020893;ENSMUSG00000042429;…	Slc17a7;Atp1a1;Kcnc1;Kcnk1;Scn1b;Kcnh1;Kcnk12;Kcnk9;Ank1;Kcnip4;Kcna1;Kcnt1;Sptbn4;Kcnk3;Abcc8;Atp1b2;Slc12a5;Scn2b;Kcnj9;Per1;Adora1;Kcna2
GC_defined	BiologicalProcess	GO:0035418	protein localization to synapse	http://amigo.geneontology.org/amigo/term/GO:0035418	67	11	1.2559900682805711	8.758031036868637	3.637808898560024e-8	7.2483342303808485e-6	11496;12889;14810;14811;14813;18164;19699;56508;56839;232370;245666	ENSMUSG00000059003;ENSMUSG00000020734;ENSMUSG00000049044;ENSMUSG00000067242;ENSMUSG00000042453;ENSMUSG00000026959;ENSMUSG00000040537;ENSMUSG00000025582;ENSMUSG00000033615;ENSMUSG00000008153;ENSMUSG00000041115	Grin2a;Grin2c;Rapgef4;Lgi1;Reln;Grin1;Adam22;Nptx1;Cplx1;Clstn3;Iqsec2
GC_defined	BiologicalProcess	GO:0035249	synaptic transmission, glutamatergic	http://amigo.geneontology.org/amigo/term/GO:0035249	71	11	1.3309745499689634	8.264620837608431	6.797070972730523e-8	1.0834531130532455e-5	11539;14810;14816;19699;58234;72961;74018;208898;232370;245666;268934	ENSMUSG00000063239;ENSMUSG00000062151;ENSMUSG00000070570;ENSMUSG00000019828;ENSMUSG00000026024;ENSMUSG00000042453;ENSMUSG00000026959;ENSMUSG00000022623;ENSMUSG00000008153;ENSMUSG00000041115;ENSMUSG00000042429	Grm4;Unc13c;Slc17a7;Grm1;Als2;Reln;Grin1;Shank3;Clstn3;Iqsec2;Adora1
GC_defined	BiologicalProcess	GO:0031644	regulation of neurological system process	http://amigo.geneontology.org/amigo/term/GO:0031644	104	12	1.9495965238982	6.155119714722363	4.769651182900958e-7	6.335686654620107e-5	11539;12404;14810;14811;14816;18164;19699;23945;56508;58234;64009;235086	ENSMUSG00000059003;ENSMUSG00000019828;ENSMUSG00000096054;ENSMUSG00000049044;ENSMUSG00000042453;ENSMUSG00000026959;ENSMUSG00000033174;ENSMUSG00000031654;ENSMUSG00000025582;ENSMUSG00000022623;ENSMUSG00000034275;ENSMUSG00000042429	Grin2a;Grm1;Syne1;Rapgef4;Reln;Grin1;Mgll;Cbln1;Nptx1;Shank3;Igsf9b;Adora1
GC_defined	BiologicalProcess	GO:0010959	regulation of metal ion transport	http://amigo.geneontology.org/amigo/term/GO:0010959	237	15	4.442830540037244	3.3762260038561487	3.522452832593892e-5	0.003960262511299798	11539;11928;11932;11941;14810;16170;16485;16502;18626;20266;20927;72821;72828;80297;80334	ENSMUSG00000001741;ENSMUSG00000033161;ENSMUSG00000058975;ENSMUSG00000019194;ENSMUSG00000030302;ENSMUSG00000032020;ENSMUSG00000026959;ENSMUSG00000029088;ENSMUSG00000047976;ENSMUSG00000011751;ENSMUSG00000040136;ENSMUSG00000041329;ENSMUSG00000070304;ENSMUSG00000020893;ENSMUSG00000042429	Il16;Atp1a1;Kcnc1;Scn1b;Atp2b2;Ubash3b;Grin1;Kcnip4;Kcna1;Sptbn4;Abcc8;Atp1b2;Scn2b;Per1;Adora1
GC_defined	BiologicalProcess	GO:0034765	regulation of ion transmembrane transport	http://amigo.geneontology.org/amigo/term/GO:0034765	269	16	5.042706393544383	3.1728993820625813	4.08663574993362e-5	0.003960262511299798	11932;16485;16490;16502;16510;16524;19417;19699;20266;20927;58234;65962;72821;72828;80334;239556	ENSMUSG00000058975;ENSMUSG00000019194;ENSMUSG00000032356;ENSMUSG00000032020;ENSMUSG00000058248;ENSMUSG00000042453;ENSMUSG00000029088;ENSMUSG00000047976;ENSMUSG00000022623;ENSMUSG00000002504;ENSMUSG00000040136;ENSMUSG00000041329;ENSMUSG00000070304;ENSMUSG00000038026;ENSMUSG00000022416;ENSMUSG00000040724	Kcnc1;Scn1b;Rasgrf1;Ubash3b;Kcnh1;Reln;Kcnip4;Kcna1;Shank3;Slc9a3r2;Abcc8;Atp1b2;Scn2b;Kcnj9;Cacna1i;Kcna2
GC_defined	BiologicalProcess	GO:0007215	glutamate receptor signaling pathway	http://amigo.geneontology.org/amigo/term/GO:0007215	70	8	1.3122284295468654	6.096499526963103	4.4720655711039115e-5	0.003960262511299798	14810;14811;14813;14816;19417;19699;58234;268934	ENSMUSG00000063239;ENSMUSG00000059003;ENSMUSG00000020734;ENSMUSG00000019828;ENSMUSG00000032356;ENSMUSG00000042453;ENSMUSG00000026959;ENSMUSG00000022623	Grm4;Grin2a;Grin2c;Grm1;Rasgrf1;Reln;Grin1;Shank3
GC_defined	BiologicalProcess	GO:0051932	synaptic transmission, GABAergic	http://amigo.geneontology.org/amigo/term/GO:0051932	37	6	0.6936064556176288	8.650438517988187	5.652013060319927e-5	0.004504654409074982	11539;12064;14394;14399;14401;232370	ENSMUSG00000020428;ENSMUSG00000007653;ENSMUSG00000010803;ENSMUSG00000008153;ENSMUSG00000042429;ENSMUSG00000048482	Gabra6;Gabrb2;Gabra1;Clstn3;Adora1;Bdnf
GC_defined	BiologicalProcess	GO:0035637	multicellular organismal signaling	http://amigo.geneontology.org/amigo/term/GO:0035637	85	8	1.5934202358783365	5.020646669263732	1.798733690776544e-4	0.012408175742133843	16485;16490;20266;53321;56508;72821;80297;239556	ENSMUSG00000019194;ENSMUSG00000049044;ENSMUSG00000047976;ENSMUSG00000011751;ENSMUSG00000070304;ENSMUSG00000022416;ENSMUSG00000017167;ENSMUSG00000040724	Scn1b;Rapgef4;Kcna1;Sptbn4;Scn2b;Cacna1i;Cntnap1;Kcna2
GC_defined	BiologicalProcess	GO:0019233	sensory perception of pain	http://amigo.geneontology.org/amigo/term/GO:0019233	87	8	1.6309124767225327	4.905229504453071	2.1161998162844142e-4	0.012408175742133843	11539;14810;14811;14816;16485;16490;17391;23945	ENSMUSG00000059003;ENSMUSG00000019828;ENSMUSG00000026959;ENSMUSG00000027612;ENSMUSG00000047976;ENSMUSG00000033174;ENSMUSG00000042429;ENSMUSG00000040724	Grin2a;Grm1;Grin1;Mmp24;Kcna1;Mgll;Adora1;Kcna2
GC_defined	BiologicalProcess	GO:0050905	neuromuscular process	http://amigo.geneontology.org/amigo/term/GO:0050905	88	8	1.6496585971446307	4.849488260084287	2.2913833302107278e-4	0.012408175742133843	11941;14810;14811;14813;16485;16510;53321;58234	ENSMUSG00000059003;ENSMUSG00000020734;ENSMUSG00000030302;ENSMUSG00000058248;ENSMUSG00000026959;ENSMUSG00000047976;ENSMUSG00000022623;ENSMUSG00000017167	Grin2a;Grin2c;Atp2b2;Kcnh1;Grin1;Kcna1;Shank3;Cntnap1
GC_defined	BiologicalProcess	GO:0007626	locomotory behavior	http://amigo.geneontology.org/amigo/term/GO:0007626	163	11	3.0556176288019867	3.599926867915329	2.3210060441170022e-4	0.012408175742133843	11496;11941;14810;14811;14816;19699;21916;53376;58234;74018;80297	ENSMUSG00000059003;ENSMUSG00000019828;ENSMUSG00000026024;ENSMUSG00000030302;ENSMUSG00000028328;ENSMUSG00000042453;ENSMUSG00000026959;ENSMUSG00000040537;ENSMUSG00000022623;ENSMUSG00000011751;ENSMUSG00000032010	Grin2a;Grm1;Als2;Atp2b2;Tmod1;Reln;Grin1;Adam22;Shank3;Sptbn4;Usp2
GC_defined	BiologicalProcess	GO:0030431	sleep	http://amigo.geneontology.org/amigo/term/GO:0030431	17	4	0.3186840471756673	12.55161667315933	2.3352902902384898e-4	0.012408175742133843	11539;14811;16490;239556	ENSMUSG00000059003;ENSMUSG00000022416;ENSMUSG00000042429;ENSMUSG00000040724	Grin2a;Cacna1i;Adora1;Kcna2
GC_defined	BiologicalProcess	GO:0043270	positive regulation of ion transport	http://amigo.geneontology.org/amigo/term/GO:0043270	172	11	3.2243327126008694	3.4115586015709223	3.696725244912713e-4	0.018414312626221452	11539;11932;11941;14810;16485;16502;19699;20266;20927;58234;65962	ENSMUSG00000058975;ENSMUSG00000019194;ENSMUSG00000030302;ENSMUSG00000042453;ENSMUSG00000026959;ENSMUSG00000047976;ENSMUSG00000022623;ENSMUSG00000002504;ENSMUSG00000040136;ENSMUSG00000041329;ENSMUSG00000042429	Kcnc1;Scn1b;Atp2b2;Reln;Grin1;Kcna1;Shank3;Slc9a3r2;Abcc8;Atp1b2;Adora1
GC_defined	BiologicalProcess	GO:0099072	regulation of postsynaptic membrane neurotransmitter receptor levels	http://amigo.geneontology.org/amigo/term/GO:0099072	73	7	1.3684667908131596	5.1152136441984934	4.0955733081793344e-4	0.019201011333052527	11496;12889;18164;56508;56839;64009;245666	ENSMUSG00000096054;ENSMUSG00000049044;ENSMUSG00000067242;ENSMUSG00000040537;ENSMUSG00000025582;ENSMUSG00000033615;ENSMUSG00000041115	Syne1;Rapgef4;Lgi1;Adam22;Nptx1;Cplx1;Iqsec2
GC_defined	BiologicalProcess	GO:0050808	synapse organization	http://amigo.geneontology.org/amigo/term/GO:0050808	330	16	6.1862197392923655	2.586393738711619	4.3801896166195675e-4	0.019394506246921087	11941;12064;12404;14810;18164;19699;29867;56508;58234;74018;208898;216028;232370;235086;242667;245446	ENSMUSG00000062151;ENSMUSG00000026024;ENSMUSG00000049044;ENSMUSG00000030302;ENSMUSG00000042846;ENSMUSG00000042453;ENSMUSG00000026959;ENSMUSG00000031654;ENSMUSG00000025582;ENSMUSG00000022623;ENSMUSG00000029544;ENSMUSG00000034275;ENSMUSG00000008153;ENSMUSG00000042388;ENSMUSG00000046699;ENSMUSG00000048482	Unc13c;Als2;Rapgef4;Atp2b2;Lrrtm3;Reln;Grin1;Cbln1;Nptx1;Shank3;Cabp1;Igsf9b;Clstn3;Dlgap3;Slitrk4;Bdnf
GC_defined	BiologicalProcess	GO:0006887	exocytosis	http://amigo.geneontology.org/amigo/term/GO:0006887	239	13	4.4803227808814405	2.9015766577073343	5.277106997633174e-4	0.022136075142703368	12889;16510;18952;20980;26950;56508;60510;69938;208898;213469;239556;268934;320405	ENSMUSG00000063239;ENSMUSG00000017978;ENSMUSG00000062151;ENSMUSG00000054459;ENSMUSG00000049044;ENSMUSG00000058248;ENSMUSG00000062542;ENSMUSG00000026452;ENSMUSG00000020486;ENSMUSG00000033615;ENSMUSG00000019124;ENSMUSG00000022416;ENSMUSG00000033595	Grm4;Cadps2;Unc13c;Vsnl1;Rapgef4;Kcnh1;Syt9;Syt2;Sept4;Cplx1;Scrn1;Cacna1i;Lgi3
GC_defined	BiologicalProcess	GO:0007214	gamma-aminobutyric acid signaling pathway	http://amigo.geneontology.org/amigo/term/GO:0007214	23	4	0.4311607697082558	9.277281888856896	7.960268267590553e-4	0.03052283560520804	12064;14394;14399;14401	ENSMUSG00000020428;ENSMUSG00000007653;ENSMUSG00000010803;ENSMUSG00000048482	Gabra6;Gabrb2;Gabra1;Bdnf
GC_defined	BiologicalProcess	GO:0051668	localization within membrane	http://amigo.geneontology.org/amigo/term/GO:0051668	132	9	2.4744878957169463	3.6371161950632147	8.042403358963224e-4	0.03052283560520804	11496;12889;18164;19699;56508;56839;58234;64009;245666	ENSMUSG00000096054;ENSMUSG00000049044;ENSMUSG00000067242;ENSMUSG00000042453;ENSMUSG00000040537;ENSMUSG00000025582;ENSMUSG00000022623;ENSMUSG00000033615;ENSMUSG00000041115	Syne1;Rapgef4;Lgi1;Reln;Adam22;Nptx1;Shank3;Cplx1;Iqsec2
GC_defined	BiologicalProcess	GO:0050890	cognition	http://amigo.geneontology.org/amigo/term/GO:0050890	196	11	3.674239602731223	2.993816731990809	0.0011033357993186499	0.03997084691168018	11539;12064;14810;14811;19699;20927;57138;58234;72961;211612;268934	ENSMUSG00000063239;ENSMUSG00000059003;ENSMUSG00000070570;ENSMUSG00000042453;ENSMUSG00000026959;ENSMUSG00000022623;ENSMUSG00000041552;ENSMUSG00000040136;ENSMUSG00000017740;ENSMUSG00000042429;ENSMUSG00000048482	Grm4;Grin2a;Slc17a7;Reln;Grin1;Shank3;Ptchd1;Abcc8;Slc12a5;Adora1;Bdnf
GC_defined	BiologicalProcess	GO:0055074	calcium ion homeostasis	http://amigo.geneontology.org/amigo/term/GO:0055074	263	13	4.930229671011794	2.636793996927958	0.0012835784295028851	0.04447878297016519	11539;11941;12308;14810;14811;14813;14816;16510;16527;57339;72828;239556;320707	ENSMUSG00000059003;ENSMUSG00000020734;ENSMUSG00000019828;ENSMUSG00000030302;ENSMUSG00000032020;ENSMUSG00000058248;ENSMUSG00000026959;ENSMUSG00000031376;ENSMUSG00000049265;ENSMUSG00000042686;ENSMUSG00000003657;ENSMUSG00000022416;ENSMUSG00000042429	Grin2a;Grin2c;Grm1;Atp2b2;Ubash3b;Kcnh1;Grin1;Atp2b3;Kcnk3;Jph1;Calb2;Cacna1i;Adora1
GC_defined	BiologicalProcess	GO:0072503	cellular divalent inorganic cation homeostasis	http://amigo.geneontology.org/amigo/term/GO:0072503	267	13	5.005214152700186	2.5972914651387753	0.0014713480813629554	0.04886101753526148	11539;11941;12308;14810;14811;14813;14816;16510;16527;57339;72828;239556;320707	ENSMUSG00000059003;ENSMUSG00000020734;ENSMUSG00000019828;ENSMUSG00000030302;ENSMUSG00000032020;ENSMUSG00000058248;ENSMUSG00000026959;ENSMUSG00000031376;ENSMUSG00000049265;ENSMUSG00000042686;ENSMUSG00000003657;ENSMUSG00000022416;ENSMUSG00000042429	Grin2a;Grin2c;Grm1;Atp2b2;Ubash3b;Kcnh1;Grin1;Atp2b3;Kcnk3;Jph1;Calb2;Cacna1i;Adora1
GC_defined	BiologicalProcess	GO:0099504	synaptic vesicle cycle	http://amigo.geneontology.org/amigo/term/GO:0099504	174	10	3.2618249534450654	3.0657684402831693	0.0015515308398221794	0.04946280317353108	12889;16510;20404;20980;56508;60510;72961;208898;268934;320405	ENSMUSG00000063239;ENSMUSG00000017978;ENSMUSG00000062151;ENSMUSG00000070570;ENSMUSG00000049044;ENSMUSG00000058248;ENSMUSG00000028488;ENSMUSG00000062542;ENSMUSG00000026452;ENSMUSG00000033615	Grm4;Cadps2;Unc13c;Slc17a7;Rapgef4;Kcnh1;Sh3gl2;Syt9;Syt2;Cplx1
GC_defined	CellularComponent	GO:0097060	synaptic membrane	http://amigo.geneontology.org/amigo/term/GO:0097060	357	32	7.074055415617129	4.523572140720695	1.312283615106935e-13	2.139022292624304e-11	11496;11539;11733;11941;12308;12404;14394;14399;14401;14403;14810;14811;14813;14816;16485;16490;16502;16510;16524;53321;58234;64009;208898;216028;232370;235086;242667;243043;245666;268934;320405;320707	ENSMUSG00000020428;ENSMUSG00000063239;ENSMUSG00000059003;ENSMUSG00000029054;ENSMUSG00000020734;ENSMUSG00000017978;ENSMUSG00000062151;ENSMUSG00000007653;ENSMUSG00000019828;ENSMUSG00000096054;ENSMUSG00000058975;ENSMUSG00000030302;ENSMUSG00000042846;ENSMUSG00000058248;ENSMUSG00000037653;ENSMUSG00000026959;ENSMUSG00000031543;ENSMUSG00000010803;ENSMUSG00000047976;ENSMUSG00000031654;ENSMUSG00000040537;…	Gabra6;Grm4;Grin2a;Gabrd;Grin2c;Cadps2;Unc13c;Gabrb2;Grm1;Syne1;Kcnc1;Atp2b2;Lrrtm3;Kcnh1;Kctd8;Grin1;Ank1;Gabra1;Kcna1;Cbln1;Adam22;Atp2b3;Shank3;Igsf9b;Calb2;Kcnj9;Clstn3;Iqsec2;Dlgap3;Cntnap1;Adora1;Kcna2
GC_defined	CellularComponent	GO:1990351	transporter complex	http://amigo.geneontology.org/amigo/term/GO:1990351	195	23	3.863979848866499	5.9524119947848755	2.26929586233382e-12	1.8494761278020633e-10	11928;11932;14394;14399;14401;14403;14810;14811;14813;16485;16490;16502;16510;16525;20266;20927;53321;58234;72821;80334;229759;239556;242667	ENSMUSG00000020428;ENSMUSG00000059003;ENSMUSG00000029054;ENSMUSG00000020734;ENSMUSG00000027965;ENSMUSG00000007653;ENSMUSG00000033161;ENSMUSG00000058975;ENSMUSG00000033998;ENSMUSG00000019194;ENSMUSG00000058248;ENSMUSG00000026959;ENSMUSG00000010803;ENSMUSG00000029088;ENSMUSG00000047976;ENSMUSG00000022623;ENSMUSG00000040136;ENSMUSG00000041329;ENSMUSG00000070304;ENSMUSG00000042388;ENSMUSG00000022416;…	Gabra6;Grin2a;Gabrd;Grin2c;Olfm3;Gabrb2;Atp1a1;Kcnc1;Kcnk1;Scn1b;Kcnh1;Grin1;Gabra1;Kcnip4;Kcna1;Shank3;Abcc8;Atp1b2;Scn2b;Dlgap3;Cacna1i;Cntnap1;Kcna2
GC_defined	CellularComponent	GO:0060076	excitatory synapse	http://amigo.geneontology.org/amigo/term/GO:0060076	60	14	1.1889168765743074	11.775423728813557	5.316858064929875e-12	2.8888262152785654e-10	11941;12308;12404;14810;14811;16510;16524;56508;58234;72961;208898;268934;320405;320707	ENSMUSG00000063239;ENSMUSG00000059003;ENSMUSG00000017978;ENSMUSG00000062151;ENSMUSG00000070570;ENSMUSG00000049044;ENSMUSG00000030302;ENSMUSG00000058248;ENSMUSG00000026959;ENSMUSG00000031654;ENSMUSG00000031376;ENSMUSG00000022623;ENSMUSG00000003657;ENSMUSG00000038026	Grm4;Grin2a;Cadps2;Unc13c;Slc17a7;Rapgef4;Atp2b2;Kcnh1;Grin1;Cbln1;Atp2b3;Shank3;Calb2;Kcnj9
GC_defined	CellularComponent	GO:0098978	glutamatergic synapse	http://amigo.geneontology.org/amigo/term/GO:0098978	378	29	7.490176322418137	3.871737960721011	1.1444467595822516e-10	4.663620545297675e-9	11496;11941;12404;12889;14403;14810;14811;14813;14816;16485;18164;20404;29867;56508;56839;58234;65079;105853;216028;229706;232370;239318;242667;245446;245666;268934;319713;320405;320707	ENSMUSG00000063239;ENSMUSG00000059003;ENSMUSG00000029054;ENSMUSG00000020734;ENSMUSG00000017978;ENSMUSG00000019828;ENSMUSG00000049044;ENSMUSG00000030302;ENSMUSG00000042846;ENSMUSG00000028488;ENSMUSG00000067242;ENSMUSG00000026959;ENSMUSG00000047976;ENSMUSG00000049148;ENSMUSG00000031654;ENSMUSG00000040537;ENSMUSG00000032735;ENSMUSG00000025582;ENSMUSG00000031376;ENSMUSG00000022623;ENSMUSG00000029544;…	Grm4;Grin2a;Gabrd;Grin2c;Cadps2;Grm1;Rapgef4;Atp2b2;Lrrtm3;Sh3gl2;Lgi1;Grin1;Kcna1;Plcxd3;Cbln1;Adam22;Ablim3;Nptx1;Atp2b3;Shank3;Cabp1;Cplx1;Mal2;Slc6a17;Clstn3;Iqsec2;Dlgap3;Rtn4r;Slitrk4
GC_defined	CellularComponent	GO:0030133	transport vesicle	http://amigo.geneontology.org/amigo/term/GO:0030133	253	20	5.013266162888329	3.9894151537482414	8.457830569241764e-8	2.7572527655728153e-6	12064;14810;14811;18164;18952;19894;20404;20927;20980;60510;64176;72160;72961;78771;105853;208898;213469;215821;223604;229706	ENSMUSG00000059003;ENSMUSG00000021596;ENSMUSG00000053025;ENSMUSG00000062151;ENSMUSG00000070570;ENSMUSG00000028488;ENSMUSG00000026347;ENSMUSG00000026959;ENSMUSG00000036760;ENSMUSG00000019852;ENSMUSG00000062542;ENSMUSG00000026452;ENSMUSG00000025582;ENSMUSG00000020486;ENSMUSG00000029608;ENSMUSG00000040136;ENSMUSG00000024479;ENSMUSG00000027894;ENSMUSG00000033595;ENSMUSG00000048482	Grin2a;Mctp1;Sv2b;Unc13c;Slc17a7;Sh3gl2;Tmem163;Grin1;Kcnk9;Arfgef3;Syt9;Syt2;Nptx1;Sept4;Rph3a;Abcc8;Mal2;Slc6a17;Lgi3;Bdnf
GC_defined	CellularComponent	GO:0098984	neuron to neuron synapse	http://amigo.geneontology.org/amigo/term/GO:0098984	323	22	6.400335852225021	3.437319620087107	2.504935584513035e-7	6.805075004593745e-6	11496;11539;11928;11941;14399;14810;14811;14813;14816;16510;20404;56508;58234;60510;74018;105853;216028;226251;232370;235086;242667;245666	ENSMUSG00000020428;ENSMUSG00000059003;ENSMUSG00000020734;ENSMUSG00000025085;ENSMUSG00000019828;ENSMUSG00000033161;ENSMUSG00000026024;ENSMUSG00000049044;ENSMUSG00000030302;ENSMUSG00000042846;ENSMUSG00000058248;ENSMUSG00000028488;ENSMUSG00000026959;ENSMUSG00000062542;ENSMUSG00000040537;ENSMUSG00000022623;ENSMUSG00000034275;ENSMUSG00000024479;ENSMUSG00000008153;ENSMUSG00000041115;ENSMUSG00000042388;…	Gabra6;Grin2a;Grin2c;Ablim1;Grm1;Atp1a1;Als2;Rapgef4;Atp2b2;Lrrtm3;Kcnh1;Sh3gl2;Grin1;Syt9;Adam22;Shank3;Igsf9b;Mal2;Clstn3;Iqsec2;Dlgap3;Adora1
GC_defined	CellularComponent	GO:0033267	axon part	http://amigo.geneontology.org/amigo/term/GO:0033267	333	22	6.598488664987406	3.3340968086730793	4.2605852823562884e-7	9.921077157486785e-6	11539;11733;12064;12889;13426;14810;14811;16485;16490;16502;16510;19417;20266;23945;53321;56508;65079;74018;80297;170835;208898;268934	ENSMUSG00000063239;ENSMUSG00000059003;ENSMUSG00000062151;ENSMUSG00000026024;ENSMUSG00000058975;ENSMUSG00000019194;ENSMUSG00000049044;ENSMUSG00000032356;ENSMUSG00000058248;ENSMUSG00000026959;ENSMUSG00000029757;ENSMUSG00000031543;ENSMUSG00000047976;ENSMUSG00000033174;ENSMUSG00000011751;ENSMUSG00000033615;ENSMUSG00000017167;ENSMUSG00000043811;ENSMUSG00000042429;ENSMUSG00000034570;ENSMUSG00000040724;…	Grm4;Grin2a;Unc13c;Als2;Kcnc1;Scn1b;Rapgef4;Rasgrf1;Kcnh1;Grin1;Dync1i1;Ank1;Kcna1;Mgll;Sptbn4;Cplx1;Cntnap1;Rtn4r;Adora1;Inpp5j;Kcna2;Bdnf
GC_defined	CellularComponent	GO:0099572	postsynaptic specialization	http://amigo.geneontology.org/amigo/term/GO:0099572	323	21	6.400335852225021	3.2810778191740564	1.0592274255483147e-6	2.1581758795546913e-5	11496;11539;11928;11941;14394;14399;14401;14810;14811;14813;14816;16510;56508;58234;74018;216028;226251;232370;235086;242667;245666	ENSMUSG00000020428;ENSMUSG00000059003;ENSMUSG00000020734;ENSMUSG00000025085;ENSMUSG00000007653;ENSMUSG00000019828;ENSMUSG00000033161;ENSMUSG00000026024;ENSMUSG00000049044;ENSMUSG00000030302;ENSMUSG00000042846;ENSMUSG00000058248;ENSMUSG00000026959;ENSMUSG00000010803;ENSMUSG00000040537;ENSMUSG00000022623;ENSMUSG00000034275;ENSMUSG00000008153;ENSMUSG00000041115;ENSMUSG00000042388;ENSMUSG00000042429	Gabra6;Grin2a;Grin2c;Ablim1;Gabrb2;Grm1;Atp1a1;Als2;Rapgef4;Atp2b2;Lrrtm3;Kcnh1;Grin1;Gabra1;Adam22;Shank3;Igsf9b;Clstn3;Iqsec2;Dlgap3;Adora1
GC_defined	CellularComponent	GO:0098982	GABA-ergic synapse	http://amigo.geneontology.org/amigo/term/GO:0098982	81	9	1.6050377833753149	5.607344632768362	2.7330086061150283e-5	4.949782253297218e-4	11941;14394;14399;14401;14403;229706;232370;235086;320707	ENSMUSG00000020428;ENSMUSG00000029054;ENSMUSG00000007653;ENSMUSG00000030302;ENSMUSG00000010803;ENSMUSG00000031376;ENSMUSG00000034275;ENSMUSG00000027894;ENSMUSG00000008153	Gabra6;Gabrd;Gabrb2;Atp2b2;Gabra1;Atp2b3;Igsf9b;Slc6a17;Clstn3
GC_defined	CellularComponent	GO:0048786	presynaptic active zone	http://amigo.geneontology.org/amigo/term/GO:0048786	70	8	1.3870696893366918	5.767554479418886	6.343508892658889e-5	0.001033991949503399	11539;11941;53321;68507;72961;208898;245666;268934	ENSMUSG00000063239;ENSMUSG00000062151;ENSMUSG00000070570;ENSMUSG00000026458;ENSMUSG00000030302;ENSMUSG00000041115;ENSMUSG00000017167;ENSMUSG00000042429	Grm4;Unc13c;Slc17a7;Ppfia4;Atp2b2;Iqsec2;Cntnap1;Adora1
GC_defined	CellularComponent	GO:0044306	neuron projection terminus	http://amigo.geneontology.org/amigo/term/GO:0044306	137	11	2.7146935348446686	4.052022763825312	7.486044871674036e-5	0.0011092957400753345	11539;12064;12889;14810;14811;16485;16490;16502;56508;208898;268934	ENSMUSG00000063239;ENSMUSG00000059003;ENSMUSG00000062151;ENSMUSG00000058975;ENSMUSG00000049044;ENSMUSG00000026959;ENSMUSG00000047976;ENSMUSG00000033615;ENSMUSG00000042429;ENSMUSG00000040724;ENSMUSG00000048482	Grm4;Grin2a;Unc13c;Kcnc1;Rapgef4;Grin1;Kcna1;Cplx1;Adora1;Kcna2;Bdnf
GC_defined	CellularComponent	GO:0043204	perikaryon	http://amigo.geneontology.org/amigo/term/GO:0043204	113	9	2.2391267842149456	4.01942402879856	3.67981658756511e-4	0.0049984175314426085	12064;16485;16490;16510;16525;19699;52897;57138;65079	ENSMUSG00000025576;ENSMUSG00000033998;ENSMUSG00000058248;ENSMUSG00000042453;ENSMUSG00000047976;ENSMUSG00000017740;ENSMUSG00000043811;ENSMUSG00000040724;ENSMUSG00000048482	Rbfox3;Kcnk1;Kcnh1;Reln;Kcna1;Slc12a5;Rtn4r;Kcna2;Bdnf
GC_defined	CellularComponent	GO:0044298	cell body membrane	http://amigo.geneontology.org/amigo/term/GO:0044298	23	4	0.4557514693534845	8.77671333824613	9.693759251232503e-4	0.012154482753468447	11941;14399;16490;16502	ENSMUSG00000020428;ENSMUSG00000058975;ENSMUSG00000030302;ENSMUSG00000040724	Gabra6;Kcnc1;Atp2b2;Kcna2
GC_defined	CellularComponent	GO:0031252	cell leading edge	http://amigo.geneontology.org/amigo/term/GO:0031252	303	14	6.0040302267002525	2.3317670750125856	0.0024928327642395054	0.02902369575507424	11539;11733;14394;14399;14810;16490;16502;16510;57138;74018;170835;226251;234695;319713	ENSMUSG00000020428;ENSMUSG00000025085;ENSMUSG00000026024;ENSMUSG00000058975;ENSMUSG00000058248;ENSMUSG00000026959;ENSMUSG00000031543;ENSMUSG00000010803;ENSMUSG00000032735;ENSMUSG00000017740;ENSMUSG00000042429;ENSMUSG00000034570;ENSMUSG00000040724;ENSMUSG00000050357	Gabra6;Ablim1;Als2;Kcnc1;Kcnh1;Grin1;Ank1;Gabra1;Ablim3;Slc12a5;Adora1;Inpp5j;Kcna2;Carmil2
GC_defined	CellularComponent	GO:0043235	receptor complex	http://amigo.geneontology.org/amigo/term/GO:0043235	240	12	4.75566750629723	2.5233050847457625	0.0026808689599598923	0.029132109364897497	14394;14399;14401;14403;14810;14811;14813;14816;58234;229759;242667;243043	ENSMUSG00000020428;ENSMUSG00000059003;ENSMUSG00000029054;ENSMUSG00000020734;ENSMUSG00000027965;ENSMUSG00000007653;ENSMUSG00000019828;ENSMUSG00000037653;ENSMUSG00000026959;ENSMUSG00000010803;ENSMUSG00000022623;ENSMUSG00000042388	Gabra6;Grin2a;Gabrd;Grin2c;Olfm3;Gabrb2;Grm1;Kctd8;Grin1;Gabra1;Shank3;Dlgap3
GC_defined	CellularComponent	GO:0012506	vesicle membrane	http://amigo.geneontology.org/amigo/term/GO:0012506	342	15	6.776826196473552	2.2134255129348794	0.0028942794296394903	0.029485471689452307	14394;19894;20404;20927;20980;60510;64176;72160;72961;78771;105853;208898;215821;229706;320405	ENSMUSG00000021596;ENSMUSG00000053025;ENSMUSG00000017978;ENSMUSG00000062151;ENSMUSG00000070570;ENSMUSG00000028488;ENSMUSG00000026347;ENSMUSG00000019852;ENSMUSG00000062542;ENSMUSG00000010803;ENSMUSG00000026452;ENSMUSG00000029608;ENSMUSG00000040136;ENSMUSG00000024479;ENSMUSG00000027894	Mctp1;Sv2b;Cadps2;Unc13c;Slc17a7;Sh3gl2;Tmem163;Arfgef3;Syt9;Gabra1;Syt2;Rph3a;Abcc8;Mal2;Slc6a17
GC_defined	CellularComponent	GO:0031253	cell projection membrane	http://amigo.geneontology.org/amigo/term/GO:0031253	213	11	4.220654911838791	2.60623060396276	0.0031458050438575302	0.030162718949928082	11539;11733;14394;14399;14810;16490;16502;16510;16525;57138;58234	ENSMUSG00000020428;ENSMUSG00000058975;ENSMUSG00000033998;ENSMUSG00000058248;ENSMUSG00000026959;ENSMUSG00000031543;ENSMUSG00000010803;ENSMUSG00000022623;ENSMUSG00000017740;ENSMUSG00000042429;ENSMUSG00000040724	Gabra6;Kcnc1;Kcnk1;Kcnh1;Grin1;Ank1;Gabra1;Shank3;Slc12a5;Adora1;Kcna2
GC_defined	CellularComponent	GO:0044309	neuron spine	http://amigo.geneontology.org/amigo/term/GO:0044309	156	9	3.091183879093199	2.9115058670143417	0.003610694776828849	0.03269684714572791	11539;14810;14811;14816;56508;58234;64009;74018;242667	ENSMUSG00000059003;ENSMUSG00000019828;ENSMUSG00000096054;ENSMUSG00000026024;ENSMUSG00000049044;ENSMUSG00000026959;ENSMUSG00000022623;ENSMUSG00000042388;ENSMUSG00000042429	Grin2a;Grm1;Syne1;Als2;Rapgef4;Grin1;Shank3;Dlgap3;Adora1
GC_defined	KEGG	mmu05033	Nicotine addiction	http://www.kegg.jp/kegg-bin/show_pathway?mmu05033+14394+14399+14401+14403+14810+14811+14813+72961	33	8	0.6277847309136421	12.743221690590111	1.118097485708347e-7	3.242482708554206e-5	14394;14399;14401;14403;14810;14811;14813;72961	ENSMUSG00000020428;ENSMUSG00000059003;ENSMUSG00000029054;ENSMUSG00000020734;ENSMUSG00000007653;ENSMUSG00000070570;ENSMUSG00000026959;ENSMUSG00000010803	Gabra6;Grin2a;Gabrd;Grin2c;Gabrb2;Slc17a7;Grin1;Gabra1
GC_defined	KEGG	mmu04925	Aldosterone synthesis and secretion	http://www.kegg.jp/kegg-bin/show_pathway?mmu04925+11928+11932+11941+12326+16527+223604+239556+320707	58	8	1.1033792240300375	7.250453720508167	1.053281740193146e-5	0.0011103179165224595	11928;11932;11941;12326;16527;223604;239556;320707	ENSMUSG00000038128;ENSMUSG00000033161;ENSMUSG00000030302;ENSMUSG00000036760;ENSMUSG00000031376;ENSMUSG00000049265;ENSMUSG00000041329;ENSMUSG00000022416	Camk4;Atp1a1;Atp2b2;Kcnk9;Atp2b3;Kcnk3;Atp1b2;Cacna1i
GC_defined	KEGG	mmu04080	Neuroactive ligand-receptor interaction	http://www.kegg.jp/kegg-bin/show_pathway?mmu04080+11539+14394+14399+14401+14403+14810+14811+14813+14815+14816+268934	119	11	2.2638297872340423	4.859022556390978	1.1486047412301303e-5	0.0011103179165224595	11539;14394;14399;14401;14403;14810;14811;14813;14815;14816;268934	ENSMUSG00000020428;ENSMUSG00000063239;ENSMUSG00000059003;ENSMUSG00000029054;ENSMUSG00000020734;ENSMUSG00000007653;ENSMUSG00000019828;ENSMUSG00000026959;ENSMUSG00000010803;ENSMUSG00000024431;ENSMUSG00000042429	Gabra6;Grm4;Grin2a;Gabrd;Grin2c;Gabrb2;Grm1;Grin1;Gabra1;Nr3c1;Adora1
GC_defined	KEGG	mmu04024	cAMP signaling pathway	http://www.kegg.jp/kegg-bin/show_pathway?mmu04024+11539+11928+11932+11941+12064+12326+14810+14811+14813+320707+56508	132	11	2.5111389236545683	4.380482456140351	3.092252581260446e-5	0.0022418831214138235	11539;11928;11932;11941;12064;12326;14810;14811;14813;320707;56508	ENSMUSG00000059003;ENSMUSG00000020734;ENSMUSG00000038128;ENSMUSG00000033161;ENSMUSG00000049044;ENSMUSG00000030302;ENSMUSG00000026959;ENSMUSG00000031376;ENSMUSG00000041329;ENSMUSG00000042429;ENSMUSG00000048482	Grin2a;Grin2c;Camk4;Atp1a1;Rapgef4;Atp2b2;Grin1;Atp2b3;Atp1b2;Adora1;Bdnf
GC_defined	KEGG	mmu04720	Long-term potentiation	http://www.kegg.jp/kegg-bin/show_pathway?mmu04720+12326+14810+14811+14813+14816+20111	44	6	0.837046307884856	7.168062200956938	1.544230447667605e-4	0.008956536596472109	12326;14810;14811;14813;14816;20111	ENSMUSG00000059003;ENSMUSG00000020734;ENSMUSG00000038128;ENSMUSG00000019828;ENSMUSG00000026959;ENSMUSG00000003644	Grin2a;Grin2c;Camk4;Grm1;Grin1;Rps6ka1
GC_defined	KEGG	mmu04724	Glutamatergic synapse	http://www.kegg.jp/kegg-bin/show_pathway?mmu04724+14810+14811+14813+14816+216456+268934+58234+72961	87	8	1.6550688360450563	4.833635813672111	2.061039892029548e-4	0.00996169281147615	14810;14811;14813;14816;216456;268934;58234;72961	ENSMUSG00000063239;ENSMUSG00000059003;ENSMUSG00000020734;ENSMUSG00000070570;ENSMUSG00000019828;ENSMUSG00000026959;ENSMUSG00000022623;ENSMUSG00000044005	Grm4;Grin2a;Grin2c;Slc17a7;Grm1;Grin1;Shank3;Gls2
GC_defined	KEGG	mmu04723	Retrograde endocannabinoid signaling	http://www.kegg.jp/kegg-bin/show_pathway?mmu04723+14394+14399+14401+14403+14816+16524+23945+72961	104	8	1.9784730913642052	4.043522267206478	7.006632361259424e-4	0.029027476925217614	14394;14399;14401;14403;14816;16524;23945;72961	ENSMUSG00000020428;ENSMUSG00000029054;ENSMUSG00000007653;ENSMUSG00000070570;ENSMUSG00000019828;ENSMUSG00000010803;ENSMUSG00000033174;ENSMUSG00000038026	Gabra6;Gabrd;Gabrb2;Slc17a7;Grm1;Gabra1;Mgll;Kcnj9
GC_defined	KEGG	mmu04964	Proximal tubule bicarbonate reclamation	http://www.kegg.jp/kegg-bin/show_pathway?mmu04964+11928+11932+216456	11	3	0.209261576971214	14.336124401913876	9.78386174406487e-4	0.033040842857073253	11928;11932;216456	ENSMUSG00000033161;ENSMUSG00000041329;ENSMUSG00000044005	Atp1a1;Atp1b2;Gls2
GC_defined	KEGG	mmu04727	GABAergic synapse	http://www.kegg.jp/kegg-bin/show_pathway?mmu04727+14394+14399+14401+14403+216456+57138	62	6	1.1794743429286607	5.087011884550085	0.0010254054679781355	0.033040842857073253	14394;14399;14401;14403;216456;57138	ENSMUSG00000020428;ENSMUSG00000029054;ENSMUSG00000007653;ENSMUSG00000010803;ENSMUSG00000017740;ENSMUSG00000044005	Gabra6;Gabrd;Gabrb2;Gabra1;Slc12a5;Gls2
GC_defined	KEGG	mmu04020	Calcium signaling pathway	http://www.kegg.jp/kegg-bin/show_pathway?mmu04020+11941+12326+14810+14811+14813+14816+239556+320707	115	8	2.1877346683354193	3.65675057208238	0.0013601457152481178	0.037622756768494116	11941;12326;14810;14811;14813;14816;239556;320707	ENSMUSG00000059003;ENSMUSG00000020734;ENSMUSG00000038128;ENSMUSG00000019828;ENSMUSG00000030302;ENSMUSG00000026959;ENSMUSG00000031376;ENSMUSG00000022416	Grin2a;Grin2c;Camk4;Grm1;Atp2b2;Grin1;Atp2b3;Cacna1i
GC_defined	KEGG	mmu05032	Morphine addiction	http://www.kegg.jp/kegg-bin/show_pathway?mmu05032+11539+14394+14399+14401+14403+16524	66	6	1.2555694618272841	4.778708133971292	0.0014270700843221906	0.037622756768494116	11539;14394;14399;14401;14403;16524	ENSMUSG00000020428;ENSMUSG00000029054;ENSMUSG00000007653;ENSMUSG00000010803;ENSMUSG00000038026;ENSMUSG00000042429	Gabra6;Gabrd;Gabrb2;Gabra1;Kcnj9;Adora1
GC_defined	KEGG	mmu04713	Circadian entrainment	http://www.kegg.jp/kegg-bin/show_pathway?mmu04713+14810+14811+14813+16524+18626+239556	69	6	1.3126408010012516	4.5709382151029745	0.0017998520423867514	0.04349642435767983	14810;14811;14813;16524;18626;239556	ENSMUSG00000059003;ENSMUSG00000020734;ENSMUSG00000026959;ENSMUSG00000038026;ENSMUSG00000020893;ENSMUSG00000022416	Grin2a;Grin2c;Grin1;Kcnj9;Per1;Cacna1i
GC_defined	MolecularFunction	GO:0046873	metal ion transmembrane transporter activity	http://amigo.geneontology.org/amigo/term/GO:0046873	259	26	4.9261155815654725	5.277992277992277	1.4830359162942841e-12	3.91521481901691e-10	11928;11932;11941;14810;14811;14813;16485;16490;16502;16510;16524;16525;16527;20266;20927;57138;57339;72821;72961;80334;210741;223604;227632;229706;239556;320707	ENSMUSG00000059003;ENSMUSG00000020734;ENSMUSG00000070570;ENSMUSG00000033161;ENSMUSG00000058975;ENSMUSG00000033998;ENSMUSG00000019194;ENSMUSG00000030302;ENSMUSG00000058248;ENSMUSG00000050138;ENSMUSG00000026959;ENSMUSG00000036760;ENSMUSG00000029088;ENSMUSG00000047976;ENSMUSG00000058740;ENSMUSG00000031376;ENSMUSG00000049265;ENSMUSG00000042686;ENSMUSG00000040136;ENSMUSG00000041329;ENSMUSG00000017740;…	Grin2a;Grin2c;Slc17a7;Atp1a1;Kcnc1;Kcnk1;Scn1b;Atp2b2;Kcnh1;Kcnk12;Grin1;Kcnk9;Kcnip4;Kcna1;Kcnt1;Atp2b3;Kcnk3;Jph1;Abcc8;Atp1b2;Slc12a5;Scn2b;Kcnj9;Slc6a17;Cacna1i;Kcna2
GC_defined	MolecularFunction	GO:0022803	passive transmembrane transporter activity	http://amigo.geneontology.org/amigo/term/GO:0022803	257	25	4.888076079005121	5.11448668063454	8.618106228652778e-12	1.1375900221821666e-9	14394;14399;14401;14403;14810;14811;14813;16485;16490;16502;16510;16524;16525;16527;20266;20927;57339;72821;72961;80334;210741;223604;227632;239556;244886	ENSMUSG00000020428;ENSMUSG00000059003;ENSMUSG00000029054;ENSMUSG00000020734;ENSMUSG00000032313;ENSMUSG00000007653;ENSMUSG00000070570;ENSMUSG00000058975;ENSMUSG00000033998;ENSMUSG00000019194;ENSMUSG00000058248;ENSMUSG00000050138;ENSMUSG00000026959;ENSMUSG00000036760;ENSMUSG00000010803;ENSMUSG00000029088;ENSMUSG00000047976;ENSMUSG00000058740;ENSMUSG00000049265;ENSMUSG00000042686;ENSMUSG00000040136;…	Gabra6;Grin2a;Gabrd;Grin2c;Tmem266;Gabrb2;Slc17a7;Kcnc1;Kcnk1;Scn1b;Kcnh1;Kcnk12;Grin1;Kcnk9;Gabra1;Kcnip4;Kcna1;Kcnt1;Kcnk3;Jph1;Abcc8;Scn2b;Kcnj9;Cacna1i;Kcna2
GC_defined	MolecularFunction	GO:0015077	monovalent inorganic cation transmembrane transporter activity	http://amigo.geneontology.org/amigo/term/GO:0015077	208	19	3.956108266276518	4.802699704142012	1.0321471677343652e-8	9.082895076062414e-7	11928;11932;16485;16490;16502;16510;16524;16525;16527;20266;20927;57138;72821;72961;80334;210741;223604;227632;229706	ENSMUSG00000070570;ENSMUSG00000033161;ENSMUSG00000058975;ENSMUSG00000033998;ENSMUSG00000019194;ENSMUSG00000058248;ENSMUSG00000050138;ENSMUSG00000036760;ENSMUSG00000029088;ENSMUSG00000047976;ENSMUSG00000058740;ENSMUSG00000049265;ENSMUSG00000040136;ENSMUSG00000041329;ENSMUSG00000017740;ENSMUSG00000070304;ENSMUSG00000038026;ENSMUSG00000027894;ENSMUSG00000040724	Slc17a7;Atp1a1;Kcnc1;Kcnk1;Scn1b;Kcnh1;Kcnk12;Kcnk9;Kcnip4;Kcna1;Kcnt1;Kcnk3;Abcc8;Atp1b2;Slc12a5;Scn2b;Kcnj9;Slc6a17;Kcna2
GC_defined	MolecularFunction	GO:0030594	neurotransmitter receptor activity	http://amigo.geneontology.org/amigo/term/GO:0030594	62	9	1.1792245793708853	7.632133995037219	2.1358420287942437e-6	1.4096557390042008e-4	11539;14394;14399;14401;14403;14810;14811;14813;14816	ENSMUSG00000020428;ENSMUSG00000059003;ENSMUSG00000029054;ENSMUSG00000020734;ENSMUSG00000007653;ENSMUSG00000019828;ENSMUSG00000026959;ENSMUSG00000010803;ENSMUSG00000042429	Gabra6;Grin2a;Gabrd;Grin2c;Gabrb2;Grm1;Grin1;Gabra1;Adora1
GC_defined	MolecularFunction	GO:0008066	glutamate receptor activity	http://amigo.geneontology.org/amigo/term/GO:0008066	23	5	0.4374542794440381	11.429765886287624	5.888778227514102e-5	0.0031092749041274456	14810;14811;14813;14816;268934	ENSMUSG00000063239;ENSMUSG00000059003;ENSMUSG00000020734;ENSMUSG00000019828;ENSMUSG00000026959	Grm4;Grin2a;Grin2c;Grm1;Grin1
GC_defined	MolecularFunction	GO:0016917	GABA receptor activity	http://amigo.geneontology.org/amigo/term/GO:0016917	17	4	0.32333577176298467	12.3710407239819	2.4540205201672993e-4	0.010797690288736117	14394;14399;14401;14403	ENSMUSG00000020428;ENSMUSG00000029054;ENSMUSG00000007653;ENSMUSG00000010803	Gabra6;Gabrd;Gabrb2;Gabra1
GC_diff_1	BiologicalProcess	GO:0001764	neuron migration	http://amigo.geneontology.org/amigo/term/GO:0001764	131	5	0.17889509621353197	27.949340735600277	4.502805523998177e-7	3.588736002626547e-4	18508;19699;54422;140570;212712	ENSMUSG00000042453;ENSMUSG00000027168;ENSMUSG00000038331;ENSMUSG00000036606;ENSMUSG00000026805	Reln;Pax6;Satb2;Plxnb2;Barhl1
GC_diff_1	BiologicalProcess	GO:0035270	endocrine system development	http://amigo.geneontology.org/amigo/term/GO:0035270	72	4	0.09832402234636872	40.68181818181818	1.8471975034017873e-6	7.361082051056123e-4	11516;18012;18508;53626	ENSMUSG00000027168;ENSMUSG00000024256;ENSMUSG00000068154;ENSMUSG00000034701	Pax6;Adcyap1;Insm1;Neurod1
GC_diff_1	BiologicalProcess	GO:0061351	neural precursor cell proliferation	http://amigo.geneontology.org/amigo/term/GO:0061351	117	4	0.15977653631284916	25.034965034965037	1.2898292706786663e-5	0.0034266464291029903	11516;18508;53626;140570	ENSMUSG00000027168;ENSMUSG00000024256;ENSMUSG00000036606;ENSMUSG00000068154	Pax6;Adcyap1;Plxnb2;Insm1
GC_diff_1	BiologicalProcess	GO:0030900	forebrain development	http://amigo.geneontology.org/amigo/term/GO:0030900	285	5	0.38919925512104286	12.84688995215311	2.0761539023972375e-5	0.004136736650526496	11516;18012;18508;19699;212712	ENSMUSG00000042453;ENSMUSG00000027168;ENSMUSG00000038331;ENSMUSG00000024256;ENSMUSG00000034701	Reln;Pax6;Satb2;Adcyap1;Neurod1
GC_diff_1	BiologicalProcess	GO:0045666	positive regulation of neuron differentiation	http://amigo.geneontology.org/amigo/term/GO:0045666	301	5	0.41104903786468033	12.163998791905769	2.7055571723444416e-5	0.00431265813271704	11516;18012;18508;19699;140570	ENSMUSG00000042453;ENSMUSG00000027168;ENSMUSG00000024256;ENSMUSG00000036606;ENSMUSG00000034701	Reln;Pax6;Adcyap1;Plxnb2;Neurod1
GC_diff_1	BiologicalProcess	GO:0031016	pancreas development	http://amigo.geneontology.org/amigo/term/GO:0031016	54	3	0.07374301675977654	40.68181818181818	4.5247126463698883e-5	0.006010326631928002	18012;18508;53626	ENSMUSG00000027168;ENSMUSG00000068154;ENSMUSG00000034701	Pax6;Insm1;Neurod1
GC_diff_1	BiologicalProcess	GO:0023019	signal transduction involved in regulation of gene expression	http://amigo.geneontology.org/amigo/term/GO:0023019	12	2	0.01638733705772812	122.04545454545455	1.1107657392961379e-4	0.012646861345986027	18012;18508	ENSMUSG00000027168;ENSMUSG00000034701	Pax6;Neurod1
GC_diff_1	BiologicalProcess	GO:0002065	columnar/cuboidal epithelial cell differentiation	http://amigo.geneontology.org/amigo/term/GO:0002065	82	3	0.11198013656114215	26.790465631929045	1.5820253468257217e-4	0.015760927517751253	18012;18508;53626	ENSMUSG00000027168;ENSMUSG00000068154;ENSMUSG00000034701	Pax6;Insm1;Neurod1
GC_diff_1	BiologicalProcess	GO:0007389	pattern specification process	http://amigo.geneontology.org/amigo/term/GO:0007389	254	4	0.3468653010552452	11.531853972798855	2.6751922586076837e-4	0.02369031366789249	18012;18508;19699;212712	ENSMUSG00000042453;ENSMUSG00000027168;ENSMUSG00000038331;ENSMUSG00000034701	Reln;Pax6;Satb2;Neurod1
GC_diff_1	MolecularFunction	GO:0001227	DNA-binding transcription repressor activity, RNA polymerase II-specific	http://amigo.geneontology.org/amigo/term/GO:0001227	151	4	0.22092172640819313	18.105960264900663	4.334929650640085e-5	0.011444214277689824	18508;53626;212712;240690	ENSMUSG00000027168;ENSMUSG00000033740;ENSMUSG00000038331;ENSMUSG00000068154	Pax6;St18;Satb2;Insm1
GC_diff_1	MolecularFunction	GO:0001228	DNA-binding transcription activator activity, RNA polymerase II-specific	http://amigo.geneontology.org/amigo/term/GO:0001228	230	4	0.33650329188002925	11.886956521739132	2.2359080522549313e-4	0.029513986289765093	18012;18508;54422;240690	ENSMUSG00000027168;ENSMUSG00000033740;ENSMUSG00000034701;ENSMUSG00000026805	Pax6;St18;Neurod1;Barhl1
GC_diff_2	BiologicalProcess	GO:0023019	signal transduction involved in regulation of gene expression	http://amigo.geneontology.org/amigo/term/GO:0023019	12	3	0.04022346368715084	74.58333333333333	7.24301271493033e-6	0.005772681133799473	14176;18012;18508	ENSMUSG00000029337;ENSMUSG00000027168;ENSMUSG00000034701	Fgf5;Pax6;Neurod1
GC_diff_2	BiologicalProcess	GO:0098742	cell-cell adhesion via plasma-membrane adhesion molecules	http://amigo.geneontology.org/amigo/term/GO:0098742	125	5	0.41899441340782123	11.933333333333334	5.099465203262099e-5	0.020321368834999465	12404;58998;230868;241201;245827	ENSMUSG00000055333;ENSMUSG00000026312;ENSMUSG00000022656;ENSMUSG00000040972;ENSMUSG00000031654	Fat2;Cdh7;Nectin3;Igsf21;Cbln1
GC_diff_2	CellularComponent	GO:0012506	vesicle membrane	http://amigo.geneontology.org/amigo/term/GO:0012506	342	6	1.1486146095717884	5.223684210526316	6.689709488352236e-4	0.049709867952460934	60510;64176;72003;80982;208898;320405	ENSMUSG00000017978;ENSMUSG00000053025;ENSMUSG00000056296;ENSMUSG00000062151;ENSMUSG00000052353;ENSMUSG00000062542	Cadps2;Sv2b;Synpr;Unc13c;Cemip;Syt9
GC_diff_2	CellularComponent	GO:0097060	synaptic membrane	http://amigo.geneontology.org/amigo/term/GO:0097060	357	6	1.198992443324937	5.004201680672269	8.403266381019625e-4	0.049709867952460934	12404;58998;208898;216028;230868;320405	ENSMUSG00000017978;ENSMUSG00000042846;ENSMUSG00000022656;ENSMUSG00000062151;ENSMUSG00000040972;ENSMUSG00000031654	Cadps2;Lrrtm3;Nectin3;Unc13c;Igsf21;Cbln1
GC_diff_2	CellularComponent	GO:0060076	excitatory synapse	http://amigo.geneontology.org/amigo/term/GO:0060076	60	3	0.20151133501259444	14.887500000000001	9.81388987284837e-4	0.049709867952460934	12404;208898;320405	ENSMUSG00000017978;ENSMUSG00000062151;ENSMUSG00000031654	Cadps2;Unc13c;Cbln1
GC_diff_2	CellularComponent	GO:0030133	transport vesicle	http://amigo.geneontology.org/amigo/term/GO:0030133	253	5	0.8497061293031066	5.884387351778656	0.0012198740601830904	0.049709867952460934	60510;64176;72003;208898;223604	ENSMUSG00000053025;ENSMUSG00000056296;ENSMUSG00000062151;ENSMUSG00000036760;ENSMUSG00000062542	Sv2b;Synpr;Unc13c;Kcnk9;Syt9
GCP	BiologicalProcess	GO:0048285	organelle fission	http://amigo.geneontology.org/amigo/term/GO:0048285	315	37	4.223463687150838	8.76058201058201	0	0	12235;12236;12316;12442;12649;14211;16319;16551;17345;17865;20878;21973;23834;26934;52276;54392;56150;66934;66977;67052;67141;68298;70218;71819;72107;72119;72415;73804;77744;105988;108907;215387;228421;229841;237911;240641;268697	ENSMUSG00000020914;ENSMUSG00000031004;ENSMUSG00000033952;ENSMUSG00000028312;ENSMUSG00000027306;ENSMUSG00000012443;ENSMUSG00000024056;ENSMUSG00000034329;ENSMUSG00000045328;ENSMUSG00000032254;ENSMUSG00000027469;ENSMUSG00000015880;ENSMUSG00000027115;ENSMUSG00000024795;ENSMUSG00000040084;ENSMUSG00000027379;ENSMUSG00000023940;ENSMUSG00000023015;ENSMUSG00000038252;ENSMUSG00000026683;ENSMUSG00000051378;…	Top2a;Mki67;Aspm;Smc2;Nusap1;Kif11;Ndc80;Brip1;Cenpe;Kif23;Tpx2;Ncapg;Kif18a;Kif20b;Bub1b;Bub1;Sgo1;Racgap1;Ncapd2;Nuf2;Kif18b;Chek1;Bora;Kif2c;Aurka;Mad2l1;Fbxo5;Ccnb1;Cdca8;Dscc1;Ccnb2;Incenp;Espl1;Dsn1;Ncaph;Mybl2;Cdc6
GCP	BiologicalProcess	GO:0007059	chromosome segregation	http://amigo.geneontology.org/amigo/term/GO:0007059	223	37	2.989944134078212	12.374813153961137	0	0	12235;12236;13605;14211;16319;17345;21973;23834;26886;26934;52276;54392;56150;66442;66468;66934;66977;67052;67141;68298;70218;70645;71819;72107;72155;72415;73804;105988;108000;108907;108912;215387;219114;228421;229841;237911;268697	ENSMUSG00000020914;ENSMUSG00000026605;ENSMUSG00000031004;ENSMUSG00000028312;ENSMUSG00000027699;ENSMUSG00000027306;ENSMUSG00000024056;ENSMUSG00000048922;ENSMUSG00000034329;ENSMUSG00000045328;ENSMUSG00000032254;ENSMUSG00000015880;ENSMUSG00000027115;ENSMUSG00000040084;ENSMUSG00000027379;ENSMUSG00000023940;ENSMUSG00000023015;ENSMUSG00000005233;ENSMUSG00000038252;ENSMUSG00000026683;ENSMUSG00000051378;…	Top2a;Cenpf;Mki67;Smc2;Ect2;Nusap1;Ndc80;Cdca2;Brip1;Cenpe;Kif23;Ncapg;Kif18a;Bub1b;Bub1;Sgo1;Racgap1;Spc25;Ncapd2;Nuf2;Kif18b;Cenph;Cenpn;Ska3;Ska1;Kif2c;Mad2l1;Fbxo5;Ccnb1;Cdca8;Dscc1;Oip5;Incenp;Espl1;Dsn1;Ncaph;Cdc6
GCP	BiologicalProcess	GO:0007346	regulation of mitotic cell cycle	http://amigo.geneontology.org/amigo/term/GO:0007346	331	28	4.437988826815642	6.309164149043303	1.5543122344752192e-15	4.129289502922499e-13	12235;12236;12442;12530;12532;12649;13555;16319;16551;17345;21973;22390;23834;52679;56150;67052;67141;72119;76843;77011;77744;108000;108907;208628;229841;240641;268697;269582	ENSMUSG00000020914;ENSMUSG00000026605;ENSMUSG00000031004;ENSMUSG00000029414;ENSMUSG00000037474;ENSMUSG00000027306;ENSMUSG00000012443;ENSMUSG00000024056;ENSMUSG00000045328;ENSMUSG00000027469;ENSMUSG00000027490;ENSMUSG00000044201;ENSMUSG00000024795;ENSMUSG00000040084;ENSMUSG00000027379;ENSMUSG00000031016;ENSMUSG00000042489;ENSMUSG00000032113;ENSMUSG00000046591;ENSMUSG00000020185;ENSMUSG00000022070;…	Top2a;Cenpf;Mki67;Kntc1;Dtl;Nusap1;Kif11;Ndc80;Cenpe;Tpx2;E2f1;Cdc25c;Kif20b;Bub1b;Bub1;Wee1;Clspn;Chek1;Ticrr;E2f7;Bora;Mad2l1;Fbxo5;Ccnb1;Ccnb2;Incenp;Cdc25a;Cdc6
GCP	BiologicalProcess	GO:0006260	DNA replication	http://amigo.geneontology.org/amigo/term/GO:0006260	174	19	2.3329608938547484	8.144157088122606	1.0565992525357615e-12	2.1052740106775047e-10	17217;17219;18973;23834;27221;52679;57441;66634;67141;69270;70024;72107;76843;77011;77782;106344;208084;212377;327762	ENSMUSG00000037474;ENSMUSG00000045751;ENSMUSG00000036875;ENSMUSG00000041064;ENSMUSG00000002835;ENSMUSG00000022673;ENSMUSG00000007080;ENSMUSG00000026355;ENSMUSG00000034206;ENSMUSG00000027454;ENSMUSG00000046591;ENSMUSG00000026669;ENSMUSG00000020185;ENSMUSG00000022881;ENSMUSG00000027353;ENSMUSG00000019773;ENSMUSG00000022422;ENSMUSG00000006715;ENSMUSG00000017499	Dtl;Mms22l;Dna2;Pif1;Chaf1a;Mcm4;Pole;Mcm6;Polq;Gins1;Ticrr;Mcm10;E2f7;Rfc4;Mcm8;Fbxo5;Dscc1;Gmnn;Cdc6
GCP	BiologicalProcess	GO:1902850	microtubule cytoskeleton organization involved in mitosis	http://amigo.geneontology.org/amigo/term/GO:1902850	99	15	1.3273743016759776	11.300505050505052	2.556732603409273e-12	4.0754317698343813e-10	16551;17865;18508;20878;26934;66442;66977;67052;71819;72080;72119;77744;108907;229841;268697	ENSMUSG00000027168;ENSMUSG00000027306;ENSMUSG00000012443;ENSMUSG00000024056;ENSMUSG00000045328;ENSMUSG00000032254;ENSMUSG00000027469;ENSMUSG00000023015;ENSMUSG00000005233;ENSMUSG00000026683;ENSMUSG00000022070;ENSMUSG00000027496;ENSMUSG00000041431;ENSMUSG00000017861;ENSMUSG00000026955	Pax6;Nusap1;Kif11;Ndc80;Cenpe;Kif23;Tpx2;Racgap1;Spc25;Nuf2;Bora;Aurka;Ccnb1;Mybl2;Sapcd2
GCP	BiologicalProcess	GO:0051321	meiotic cell cycle	http://amigo.geneontology.org/amigo/term/GO:0051321	168	18	2.2525139664804468	7.991071428571429	6.15341111398493e-12	8.173781096409983e-10	12235;12236;12316;12530;12532;14211;17345;20878;21973;26909;66977;67141;68298;72415;105988;215387;228421;237911	ENSMUSG00000020914;ENSMUSG00000031004;ENSMUSG00000033952;ENSMUSG00000028312;ENSMUSG00000034329;ENSMUSG00000027115;ENSMUSG00000044201;ENSMUSG00000040084;ENSMUSG00000027379;ENSMUSG00000023940;ENSMUSG00000038252;ENSMUSG00000026683;ENSMUSG00000039748;ENSMUSG00000027496;ENSMUSG00000019773;ENSMUSG00000058290;ENSMUSG00000034906;ENSMUSG00000032477	Top2a;Mki67;Aspm;Smc2;Brip1;Kif18a;Cdc25c;Bub1b;Bub1;Sgo1;Ncapd2;Nuf2;Exo1;Aurka;Fbxo5;Espl1;Ncaph;Cdc25a
GCP	BiologicalProcess	GO:0071103	DNA conformation change	http://amigo.geneontology.org/amigo/term/GO:0071103	128	16	1.7162011173184357	9.322916666666666	9.501510689347015e-12	1.081814859915653e-9	14211;17217;17219;21973;27221;54392;68298;69270;70645;76044;108907;208084;215387;237911;268697;327762	ENSMUSG00000020914;ENSMUSG00000028312;ENSMUSG00000027306;ENSMUSG00000034329;ENSMUSG00000042029;ENSMUSG00000015880;ENSMUSG00000036875;ENSMUSG00000041064;ENSMUSG00000002835;ENSMUSG00000022673;ENSMUSG00000026355;ENSMUSG00000027454;ENSMUSG00000038252;ENSMUSG00000041431;ENSMUSG00000072980;ENSMUSG00000034906	Top2a;Smc2;Nusap1;Brip1;Ncapg2;Ncapg;Dna2;Pif1;Chaf1a;Mcm4;Mcm6;Gins1;Ncapd2;Ccnb1;Oip5;Ncaph
GCP	BiologicalProcess	GO:0045786	negative regulation of cell cycle	http://amigo.geneontology.org/amigo/term/GO:0045786	299	22	4.008938547486033	5.48773690078038	4.281752730150856e-11	4.2656961574127905e-9	12235;12236;12571;12649;13555;21973;22390;23834;52679;56150;57441;67052;67141;72391;76843;77011;208628;229841;268697;269582;270906;327762	ENSMUSG00000040274;ENSMUSG00000020914;ENSMUSG00000029414;ENSMUSG00000037474;ENSMUSG00000024056;ENSMUSG00000045328;ENSMUSG00000027490;ENSMUSG00000036875;ENSMUSG00000040084;ENSMUSG00000027379;ENSMUSG00000031016;ENSMUSG00000042489;ENSMUSG00000032113;ENSMUSG00000046591;ENSMUSG00000020185;ENSMUSG00000029910;ENSMUSG00000019773;ENSMUSG00000020493;ENSMUSG00000041431;ENSMUSG00000006715;ENSMUSG00000037628;…	Cdk6;Top2a;Kntc1;Dtl;Ndc80;Cenpe;E2f1;Dna2;Bub1b;Bub1;Wee1;Clspn;Chek1;Ticrr;E2f7;Mad2l1;Fbxo5;Prr11;Ccnb1;Gmnn;Cdkn3;Cdc6
GCP	BiologicalProcess	GO:0007051	spindle organization	http://amigo.geneontology.org/amigo/term/GO:0007051	124	15	1.6625698324022347	9.022177419354838	7.197886731091785e-11	6.3741285829779475e-9	12316;16551;17865;20878;26934;66442;66977;67052;67141;71819;72119;77744;105988;229841;268697	ENSMUSG00000033952;ENSMUSG00000012443;ENSMUSG00000024056;ENSMUSG00000045328;ENSMUSG00000032254;ENSMUSG00000027469;ENSMUSG00000023015;ENSMUSG00000005233;ENSMUSG00000026683;ENSMUSG00000022070;ENSMUSG00000027496;ENSMUSG00000019773;ENSMUSG00000041431;ENSMUSG00000058290;ENSMUSG00000017861	Aspm;Kif11;Ndc80;Cenpe;Kif23;Tpx2;Racgap1;Spc25;Nuf2;Bora;Aurka;Fbxo5;Ccnb1;Espl1;Mybl2
GCP	BiologicalProcess	GO:0051302	regulation of cell division	http://amigo.geneontology.org/amigo/term/GO:0051302	97	13	1.300558659217877	9.995704467353953	3.967394190951268e-10	3.16201317018816e-8	12316;13605;16319;18508;18654;20878;23834;26934;52679;54635;70218;71819;240641	ENSMUSG00000028019;ENSMUSG00000027168;ENSMUSG00000033952;ENSMUSG00000027699;ENSMUSG00000032254;ENSMUSG00000024795;ENSMUSG00000023015;ENSMUSG00000051378;ENSMUSG00000020185;ENSMUSG00000027496;ENSMUSG00000024660;ENSMUSG00000004791;ENSMUSG00000017499	Pdgfc;Pax6;Aspm;Ect2;Kif23;Kif20b;Racgap1;Kif18b;E2f7;Aurka;Incenp;Pgf;Cdc6
GCP	BiologicalProcess	GO:0006281	DNA repair	http://amigo.geneontology.org/amigo/term/GO:0006281	312	21	4.183240223463687	5.020032051282051	6.61536825319331e-10	4.7931349979955164e-8	12021;12649;14211;18140;18973;19362;26909;27221;66634;67196;75317;76843;77011;77782;208084;208836;212377;234258;237911;269582;327762	ENSMUSG00000026196;ENSMUSG00000037474;ENSMUSG00000028312;ENSMUSG00000034329;ENSMUSG00000045751;ENSMUSG00000039187;ENSMUSG00000030346;ENSMUSG00000039396;ENSMUSG00000036875;ENSMUSG00000041064;ENSMUSG00000002835;ENSMUSG00000001228;ENSMUSG00000007080;ENSMUSG00000034206;ENSMUSG00000042489;ENSMUSG00000032113;ENSMUSG00000046591;ENSMUSG00000035365;ENSMUSG00000026429;ENSMUSG00000039748;ENSMUSG00000027353	Bard1;Dtl;Smc2;Brip1;Mms22l;Fanci;Rad51ap1;Neil3;Dna2;Pif1;Chaf1a;Uhrf1;Pole;Polq;Clspn;Chek1;Ticrr;Parpbp;Ube2t;Exo1;Mcm8
GCP	BiologicalProcess	GO:0044770	cell cycle phase transition	http://amigo.geneontology.org/amigo/term/GO:0044770	256	19	3.4324022346368714	5.535481770833333	9.378924303860003e-10	6.229168891813686e-8	12235;12236;12530;12532;12649;13555;18973;23834;52679;56150;67052;67141;76843;77011;108000;229841;268697;269582;404710	ENSMUSG00000026605;ENSMUSG00000037474;ENSMUSG00000024056;ENSMUSG00000045328;ENSMUSG00000027490;ENSMUSG00000044201;ENSMUSG00000040084;ENSMUSG00000027379;ENSMUSG00000007080;ENSMUSG00000042489;ENSMUSG00000032113;ENSMUSG00000046591;ENSMUSG00000028068;ENSMUSG00000020185;ENSMUSG00000029910;ENSMUSG00000019773;ENSMUSG00000041431;ENSMUSG00000032477;ENSMUSG00000017499	Cenpf;Dtl;Ndc80;Cenpe;E2f1;Cdc25c;Bub1b;Bub1;Pole;Clspn;Chek1;Ticrr;Iqgap3;E2f7;Mad2l1;Fbxo5;Ccnb1;Cdc25a;Cdc6
GCP	BiologicalProcess	GO:0045787	positive regulation of cell cycle	http://amigo.geneontology.org/amigo/term/GO:0045787	231	17	3.0972067039106146	5.488816738816738	9.03303676302869e-9	5.537946384718358e-7	12442;12530;12532;12649;13605;23834;26934;52679;56150;67052;67141;71819;76843;108907;229841;240641;268697	ENSMUSG00000037474;ENSMUSG00000027699;ENSMUSG00000027306;ENSMUSG00000024056;ENSMUSG00000045328;ENSMUSG00000032254;ENSMUSG00000044201;ENSMUSG00000024795;ENSMUSG00000023015;ENSMUSG00000032113;ENSMUSG00000020185;ENSMUSG00000029910;ENSMUSG00000019773;ENSMUSG00000041431;ENSMUSG00000032218;ENSMUSG00000032477;ENSMUSG00000017499	Dtl;Ect2;Nusap1;Ndc80;Cenpe;Kif23;Cdc25c;Kif20b;Racgap1;Chek1;E2f7;Mad2l1;Fbxo5;Ccnb1;Ccnb2;Cdc25a;Cdc6
GCP	BiologicalProcess	GO:0051383	kinetochore organization	http://amigo.geneontology.org/amigo/term/GO:0051383	14	6	0.1877094972067039	31.964285714285715	1.3906422235976379e-8	7.916727515766553e-7	14211;26886;66977;67052;72155;229841	ENSMUSG00000028312;ENSMUSG00000024056;ENSMUSG00000045328;ENSMUSG00000026683;ENSMUSG00000045273;ENSMUSG00000031756	Smc2;Ndc80;Cenpe;Nuf2;Cenph;Cenpn
GCP	BiologicalProcess	GO:0050000	chromosome localization	http://amigo.geneontology.org/amigo/term/GO:0050000	55	8	0.7374301675977654	10.848484848484848	5.807864018603226e-7	3.085911748551181e-5	52276;66977;67052;73804;108000;228421;229841;268697	ENSMUSG00000026605;ENSMUSG00000024056;ENSMUSG00000045328;ENSMUSG00000027115;ENSMUSG00000026683;ENSMUSG00000028678;ENSMUSG00000041431;ENSMUSG00000028873	Cenpf;Ndc80;Cenpe;Kif18a;Nuf2;Kif2c;Ccnb1;Cdca8
GCP	BiologicalProcess	GO:0000910	cytokinesis	http://amigo.geneontology.org/amigo/term/GO:0000910	101	10	1.3541899441340781	7.384488448844885	8.564300241209466e-7	4.266092057652465e-5	13605;16319;20878;23834;26934;52679;71819;74107;108907;240641	ENSMUSG00000027699;ENSMUSG00000027306;ENSMUSG00000032254;ENSMUSG00000024795;ENSMUSG00000023015;ENSMUSG00000024989;ENSMUSG00000020185;ENSMUSG00000027496;ENSMUSG00000024660;ENSMUSG00000017499	Ect2;Nusap1;Kif23;Kif20b;Racgap1;Cep55;E2f7;Aurka;Incenp;Cdc6
GCP	BiologicalProcess	GO:0033044	regulation of chromosome organization	http://amigo.geneontology.org/amigo/term/GO:0033044	233	13	3.124022346368715	4.161301859799714	1.2786748743276455e-5	5.994728675524315e-4	12235;12236;12649;17345;21973;23834;56150;67052;67141;70472;208084;229841;268697	ENSMUSG00000020914;ENSMUSG00000022360;ENSMUSG00000031004;ENSMUSG00000024056;ENSMUSG00000045328;ENSMUSG00000041064;ENSMUSG00000040084;ENSMUSG00000027379;ENSMUSG00000032113;ENSMUSG00000029910;ENSMUSG00000019773;ENSMUSG00000041431;ENSMUSG00000017499	Top2a;Atad2;Mki67;Ndc80;Cenpe;Pif1;Bub1b;Bub1;Chek1;Mad2l1;Fbxo5;Ccnb1;Cdc6
GCP	BiologicalProcess	GO:0051653	spindle localization	http://amigo.geneontology.org/amigo/term/GO:0051653	31	5	0.41564245810055866	12.029569892473118	5.082083563723305e-5	0.002250233666826375	12316;18508;67052;72080;108907	ENSMUSG00000027168;ENSMUSG00000033952;ENSMUSG00000027306;ENSMUSG00000024056;ENSMUSG00000026955	Pax6;Aspm;Nusap1;Ndc80;Sapcd2
GCP	BiologicalProcess	GO:0006310	DNA recombination	http://amigo.geneontology.org/amigo/term/GO:0006310	169	10	2.2659217877094973	4.413214990138067	8.33973000762267e-5	0.003498297271618562	12649;19362;21973;26909;66634;75317;77782;208084;212377;237911	ENSMUSG00000020914;ENSMUSG00000034329;ENSMUSG00000045751;ENSMUSG00000030346;ENSMUSG00000041064;ENSMUSG00000034206;ENSMUSG00000032113;ENSMUSG00000035365;ENSMUSG00000039748;ENSMUSG00000027353	Top2a;Brip1;Mms22l;Rad51ap1;Pif1;Polq;Chek1;Parpbp;Exo1;Mcm8
GCP	BiologicalProcess	GO:0051656	establishment of organelle localization	http://amigo.geneontology.org/amigo/term/GO:0051656	330	14	4.424581005586592	3.164141414141414	1.2119032380975003e-4	0.004829434403818539	18208;18508;52276;66977;67052;68404;71819;72080;73804;108000;108907;228421;229841;268697	ENSMUSG00000020902;ENSMUSG00000027168;ENSMUSG00000026605;ENSMUSG00000039114;ENSMUSG00000027306;ENSMUSG00000024056;ENSMUSG00000045328;ENSMUSG00000032254;ENSMUSG00000027115;ENSMUSG00000026683;ENSMUSG00000028678;ENSMUSG00000041431;ENSMUSG00000028873;ENSMUSG00000026955	Ntn1;Pax6;Cenpf;Nrn1;Nusap1;Ndc80;Cenpe;Kif23;Kif18a;Nuf2;Kif2c;Ccnb1;Cdca8;Sapcd2
GCP	BiologicalProcess	GO:0031109	microtubule polymerization or depolymerization	http://amigo.geneontology.org/amigo/term/GO:0031109	91	7	1.2201117318435755	5.737179487179487	2.056409977735374e-4	0.007804565486929014	66468;67141;70218;73804;109242;219114;228421	ENSMUSG00000027115;ENSMUSG00000028438;ENSMUSG00000051378;ENSMUSG00000021965;ENSMUSG00000036223;ENSMUSG00000028678;ENSMUSG00000019773	Kif18a;Kif24;Kif18b;Ska3;Ska1;Kif2c;Fbxo5
GCP	BiologicalProcess	GO:0007292	female gamete generation	http://amigo.geneontology.org/amigo/term/GO:0007292	93	7	1.246927374301676	5.613799283154122	2.3547311882166078e-4	0.008530548895493801	12316;20878;21973;66634;67141;215387;268697	ENSMUSG00000020914;ENSMUSG00000033952;ENSMUSG00000027496;ENSMUSG00000027353;ENSMUSG00000019773;ENSMUSG00000041431;ENSMUSG00000034906	Top2a;Aspm;Aurka;Mcm8;Fbxo5;Ccnb1;Ncaph
GCP	BiologicalProcess	GO:0051052	regulation of DNA metabolic process	http://amigo.geneontology.org/amigo/term/GO:0051052	273	12	3.660335195530726	3.2783882783882783	2.7642190477816797e-4	0.00957861991774782	12649;19362;52679;57441;67141;72107;75317;77011;77782;106344;208084;327762	ENSMUSG00000030346;ENSMUSG00000036875;ENSMUSG00000041064;ENSMUSG00000034206;ENSMUSG00000032113;ENSMUSG00000046591;ENSMUSG00000020185;ENSMUSG00000035365;ENSMUSG00000022881;ENSMUSG00000019773;ENSMUSG00000022422;ENSMUSG00000006715	Rad51ap1;Dna2;Pif1;Polq;Chek1;Ticrr;E2f7;Parpbp;Rfc4;Fbxo5;Dscc1;Gmnn
GCP	BiologicalProcess	GO:0071824	protein-DNA complex subunit organization	http://amigo.geneontology.org/amigo/term/GO:0071824	109	7	1.4614525139664805	4.789755351681957	6.215774345772473e-4	0.020641550639919425	26886;27221;57441;70645;72155;102920;229841	ENSMUSG00000045328;ENSMUSG00000002835;ENSMUSG00000031262;ENSMUSG00000045273;ENSMUSG00000031756;ENSMUSG00000072980;ENSMUSG00000006715	Cenpe;Chaf1a;Cenpi;Cenph;Cenpn;Oip5;Gmnn
GCP	BiologicalProcess	GO:0010639	negative regulation of organelle organization	http://amigo.geneontology.org/amigo/term/GO:0010639	262	11	3.512849162011173	3.1313613231552164	7.375424049061996e-4	0.023512851868409644	12235;12236;12649;21973;56150;67052;67141;70472;208084;229841;268697	ENSMUSG00000020914;ENSMUSG00000022360;ENSMUSG00000024056;ENSMUSG00000045328;ENSMUSG00000041064;ENSMUSG00000040084;ENSMUSG00000027379;ENSMUSG00000032113;ENSMUSG00000029910;ENSMUSG00000019773;ENSMUSG00000041431	Top2a;Atad2;Ndc80;Cenpe;Pif1;Bub1b;Bub1;Chek1;Mad2l1;Fbxo5;Ccnb1
GCP	BiologicalProcess	GO:0061351	neural precursor cell proliferation	http://amigo.geneontology.org/amigo/term/GO:0061351	117	7	1.5687150837988826	4.462250712250713	9.479029561980656e-4	0.02798069096629105	12316;17279;18508;20419;26934;140570;224171	ENSMUSG00000027168;ENSMUSG00000036606;ENSMUSG00000033952;ENSMUSG00000035683;ENSMUSG00000023015;ENSMUSG00000033031;ENSMUSG00000022322	Pax6;Plxnb2;Aspm;Melk;Racgap1;C330027C09Rik;Shcbp1
GCP	BiologicalProcess	GO:0071897	DNA biosynthetic process	http://amigo.geneontology.org/amigo/term/GO:0071897	117	7	1.5687150837988826	4.462250712250713	9.479029561980656e-4	0.02798069096629105	12649;18973;72107;76843;77782;106344;208084	ENSMUSG00000037474;ENSMUSG00000041064;ENSMUSG00000007080;ENSMUSG00000034206;ENSMUSG00000032113;ENSMUSG00000022881;ENSMUSG00000022422	Dtl;Pif1;Pole;Polq;Chek1;Rfc4;Dscc1
GCP	BiologicalProcess	GO:0007018	microtubule-based movement	http://amigo.geneontology.org/amigo/term/GO:0007018	193	9	2.587709497206704	3.477979274611399	0.0010938367919732794	0.031135282971525135	16551;70218;71819;73804;109242;209737;228421;229841;240641	ENSMUSG00000036768;ENSMUSG00000012443;ENSMUSG00000045328;ENSMUSG00000032254;ENSMUSG00000027115;ENSMUSG00000024795;ENSMUSG00000028438;ENSMUSG00000051378;ENSMUSG00000028678	Kif15;Kif11;Cenpe;Kif23;Kif18a;Kif20b;Kif24;Kif18b;Kif2c
GCP	CellularComponent	GO:0005819	spindle	http://amigo.geneontology.org/amigo/term/GO:0005819	242	29	3.45424013434089	8.395478852698105	0	0	12236;12316;13605;16319;16551;20419;20878;23834;26934;52276;56150;66468;66934;67141;70218;71819;72119;72415;77744;105988;108000;108907;208628;209737;219114;228421;229841;240641;268697	ENSMUSG00000026605;ENSMUSG00000029414;ENSMUSG00000036768;ENSMUSG00000033952;ENSMUSG00000027699;ENSMUSG00000027306;ENSMUSG00000012443;ENSMUSG00000045328;ENSMUSG00000032254;ENSMUSG00000027469;ENSMUSG00000027115;ENSMUSG00000024795;ENSMUSG00000040084;ENSMUSG00000023940;ENSMUSG00000023015;ENSMUSG00000051378;ENSMUSG00000022322;ENSMUSG00000021965;ENSMUSG00000022070;ENSMUSG00000036223;ENSMUSG00000027496;…	Cenpf;Kntc1;Kif15;Aspm;Ect2;Nusap1;Kif11;Cenpe;Kif23;Tpx2;Kif18a;Kif20b;Bub1b;Sgo1;Racgap1;Kif18b;Shcbp1;Ska3;Bora;Ska1;Aurka;Mad2l1;Fbxo5;Ccnb1;Cdca8;Incenp;Espl1;Dsn1;Cdc6
GCP	CellularComponent	GO:0098687	chromosomal region	http://amigo.geneontology.org/amigo/term/GO:0098687	206	32	2.9403862300587744	10.882924043403769	0	0	12235;12236;12649;16319;17345;20878;26886;52276;54392;56150;66442;66468;66934;66977;67052;67629;68298;70645;71876;72107;72155;72415;73804;102920;108000;208084;208628;219114;228421;229841;268697;327762	ENSMUSG00000026605;ENSMUSG00000031004;ENSMUSG00000029414;ENSMUSG00000024056;ENSMUSG00000045328;ENSMUSG00000015880;ENSMUSG00000027115;ENSMUSG00000036875;ENSMUSG00000041064;ENSMUSG00000040084;ENSMUSG00000027379;ENSMUSG00000023940;ENSMUSG00000031629;ENSMUSG00000005233;ENSMUSG00000031262;ENSMUSG00000038252;ENSMUSG00000026683;ENSMUSG00000032113;ENSMUSG00000045273;ENSMUSG00000031756;ENSMUSG00000021965;…	Cenpf;Mki67;Kntc1;Ndc80;Cenpe;Ncapg;Kif18a;Dna2;Pif1;Bub1b;Bub1;Sgo1;Cenpu;Spc25;Cenpi;Ncapd2;Nuf2;Chek1;Cenph;Cenpn;Ska3;Spc24;Ska1;Kif2c;Aurka;Mad2l1;Ccnb1;Cdca8;Dscc1;Oip5;Incenp;Dsn1
GCP	CellularComponent	GO:0000793	condensed chromosome	http://amigo.geneontology.org/amigo/term/GO:0000793	153	29	2.1838790931989926	13.27912341407151	0	0	12235;12236;12649;14211;16319;17345;20878;21973;26886;54392;56150;66442;66468;66934;66977;67052;67629;68298;71876;72155;72415;73804;76044;108000;208628;215387;219114;229841;268697	ENSMUSG00000020914;ENSMUSG00000026605;ENSMUSG00000031004;ENSMUSG00000029414;ENSMUSG00000028312;ENSMUSG00000024056;ENSMUSG00000045328;ENSMUSG00000042029;ENSMUSG00000015880;ENSMUSG00000040084;ENSMUSG00000027379;ENSMUSG00000023940;ENSMUSG00000031629;ENSMUSG00000005233;ENSMUSG00000038252;ENSMUSG00000026683;ENSMUSG00000032113;ENSMUSG00000045273;ENSMUSG00000031756;ENSMUSG00000021965;ENSMUSG00000074476;…	Top2a;Cenpf;Mki67;Kntc1;Smc2;Ndc80;Cenpe;Ncapg2;Ncapg;Bub1b;Bub1;Sgo1;Cenpu;Spc25;Ncapd2;Nuf2;Chek1;Cenph;Cenpn;Ska3;Spc24;Ska1;Kif2c;Aurka;Mad2l1;Ccnb1;Incenp;Dsn1;Ncaph
GCP	CellularComponent	GO:0005875	microtubule associated complex	http://amigo.geneontology.org/amigo/term/GO:0005875	89	11	1.2703610411418975	8.658955717118308	3.8302261806677507e-8	1.5608171686221084e-6	16551;20878;52276;70218;71819;73804;109242;209737;228421;229841;240641	ENSMUSG00000036768;ENSMUSG00000012443;ENSMUSG00000045328;ENSMUSG00000032254;ENSMUSG00000027115;ENSMUSG00000024795;ENSMUSG00000028438;ENSMUSG00000051378;ENSMUSG00000028678;ENSMUSG00000027496;ENSMUSG00000028873	Kif15;Kif11;Cenpe;Kif23;Kif18a;Kif20b;Kif24;Kif18b;Kif2c;Aurka;Cdca8
GCP	CellularComponent	GO:0005874	microtubule	http://amigo.geneontology.org/amigo/term/GO:0005874	289	17	4.125104953820319	4.1211072664359865	4.591083916372085e-7	1.4966933567372998e-5	12316;16319;16551;20878;66468;70218;71819;72119;73804;108907;109242;208628;209737;219114;228421;229841;240641	ENSMUSG00000029414;ENSMUSG00000036768;ENSMUSG00000033952;ENSMUSG00000027306;ENSMUSG00000012443;ENSMUSG00000045328;ENSMUSG00000032254;ENSMUSG00000027469;ENSMUSG00000027115;ENSMUSG00000024795;ENSMUSG00000028438;ENSMUSG00000051378;ENSMUSG00000021965;ENSMUSG00000036223;ENSMUSG00000028678;ENSMUSG00000027496;ENSMUSG00000024660	Kntc1;Kif15;Aspm;Nusap1;Kif11;Cenpe;Kif23;Tpx2;Kif18a;Kif20b;Kif24;Kif18b;Ska3;Ska1;Kif2c;Aurka;Incenp
GCP	CellularComponent	GO:0030496	midbody	http://amigo.geneontology.org/amigo/term/GO:0030496	132	11	1.8841309823677583	5.838235294117647	2.2087145249427564e-6	6.000341126094488e-5	12316;13605;16319;20419;26934;52276;71819;74107;108000;229841;240641	ENSMUSG00000026605;ENSMUSG00000033952;ENSMUSG00000027699;ENSMUSG00000045328;ENSMUSG00000032254;ENSMUSG00000024795;ENSMUSG00000023015;ENSMUSG00000024989;ENSMUSG00000022322;ENSMUSG00000028873;ENSMUSG00000024660	Cenpf;Aspm;Ect2;Cenpe;Kif23;Kif20b;Racgap1;Cep55;Shcbp1;Cdca8;Incenp
GCP	CellularComponent	GO:0044815	DNA packaging complex	http://amigo.geneontology.org/amigo/term/GO:0044815	23	5	0.32829554995801846	15.230179028132993	1.4468520253219097e-5	3.094625378244342e-4	14211;54392;68298;76044;215387	ENSMUSG00000028312;ENSMUSG00000042029;ENSMUSG00000015880;ENSMUSG00000038252;ENSMUSG00000034906	Smc2;Ncapg2;Ncapg;Ncapd2;Ncaph
GCP	CellularComponent	GO:0005813	centrosome	http://amigo.geneontology.org/amigo/term/GO:0005813	373	17	5.324097397145256	3.1930294906166217	1.5188345414696158e-5	3.094625378244342e-4	12316;12442;12571;12649;13555;15366;20878;67052;71819;72415;73804;74107;76843;105988;108000;240641;268697	ENSMUSG00000040274;ENSMUSG00000026605;ENSMUSG00000033952;ENSMUSG00000037474;ENSMUSG00000024056;ENSMUSG00000032254;ENSMUSG00000027490;ENSMUSG00000024795;ENSMUSG00000023940;ENSMUSG00000024989;ENSMUSG00000032113;ENSMUSG00000028678;ENSMUSG00000027496;ENSMUSG00000041431;ENSMUSG00000032218;ENSMUSG00000020330;ENSMUSG00000058290	Cdk6;Cenpf;Aspm;Dtl;Ndc80;Kif23;E2f1;Kif20b;Sgo1;Cep55;Chek1;Kif2c;Aurka;Ccnb1;Ccnb2;Hmmr;Espl1
GCP	CellularComponent	GO:0005657	replication fork	http://amigo.geneontology.org/amigo/term/GO:0005657	58	6	0.8278757346767422	7.247464503042596	1.5824265990505015e-4	0.0028659503960581307	12649;18140;70024;106344;208084;212377	ENSMUSG00000045751;ENSMUSG00000041064;ENSMUSG00000001228;ENSMUSG00000032113;ENSMUSG00000026669;ENSMUSG00000022881	Mms22l;Pif1;Uhrf1;Chek1;Mcm10;Rfc4
GCP	CellularComponent	GO:0045120	pronucleus	http://amigo.geneontology.org/amigo/term/GO:0045120	11	3	0.1570109151973132	19.106951871657753	4.264023107400927e-4	0.006950357665063512	20878;68298;108000	ENSMUSG00000026605;ENSMUSG00000038252;ENSMUSG00000027496	Cenpf;Ncapd2;Aurka
GCP	CellularComponent	GO:0045171	intercellular bridge	http://amigo.geneontology.org/amigo/term/GO:0045171	39	4	0.5566750629722922	7.1855203619909505	0.0021735534328386485	0.03220810995933634	52276;71819;72119;74107	ENSMUSG00000032254;ENSMUSG00000027469;ENSMUSG00000024989;ENSMUSG00000028873	Kif23;Tpx2;Cep55;Cdca8
GCP	KEGG	mmu04110	Cell cycle	http://www.kegg.jp/kegg-bin/show_pathway?mmu04110+105988+12235+12236+12442+12530+12532+12571+12649+13555+17217+17219+22137+22390+23834+242705+268697+56150	94	17	1.0823529411764705	15.706521739130435	0	0	105988;12235;12236;12442;12530;12532;12571;12649;13555;17217;17219;22137;22390;23834;242705;268697;56150	ENSMUSG00000040274;ENSMUSG00000038379;ENSMUSG00000027490;ENSMUSG00000044201;ENSMUSG00000040084;ENSMUSG00000027379;ENSMUSG00000022673;ENSMUSG00000031016;ENSMUSG00000026355;ENSMUSG00000032113;ENSMUSG00000029910;ENSMUSG00000041431;ENSMUSG00000032218;ENSMUSG00000058290;ENSMUSG00000032477;ENSMUSG00000018983;ENSMUSG00000017499	Cdk6;Ttk;E2f1;Cdc25c;Bub1b;Bub1;Mcm4;Wee1;Mcm6;Chek1;Mad2l1;Ccnb1;Ccnb2;Espl1;Cdc25a;E2f2;Cdc6
GCP	KEGG	mmu04114	Oocyte meiosis	http://www.kegg.jp/kegg-bin/show_pathway?mmu04114+105988+12235+12442+12532+20878+268697+56150+67141+72415	79	9	0.9096370463078849	9.894056136488718	1.7753678271947848e-7	2.574283349432438e-5	105988;12235;12442;12532;20878;268697;56150;67141;72415	ENSMUSG00000044201;ENSMUSG00000027379;ENSMUSG00000023940;ENSMUSG00000027496;ENSMUSG00000029910;ENSMUSG00000019773;ENSMUSG00000041431;ENSMUSG00000032218;ENSMUSG00000058290	Cdc25c;Bub1;Sgo1;Aurka;Mad2l1;Fbxo5;Ccnb1;Ccnb2;Espl1
GCP	KEGG	mmu04218	Cellular senescence	http://www.kegg.jp/kegg-bin/show_pathway?mmu04218+12442+12530+12571+12649+13555+14235+17865+242705+268697	102	9	1.1744680851063831	7.663043478260868	1.6255250627761342e-6	1.57134089401693e-4	12442;12530;12571;12649;13555;14235;17865;242705;268697	ENSMUSG00000040274;ENSMUSG00000027490;ENSMUSG00000032113;ENSMUSG00000041431;ENSMUSG00000032218;ENSMUSG00000032477;ENSMUSG00000017861;ENSMUSG00000001517;ENSMUSG00000018983	Cdk6;E2f1;Chek1;Ccnb1;Ccnb2;Cdc25a;Mybl2;Foxm1;E2f2
GCP	KEGG	mmu04914	Progesterone-mediated oocyte maturation	http://www.kegg.jp/kegg-bin/show_pathway?mmu04914+12235+12442+12530+12532+20878+268697+56150	62	7	0.713892365456821	9.805399719495092	5.1134641392280855e-6	3.707261500940362e-4	12235;12442;12530;12532;20878;268697;56150	ENSMUSG00000044201;ENSMUSG00000027379;ENSMUSG00000027496;ENSMUSG00000029910;ENSMUSG00000041431;ENSMUSG00000032218;ENSMUSG00000032477	Cdc25c;Bub1;Aurka;Mad2l1;Ccnb1;Ccnb2;Cdc25a
GCP	KEGG	mmu03030	DNA replication	http://www.kegg.jp/kegg-bin/show_pathway?mmu03030+106344+17217+17219+18973+327762	26	5	0.2993742177722153	16.701505016722408	8.898844474969358e-6	5.161329795482228e-4	106344;17217;17219;18973;327762	ENSMUSG00000036875;ENSMUSG00000022673;ENSMUSG00000007080;ENSMUSG00000026355;ENSMUSG00000022881	Dna2;Mcm4;Pole;Mcm6;Rfc4
GCP	KEGG	mmu05166	Human T-cell leukemia virus 1 infection	http://www.kegg.jp/kegg-bin/show_pathway?mmu05166+12236+12442+12649+13555+17865+18973+242705+56150	148	8	1.7041301627033794	4.6944770857814335	2.3157234072179733e-4	0.011192663134886871	12236;12442;12649;13555;17865;18973;242705;56150	ENSMUSG00000027490;ENSMUSG00000040084;ENSMUSG00000007080;ENSMUSG00000032113;ENSMUSG00000029910;ENSMUSG00000032218;ENSMUSG00000017861;ENSMUSG00000018983	E2f1;Bub1b;Pole;Chek1;Mad2l1;Ccnb2;Mybl2;E2f2
GCP	KEGG	mmu05206	MicroRNAs in cancer	http://www.kegg.jp/kegg-bin/show_pathway?mmu05206+12530+12532+12571+13555+242705+71819	100	6	1.1514392991239049	5.210869565217392	8.809222425474328e-4	0.036495350048393646	12530;12532;12571;13555;242705;71819	ENSMUSG00000040274;ENSMUSG00000032254;ENSMUSG00000027490;ENSMUSG00000044201;ENSMUSG00000032477;ENSMUSG00000018983	Cdk6;Kif23;E2f1;Cdc25c;Cdc25a;E2f2
GCP	MolecularFunction	GO:0016887	ATPase activity	http://amigo.geneontology.org/amigo/term/GO:0016887	289	19	3.2980248719824434	5.7610238665601985	3.078252097665768e-10	8.126585537837627e-8	16551;17217;17219;21973;70218;70472;71819;72107;73804;77782;106344;109242;208084;209737;228421;229841;237911;240641;327762	ENSMUSG00000020914;ENSMUSG00000022360;ENSMUSG00000036768;ENSMUSG00000012443;ENSMUSG00000034329;ENSMUSG00000045328;ENSMUSG00000032254;ENSMUSG00000027115;ENSMUSG00000036875;ENSMUSG00000041064;ENSMUSG00000024795;ENSMUSG00000022673;ENSMUSG00000026355;ENSMUSG00000034206;ENSMUSG00000028438;ENSMUSG00000051378;ENSMUSG00000028678;ENSMUSG00000022881;ENSMUSG00000022422	Top2a;Atad2;Kif15;Kif11;Brip1;Cenpe;Kif23;Kif18a;Dna2;Pif1;Kif20b;Mcm4;Mcm6;Polq;Kif24;Kif18b;Kif2c;Rfc4;Dscc1
GCP	MolecularFunction	GO:0003774	motor activity	http://amigo.geneontology.org/amigo/term/GO:0003774	68	9	0.7760058522311631	11.597850678733032	5.869290364834967e-8	7.747463281582156e-6	16551;70218;71819;73804;109242;209737;228421;229841;240641	ENSMUSG00000036768;ENSMUSG00000012443;ENSMUSG00000045328;ENSMUSG00000032254;ENSMUSG00000027115;ENSMUSG00000024795;ENSMUSG00000028438;ENSMUSG00000051378;ENSMUSG00000028678	Kif15;Kif11;Cenpe;Kif23;Kif18a;Kif20b;Kif24;Kif18b;Kif2c
GCP	MolecularFunction	GO:0140097	catalytic activity, acting on DNA	http://amigo.geneontology.org/amigo/term/GO:0140097	126	11	1.437893196781273	7.6500814000814	1.4722733676642008e-7	1.2956005635444967e-5	17217;17219;18973;21973;26909;69270;77782;208084;234258;237911;327762	ENSMUSG00000020914;ENSMUSG00000034329;ENSMUSG00000039396;ENSMUSG00000036875;ENSMUSG00000041064;ENSMUSG00000022673;ENSMUSG00000007080;ENSMUSG00000026355;ENSMUSG00000034206;ENSMUSG00000027454;ENSMUSG00000039748	Top2a;Brip1;Neil3;Dna2;Pif1;Mcm4;Pole;Mcm6;Polq;Gins1;Exo1
GCP	MolecularFunction	GO:0015631	tubulin binding	http://amigo.geneontology.org/amigo/term/GO:0015631	241	12	2.750256035113387	4.363230130864985	1.543859907227052e-5	0.0010189475387698543	16551;26934;66468;70218;71819;73804;108907;109242;209737;228421;229841;240641	ENSMUSG00000036768;ENSMUSG00000027306;ENSMUSG00000012443;ENSMUSG00000045328;ENSMUSG00000032254;ENSMUSG00000027115;ENSMUSG00000024795;ENSMUSG00000028438;ENSMUSG00000023015;ENSMUSG00000051378;ENSMUSG00000036223;ENSMUSG00000028678	Kif15;Nusap1;Kif11;Cenpe;Kif23;Kif18a;Kif20b;Kif24;Racgap1;Kif18b;Ska1;Kif2c
GCP	MolecularFunction	GO:0003697	single-stranded DNA binding	http://amigo.geneontology.org/amigo/term/GO:0003697	66	6	0.7531821506949525	7.9662004662004655	9.59050022021346e-5	0.005063784116272707	14211;17217;17219;19362;70024;234258	ENSMUSG00000028312;ENSMUSG00000030346;ENSMUSG00000039396;ENSMUSG00000022673;ENSMUSG00000026355;ENSMUSG00000026669	Smc2;Rad51ap1;Neil3;Mcm4;Mcm6;Mcm10
GCP	MolecularFunction	GO:0004386	helicase activity	http://amigo.geneontology.org/amigo/term/GO:0004386	115	7	1.3123628383321142	5.333890746934225	3.1335272911681145e-4	0.013787520081139704	17217;17219;66634;69270;208084;237911;327762	ENSMUSG00000034329;ENSMUSG00000036875;ENSMUSG00000041064;ENSMUSG00000022673;ENSMUSG00000026355;ENSMUSG00000027454;ENSMUSG00000027353	Brip1;Dna2;Pif1;Mcm4;Mcm6;Gins1;Mcm8
glioblast	BiologicalProcess	GO:0001503	ossification	http://amigo.geneontology.org/amigo/term/GO:0001503	232	21	4.608317815021725	4.556977370689656	4.978047751791337e-9	3.3151462934255527e-6	12167;12977;13609;14182;14609;15904;16332;16449;18128;18760;19206;20148;20681;21416;21808;64075;71584;72007;114249;234356;235611	ENSMUSG00000052430;ENSMUSG00000050953;ENSMUSG00000021136;ENSMUSG00000024985;ENSMUSG00000021379;ENSMUSG00000002688;ENSMUSG00000036356;ENSMUSG00000039286;ENSMUSG00000039239;ENSMUSG00000031565;ENSMUSG00000021466;ENSMUSG00000026923;ENSMUSG00000066026;ENSMUSG00000040998;ENSMUSG00000045092;ENSMUSG00000053646;ENSMUSG00000024176;ENSMUSG00000019359;ENSMUSG00000027276;ENSMUSG00000032737;ENSMUSG00000014599	Bmpr1b;Gja1;Smoc1;Tcf7l2;Id4;Prkd1;Csgalnact1;Fndc3b;Tgfb2;Fgfr1;Ptch1;Notch1;Dhrs3;Npnt;S1pr1;Plxnb1;Sox8;Gdpd2;Jag1;Inppl1;Csf1
glioblast	BiologicalProcess	GO:0045165	cell fate commitment	http://amigo.geneontology.org/amigo/term/GO:0045165	135	16	2.6815642458100557	5.966666666666667	8.319062216877171e-9	3.3151462934255527e-6	14182;15205;15214;18128;18129;18131;18505;18933;19206;20668;20679;20681;21416;21678;21808;24064	ENSMUSG00000051910;ENSMUSG00000024985;ENSMUSG00000004872;ENSMUSG00000027878;ENSMUSG00000026586;ENSMUSG00000039239;ENSMUSG00000031565;ENSMUSG00000022528;ENSMUSG00000021466;ENSMUSG00000026923;ENSMUSG00000022114;ENSMUSG00000024176;ENSMUSG00000038146;ENSMUSG00000019789;ENSMUSG00000070643;ENSMUSG00000002249	Sox6;Tcf7l2;Pax3;Notch2;Prrx1;Tgfb2;Fgfr1;Hes1;Ptch1;Notch1;Spry2;Sox8;Notch3;Hey2;Sox13;Tead3
glioblast	BiologicalProcess	GO:0060840	artery development	http://amigo.geneontology.org/amigo/term/GO:0060840	70	11	1.3904407200496587	7.911160714285714	1.0604220035403955e-7	2.4996604926386112e-5	11816;15205;15214;16449;18128;18131;18596;18933;21808;101401;108154	ENSMUSG00000002985;ENSMUSG00000046169;ENSMUSG00000026586;ENSMUSG00000030022;ENSMUSG00000039239;ENSMUSG00000022528;ENSMUSG00000026923;ENSMUSG00000024620;ENSMUSG00000038146;ENSMUSG00000019789;ENSMUSG00000027276	Apoe;Adamts6;Prrx1;Adamts9;Tgfb2;Hes1;Notch1;Pdgfrb;Notch3;Hey2;Jag1
glioblast	BiologicalProcess	GO:0042063	gliogenesis	http://amigo.geneontology.org/amigo/term/GO:0042063	207	18	4.111731843575419	4.377717391304348	1.254534751637948e-7	2.4996604926386112e-5	12759;12977;13649;14580;15205;15904;16513;16779;18128;19283;20679;20681;20720;21416;21808;76441;236539;494504	ENSMUSG00000068748;ENSMUSG00000051910;ENSMUSG00000020122;ENSMUSG00000026249;ENSMUSG00000022037;ENSMUSG00000024985;ENSMUSG00000020932;ENSMUSG00000021379;ENSMUSG00000053398;ENSMUSG00000039239;ENSMUSG00000022528;ENSMUSG00000026923;ENSMUSG00000071847;ENSMUSG00000040260;ENSMUSG00000044708;ENSMUSG00000024176;ENSMUSG00000052911;ENSMUSG00000014599	Ptprz1;Sox6;Egfr;Serpine2;Clu;Tcf7l2;Gfap;Id4;Phgdh;Tgfb2;Hes1;Notch1;Apcdd1;Daam2;Kcnj10;Sox8;Lamb2;Csf1
glioblast	BiologicalProcess	GO:0001655	urogenital system development	http://amigo.geneontology.org/amigo/term/GO:0001655	245	19	4.866542520173805	3.904209183673469	3.3430272972090336e-7	5.122159068763714e-5	14182;15205;15904;16403;16449;16779;18073;18128;18129;18131;18596;19206;20681;21808;21923;22601;24063;74055;114249	ENSMUSG00000028364;ENSMUSG00000024998;ENSMUSG00000021379;ENSMUSG00000027878;ENSMUSG00000039239;ENSMUSG00000027111;ENSMUSG00000031565;ENSMUSG00000022528;ENSMUSG00000021466;ENSMUSG00000053110;ENSMUSG00000005397;ENSMUSG00000026923;ENSMUSG00000040998;ENSMUSG00000024620;ENSMUSG00000024176;ENSMUSG00000038146;ENSMUSG00000037211;ENSMUSG00000027276;ENSMUSG00000052911	Tnc;Plce1;Id4;Notch2;Tgfb2;Itga6;Fgfr1;Hes1;Ptch1;Yap1;Nid1;Notch1;Npnt;Pdgfrb;Sox8;Notch3;Spry1;Jag1;Lamb2
glioblast	BiologicalProcess	GO:0031589	cell-substrate adhesion	http://amigo.geneontology.org/amigo/term/GO:0031589	223	18	4.429546865301055	4.063621076233184	3.856079600073059e-7	5.122159068763714e-5	12977;16403;16419;16449;18073;18128;19283;26362;57776;64075;67896;68732;68750;72007;101401;107351;114249;277360	ENSMUSG00000068748;ENSMUSG00000021136;ENSMUSG00000030428;ENSMUSG00000030022;ENSMUSG00000021338;ENSMUSG00000032702;ENSMUSG00000022665;ENSMUSG00000039286;ENSMUSG00000039621;ENSMUSG00000027111;ENSMUSG00000022817;ENSMUSG00000005397;ENSMUSG00000026923;ENSMUSG00000039087;ENSMUSG00000040998;ENSMUSG00000027276;ENSMUSG00000002602;ENSMUSG00000014599	Ptprz1;Smoc1;Ttyh1;Adamts9;Carmil1;Kank1;Ccdc80;Fndc3b;Prex1;Itga6;Itgb5;Nid1;Notch1;Rreb1;Npnt;Jag1;Axl;Csf1
glioblast	BiologicalProcess	GO:0031099	regeneration	http://amigo.geneontology.org/amigo/term/GO:0031099	120	13	2.383612662942272	5.453906249999999	6.420289102582188e-7	7.309957735368577e-5	11816;13649;14580;14609;16779;16880;18128;18933;19206;21923;22601;26362;244058	ENSMUSG00000028364;ENSMUSG00000002985;ENSMUSG00000020122;ENSMUSG00000050953;ENSMUSG00000070509;ENSMUSG00000020932;ENSMUSG00000054263;ENSMUSG00000026586;ENSMUSG00000021466;ENSMUSG00000053110;ENSMUSG00000026923;ENSMUSG00000002602;ENSMUSG00000052911	Tnc;Apoe;Egfr;Gja1;Rgma;Gfap;Lifr;Prrx1;Ptch1;Yap1;Notch1;Axl;Lamb2
glioblast	BiologicalProcess	GO:0048736	appendage development	http://amigo.geneontology.org/amigo/term/GO:0048736	126	13	2.5027932960893855	5.194196428571429	1.129182993553357e-6	1.124948557327532e-4	12167;14182;14609;16403;18128;18129;18933;19206;20689;21808;64075;65964;242022	ENSMUSG00000052430;ENSMUSG00000050953;ENSMUSG00000021136;ENSMUSG00000027878;ENSMUSG00000026586;ENSMUSG00000039239;ENSMUSG00000027111;ENSMUSG00000031565;ENSMUSG00000021466;ENSMUSG00000037016;ENSMUSG00000026923;ENSMUSG00000024565;ENSMUSG00000004085	Bmpr1b;Gja1;Smoc1;Notch2;Prrx1;Tgfb2;Itga6;Fgfr1;Ptch1;Frem2;Notch1;Sall3;Map3k20
glioblast	BiologicalProcess	GO:0098727	maintenance of cell number	http://amigo.geneontology.org/amigo/term/GO:0098727	109	12	2.165114835505897	5.54243119266055	1.4819750603356496e-6	1.312371247875014e-4	12193;14182;15205;16449;18128;18933;21415;21416;21678;22601;56458;70673	ENSMUSG00000024985;ENSMUSG00000055799;ENSMUSG00000026586;ENSMUSG00000039410;ENSMUSG00000031565;ENSMUSG00000022528;ENSMUSG00000053110;ENSMUSG00000026923;ENSMUSG00000045817;ENSMUSG00000044167;ENSMUSG00000027276;ENSMUSG00000002249	Tcf7l2;Tcf7l1;Prrx1;Prdm16;Fgfr1;Hes1;Yap1;Notch1;Zfp36l2;Foxo1;Jag1;Tead3
glioblast	BiologicalProcess	GO:0033002	muscle cell proliferation	http://amigo.geneontology.org/amigo/term/GO:0033002	154	14	3.058969584109249	4.576704545454546	2.0062226739891997e-6	1.5989594711693922e-4	13057;13609;13649;14182;14609;15214;18128;18131;18596;21416;21808;22601;29811;70417	ENSMUSG00000020122;ENSMUSG00000050953;ENSMUSG00000024985;ENSMUSG00000004558;ENSMUSG00000024593;ENSMUSG00000039239;ENSMUSG00000031565;ENSMUSG00000053110;ENSMUSG00000026923;ENSMUSG00000045092;ENSMUSG00000024620;ENSMUSG00000038146;ENSMUSG00000019789;ENSMUSG00000006519	Egfr;Gja1;Tcf7l2;Ndrg2;Megf10;Tgfb2;Fgfr1;Yap1;Notch1;S1pr1;Pdgfrb;Notch3;Hey2;Cyba
glioblast	BiologicalProcess	GO:0043062	extracellular structure organization	http://amigo.geneontology.org/amigo/term/GO:0043062	189	15	3.7541899441340782	3.9955357142857144	4.699629215565437e-6	3.4050949861869577e-4	11303;11816;14580;16779;18073;18128;18451;21808;26432;64075;67896;101401;114249;234356;373864	ENSMUSG00000002985;ENSMUSG00000021136;ENSMUSG00000020932;ENSMUSG00000030022;ENSMUSG00000036356;ENSMUSG00000022665;ENSMUSG00000039239;ENSMUSG00000005397;ENSMUSG00000026923;ENSMUSG00000019916;ENSMUSG00000015243;ENSMUSG00000040998;ENSMUSG00000032374;ENSMUSG00000045672;ENSMUSG00000052911	Apoe;Smoc1;Gfap;Adamts9;Csgalnact1;Ccdc80;Tgfb2;Nid1;Notch1;P4ha1;Abca1;Npnt;Plod2;Col27a1;Lamb2
glioblast	BiologicalProcess	GO:0050673	epithelial cell proliferation	http://amigo.geneontology.org/amigo/term/GO:0050673	241	17	4.787088764742396	3.5512188796680495	5.310882046583032e-6	3.5273108259388974e-4	11816;12192;13057;13618;13649;14182;14609;14645;15205;18128;18129;18760;19206;21416;21808;22601;68750	ENSMUSG00000002985;ENSMUSG00000022122;ENSMUSG00000020122;ENSMUSG00000050953;ENSMUSG00000024985;ENSMUSG00000027878;ENSMUSG00000021127;ENSMUSG00000002688;ENSMUSG00000039239;ENSMUSG00000031565;ENSMUSG00000022528;ENSMUSG00000021466;ENSMUSG00000053110;ENSMUSG00000026923;ENSMUSG00000026473;ENSMUSG00000039087;ENSMUSG00000006519	Apoe;Ednrb;Egfr;Gja1;Tcf7l2;Notch2;Zfp36l1;Prkd1;Tgfb2;Fgfr1;Hes1;Ptch1;Yap1;Notch1;Glul;Rreb1;Cyba
glioblast	BiologicalProcess	GO:0009611	response to wounding	http://amigo.geneontology.org/amigo/term/GO:0009611	297	19	5.899441340782123	3.2206439393939394	6.054880244521499e-6	3.712107349910488e-4	11816;12192;12193;13649;14580;14609;16324;16779;18128;18129;20512;20720;21808;21923;22601;26362;68750;107351;244058	ENSMUSG00000005360;ENSMUSG00000028364;ENSMUSG00000002985;ENSMUSG00000020122;ENSMUSG00000026249;ENSMUSG00000050953;ENSMUSG00000070509;ENSMUSG00000020932;ENSMUSG00000027878;ENSMUSG00000021127;ENSMUSG00000032702;ENSMUSG00000039239;ENSMUSG00000053110;ENSMUSG00000026923;ENSMUSG00000039087;ENSMUSG00000045817;ENSMUSG00000002602;ENSMUSG00000052911;ENSMUSG00000037035	Slc1a3;Tnc;Apoe;Egfr;Serpine2;Gja1;Rgma;Gfap;Notch2;Zfp36l1;Kank1;Tgfb2;Yap1;Notch1;Rreb1;Zfp36l2;Axl;Lamb2;Inhbb
glioblast	BiologicalProcess	GO:0003170	heart valve development	http://amigo.geneontology.org/amigo/term/GO:0003170	39	7	0.7746741154562383	9.036057692307693	9.64265027958433e-6	5.489423052020509e-4	15214;16449;18128;18129;21808;101401;116701	ENSMUSG00000027878;ENSMUSG00000030022;ENSMUSG00000039239;ENSMUSG00000026923;ENSMUSG00000019789;ENSMUSG00000027276;ENSMUSG00000008090	Notch2;Adamts9;Tgfb2;Notch1;Hey2;Jag1;Fgfrl1
glioblast	BiologicalProcess	GO:0035051	cardiocyte differentiation	http://amigo.geneontology.org/amigo/term/GO:0035051	114	11	2.264432029795158	4.857730263157895	1.4862045583763361e-5	7.896700220172933e-4	13649;15205;15214;16449;18128;18505;18596;20679;21808;24063;56376	ENSMUSG00000051910;ENSMUSG00000020122;ENSMUSG00000028273;ENSMUSG00000004872;ENSMUSG00000039239;ENSMUSG00000022528;ENSMUSG00000026923;ENSMUSG00000024620;ENSMUSG00000019789;ENSMUSG00000037211;ENSMUSG00000027276	Sox6;Egfr;Pdlim5;Pax3;Tgfb2;Hes1;Notch1;Pdgfrb;Hey2;Spry1;Jag1
glioblast	BiologicalProcess	GO:0035265	organ growth	http://amigo.geneontology.org/amigo/term/GO:0035265	137	12	2.72129112352576	4.4096715328467155	1.627539593429539e-5	8.015389370772397e-4	13609;14182;14609;15214;18128;18596;21416;21808;22601;24064;56376;373864	ENSMUSG00000028273;ENSMUSG00000050953;ENSMUSG00000024985;ENSMUSG00000039239;ENSMUSG00000031565;ENSMUSG00000053110;ENSMUSG00000026923;ENSMUSG00000022114;ENSMUSG00000045092;ENSMUSG00000024620;ENSMUSG00000045672;ENSMUSG00000019789	Pdlim5;Gja1;Tcf7l2;Tgfb2;Fgfr1;Yap1;Notch1;Spry2;S1pr1;Pdgfrb;Col27a1;Hey2
[truncated: 656 more rows]
