# Supplementary material for: Cellular development and evolution of the mammalian cerebellum
Source: Nature. 2023 Nov 29;625(7996):788–96. doi: 10.1038/s41586-023-06884-x (PMC10808058; doi:10.1038/s41586-023-06884-x)
Supplement: Supplementary file 8 — Standardized transcription factor regulon activity scores across cell states in mouse and human. [file 41586_2023_6884_MOESM8_ESM.csv]

Species	Cell state	Gene name	AUC
Mouse	astrocyte	Alx1	-0.2760438504801372
Mouse	ependymal	Alx1	-0.2844031322241004
Mouse	erythroid	Alx1	-0.07062856256956392
Mouse	GABA_DN_defined	Alx1	-0.3609173705963447
Mouse	GC_defined	Alx1	-0.5728938153181715
Mouse	GC_diff_1	Alx1	-0.35864924146402855
Mouse	GC_diff_2	Alx1	-0.45907705883296906
Mouse	GC/UBC_diff	Alx1	-0.3104836376426269
Mouse	GCP	Alx1	-0.3016926916162065
Mouse	GCP/UBCP	Alx1	-0.2427927213970922
Mouse	glioblast	Alx1	-0.24522089731402194
Mouse	glut_DN_defined	Alx1	-0.5117146271912963
Mouse	immune	Alx1	0.14368148397266856
Mouse	interneuron_defined	Alx1	-0.6451947649464491
Mouse	interneuron_diff	Alx1	-0.6088351782103449
Mouse	isth_N_defined	Alx1	-0.643455249664821
Mouse	isth_N_diff	Alx1	-0.59168383194165
Mouse	MBO	Alx1	-0.41926597001331384
Mouse	meningeal	Alx1	5.0096067923047825
Mouse	motorneuron	Alx1	1.1340019330080164
Mouse	mural/endoth	Alx1	1.98157072942827
Mouse	neural_crest_progenitor	Alx1	1.356179562336496
Mouse	noradrenergic	Alx1	0.05268068892483499
Mouse	NTZ_neuroblast_1	Alx1	0.13296429399697887
Mouse	NTZ_neuroblast_2	Alx1	-0.1919827956684906
Mouse	NTZ_neuroblast_3	Alx1	-0.34121378725762824
Mouse	oligo_progenitor	Alx1	-0.0322512260291078
Mouse	oligodendrocyte	Alx1	0.39507826750585817
Mouse	parabrachial	Alx1	-0.5579183755176564
Mouse	progenitor	Alx1	0.1399282579225534
Mouse	Purkinje_defined	Alx1	-0.28090908783740004
Mouse	Purkinje_diff	Alx1	-0.4626854219313565
Mouse	Purkinje_maturing	Alx1	-0.02618712970141489
Mouse	UBC_defined	Alx1	-0.5554131644697268
Mouse	UBC_diff	Alx1	-0.2328664497265875
Mouse	VZ_neuroblast_1	Alx1	-0.055812401074930455
Mouse	VZ_neuroblast_2	Alx1	-0.2972233101974766
Mouse	VZ_neuroblast_3	Alx1	-0.4082762585655473
Mouse	astrocyte	Alx4	-0.07238648695320847
Mouse	ependymal	Alx4	0.35586257515719794
Mouse	erythroid	Alx4	-0.11585531499620427
Mouse	GABA_DN_defined	Alx4	-0.2800805035732753
Mouse	GC_defined	Alx4	-0.34592478490067713
Mouse	GC_diff_1	Alx4	-0.3667429690566224
Mouse	GC_diff_2	Alx4	-0.32152385196364996
Mouse	GC/UBC_diff	Alx4	-0.4446189925263559
Mouse	GCP	Alx4	-0.2756651581339636
Mouse	GCP/UBCP	Alx4	-0.22466592260711055
Mouse	glioblast	Alx4	0.06763745732182314
Mouse	glut_DN_defined	Alx4	-0.3150299782511454
Mouse	immune	Alx4	-0.2965043476648291
Mouse	interneuron_defined	Alx4	-0.2879246397740664
Mouse	interneuron_diff	Alx4	-0.35341323602734553
Mouse	isth_N_defined	Alx4	0.28709874437395416
Mouse	isth_N_diff	Alx4	-0.2700407289874222
Mouse	MBO	Alx4	-0.28020931548624195
Mouse	meningeal	Alx4	5.314104390539778
Mouse	motorneuron	Alx4	-0.05286756996640015
Mouse	mural/endoth	Alx4	2.425443330143078
Mouse	neural_crest_progenitor	Alx4	-0.1520450318862804
Mouse	noradrenergic	Alx4	-0.44459806662945883
Mouse	NTZ_neuroblast_1	Alx4	-0.2662549836103221
Mouse	NTZ_neuroblast_2	Alx4	-0.15438527657460477
Mouse	NTZ_neuroblast_3	Alx4	-0.13179496691754844
Mouse	oligo_progenitor	Alx4	-0.025920757682057184
Mouse	oligodendrocyte	Alx4	-0.3648407484592428
Mouse	parabrachial	Alx4	-0.0067573193304229714
Mouse	progenitor	Alx4	-0.022964782464089537
Mouse	Purkinje_defined	Alx4	-0.18488690792798987
Mouse	Purkinje_diff	Alx4	-0.3267203738972578
Mouse	Purkinje_maturing	Alx4	-0.26175101013994784
Mouse	UBC_defined	Alx4	-0.34097406034257044
Mouse	UBC_diff	Alx4	-0.397127480563604
Mouse	VZ_neuroblast_1	Alx4	-0.29039504050084336
Mouse	VZ_neuroblast_2	Alx4	-0.37390458512224484
Mouse	VZ_neuroblast_3	Alx4	-0.40137130461882864
Mouse	astrocyte	Ar	2.81514111450334
Mouse	ependymal	Ar	0.13189525378344175
Mouse	erythroid	Ar	-0.3812586269309279
Mouse	GABA_DN_defined	Ar	-0.8837518146227644
Mouse	GC_defined	Ar	0.7167167805358172
Mouse	GC_diff_1	Ar	0.16118822894397875
Mouse	GC_diff_2	Ar	0.4234704443276911
Mouse	GC/UBC_diff	Ar	0.041926364794154236
Mouse	GCP	Ar	0.2924393239456012
Mouse	GCP/UBCP	Ar	-0.045155624795656164
Mouse	glioblast	Ar	1.3999920651988562
Mouse	glut_DN_defined	Ar	-0.6729219803135417
Mouse	immune	Ar	-0.18826093922657577
Mouse	interneuron_defined	Ar	2.5811549735022314
Mouse	interneuron_diff	Ar	0.2101091141185956
Mouse	isth_N_defined	Ar	-0.40558170157831586
Mouse	isth_N_diff	Ar	-0.5234593000777344
Mouse	MBO	Ar	-0.8052176092583057
Mouse	meningeal	Ar	0.11056778782559037
Mouse	motorneuron	Ar	-1.0945558076543518
Mouse	mural/endoth	Ar	-0.36632653091371836
Mouse	neural_crest_progenitor	Ar	-0.7418546830658783
Mouse	noradrenergic	Ar	-1.20187622974443
Mouse	NTZ_neuroblast_1	Ar	-1.0487856650548406
Mouse	NTZ_neuroblast_2	Ar	-0.7369331881241902
Mouse	NTZ_neuroblast_3	Ar	-0.546628475666041
Mouse	oligo_progenitor	Ar	1.4770332933294394
Mouse	oligodendrocyte	Ar	0.43582181604717823
Mouse	parabrachial	Ar	-0.4532018551371074
Mouse	progenitor	Ar	-0.6439321405529789
Mouse	Purkinje_defined	Ar	0.7845458645727967
Mouse	Purkinje_diff	Ar	-0.3656211122992768
Mouse	Purkinje_maturing	Ar	2.4471518601301097
Mouse	UBC_defined	Ar	-0.07282369111972187
Mouse	UBC_diff	Ar	-0.6024254120109839
Mouse	VZ_neuroblast_1	Ar	-0.6865087795597695
Mouse	VZ_neuroblast_2	Ar	-0.7061605977180865
Mouse	VZ_neuroblast_3	Ar	-0.8559125201336195
Mouse	astrocyte	Arid3a	-0.0028702594614149132
Mouse	ependymal	Arid3a	-0.5336628762455512
Mouse	erythroid	Arid3a	0.8628704046601476
Mouse	GABA_DN_defined	Arid3a	-0.502623510008145
Mouse	GC_defined	Arid3a	-0.8135345215923313
Mouse	GC_diff_1	Arid3a	-0.4337985553114667
Mouse	GC_diff_2	Arid3a	-0.35834258603132996
Mouse	GC/UBC_diff	Arid3a	-0.5324034561510865
Mouse	GCP	Arid3a	-0.626789639607835
Mouse	GCP/UBCP	Arid3a	-0.79183348857385
Mouse	glioblast	Arid3a	-0.22718602080795022
Mouse	glut_DN_defined	Arid3a	-0.34221392202423245
Mouse	immune	Arid3a	1.1102359467703826
Mouse	interneuron_defined	Arid3a	-0.4696183101419112
Mouse	interneuron_diff	Arid3a	-0.5284865323768999
Mouse	isth_N_defined	Arid3a	-0.4118458298246895
Mouse	isth_N_diff	Arid3a	-0.3841279874424159
Mouse	MBO	Arid3a	0.045901696905068665
Mouse	meningeal	Arid3a	1.412243807166378
Mouse	motorneuron	Arid3a	1.94178252958964
Mouse	mural/endoth	Arid3a	4.5102130649156535
Mouse	neural_crest_progenitor	Arid3a	1.534232717836128
Mouse	noradrenergic	Arid3a	0.5239366919301315
Mouse	NTZ_neuroblast_1	Arid3a	-0.31808560873468256
Mouse	NTZ_neuroblast_2	Arid3a	-0.07036088583666063
Mouse	NTZ_neuroblast_3	Arid3a	-0.07752349395157526
Mouse	oligo_progenitor	Arid3a	-0.21208312713817037
Mouse	oligodendrocyte	Arid3a	-0.16433594422189152
Mouse	parabrachial	Arid3a	-0.36365951275135894
Mouse	progenitor	Arid3a	-0.29616396428647657
Mouse	Purkinje_defined	Arid3a	-0.15299965528840231
Mouse	Purkinje_diff	Arid3a	-0.3736448158927738
Mouse	Purkinje_maturing	Arid3a	0.030870743121258506
Mouse	UBC_defined	Arid3a	-0.7615091147959675
Mouse	UBC_diff	Arid3a	-0.7943846843382285
Mouse	VZ_neuroblast_1	Arid3a	-0.5313933499941788
Mouse	VZ_neuroblast_2	Arid3a	-0.5404419634827152
Mouse	VZ_neuroblast_3	Arid3a	-0.3563639865805888
Mouse	astrocyte	Arnt	1.4445441664446343
Mouse	ependymal	Arnt	-0.9958099903388916
Mouse	erythroid	Arnt	-0.46179477360256727
Mouse	GABA_DN_defined	Arnt	0.4782996221167476
Mouse	GC_defined	Arnt	3.237083014125144
Mouse	GC_diff_1	Arnt	-0.18906451560079882
Mouse	GC_diff_2	Arnt	0.5789056497921451
Mouse	GC/UBC_diff	Arnt	0.14337343949585443
Mouse	GCP	Arnt	-0.7781475841316304
Mouse	GCP/UBCP	Arnt	-0.660203254791531
Mouse	glioblast	Arnt	0.07741476103656882
Mouse	glut_DN_defined	Arnt	0.017852372045635126
Mouse	immune	Arnt	-0.17361935024579744
Mouse	interneuron_defined	Arnt	1.517055070319387
Mouse	interneuron_diff	Arnt	0.20752128146009025
Mouse	isth_N_defined	Arnt	0.5805101486593239
Mouse	isth_N_diff	Arnt	-0.4327593415780422
Mouse	MBO	Arnt	0.5092368544791183
Mouse	meningeal	Arnt	-0.8938952684063886
Mouse	motorneuron	Arnt	-1.3259904069938104
Mouse	mural/endoth	Arnt	-0.4218478897450222
Mouse	neural_crest_progenitor	Arnt	-1.3842277295800605
Mouse	noradrenergic	Arnt	-0.540655595383691
Mouse	NTZ_neuroblast_1	Arnt	-1.5004421524545906
Mouse	NTZ_neuroblast_2	Arnt	-0.9777075063836862
Mouse	NTZ_neuroblast_3	Arnt	-0.6859681120827108
Mouse	oligo_progenitor	Arnt	0.3184414321496388
Mouse	oligodendrocyte	Arnt	1.4234049770386774
Mouse	parabrachial	Arnt	0.8745402650332524
Mouse	progenitor	Arnt	-0.87792207364304
Mouse	Purkinje_defined	Arnt	0.7577475480641924
Mouse	Purkinje_diff	Arnt	-0.04290094097750575
Mouse	Purkinje_maturing	Arnt	1.1255835997127
Mouse	UBC_defined	Arnt	1.171285179968159
Mouse	UBC_diff	Arnt	0.6155136038666248
Mouse	VZ_neuroblast_1	Arnt	-0.7758933608774321
Mouse	VZ_neuroblast_2	Arnt	-1.021902771989248
Mouse	VZ_neuroblast_3	Arnt	-0.9375603670014651
Mouse	astrocyte	Arntl2	-0.5931245762802945
Mouse	ependymal	Arntl2	0.09595459665135389
Mouse	erythroid	Arntl2	-0.2699655665788395
Mouse	GABA_DN_defined	Arntl2	-0.33804330308405467
Mouse	GC_defined	Arntl2	1.238122188044559
Mouse	GC_diff_1	Arntl2	1.2656497048926185
Mouse	GC_diff_2	Arntl2	2.184479728817478
Mouse	GC/UBC_diff	Arntl2	-0.6053537041391597
Mouse	GCP	Arntl2	0.39027780995840544
Mouse	GCP/UBCP	Arntl2	-0.5025282512580245
Mouse	glioblast	Arntl2	0.15197463061222222
Mouse	glut_DN_defined	Arntl2	-0.38537249841027954
Mouse	immune	Arntl2	-0.19375620077506106
Mouse	interneuron_defined	Arntl2	0.5728593645948818
Mouse	interneuron_diff	Arntl2	0.4344692233131962
Mouse	isth_N_defined	Arntl2	0.1019623598378195
Mouse	isth_N_diff	Arntl2	-0.42324001610653234
Mouse	MBO	Arntl2	-0.5770297308230896
Mouse	meningeal	Arntl2	-0.12463780539612292
Mouse	motorneuron	Arntl2	-2.278298395231949
Mouse	mural/endoth	Arntl2	2.4836061218983523
Mouse	neural_crest_progenitor	Arntl2	-2.278298395231949
Mouse	noradrenergic	Arntl2	-0.5176265100043539
Mouse	NTZ_neuroblast_1	Arntl2	-0.4199197706197039
Mouse	NTZ_neuroblast_2	Arntl2	-0.6742575634204431
Mouse	NTZ_neuroblast_3	Arntl2	-0.33980536619465246
Mouse	oligo_progenitor	Arntl2	2.583261461933414
Mouse	oligodendrocyte	Arntl2	0.811602416292571
Mouse	parabrachial	Arntl2	0.11416094743641651
Mouse	progenitor	Arntl2	-0.6764591485968928
Mouse	Purkinje_defined	Arntl2	0.2506554904598165
Mouse	Purkinje_diff	Arntl2	-0.34912111107437477
Mouse	Purkinje_maturing	Arntl2	-3.5619037571685074e-4
Mouse	UBC_defined	Arntl2	-0.02975389053064475
Mouse	UBC_diff	Arntl2	0.4021910224031555
Mouse	VZ_neuroblast_1	Arntl2	-0.6676002800084883
Mouse	VZ_neuroblast_2	Arntl2	-0.42482330550102043
Mouse	VZ_neuroblast_3	Arntl2	-0.411855487504616
Mouse	astrocyte	Ascl1	-0.5552522742650682
Mouse	ependymal	Ascl1	-0.44228356477773156
Mouse	erythroid	Ascl1	-0.13790618246428082
Mouse	GABA_DN_defined	Ascl1	-0.419404844441366
Mouse	GC_defined	Ascl1	-0.7170482494764923
Mouse	GC_diff_1	Ascl1	-0.3724912637080068
Mouse	GC_diff_2	Ascl1	-0.5296969500823883
Mouse	GC/UBC_diff	Ascl1	-0.3553939844134167
Mouse	GCP	Ascl1	-0.22003384857386163
Mouse	GCP/UBCP	Ascl1	-0.22806228766063788
Mouse	glioblast	Ascl1	-0.3394218346458814
Mouse	glut_DN_defined	Ascl1	-0.5272698629793565
Mouse	immune	Ascl1	-0.4351142954724181
Mouse	interneuron_defined	Ascl1	0.029613018819126553
Mouse	interneuron_diff	Ascl1	0.16758998490856933
Mouse	isth_N_defined	Ascl1	-0.47308244398700744
Mouse	isth_N_diff	Ascl1	-0.21327786377522176
Mouse	MBO	Ascl1	-0.24349238167590648
Mouse	meningeal	Ascl1	-0.3959575899541406
Mouse	motorneuron	Ascl1	-0.24043760076173396
Mouse	mural/endoth	Ascl1	-0.674424506526123
Mouse	neural_crest_progenitor	Ascl1	-0.10585384271838388
Mouse	noradrenergic	Ascl1	0.9550774523240634
Mouse	NTZ_neuroblast_1	Ascl1	1.3943570597179213
Mouse	NTZ_neuroblast_2	Ascl1	0.42401378896664893
Mouse	NTZ_neuroblast_3	Ascl1	-0.11082035846989353
Mouse	oligo_progenitor	Ascl1	-0.434446033389668
Mouse	oligodendrocyte	Ascl1	-0.4529266789419054
Mouse	parabrachial	Ascl1	-0.03220272515720915
Mouse	progenitor	Ascl1	-0.004747344516329274
Mouse	Purkinje_defined	Ascl1	-0.5294152358092973
Mouse	Purkinje_diff	Ascl1	-0.21586275494610477
Mouse	Purkinje_maturing	Ascl1	-0.6467531974029043
Mouse	UBC_defined	Ascl1	-0.6533927898941218
Mouse	UBC_diff	Ascl1	-0.4890478290180118
Mouse	VZ_neuroblast_1	Ascl1	4.549544288629864
Mouse	VZ_neuroblast_2	Ascl1	2.616497894843483
Mouse	VZ_neuroblast_3	Ascl1	1.0588271316951903
Mouse	astrocyte	Atf1	-0.19489157099267954
Mouse	ependymal	Atf1	1.0114354871508195
Mouse	erythroid	Atf1	0.7887228822057764
Mouse	GABA_DN_defined	Atf1	-1.490544779739059
Mouse	GC_defined	Atf1	-0.5190760667540074
Mouse	GC_diff_1	Atf1	0.37083289177742507
Mouse	GC_diff_2	Atf1	0.3086851730773784
Mouse	GC/UBC_diff	Atf1	0.29908900973531155
Mouse	GCP	Atf1	1.5161233727832417
Mouse	GCP/UBCP	Atf1	1.510843389000922
Mouse	glioblast	Atf1	1.1213631444734586
Mouse	glut_DN_defined	Atf1	-1.5631303180035798
Mouse	immune	Atf1	1.9526383225592194
Mouse	interneuron_defined	Atf1	-0.6471771171269122
Mouse	interneuron_diff	Atf1	-0.1103024735869046
Mouse	isth_N_defined	Atf1	-1.5606438391763169
Mouse	isth_N_diff	Atf1	-0.517545472568264
Mouse	MBO	Atf1	-1.3510530636406182
Mouse	meningeal	Atf1	0.5321502953801835
Mouse	motorneuron	Atf1	-1.741734878990792
Mouse	mural/endoth	Atf1	1.6494246641695065
Mouse	neural_crest_progenitor	Atf1	-0.22998514218459973
Mouse	noradrenergic	Atf1	-0.6038873913106035
Mouse	NTZ_neuroblast_1	Atf1	0.8487314289405684
Mouse	NTZ_neuroblast_2	Atf1	0.2094670332335105
Mouse	NTZ_neuroblast_3	Atf1	-0.042879514647499714
Mouse	oligo_progenitor	Atf1	0.5935976713143687
Mouse	oligodendrocyte	Atf1	0.38291989856493497
Mouse	parabrachial	Atf1	-1.3880599880306692
Mouse	progenitor	Atf1	1.2137461521089201
Mouse	Purkinje_defined	Atf1	-1.1249122694756208
Mouse	Purkinje_diff	Atf1	-1.252825764792911
Mouse	Purkinje_maturing	Atf1	-0.772090320266226
Mouse	UBC_defined	Atf1	-0.01420395061769632
Mouse	UBC_diff	Atf1	-0.05001818410239005
Mouse	VZ_neuroblast_1	Atf1	0.6507853557756907
Mouse	VZ_neuroblast_2	Atf1	0.5807658215572092
Mouse	VZ_neuroblast_3	Atf1	-0.3663598878010883
Mouse	astrocyte	Atf2	-0.9865710262653534
Mouse	ependymal	Atf2	-1.1717178640905037
Mouse	erythroid	Atf2	-0.878420717052924
Mouse	GABA_DN_defined	Atf2	1.1134346593558127
Mouse	GC_defined	Atf2	0.16325713224273203
Mouse	GC_diff_1	Atf2	0.3028955768623655
Mouse	GC_diff_2	Atf2	0.16499673027531914
Mouse	GC/UBC_diff	Atf2	0.3677655685457898
Mouse	GCP	Atf2	-0.9946286852084141
Mouse	GCP/UBCP	Atf2	-0.7785497112701081
Mouse	glioblast	Atf2	-0.8101949466737823
Mouse	glut_DN_defined	Atf2	1.6004456042615847
Mouse	immune	Atf2	-0.8258116823651431
Mouse	interneuron_defined	Atf2	0.38329021642947364
Mouse	interneuron_diff	Atf2	0.5882756208948525
Mouse	isth_N_defined	Atf2	1.4585120371678988
Mouse	isth_N_diff	Atf2	1.0924692597930845
Mouse	MBO	Atf2	1.9537369281276342
Mouse	meningeal	Atf2	-1.4382503947964373
Mouse	motorneuron	Atf2	1.0013501304601395
Mouse	mural/endoth	Atf2	-1.0664371848779992
Mouse	neural_crest_progenitor	Atf2	-2.4317077200905617
Mouse	noradrenergic	Atf2	0.03768690836318945
Mouse	NTZ_neuroblast_1	Atf2	-1.233893666253202
Mouse	NTZ_neuroblast_2	Atf2	-0.37971979117159227
Mouse	NTZ_neuroblast_3	Atf2	0.3532227617303331
Mouse	oligo_progenitor	Atf2	-0.49035352980235714
Mouse	oligodendrocyte	Atf2	0.06207572655608757
Mouse	parabrachial	Atf2	1.4019877520250457
Mouse	progenitor	Atf2	-1.2795856542329793
Mouse	Purkinje_defined	Atf2	0.9337830858568823
Mouse	Purkinje_diff	Atf2	0.991106718258779
Mouse	Purkinje_maturing	Atf2	0.34913448498081595
Mouse	UBC_defined	Atf2	0.5302449160198441
Mouse	UBC_diff	Atf2	0.6155309575124395
Mouse	VZ_neuroblast_1	Atf2	-0.7364157322145387
Mouse	VZ_neuroblast_2	Atf2	-0.36518430627350607
Mouse	VZ_neuroblast_3	Atf2	0.40223983691930154
Mouse	astrocyte	Atf4	-1.9925369511152675
Mouse	ependymal	Atf4	0.06650312598446456
Mouse	erythroid	Atf4	0.877793078684961
Mouse	GABA_DN_defined	Atf4	-0.6832414343357942
Mouse	GC_defined	Atf4	-2.054596104175543
Mouse	GC_diff_1	Atf4	0.30662662465354734
Mouse	GC_diff_2	Atf4	-0.6857279568022207
Mouse	GC/UBC_diff	Atf4	-0.052209331629372566
Mouse	GCP	Atf4	0.25714719348321047
Mouse	GCP/UBCP	Atf4	-0.0890302122099311
Mouse	glioblast	Atf4	-0.4757740368829687
Mouse	glut_DN_defined	Atf4	-0.7028708458858042
Mouse	immune	Atf4	-0.4652194006598381
Mouse	interneuron_defined	Atf4	-1.275873855392268
Mouse	interneuron_diff	Atf4	-0.6040297852700007
Mouse	isth_N_defined	Atf4	-0.7476672667059081
Mouse	isth_N_diff	Atf4	0.06345036028040199
Mouse	MBO	Atf4	-0.5621421692143378
Mouse	meningeal	Atf4	1.4232114863817988
Mouse	motorneuron	Atf4	2.5047912850875966
Mouse	mural/endoth	Atf4	0.9120502180094846
Mouse	neural_crest_progenitor	Atf4	1.665897466238541
Mouse	noradrenergic	Atf4	1.753568230158452
Mouse	NTZ_neuroblast_1	Atf4	1.1029401099757772
Mouse	NTZ_neuroblast_2	Atf4	1.1752990621402293
Mouse	NTZ_neuroblast_3	Atf4	0.5657719102683179
Mouse	oligo_progenitor	Atf4	-0.3243797589170825
Mouse	oligodendrocyte	Atf4	-0.07107375612266184
Mouse	parabrachial	Atf4	-0.7244633982172343
Mouse	progenitor	Atf4	0.19479646248264187
Mouse	Purkinje_defined	Atf4	-0.6336272427398985
Mouse	Purkinje_diff	Atf4	0.5608039776095786
Mouse	Purkinje_maturing	Atf4	-1.3189607926869835
Mouse	UBC_defined	Atf4	-0.9146742378460402
Mouse	UBC_diff	Atf4	-0.5625677892230149
Mouse	VZ_neuroblast_1	Atf4	0.3014493000683272
Mouse	VZ_neuroblast_2	Atf4	0.3648911255968635
Mouse	VZ_neuroblast_3	Atf4	0.8436753089279752
Mouse	astrocyte	Atf5	-1.0380564230468974
Mouse	ependymal	Atf5	-0.406659940138201
Mouse	erythroid	Atf5	1.2118822687746935
Mouse	GABA_DN_defined	Atf5	-0.8475523729445403
Mouse	GC_defined	Atf5	0.6922407950100175
Mouse	GC_diff_1	Atf5	2.032458452966389
Mouse	GC_diff_2	Atf5	1.32872853194048
Mouse	GC/UBC_diff	Atf5	2.038617270913316
Mouse	GCP	Atf5	1.3802381110839477
Mouse	GCP/UBCP	Atf5	0.8291338660380356
Mouse	glioblast	Atf5	0.8331885401873045
Mouse	glut_DN_defined	Atf5	-1.1358013013482784
Mouse	immune	Atf5	1.7002862006406316
Mouse	interneuron_defined	Atf5	-0.9363065466949632
Mouse	interneuron_diff	Atf5	0.4506858669978238
Mouse	isth_N_defined	Atf5	-1.031197956440622
Mouse	isth_N_diff	Atf5	-0.6690218662395275
Mouse	MBO	Atf5	-1.1353109397333594
Mouse	meningeal	Atf5	-0.09723308907477791
Mouse	motorneuron	Atf5	-1.7423129944006595
Mouse	mural/endoth	Atf5	0.5574104449476229
Mouse	neural_crest_progenitor	Atf5	-1.3426229964898697
Mouse	noradrenergic	Atf5	-0.5874125386991508
Mouse	NTZ_neuroblast_1	Atf5	0.1796812600093675
Mouse	NTZ_neuroblast_2	Atf5	-0.2923444884933256
Mouse	NTZ_neuroblast_3	Atf5	-0.44177736083299085
Mouse	oligo_progenitor	Atf5	0.5068127572091912
Mouse	oligodendrocyte	Atf5	-0.4880899735090266
Mouse	parabrachial	Atf5	-0.9290459202984014
Mouse	progenitor	Atf5	0.05240892987524462
Mouse	Purkinje_defined	Atf5	-0.6264611372969112
Mouse	Purkinje_diff	Atf5	-0.5089764005380726
Mouse	Purkinje_maturing	Atf5	-1.4627698804161333
Mouse	UBC_defined	Atf5	0.3062476239822667
Mouse	UBC_diff	Atf5	0.9470349145680222
Mouse	VZ_neuroblast_1	Atf5	0.5573700815300044
Mouse	VZ_neuroblast_2	Atf5	0.5125679549179601
Mouse	VZ_neuroblast_3	Atf5	-0.3980397449566111
Mouse	astrocyte	Atf6	-0.5479562599368484
Mouse	ependymal	Atf6	-0.49955855014552336
Mouse	erythroid	Atf6	-0.3053808965825456
Mouse	GABA_DN_defined	Atf6	0.4138261969132511
Mouse	GC_defined	Atf6	1.8262830035574382
Mouse	GC_diff_1	Atf6	0.14197921314638037
Mouse	GC_diff_2	Atf6	0.9429402022755966
Mouse	GC/UBC_diff	Atf6	0.20695381029152762
Mouse	GCP	Atf6	-0.24197499351469548
Mouse	GCP/UBCP	Atf6	-0.3667282424259245
Mouse	glioblast	Atf6	-0.7223568124246177
Mouse	glut_DN_defined	Atf6	-0.13283974239245513
Mouse	immune	Atf6	2.678840719558672
Mouse	interneuron_defined	Atf6	0.06946634835415275
Mouse	interneuron_diff	Atf6	-0.15826709714610174
Mouse	isth_N_defined	Atf6	-0.023860063296635616
Mouse	isth_N_diff	Atf6	-0.15503408843817112
Mouse	MBO	Atf6	1.8290714147130236
Mouse	meningeal	Atf6	-1.1399603809171996
Mouse	motorneuron	Atf6	2.811741497581957
Mouse	mural/endoth	Atf6	0.6935927950448014
Mouse	neural_crest_progenitor	Atf6	-2.2452770930304
Mouse	noradrenergic	Atf6	0.04430153764643014
Mouse	NTZ_neuroblast_1	Atf6	-0.9231518849950308
Mouse	NTZ_neuroblast_2	Atf6	-0.5175634742256222
Mouse	NTZ_neuroblast_3	Atf6	0.02500552385774791
Mouse	oligo_progenitor	Atf6	-0.5374435697029084
Mouse	oligodendrocyte	Atf6	0.2939002488778206
Mouse	parabrachial	Atf6	0.7378502499147142
Mouse	progenitor	Atf6	-1.047915442407287
Mouse	Purkinje_defined	Atf6	-0.23685186330711866
Mouse	Purkinje_diff	Atf6	-1.1340294097391137
Mouse	Purkinje_maturing	Atf6	-0.12804145462202401
Mouse	UBC_defined	Atf6	0.026337647426013275
Mouse	UBC_diff	Atf6	0.18037411908456022
Mouse	VZ_neuroblast_1	Atf6	-0.5719272581752427
Mouse	VZ_neuroblast_2	Atf6	-0.3471870706306602
Mouse	VZ_neuroblast_3	Atf6	-0.9391588801879708
Mouse	astrocyte	Atf6b	1.8058476264217223
Mouse	ependymal	Atf6b	1.6190493626926554
Mouse	erythroid	Atf6b	1.1296531138220307
Mouse	GABA_DN_defined	Atf6b	-0.029717865693084298
Mouse	GC_defined	Atf6b	-1.756669913109603
Mouse	GC_diff_1	Atf6b	-0.2948233832254451
Mouse	GC_diff_2	Atf6b	-1.0258085764092981
Mouse	GC/UBC_diff	Atf6b	0.3606744531125867
Mouse	GCP	Atf6b	-0.1363225959842275
Mouse	GCP/UBCP	Atf6b	0.007361454428896909
Mouse	glioblast	Atf6b	1.4432057134731493
Mouse	glut_DN_defined	Atf6b	-0.9101721232304854
Mouse	immune	Atf6b	-0.2598088784971496
Mouse	interneuron_defined	Atf6b	-1.527940965646491
Mouse	interneuron_diff	Atf6b	-0.3464199491276629
Mouse	isth_N_defined	Atf6b	-0.12336364589250162
Mouse	isth_N_diff	Atf6b	0.8062025131990017
Mouse	MBO	Atf6b	-0.8889071555045269
Mouse	meningeal	Atf6b	-0.2565977414123779
Mouse	motorneuron	Atf6b	-1.548303168947788
Mouse	mural/endoth	Atf6b	0.022825888166903122
Mouse	neural_crest_progenitor	Atf6b	-1.3090435670891996
Mouse	noradrenergic	Atf6b	0.20437990305575102
Mouse	NTZ_neuroblast_1	Atf6b	1.6132169698537888
Mouse	NTZ_neuroblast_2	Atf6b	1.4289496528284238
Mouse	NTZ_neuroblast_3	Atf6b	1.5948697759553694
Mouse	oligo_progenitor	Atf6b	-0.4707929614418168
Mouse	oligodendrocyte	Atf6b	-1.0060135075660541
Mouse	parabrachial	Atf6b	-0.5292186260876385
Mouse	progenitor	Atf6b	1.0614679964947902
Mouse	Purkinje_defined	Atf6b	-0.009719619673384416
Mouse	Purkinje_diff	Atf6b	0.014642030043307906
Mouse	Purkinje_maturing	Atf6b	-1.806299856713983
Mouse	UBC_defined	Atf6b	-0.31163873760104244
Mouse	UBC_diff	Atf6b	0.14588157920643313
Mouse	VZ_neuroblast_1	Atf6b	0.8666099767640465
Mouse	VZ_neuroblast_2	Atf6b	0.6043299713366452
Mouse	VZ_neuroblast_3	Atf6b	-0.18158514200175657
Mouse	astrocyte	Atoh1	-1.1114910079196232
Mouse	ependymal	Atoh1	-1.0416433223964534
Mouse	erythroid	Atoh1	-0.25665686515336994
Mouse	GABA_DN_defined	Atoh1	-0.7206683272299125
Mouse	GC_defined	Atoh1	-1.109571847751449
Mouse	GC_diff_1	Atoh1	0.1750975129763659
Mouse	GC_diff_2	Atoh1	-0.713953050769787
Mouse	GC/UBC_diff	Atoh1	0.21849021376114397
Mouse	GCP	Atoh1	0.3811286125297601
Mouse	GCP/UBCP	Atoh1	0.14271030168252563
Mouse	glioblast	Atoh1	-0.9156627941130326
Mouse	glut_DN_defined	Atoh1	-0.011564707461300857
Mouse	immune	Atoh1	-0.6535629556204259
Mouse	interneuron_defined	Atoh1	-0.9427217079597288
Mouse	interneuron_diff	Atoh1	-0.3938371665544876
Mouse	isth_N_defined	Atoh1	-0.47319507743876393
Mouse	isth_N_diff	Atoh1	0.27069310991230006
Mouse	MBO	Atoh1	-0.23078617293006165
Mouse	meningeal	Atoh1	-0.17915617181132937
Mouse	motorneuron	Atoh1	2.0626930306467166
Mouse	mural/endoth	Atoh1	-0.5485562215680906
Mouse	neural_crest_progenitor	Atoh1	0.731438822745918
Mouse	noradrenergic	Atoh1	1.3914084403868703
Mouse	NTZ_neuroblast_1	Atoh1	3.029885895110943
Mouse	NTZ_neuroblast_2	Atoh1	2.4945353501909846
Mouse	NTZ_neuroblast_3	Atoh1	0.9333335640111264
Mouse	oligo_progenitor	Atoh1	-0.5740994489655509
Mouse	oligodendrocyte	Atoh1	-0.9256451597799302
Mouse	parabrachial	Atoh1	-0.5905843894898157
Mouse	progenitor	Atoh1	0.016044989290731292
Mouse	Purkinje_defined	Atoh1	-0.7090162803879704
Mouse	Purkinje_diff	Atoh1	-0.44147650538770966
Mouse	Purkinje_maturing	Atoh1	-0.9986978292578202
Mouse	UBC_defined	Atoh1	-0.5663828550122257
Mouse	UBC_diff	Atoh1	-0.15133796897846039
Mouse	VZ_neuroblast_1	Atoh1	1.3029487170994696
Mouse	VZ_neuroblast_2	Atoh1	0.8932708500049829
Mouse	VZ_neuroblast_3	Atoh1	0.21658842358746716
Mouse	astrocyte	Atoh7	1.8489306882069854
Mouse	ependymal	Atoh7	-0.05565022757471855
Mouse	erythroid	Atoh7	-1.1564144987520415
Mouse	GABA_DN_defined	Atoh7	-0.44795964880071054
Mouse	GC_defined	Atoh7	4.0850145131463655
Mouse	GC_diff_1	Atoh7	0.5658771053308502
Mouse	GC_diff_2	Atoh7	0.937514794483791
Mouse	GC/UBC_diff	Atoh7	-0.5184558346703414
Mouse	GCP	Atoh7	0.787389323841775
Mouse	GCP/UBCP	Atoh7	0.5616034828609544
Mouse	glioblast	Atoh7	0.25120896372974116
Mouse	glut_DN_defined	Atoh7	-0.6397224053707109
Mouse	immune	Atoh7	1.0985203963820975
Mouse	interneuron_defined	Atoh7	1.3708198178881776
Mouse	interneuron_diff	Atoh7	-0.1157165324315376
Mouse	isth_N_defined	Atoh7	-0.6886418508293967
Mouse	isth_N_diff	Atoh7	-0.3147616089533322
Mouse	MBO	Atoh7	-0.6319918486786543
Mouse	meningeal	Atoh7	-0.5445641086455687
Mouse	motorneuron	Atoh7	-1.1564144987520415
Mouse	mural/endoth	Atoh7	-0.09598948048432915
Mouse	neural_crest_progenitor	Atoh7	-1.1564144987520415
Mouse	noradrenergic	Atoh7	-0.9808499896891139
Mouse	NTZ_neuroblast_1	Atoh7	-0.08654527549251767
Mouse	NTZ_neuroblast_2	Atoh7	-0.15556418241389416
Mouse	NTZ_neuroblast_3	Atoh7	-0.41739580440156776
Mouse	oligo_progenitor	Atoh7	1.2619457046639293
Mouse	oligodendrocyte	Atoh7	-0.5586971474423467
Mouse	parabrachial	Atoh7	-0.9113685846291395
Mouse	progenitor	Atoh7	-0.3154535772295283
Mouse	Purkinje_defined	Atoh7	-0.687657744983492
Mouse	Purkinje_diff	Atoh7	-0.3582823706547788
Mouse	Purkinje_maturing	Atoh7	-0.7807653324230813
Mouse	UBC_defined	Atoh7	0.3125816298072195
Mouse	UBC_diff	Atoh7	0.03465180101523202
Mouse	VZ_neuroblast_1	Atoh7	0.10354149734593375
Mouse	VZ_neuroblast_2	Atoh7	-0.18268384762231427
Mouse	VZ_neuroblast_3	Atoh7	-0.2616388190258535
Mouse	astrocyte	Bach1	-0.7239264816459564
Mouse	ependymal	Bach1	-1.976580545174392
Mouse	erythroid	Bach1	-1.976580545174392
Mouse	GABA_DN_defined	Bach1	0.02058919444241126
Mouse	GC_defined	Bach1	-1.2648656128006486
Mouse	GC_diff_1	Bach1	-0.010018700651093754
Mouse	GC_diff_2	Bach1	-0.16979643901071356
Mouse	GC/UBC_diff	Bach1	0.2539621973238126
Mouse	GCP	Bach1	-0.3814128581617614
Mouse	GCP/UBCP	Bach1	0.8119946831311297
Mouse	glioblast	Bach1	-0.49693535151572743
Mouse	glut_DN_defined	Bach1	0.24176564358970057
Mouse	immune	Bach1	1.0830192113260186
Mouse	interneuron_defined	Bach1	-0.3902172396692392
Mouse	interneuron_diff	Bach1	-0.3785203178729731
Mouse	isth_N_defined	Bach1	-0.19535605946182716
Mouse	isth_N_diff	Bach1	0.9229894206805002
Mouse	MBO	Bach1	-0.9791704638547929
Mouse	meningeal	Bach1	-0.5869716148714027
Mouse	motorneuron	Bach1	-1.976580545174392
Mouse	mural/endoth	Bach1	1.9994842241231372
Mouse	neural_crest_progenitor	Bach1	2.7811148451741476
Mouse	noradrenergic	Bach1	0.8264506715706537
Mouse	NTZ_neuroblast_1	Bach1	0.10193124306351
Mouse	NTZ_neuroblast_2	Bach1	0.8148737269269135
Mouse	NTZ_neuroblast_3	Bach1	0.6123121685443115
Mouse	oligo_progenitor	Bach1	0.26966114956679826
Mouse	oligodendrocyte	Bach1	-0.32531274387861125
Mouse	parabrachial	Bach1	-0.6203727108367044
Mouse	progenitor	Bach1	-0.4511829687321008
Mouse	Purkinje_defined	Bach1	0.2723367676837003
Mouse	Purkinje_diff	Bach1	0.36890646029564533
Mouse	Purkinje_maturing	Bach1	-0.9239665497570357
Mouse	UBC_defined	Bach1	0.758471739153673
Mouse	UBC_diff	Bach1	-0.6609683755858567
Mouse	VZ_neuroblast_1	Bach1	0.7561469439121793
Mouse	VZ_neuroblast_2	Bach1	0.5304978793577713
Mouse	VZ_neuroblast_3	Bach1	1.062227953963609
Mouse	astrocyte	Bach2	-1.6899155746718968
Mouse	ependymal	Bach2	0.9964877934390888
Mouse	erythroid	Bach2	-0.06772036124580609
Mouse	GABA_DN_defined	Bach2	1.5385530091670705
Mouse	GC_defined	Bach2	-1.1381646045082123
Mouse	GC_diff_1	Bach2	-0.44985665082119497
Mouse	GC_diff_2	Bach2	-0.8234950047906968
Mouse	GC/UBC_diff	Bach2	-0.39130884266343774
Mouse	GCP	Bach2	-1.002092350404121
Mouse	GCP/UBCP	Bach2	-0.6367766892253673
Mouse	glioblast	Bach2	-0.019450393106569697
Mouse	glut_DN_defined	Bach2	0.802985689530338
Mouse	immune	Bach2	0.19192816005385407
Mouse	interneuron_defined	Bach2	-0.6166272136744758
Mouse	interneuron_diff	Bach2	-0.49721439086851804
Mouse	isth_N_defined	Bach2	1.0477766080050979
Mouse	isth_N_diff	Bach2	0.6979020246074814
Mouse	MBO	Bach2	1.36216329209688
Mouse	meningeal	Bach2	-0.38731571379689794
Mouse	motorneuron	Bach2	-2.1959749115469984
Mouse	mural/endoth	Bach2	-0.2538744373324563
Mouse	neural_crest_progenitor	Bach2	-2.026300599395317
Mouse	noradrenergic	Bach2	-0.6174090832847419
Mouse	NTZ_neuroblast_1	Bach2	-0.3442910182156762
Mouse	NTZ_neuroblast_2	Bach2	0.4209328375560944
Mouse	NTZ_neuroblast_3	Bach2	1.5860596890802028
Mouse	oligo_progenitor	Bach2	0.8029186775901718
Mouse	oligodendrocyte	Bach2	2.3922621874465304
Mouse	parabrachial	Bach2	1.5914623914667188
Mouse	progenitor	Bach2	-0.15186237600046448
Mouse	Purkinje_defined	Bach2	0.6202525300223456
Mouse	Purkinje_diff	Bach2	-0.4350043733813022
Mouse	Purkinje_maturing	Bach2	-0.15008515889747706
Mouse	UBC_defined	Bach2	-0.007427047235829446
Mouse	UBC_diff	Bach2	0.3477388807292617
Mouse	VZ_neuroblast_1	Bach2	-0.42403071711912
Mouse	VZ_neuroblast_2	Bach2	0.22066767692529174
Mouse	VZ_neuroblast_3	Bach2	-0.2938939355298502
Mouse	astrocyte	Barhl1	-0.3259680797972123
Mouse	ependymal	Barhl1	-0.5275259326833971
Mouse	erythroid	Barhl1	-0.22775244015639434
Mouse	GABA_DN_defined	Barhl1	-0.9878276989828195
Mouse	GC_defined	Barhl1	-0.0924880970739937
Mouse	GC_diff_1	Barhl1	1.9008428767031345
Mouse	GC_diff_2	Barhl1	0.22579329368734402
Mouse	GC/UBC_diff	Barhl1	1.3648671659504978
Mouse	GCP	Barhl1	3.0971528064770095
Mouse	GCP/UBCP	Barhl1	2.380388084973934
Mouse	glioblast	Barhl1	-0.05525019733895078
Mouse	glut_DN_defined	Barhl1	-0.27139673654745
Mouse	immune	Barhl1	-0.5976327704651201
Mouse	interneuron_defined	Barhl1	-0.6279182537269942
Mouse	interneuron_diff	Barhl1	-0.4160838460621571
Mouse	isth_N_defined	Barhl1	-0.6625533286218767
Mouse	isth_N_diff	Barhl1	-0.15410884565413532
Mouse	MBO	Barhl1	-0.6197023341032101
Mouse	meningeal	Barhl1	-0.803919921228404
Mouse	motorneuron	Barhl1	1.6154242728397337
Mouse	mural/endoth	Barhl1	-0.7606637937153733
Mouse	neural_crest_progenitor	Barhl1	-0.8659346546064164
Mouse	noradrenergic	Barhl1	-0.31023376710396366
Mouse	NTZ_neuroblast_1	Barhl1	1.134289112588927
Mouse	NTZ_neuroblast_2	Barhl1	1.0713538111765988
Mouse	NTZ_neuroblast_3	Barhl1	-0.17583255919018217
Mouse	oligo_progenitor	Barhl1	-0.30931800463752585
Mouse	oligodendrocyte	Barhl1	-0.8807258948792303
Mouse	parabrachial	Barhl1	-0.7396355656424476
Mouse	progenitor	Barhl1	-0.3053968161509481
Mouse	Purkinje_defined	Barhl1	-1.0418111958163774
Mouse	Purkinje_diff	Barhl1	-0.9672089256598282
Mouse	Purkinje_maturing	Barhl1	-1.1321662078790076
Mouse	UBC_defined	Barhl1	-0.19338314988133726
Mouse	UBC_diff	Barhl1	0.6767082859011775
Mouse	VZ_neuroblast_1	Barhl1	0.5907485010713479
Mouse	VZ_neuroblast_2	Barhl1	0.26291505373279317
Mouse	VZ_neuroblast_3	Barhl1	-0.268044247497746
Mouse	astrocyte	Barhl2	-0.643938177044935
Mouse	ependymal	Barhl2	-0.7007942244912478
Mouse	erythroid	Barhl2	-0.7744347716309484
Mouse	GABA_DN_defined	Barhl2	-0.2487428223085771
Mouse	GC_defined	Barhl2	3.036754160615485
Mouse	GC_diff_1	Barhl2	0.1846616246547259
Mouse	GC_diff_2	Barhl2	0.16457529340813534
Mouse	GC/UBC_diff	Barhl2	0.6638464497402778
Mouse	GCP	Barhl2	-0.25694394988771796
Mouse	GCP/UBCP	Barhl2	0.14332819136971517
Mouse	glioblast	Barhl2	-0.8853469400354087
Mouse	glut_DN_defined	Barhl2	0.4111220163386488
Mouse	immune	Barhl2	-1.0104721696542376
Mouse	interneuron_defined	Barhl2	0.05466738204721455
Mouse	interneuron_diff	Barhl2	-0.17700027611633123
Mouse	isth_N_defined	Barhl2	0.5073502596008563
Mouse	isth_N_diff	Barhl2	1.1752642975180372
Mouse	MBO	Barhl2	0.6775671565931934
Mouse	meningeal	Barhl2	-1.3400022561366753
Mouse	motorneuron	Barhl2	-0.3317583803180364
Mouse	mural/endoth	Barhl2	-1.3557270580991527
Mouse	neural_crest_progenitor	Barhl2	-1.7416514961336405
Mouse	noradrenergic	Barhl2	0.5758411296011487
Mouse	NTZ_neuroblast_1	Barhl2	-0.21202265329049858
Mouse	NTZ_neuroblast_2	Barhl2	2.2293223480448594
Mouse	NTZ_neuroblast_3	Barhl2	1.8613174467460822
Mouse	oligo_progenitor	Barhl2	-0.5592669137449728
Mouse	oligodendrocyte	Barhl2	0.43926345461469274
Mouse	parabrachial	Barhl2	0.21649625594594718
Mouse	progenitor	Barhl2	-0.9997825272918037
Mouse	Purkinje_defined	Barhl2	-0.5291400599935429
Mouse	Purkinje_diff	Barhl2	-0.6920721920216358
Mouse	Purkinje_maturing	Barhl2	-0.22928844671791834
Mouse	UBC_defined	Barhl2	0.5491757311263381
Mouse	UBC_diff	Barhl2	1.4668083475287437
Mouse	VZ_neuroblast_1	Barhl2	-0.8793639447532019
Mouse	VZ_neuroblast_2	Barhl2	-0.5099816316021295
Mouse	VZ_neuroblast_3	Barhl2	-0.2796306542214922
Mouse	astrocyte	Barx2	0.2861246541005722
Mouse	ependymal	Barx2	-0.15380931601957326
Mouse	erythroid	Barx2	-0.21662523338684037
Mouse	GABA_DN_defined	Barx2	-0.7678485529764612
Mouse	GC_defined	Barx2	0.9953793350743172
Mouse	GC_diff_1	Barx2	1.6364627765103066
Mouse	GC_diff_2	Barx2	1.186068945141765
Mouse	GC/UBC_diff	Barx2	2.473243157058071
Mouse	GCP	Barx2	1.537633399641077
Mouse	GCP/UBCP	Barx2	3.5292685131404613
Mouse	glioblast	Barx2	0.008344421940203184
Mouse	glut_DN_defined	Barx2	-0.5684874117121679
Mouse	immune	Barx2	-0.490613505555308
Mouse	interneuron_defined	Barx2	-0.3293523523904552
Mouse	interneuron_diff	Barx2	-0.4816506784971726
Mouse	isth_N_defined	Barx2	-0.3404331245120939
Mouse	isth_N_diff	Barx2	-0.7288685942423169
Mouse	MBO	Barx2	-0.575514928979503
Mouse	meningeal	Barx2	-0.7013879204934178
Mouse	motorneuron	Barx2	0.2958836047610209
Mouse	mural/endoth	Barx2	-0.6973371234927509
Mouse	neural_crest_progenitor	Barx2	-0.9385656771515484
Mouse	noradrenergic	Barx2	-0.7193369544832964
Mouse	NTZ_neuroblast_1	Barx2	-0.5210692301725893
Mouse	NTZ_neuroblast_2	Barx2	-0.4697448769835941
Mouse	NTZ_neuroblast_3	Barx2	-0.5946201119730121
Mouse	oligo_progenitor	Barx2	-0.2016879787528949
Mouse	oligodendrocyte	Barx2	-0.14564026199734842
Mouse	parabrachial	Barx2	-0.3434908887652289
Mouse	progenitor	Barx2	-0.3972434641063872
Mouse	Purkinje_defined	Barx2	-0.6693054834625757
Mouse	Purkinje_diff	Barx2	-0.6737308423305322
Mouse	Purkinje_maturing	Barx2	-0.680250995062104
Mouse	UBC_defined	Barx2	0.21875081146977735
Mouse	UBC_diff	Barx2	1.5705732428831194
Mouse	VZ_neuroblast_1	Barx2	-0.15083453974238709
Mouse	VZ_neuroblast_2	Barx2	-0.3486418123506862
Mouse	VZ_neuroblast_3	Barx2	-0.8316410021284446
Mouse	astrocyte	Batf	-1.0417189600747128
Mouse	ependymal	Batf	2.2017263828794373
Mouse	erythroid	Batf	1.3108104583883478
Mouse	GABA_DN_defined	Batf	-0.7623101904613162
Mouse	GC_defined	Batf	-0.8283638156693189
Mouse	GC_diff_1	Batf	0.9451716106322278
Mouse	GC_diff_2	Batf	-0.009146780781427588
Mouse	GC/UBC_diff	Batf	-0.05084312090594856
Mouse	GCP	Batf	1.0122782830195571
Mouse	GCP/UBCP	Batf	0.7254029749756367
Mouse	glioblast	Batf	-0.14334703680491415
Mouse	glut_DN_defined	Batf	-1.0807430603017476
Mouse	immune	Batf	0.8445666936306212
Mouse	interneuron_defined	Batf	-0.6257732360093631
Mouse	interneuron_diff	Batf	-0.5335243805195715
Mouse	isth_N_defined	Batf	-1.0592629448695132
Mouse	isth_N_diff	Batf	0.34627043199516866
Mouse	MBO	Batf	-0.47340813798926784
Mouse	meningeal	Batf	-0.523400798938682
Mouse	motorneuron	Batf	-2.119668868550662
Mouse	mural/endoth	Batf	0.6883844924090499
Mouse	neural_crest_progenitor	Batf	-1.5744153272865136
Mouse	noradrenergic	Batf	1.3370586772998028
Mouse	NTZ_neuroblast_1	Batf	1.8029301793346275
Mouse	NTZ_neuroblast_2	Batf	1.1626758648307542
Mouse	NTZ_neuroblast_3	Batf	1.6359361458918964
Mouse	oligo_progenitor	Batf	-0.28497861842242583
Mouse	oligodendrocyte	Batf	-0.4162795769787703
Mouse	parabrachial	Batf	-0.1727052437560764
Mouse	progenitor	Batf	1.1219810882273809
Mouse	Purkinje_defined	Batf	-0.45552035929319257
Mouse	Purkinje_diff	Batf	-1.334238726925398
Mouse	Purkinje_maturing	Batf	-0.5944812813361281
Mouse	UBC_defined	Batf	-0.4340876200230465
Mouse	UBC_diff	Batf	-0.2814130625994284
Mouse	VZ_neuroblast_1	Batf	0.19982089365146624
Mouse	VZ_neuroblast_2	Batf	0.21681265087621177
Mouse	VZ_neuroblast_3	Batf	-0.752195679544769
Mouse	astrocyte	Bcl11a	-1.1107648719709182
Mouse	ependymal	Bcl11a	-1.146065096510558
Mouse	erythroid	Bcl11a	-0.32258295829192046
Mouse	GABA_DN_defined	Bcl11a	1.466438930817811
Mouse	GC_defined	Bcl11a	-0.8229246383967395
Mouse	GC_diff_1	Bcl11a	-0.22984838062122537
Mouse	GC_diff_2	Bcl11a	-0.17129872853387038
Mouse	GC/UBC_diff	Bcl11a	-0.25648450511377663
Mouse	GCP	Bcl11a	-0.7198956064480629
Mouse	GCP/UBCP	Bcl11a	-0.7497365262186001
Mouse	glioblast	Bcl11a	-0.864769269451649
Mouse	glut_DN_defined	Bcl11a	0.8701880274488124
Mouse	immune	Bcl11a	-1.1356385113911391
Mouse	interneuron_defined	Bcl11a	0.3036804646342376
Mouse	interneuron_diff	Bcl11a	0.8178928739638056
Mouse	isth_N_defined	Bcl11a	0.8583391132316344
Mouse	isth_N_diff	Bcl11a	0.40585582553148797
Mouse	MBO	Bcl11a	0.44091650902940593
Mouse	meningeal	Bcl11a	-0.7324493721617807
Mouse	motorneuron	Bcl11a	-0.13535566975950472
Mouse	mural/endoth	Bcl11a	-1.0488455280810638
Mouse	neural_crest_progenitor	Bcl11a	-1.090219334653208
Mouse	noradrenergic	Bcl11a	-0.2337123919224669
Mouse	NTZ_neuroblast_1	Bcl11a	-0.8761289532231761
Mouse	NTZ_neuroblast_2	Bcl11a	-0.45704530154421047
Mouse	NTZ_neuroblast_3	Bcl11a	0.018867841116332062
Mouse	oligo_progenitor	Bcl11a	-0.5233389037545144
Mouse	oligodendrocyte	Bcl11a	-0.7638274167176846
Mouse	parabrachial	Bcl11a	0.9982491325458305
Mouse	progenitor	Bcl11a	-0.8482998219211794
Mouse	Purkinje_defined	Bcl11a	2.197359618682932
Mouse	Purkinje_diff	Bcl11a	3.029136140621569
Mouse	Purkinje_maturing	Bcl11a	1.3039397335099558
Mouse	UBC_defined	Bcl11a	0.006992523628738604
Mouse	UBC_diff	Bcl11a	-0.07295658328632923
Mouse	VZ_neuroblast_1	Bcl11a	-0.53108791188664
Mouse	VZ_neuroblast_2	Bcl11a	0.3763632463794518
Mouse	VZ_neuroblast_3	Bcl11a	1.74905630071821
Mouse	astrocyte	Bcl6	4.574794277005454
Mouse	ependymal	Bcl6	2.0761223338913877
Mouse	erythroid	Bcl6	-0.4562556557435137
Mouse	GABA_DN_defined	Bcl6	-0.528439828313926
Mouse	GC_defined	Bcl6	1.6027245180211398
Mouse	GC_diff_1	Bcl6	-0.26953024130733144
Mouse	GC_diff_2	Bcl6	-0.016700688024023157
Mouse	GC/UBC_diff	Bcl6	-0.5191096901228681
Mouse	GCP	Bcl6	0.024214214564741165
Mouse	GCP/UBCP	Bcl6	-0.11621820336616459
Mouse	glioblast	Bcl6	1.4123419822196783
Mouse	glut_DN_defined	Bcl6	-0.524921950768347
Mouse	immune	Bcl6	-0.027417611244620003
Mouse	interneuron_defined	Bcl6	-0.28395785289340414
Mouse	interneuron_diff	Bcl6	-0.4732722782515707
Mouse	isth_N_defined	Bcl6	-0.3802733113951671
Mouse	isth_N_diff	Bcl6	-0.4832600018734825
Mouse	MBO	Bcl6	-0.539849525071467
Mouse	meningeal	Bcl6	0.11951841630005812
Mouse	motorneuron	Bcl6	-0.3974365356303282
Mouse	mural/endoth	Bcl6	0.26299520299820994
Mouse	neural_crest_progenitor	Bcl6	-0.4701295732345958
Mouse	noradrenergic	Bcl6	-0.17418911518886726
Mouse	NTZ_neuroblast_1	Bcl6	-0.4747347904268898
Mouse	NTZ_neuroblast_2	Bcl6	-0.5645565068135805
Mouse	NTZ_neuroblast_3	Bcl6	-0.5762552424344973
Mouse	oligo_progenitor	Bcl6	1.3694611605029832
Mouse	oligodendrocyte	Bcl6	-0.054092713751955235
Mouse	parabrachial	Bcl6	-0.4048581177527579
Mouse	progenitor	Bcl6	-0.35397871916025686
Mouse	Purkinje_defined	Bcl6	-0.3315432761769576
Mouse	Purkinje_diff	Bcl6	-0.532525656096366
Mouse	Purkinje_maturing	Bcl6	-0.1330905873624365
Mouse	UBC_defined	Bcl6	-0.37278668817696164
Mouse	UBC_diff	Bcl6	-0.42417278014576304
Mouse	VZ_neuroblast_1	Bcl6	-0.4627746229033305
Mouse	VZ_neuroblast_2	Bcl6	-0.44321787984586425
Mouse	VZ_neuroblast_3	Bcl6	-0.6526224620263578
Mouse	astrocyte	Bclaf1	-1.4715479690875761
Mouse	ependymal	Bclaf1	0.1474200394576581
Mouse	erythroid	Bclaf1	0.7143474897417655
Mouse	GABA_DN_defined	Bclaf1	-0.8548863825730969
Mouse	GC_defined	Bclaf1	-1.7833549647885942
Mouse	GC_diff_1	Bclaf1	-0.4200962723370719
Mouse	GC_diff_2	Bclaf1	-1.2443543051949542
Mouse	GC/UBC_diff	Bclaf1	-0.3771751994440084
Mouse	GCP	Bclaf1	0.6584218854823324
Mouse	GCP/UBCP	Bclaf1	1.0090042844006426
Mouse	glioblast	Bclaf1	-0.25056694313066763
Mouse	glut_DN_defined	Bclaf1	-1.0402529959460265
Mouse	immune	Bclaf1	1.062810611428797
Mouse	interneuron_defined	Bclaf1	-1.162193858353067
Mouse	interneuron_diff	Bclaf1	-0.3793431556563356
Mouse	isth_N_defined	Bclaf1	-0.964710232675738
Mouse	isth_N_diff	Bclaf1	0.06455546258343703
Mouse	MBO	Bclaf1	-0.6975531770619198
Mouse	meningeal	Bclaf1	0.8390540478817133
Mouse	motorneuron	Bclaf1	0.20467711390001364
Mouse	mural/endoth	Bclaf1	0.8408790628140617
Mouse	neural_crest_progenitor	Bclaf1	2.5098130365737297
Mouse	noradrenergic	Bclaf1	0.6796793788000031
Mouse	NTZ_neuroblast_1	Bclaf1	1.9361053355330269
Mouse	NTZ_neuroblast_2	Bclaf1	1.0706030403785323
Mouse	NTZ_neuroblast_3	Bclaf1	0.5632074365158
Mouse	oligo_progenitor	Bclaf1	-0.5028730209117004
Mouse	oligodendrocyte	Bclaf1	-0.657773346221366
Mouse	parabrachial	Bclaf1	-0.8647282139626469
Mouse	progenitor	Bclaf1	1.64352164707774
Mouse	Purkinje_defined	Bclaf1	-0.7242122734923819
Mouse	Purkinje_diff	Bclaf1	-0.331522798937161
Mouse	Purkinje_maturing	Bclaf1	-1.0646975476855363
Mouse	UBC_defined	Bclaf1	-0.7849185939197856
Mouse	UBC_diff	Bclaf1	-0.29319023022159557
Mouse	VZ_neuroblast_1	Bclaf1	1.1244788024334254
Mouse	VZ_neuroblast_2	Bclaf1	0.765398560352681
Mouse	VZ_neuroblast_3	Bclaf1	0.03597424624585077
Mouse	astrocyte	Bhlhe22	0.8936430312922347
Mouse	ependymal	Bhlhe22	0.34354127481941
Mouse	erythroid	Bhlhe22	-0.5613494472687025
Mouse	GABA_DN_defined	Bhlhe22	-0.7191005999980675
Mouse	GC_defined	Bhlhe22	-0.8708539905154236
Mouse	GC_diff_1	Bhlhe22	1.233754051341635
Mouse	GC_diff_2	Bhlhe22	0.21958747341031667
Mouse	GC/UBC_diff	Bhlhe22	0.2235559307577596
Mouse	GCP	Bhlhe22	2.289675557616826
Mouse	GCP/UBCP	Bhlhe22	0.7947285776449365
Mouse	glioblast	Bhlhe22	1.1718617998788934
Mouse	glut_DN_defined	Bhlhe22	0.06742912515173811
Mouse	immune	Bhlhe22	-0.12453023161935127
Mouse	interneuron_defined	Bhlhe22	2.064503309120931
Mouse	interneuron_diff	Bhlhe22	2.0825212855173745
Mouse	isth_N_defined	Bhlhe22	0.02831128424406516
Mouse	isth_N_diff	Bhlhe22	-0.7970439482900115
Mouse	MBO	Bhlhe22	0.10016025920227313
Mouse	meningeal	Bhlhe22	0.27792193081900857
Mouse	motorneuron	Bhlhe22	-1.0060070398422745
Mouse	mural/endoth	Bhlhe22	-0.44856776646737845
Mouse	neural_crest_progenitor	Bhlhe22	-1.3750883199558426
Mouse	noradrenergic	Bhlhe22	-0.9434485756758109
Mouse	NTZ_neuroblast_1	Bhlhe22	-1.0101849377666505
Mouse	NTZ_neuroblast_2	Bhlhe22	-0.9504439670267968
Mouse	NTZ_neuroblast_3	Bhlhe22	-1.0186543792672706
Mouse	oligo_progenitor	Bhlhe22	1.1575273404366941
Mouse	oligodendrocyte	Bhlhe22	-0.8973518301044587
Mouse	parabrachial	Bhlhe22	-0.393932510984443
Mouse	progenitor	Bhlhe22	-0.5487972424424828
Mouse	Purkinje_defined	Bhlhe22	-0.4826754301999247
Mouse	Purkinje_diff	Bhlhe22	-0.8984792886466105
Mouse	Purkinje_maturing	Bhlhe22	-0.6463431034970925
Mouse	UBC_defined	Bhlhe22	1.8318577585590663
Mouse	UBC_diff	Bhlhe22	0.8199311176662372
Mouse	VZ_neuroblast_1	Bhlhe22	-0.5579388834195141
Mouse	VZ_neuroblast_2	Bhlhe22	-0.5822368717615426
Mouse	VZ_neuroblast_3	Bhlhe22	-0.7674827427297528
Mouse	astrocyte	Bhlhe40	5.173175939057954
Mouse	ependymal	Bhlhe40	0.28549930015175845
Mouse	erythroid	Bhlhe40	-0.4212366164874246
Mouse	GABA_DN_defined	Bhlhe40	-0.1400494696199497
Mouse	GC_defined	Bhlhe40	1.388062279451179
Mouse	GC_diff_1	Bhlhe40	-0.36041093275781466
Mouse	GC_diff_2	Bhlhe40	-0.06186255975201555
Mouse	GC/UBC_diff	Bhlhe40	-0.044210175800325886
Mouse	GCP	Bhlhe40	-0.39574840962624114
Mouse	GCP/UBCP	Bhlhe40	-0.40353007585802164
Mouse	glioblast	Bhlhe40	1.1476438053326743
Mouse	glut_DN_defined	Bhlhe40	-0.2085256381617295
Mouse	immune	Bhlhe40	-0.578191559094446
Mouse	interneuron_defined	Bhlhe40	0.3733938244559874
Mouse	interneuron_diff	Bhlhe40	-0.3143195967725619
Mouse	isth_N_defined	Bhlhe40	-0.07645141709340203
Mouse	isth_N_diff	Bhlhe40	-0.49545277823024764
Mouse	MBO	Bhlhe40	-0.03346339790098326
Mouse	meningeal	Bhlhe40	0.04485458181187158
Mouse	motorneuron	Bhlhe40	-0.2592135256748718
Mouse	mural/endoth	Bhlhe40	-0.19330209698130305
Mouse	neural_crest_progenitor	Bhlhe40	-0.7416233089927846
Mouse	noradrenergic	Bhlhe40	-0.7955976823728962
Mouse	NTZ_neuroblast_1	Bhlhe40	-0.806632909937764
Mouse	NTZ_neuroblast_2	Bhlhe40	-0.6689635333832608
Mouse	NTZ_neuroblast_3	Bhlhe40	-0.5600307235507167
Mouse	oligo_progenitor	Bhlhe40	0.3090623534678985
Mouse	oligodendrocyte	Bhlhe40	1.2239884015679574
Mouse	parabrachial	Bhlhe40	-0.10590498396601075
Mouse	progenitor	Bhlhe40	-0.4416999049320763
Mouse	Purkinje_defined	Bhlhe40	-0.07736345152782237
Mouse	Purkinje_diff	Bhlhe40	-0.38782210391562233
Mouse	Purkinje_maturing	Bhlhe40	0.05294983869397706
Mouse	UBC_defined	Bhlhe40	0.045905041473759074
Mouse	UBC_diff	Bhlhe40	-0.07081648615550286
Mouse	VZ_neuroblast_1	Bhlhe40	-0.6085969397092065
Mouse	VZ_neuroblast_2	Bhlhe40	-0.537169171644175
Mouse	VZ_neuroblast_3	Bhlhe40	-0.25634591556583386
Mouse	astrocyte	Bhlhe41	2.9800292373943544
Mouse	ependymal	Bhlhe41	-0.05752287091490564
Mouse	erythroid	Bhlhe41	-0.7865739472125631
Mouse	GABA_DN_defined	Bhlhe41	-0.09806118588033567
Mouse	GC_defined	Bhlhe41	1.1293529600857666
Mouse	GC_diff_1	Bhlhe41	-0.22798409062469788
Mouse	GC_diff_2	Bhlhe41	1.2073439944230158
Mouse	GC/UBC_diff	Bhlhe41	0.35667438873964497
Mouse	GCP	Bhlhe41	-0.6002394351656244
Mouse	GCP/UBCP	Bhlhe41	-0.185434761746919
Mouse	glioblast	Bhlhe41	0.9685631870784264
Mouse	glut_DN_defined	Bhlhe41	-0.33334369569534783
Mouse	immune	Bhlhe41	0.5428746332780849
Mouse	interneuron_defined	Bhlhe41	0.5685311455850693
Mouse	interneuron_diff	Bhlhe41	-0.650085461171335
Mouse	isth_N_defined	Bhlhe41	0.13044744949270765
Mouse	isth_N_diff	Bhlhe41	-0.9951836923895694
Mouse	MBO	Bhlhe41	0.6149135368340162
Mouse	meningeal	Bhlhe41	0.8892648360049843
Mouse	motorneuron	Bhlhe41	-0.3443897925830916
Mouse	mural/endoth	Bhlhe41	0.37580246033551484
Mouse	neural_crest_progenitor	Bhlhe41	-0.7806355537963072
Mouse	noradrenergic	Bhlhe41	-1.2936663019611119
Mouse	NTZ_neuroblast_1	Bhlhe41	-1.3450966509117923
Mouse	NTZ_neuroblast_2	Bhlhe41	-1.3247917175907513
Mouse	NTZ_neuroblast_3	Bhlhe41	-1.2674466685608927
Mouse	oligo_progenitor	Bhlhe41	0.7903027399843275
Mouse	oligodendrocyte	Bhlhe41	1.798502167865312
Mouse	parabrachial	Bhlhe41	0.28334501987942023
Mouse	progenitor	Bhlhe41	-0.7404130902826888
Mouse	Purkinje_defined	Bhlhe41	-0.06114783314240193
Mouse	Purkinje_diff	Bhlhe41	-1.2707007672403645
Mouse	Purkinje_maturing	Bhlhe41	0.8329082315255244
Mouse	UBC_defined	Bhlhe41	1.2596415912558407
Mouse	UBC_diff	Bhlhe41	0.6939921511918569
Mouse	VZ_neuroblast_1	Bhlhe41	-0.7299648230137656
Mouse	VZ_neuroblast_2	Bhlhe41	-0.9573843725496191
Mouse	VZ_neuroblast_3	Bhlhe41	-1.3724230185197783
Mouse	astrocyte	Carf	1.2903556065681432
Mouse	ependymal	Carf	0.6341205038209552
Mouse	erythroid	Carf	-1.6909603124957064
Mouse	GABA_DN_defined	Carf	-0.6676718082695807
Mouse	GC_defined	Carf	-0.12012429609553624
Mouse	GC_diff_1	Carf	0.3252403451746513
Mouse	GC_diff_2	Carf	0.9982527648934036
Mouse	GC/UBC_diff	Carf	-0.26708445496887745
Mouse	GCP	Carf	1.0835611282824333
Mouse	GCP/UBCP	Carf	0.2582499290578396
Mouse	glioblast	Carf	1.8068134524295762
Mouse	glut_DN_defined	Carf	-1.0027629133076286
Mouse	immune	Carf	1.3707657401197597
Mouse	interneuron_defined	Carf	-0.025220078123072146
Mouse	interneuron_diff	Carf	0.9264788689695971
Mouse	isth_N_defined	Carf	-0.32487357756683305
Mouse	isth_N_diff	Carf	-0.20685526606252513
Mouse	MBO	Carf	-0.11235420898207424
Mouse	meningeal	Carf	1.0619230456153594
Mouse	motorneuron	Carf	-2.5530309660023613
Mouse	mural/endoth	Carf	0.2986417411274133
Mouse	neural_crest_progenitor	Carf	-2.5530309660023613
Mouse	noradrenergic	Carf	1.449204772345229
Mouse	NTZ_neuroblast_1	Carf	-0.3509412313881695
Mouse	NTZ_neuroblast_2	Carf	-0.19823875096971122
Mouse	NTZ_neuroblast_3	Carf	-1.3278720973958034
Mouse	oligo_progenitor	Carf	-0.12327502220324632
Mouse	oligodendrocyte	Carf	0.6097906840468349
Mouse	parabrachial	Carf	-0.5652999509991475
Mouse	progenitor	Carf	-0.1154350098150457
Mouse	Purkinje_defined	Carf	-0.0786978223378134
Mouse	Purkinje_diff	Carf	-0.4804247952572809
Mouse	Purkinje_maturing	Carf	0.35187546999101305
Mouse	UBC_defined	Carf	1.4137459495541476
Mouse	UBC_diff	Carf	-0.0600042544709222
Mouse	VZ_neuroblast_1	Carf	-0.09210938845575195
Mouse	VZ_neuroblast_2	Carf	-0.16818949286185936
Mouse	VZ_neuroblast_3	Carf	-0.7945633379650501
Mouse	astrocyte	Cbfb	-0.5937417120253807
Mouse	ependymal	Cbfb	0.9688267100954243
Mouse	erythroid	Cbfb	-0.02924554578105511
Mouse	GABA_DN_defined	Cbfb	-0.46443619187820673
Mouse	GC_defined	Cbfb	-0.25055375514176714
Mouse	GC_diff_1	Cbfb	-0.3087304967956066
Mouse	GC_diff_2	Cbfb	-0.43939113239834837
Mouse	GC/UBC_diff	Cbfb	-0.45908121086262715
Mouse	GCP	Cbfb	-0.09939962307998905
Mouse	GCP/UBCP	Cbfb	-0.2607682425844371
Mouse	glioblast	Cbfb	-0.14709341073747598
Mouse	glut_DN_defined	Cbfb	-0.35593472085147176
Mouse	immune	Cbfb	-0.30032620907980806
Mouse	interneuron_defined	Cbfb	-0.5249581575807123
Mouse	interneuron_diff	Cbfb	-0.36289013944397364
Mouse	isth_N_defined	Cbfb	-0.11812355864751345
Mouse	isth_N_diff	Cbfb	-0.19489702774118342
Mouse	MBO	Cbfb	1.8501102038259216
Mouse	meningeal	Cbfb	-0.03263648167290072
Mouse	motorneuron	Cbfb	5.2813181618064124
Mouse	mural/endoth	Cbfb	0.5317560665900686
Mouse	neural_crest_progenitor	Cbfb	-1.1625987220874225
Mouse	noradrenergic	Cbfb	0.10517234958505307
Mouse	NTZ_neuroblast_1	Cbfb	-0.013884897721089362
Mouse	NTZ_neuroblast_2	Cbfb	0.018820231532764818
Mouse	NTZ_neuroblast_3	Cbfb	-0.18785584194057625
Mouse	oligo_progenitor	Cbfb	-0.27843343354603617
Mouse	oligodendrocyte	Cbfb	-0.6534441475675968
Mouse	parabrachial	Cbfb	-0.28600057868262285
Mouse	progenitor	Cbfb	-0.08425259273901575
Mouse	Purkinje_defined	Cbfb	-0.2627176060043377
Mouse	Purkinje_diff	Cbfb	-0.3114098340653515
Mouse	Purkinje_maturing	Cbfb	0.257888500354119
Mouse	UBC_defined	Cbfb	-0.2882915211493298
Mouse	UBC_diff	Cbfb	-0.4873986105363738
Mouse	VZ_neuroblast_1	Cbfb	0.016732098274316456
Mouse	VZ_neuroblast_2	Cbfb	0.026028806463493384
Mouse	VZ_neuroblast_3	Cbfb	-0.09815772618536395
Mouse	astrocyte	Cebpb	1.3187638846319127
Mouse	ependymal	Cebpb	0.11983176677960879
Mouse	erythroid	Cebpb	0.18526703738215666
Mouse	GABA_DN_defined	Cebpb	-1.123434768044147
Mouse	GC_defined	Cebpb	-0.31501950351394487
Mouse	GC_diff_1	Cebpb	-0.671631948918457
Mouse	GC_diff_2	Cebpb	-0.7657734270101456
Mouse	GC/UBC_diff	Cebpb	-0.6112059893731089
Mouse	GCP	Cebpb	-0.23426931389268418
Mouse	GCP/UBCP	Cebpb	-0.3167228627291417
Mouse	glioblast	Cebpb	0.37118324596988445
Mouse	glut_DN_defined	Cebpb	-1.0150253259607427
Mouse	immune	Cebpb	4.085707135089903
Mouse	interneuron_defined	Cebpb	-0.11597563472855506
Mouse	interneuron_diff	Cebpb	-0.5135548674443275
Mouse	isth_N_defined	Cebpb	-0.8990297963046837
Mouse	isth_N_diff	Cebpb	-0.3713300873342387
Mouse	MBO	Cebpb	-1.0002863290062014
Mouse	meningeal	Cebpb	0.8796458387742123
Mouse	motorneuron	Cebpb	0.7011769358759496
Mouse	mural/endoth	Cebpb	1.191040999649205
Mouse	neural_crest_progenitor	Cebpb	2.2470601163578108
Mouse	noradrenergic	Cebpb	-0.03370409328256208
Mouse	NTZ_neuroblast_1	Cebpb	-0.0971696641877673
Mouse	NTZ_neuroblast_2	Cebpb	0.027793648121236022
Mouse	NTZ_neuroblast_3	Cebpb	0.16188365814893674
Mouse	oligo_progenitor	Cebpb	0.27172402466428863
Mouse	oligodendrocyte	Cebpb	1.01262746343022
Mouse	parabrachial	Cebpb	-1.0141781905289096
Mouse	progenitor	Cebpb	0.26804087273207633
Mouse	Purkinje_defined	Cebpb	-0.32174893784251074
Mouse	Purkinje_diff	Cebpb	-0.3834655492972414
Mouse	Purkinje_maturing	Cebpb	-0.4230066912000236
Mouse	UBC_defined	Cebpb	-0.6627286960176986
Mouse	UBC_diff	Cebpb	-0.762379239862993
Mouse	VZ_neuroblast_1	Cebpb	-0.013045424180043428
Mouse	VZ_neuroblast_2	Cebpb	-0.3808306756624942
Mouse	VZ_neuroblast_3	Cebpb	-0.7962296112847854
Mouse	astrocyte	Cebpg	-0.2889159153571913
Mouse	ependymal	Cebpg	-0.23250951281700025
Mouse	erythroid	Cebpg	4.994186227128186
Mouse	GABA_DN_defined	Cebpg	-0.4873765992159976
Mouse	GC_defined	Cebpg	0.15851843399455248
Mouse	GC_diff_1	Cebpg	0.05631994010261899
Mouse	GC_diff_2	Cebpg	-0.35733281259667393
Mouse	GC/UBC_diff	Cebpg	-0.43431021100564643
Mouse	GCP	Cebpg	0.3238810507169291
Mouse	GCP/UBCP	Cebpg	0.5534815011930966
Mouse	glioblast	Cebpg	0.2930535291570119
Mouse	glut_DN_defined	Cebpg	-0.3569414361229738
Mouse	immune	Cebpg	1.8988570862214085
Mouse	interneuron_defined	Cebpg	-0.638497807293112
Mouse	interneuron_diff	Cebpg	-0.5288661981587186
Mouse	isth_N_defined	Cebpg	-0.5333034353234393
Mouse	isth_N_diff	Cebpg	0.31063678780885207
Mouse	MBO	Cebpg	-0.6419114838227264
Mouse	meningeal	Cebpg	0.458748732992791
Mouse	motorneuron	Cebpg	0.2374098320514535
Mouse	mural/endoth	Cebpg	0.6015203933884353
Mouse	neural_crest_progenitor	Cebpg	-1.5050183770642638
Mouse	noradrenergic	Cebpg	-0.27271240275887815
Mouse	NTZ_neuroblast_1	Cebpg	-0.11759617378464807
Mouse	NTZ_neuroblast_2	Cebpg	5.535407537982035e-4
Mouse	NTZ_neuroblast_3	Cebpg	-0.20812568374231805
Mouse	oligo_progenitor	Cebpg	-0.12974449532541207
Mouse	oligodendrocyte	Cebpg	-0.6534162909910952
Mouse	parabrachial	Cebpg	-0.2623822152625565
Mouse	progenitor	Cebpg	0.517698942049708
Mouse	Purkinje_defined	Cebpg	-0.5191499259828628
Mouse	Purkinje_diff	Cebpg	-0.7220510698017271
Mouse	Purkinje_maturing	Cebpg	-0.8599305096208574
Mouse	UBC_defined	Cebpg	-0.19297084453503174
Mouse	UBC_diff	Cebpg	0.22624314217871536
Mouse	VZ_neuroblast_1	Cebpg	-0.23123325714711654
Mouse	VZ_neuroblast_2	Cebpg	-0.07768884162505646
Mouse	VZ_neuroblast_3	Cebpg	-0.37912364038225327
Mouse	astrocyte	Cebpz	-0.6244389088994717
Mouse	ependymal	Cebpz	0.5162715176372628
Mouse	erythroid	Cebpz	0.5810307596578561
Mouse	GABA_DN_defined	Cebpz	-0.8680933255024844
Mouse	GC_defined	Cebpz	-1.1603991448552768
Mouse	GC_diff_1	Cebpz	-0.4865052827014894
Mouse	GC_diff_2	Cebpz	-0.843193189637122
Mouse	GC/UBC_diff	Cebpz	-0.38116342889337507
Mouse	GCP	Cebpz	0.02654360902032126
Mouse	GCP/UBCP	Cebpz	0.13041515551931476
Mouse	glioblast	Cebpz	-0.16371065336730284
Mouse	glut_DN_defined	Cebpz	-0.8958025391993499
Mouse	immune	Cebpz	0.685441824034237
Mouse	interneuron_defined	Cebpz	-0.9353842078769578
Mouse	interneuron_diff	Cebpz	-0.6797106517306428
Mouse	isth_N_defined	Cebpz	-0.9319240826797164
Mouse	isth_N_diff	Cebpz	-0.17895747048086022
Mouse	MBO	Cebpz	-0.7416320660449653
Mouse	meningeal	Cebpz	1.7399932330357462
Mouse	motorneuron	Cebpz	1.5323681277526549
Mouse	mural/endoth	Cebpz	0.9409689531409449
Mouse	neural_crest_progenitor	Cebpz	3.5130667029584366
Mouse	noradrenergic	Cebpz	1.2724331524168166
Mouse	NTZ_neuroblast_1	Cebpz	1.2582464832512819
Mouse	NTZ_neuroblast_2	Cebpz	0.7658265392762582
Mouse	NTZ_neuroblast_3	Cebpz	0.47627480362374136
Mouse	oligo_progenitor	Cebpz	-0.36222932925661355
Mouse	oligodendrocyte	Cebpz	-1.017510971541151
Mouse	parabrachial	Cebpz	-0.935718998657188
Mouse	progenitor	Cebpz	1.0496365542418498
Mouse	Purkinje_defined	Cebpz	-0.8481670425142233
Mouse	Purkinje_diff	Cebpz	-0.4988036271372135
Mouse	Purkinje_maturing	Cebpz	-1.0236211982472954
Mouse	UBC_defined	Cebpz	-0.7453526824942058
Mouse	UBC_diff	Cebpz	-0.46450170576614347
Mouse	VZ_neuroblast_1	Cebpz	0.3604634472846882
Mouse	VZ_neuroblast_2	Cebpz	0.08553086185855782
Mouse	VZ_neuroblast_3	Cebpz	-0.14769121722691625
Mouse	astrocyte	Clock	0.022152461356388334
Mouse	ependymal	Clock	-0.721215078915707
Mouse	erythroid	Clock	-0.563936236487722
Mouse	GABA_DN_defined	Clock	0.5780843839438916
Mouse	GC_defined	Clock	1.6873343598175625
Mouse	GC_diff_1	Clock	-0.2314363902133076
Mouse	GC_diff_2	Clock	0.2578674003574724
Mouse	GC/UBC_diff	Clock	0.40204991591553024
Mouse	GCP	Clock	-0.6016927658960887
Mouse	GCP/UBCP	Clock	-0.584604322154484
Mouse	glioblast	Clock	-0.5507232685209781
Mouse	glut_DN_defined	Clock	1.431440566889551
Mouse	immune	Clock	-0.6894668786548929
Mouse	interneuron_defined	Clock	2.184400518161447
Mouse	interneuron_diff	Clock	0.9568866625601579
Mouse	isth_N_defined	Clock	1.4514026670659075
Mouse	isth_N_diff	Clock	-0.5561794516234296
Mouse	MBO	Clock	0.7236849340375406
Mouse	meningeal	Clock	-0.8971317249610904
Mouse	motorneuron	Clock	-0.5414290854506416
Mouse	mural/endoth	Clock	0.4849426433978326
Mouse	neural_crest_progenitor	Clock	-1.7165736282644612
Mouse	noradrenergic	Clock	-1.2551915758574768
Mouse	NTZ_neuroblast_1	Clock	-1.433878692055575
Mouse	NTZ_neuroblast_2	Clock	-1.1746476559240198
Mouse	NTZ_neuroblast_3	Clock	-1.1010358866790564
Mouse	oligo_progenitor	Clock	-0.663480018163827
Mouse	oligodendrocyte	Clock	-0.6265190730288347
Mouse	parabrachial	Clock	1.4704295925200952
Mouse	progenitor	Clock	-0.3443648740148359
Mouse	Purkinje_defined	Clock	1.8571923011695826
Mouse	Purkinje_diff	Clock	0.6541424689583651
Mouse	Purkinje_maturing	Clock	0.6467010821866717
Mouse	UBC_defined	Clock	0.6140232365618287
Mouse	UBC_diff	Clock	0.8149864941255976
Mouse	VZ_neuroblast_1	Clock	-0.2361417129929605
Mouse	VZ_neuroblast_2	Clock	-0.912724355145147
Mouse	VZ_neuroblast_3	Clock	-0.835349014020889
Mouse	astrocyte	Creb1	-0.705279694143329
Mouse	ependymal	Creb1	-0.3508565537724499
Mouse	erythroid	Creb1	0.4397589502126787
Mouse	GABA_DN_defined	Creb1	-0.6366533730788702
Mouse	GC_defined	Creb1	-1.468246335570284
Mouse	GC_diff_1	Creb1	-0.6230302077367837
Mouse	GC_diff_2	Creb1	-1.2797145547851303
Mouse	GC/UBC_diff	Creb1	-0.5648058379646511
Mouse	GCP	Creb1	-0.17692852858801802
Mouse	GCP/UBCP	Creb1	0.02183142847202947
Mouse	glioblast	Creb1	-0.3998576077725733
Mouse	glut_DN_defined	Creb1	-0.47723282400798817
Mouse	immune	Creb1	-0.0038834680974271342
Mouse	interneuron_defined	Creb1	-1.1152143202683797
Mouse	interneuron_diff	Creb1	-0.42244031888119304
Mouse	isth_N_defined	Creb1	-0.5515599488330609
Mouse	isth_N_diff	Creb1	0.29953839104636487
Mouse	MBO	Creb1	-0.9210787232093527
Mouse	meningeal	Creb1	1.065903707976779
Mouse	motorneuron	Creb1	1.9651623440297392
Mouse	mural/endoth	Creb1	0.46228680212779033
Mouse	neural_crest_progenitor	Creb1	3.2958382288757604
Mouse	noradrenergic	Creb1	1.168429622069627
Mouse	NTZ_neuroblast_1	Creb1	1.3533723225389012
Mouse	NTZ_neuroblast_2	Creb1	1.0153303110663772
Mouse	NTZ_neuroblast_3	Creb1	0.5121533862204704
Mouse	oligo_progenitor	Creb1	-0.605611799398906
Mouse	oligodendrocyte	Creb1	-0.8364100803060505
Mouse	parabrachial	Creb1	-0.6182808224104186
Mouse	progenitor	Creb1	0.8272592512238848
Mouse	Purkinje_defined	Creb1	-0.6431589346010343
Mouse	Purkinje_diff	Creb1	0.2813039572984417
Mouse	Purkinje_maturing	Creb1	-1.427113592090512
Mouse	UBC_defined	Creb1	-0.8964584652120761
Mouse	UBC_diff	Creb1	-0.4170121409222552
Mouse	VZ_neuroblast_1	Creb1	0.9238992326965749
Mouse	VZ_neuroblast_2	Creb1	0.7649324325703992
Mouse	VZ_neuroblast_3	Creb1	0.7438277632249108
Mouse	astrocyte	Creb3	0.3198749173984436
Mouse	ependymal	Creb3	-0.3699624854774376
Mouse	erythroid	Creb3	5.150312214297315
Mouse	GABA_DN_defined	Creb3	-0.12828088471512494
Mouse	GC_defined	Creb3	-0.051222067226677395
Mouse	GC_diff_1	Creb3	-0.07264922887096105
Mouse	GC_diff_2	Creb3	0.2998677073536248
Mouse	GC/UBC_diff	Creb3	0.46516475378687727
Mouse	GCP	Creb3	0.09712875080307619
Mouse	GCP/UBCP	Creb3	0.08589699404959107
Mouse	glioblast	Creb3	0.162546485064202
Mouse	glut_DN_defined	Creb3	-0.16339018370124297
Mouse	immune	Creb3	-0.4700488959488351
Mouse	interneuron_defined	Creb3	0.0038233964056370363
Mouse	interneuron_diff	Creb3	0.008458855485235497
Mouse	isth_N_defined	Creb3	0.03025358319008734
Mouse	isth_N_diff	Creb3	-0.2971399810704269
Mouse	MBO	Creb3	-0.10072314043828787
Mouse	meningeal	Creb3	-0.4902692468705223
Mouse	motorneuron	Creb3	-1.0654085171481236
Mouse	mural/endoth	Creb3	2.026157602480676
Mouse	neural_crest_progenitor	Creb3	-0.572035225604754
Mouse	noradrenergic	Creb3	-0.7273196426313194
Mouse	NTZ_neuroblast_1	Creb3	-0.7065751313357921
Mouse	NTZ_neuroblast_2	Creb3	-0.7627686335789748
Mouse	NTZ_neuroblast_3	Creb3	-0.6629832870620429
Mouse	oligo_progenitor	Creb3	0.0404475338838965
Mouse	oligodendrocyte	Creb3	-0.4221138191842699
Mouse	parabrachial	Creb3	-0.013727024700486019
Mouse	progenitor	Creb3	-0.44626113639360654
Mouse	Purkinje_defined	Creb3	0.31559516053481645
Mouse	Purkinje_diff	Creb3	-0.4863444160678812
Mouse	Purkinje_maturing	Creb3	-0.2571322813734656
Mouse	UBC_defined	Creb3	0.05012491020226668
Mouse	UBC_diff	Creb3	0.4762771797260984
Mouse	VZ_neuroblast_1	Creb3	-0.18704420435202576
Mouse	VZ_neuroblast_2	Creb3	-0.41851030017284324
Mouse	VZ_neuroblast_3	Creb3	-0.6600203107367418
Mouse	astrocyte	Creb3l1	1.2741752900651773
Mouse	ependymal	Creb3l1	-0.5697873642372737
Mouse	erythroid	Creb3l1	-0.2859314744266762
Mouse	GABA_DN_defined	Creb3l1	-0.41670224607458894
Mouse	GC_defined	Creb3l1	-0.16825884325331023
Mouse	GC_diff_1	Creb3l1	-0.2021401086460582
Mouse	GC_diff_2	Creb3l1	-0.13841303964678922
Mouse	GC/UBC_diff	Creb3l1	-0.007126556117540491
Mouse	GCP	Creb3l1	-0.12781474908025592
Mouse	GCP/UBCP	Creb3l1	-0.27376355738443
Mouse	glioblast	Creb3l1	3.036366256542253
Mouse	glut_DN_defined	Creb3l1	-0.44933777382702167
Mouse	immune	Creb3l1	-0.16523689309310136
Mouse	interneuron_defined	Creb3l1	-0.2580306342595533
Mouse	interneuron_diff	Creb3l1	-0.2510248504888098
Mouse	isth_N_defined	Creb3l1	-0.37563608797059017
Mouse	isth_N_diff	Creb3l1	-0.3997484791941644
Mouse	MBO	Creb3l1	-0.4047442744154675
Mouse	meningeal	Creb3l1	3.967660784359323
Mouse	motorneuron	Creb3l1	-0.5697873642372737
Mouse	mural/endoth	Creb3l1	2.502268884570477
Mouse	neural_crest_progenitor	Creb3l1	-0.5697873642372737
Mouse	noradrenergic	Creb3l1	-0.25348741995533786
Mouse	NTZ_neuroblast_1	Creb3l1	-0.2854575835507991
Mouse	NTZ_neuroblast_2	Creb3l1	-0.3687639284702233
Mouse	NTZ_neuroblast_3	Creb3l1	-0.4228394792116474
Mouse	oligo_progenitor	Creb3l1	0.01704382758935928
Mouse	oligodendrocyte	Creb3l1	-0.5120191106563698
Mouse	parabrachial	Creb3l1	-0.35834980332525485
Mouse	progenitor	Creb3l1	-0.18376520632492613
Mouse	Purkinje_defined	Creb3l1	-0.3032888933512668
Mouse	Purkinje_diff	Creb3l1	-0.4915396244367365
Mouse	Purkinje_maturing	Creb3l1	-0.25406779751747705
Mouse	UBC_defined	Creb3l1	-0.3036365993987314
Mouse	UBC_diff	Creb3l1	-0.33421500433749224
Mouse	VZ_neuroblast_1	Creb3l1	-0.2108653398137719
Mouse	VZ_neuroblast_2	Creb3l1	-0.43259724691883544
Mouse	VZ_neuroblast_3	Creb3l1	-0.4493503452675393
Mouse	astrocyte	Creb3l2	1.2886881211379877
Mouse	ependymal	Creb3l2	0.32206784773189656
Mouse	erythroid	Creb3l2	0.42620233922402656
Mouse	GABA_DN_defined	Creb3l2	-1.3735485356463333
Mouse	GC_defined	Creb3l2	-0.3919905638859865
Mouse	GC_diff_1	Creb3l2	-0.5547662981488268
Mouse	GC_diff_2	Creb3l2	-0.6148595854544474
Mouse	GC/UBC_diff	Creb3l2	-0.4875489419052035
Mouse	GCP	Creb3l2	-0.251782492582562
Mouse	GCP/UBCP	Creb3l2	-0.17458771959951197
Mouse	glioblast	Creb3l2	0.956554380449231
Mouse	glut_DN_defined	Creb3l2	-1.2205541064979604
Mouse	immune	Creb3l2	1.2882537202491873
Mouse	interneuron_defined	Creb3l2	-0.5209452810187578
Mouse	interneuron_diff	Creb3l2	-0.7676730135668924
Mouse	isth_N_defined	Creb3l2	-1.0903316384250792
Mouse	isth_N_diff	Creb3l2	-0.3189424511133515
Mouse	MBO	Creb3l2	0.24385386940789305
Mouse	meningeal	Creb3l2	1.1821757966581847
Mouse	motorneuron	Creb3l2	-0.6898824910912033
Mouse	mural/endoth	Creb3l2	2.7006765115292217
Mouse	neural_crest_progenitor	Creb3l2	-0.36610368083011424
Mouse	noradrenergic	Creb3l2	0.21391158436062394
Mouse	NTZ_neuroblast_1	Creb3l2	0.40403197845307215
Mouse	NTZ_neuroblast_2	Creb3l2	0.21665433446269683
Mouse	NTZ_neuroblast_3	Creb3l2	0.4185528563882988
Mouse	oligo_progenitor	Creb3l2	0.31490365257062275
Mouse	oligodendrocyte	Creb3l2	3.112516725800646
Mouse	parabrachial	Creb3l2	-0.7628355868078399
Mouse	progenitor	Creb3l2	0.5316735366421722
Mouse	Purkinje_defined	Creb3l2	-0.8530239525808401
Mouse	Purkinje_diff	Creb3l2	-1.500831503905587
Mouse	Purkinje_maturing	Creb3l2	0.7490016636915183
Mouse	UBC_defined	Creb3l2	-0.5397569182129801
Mouse	UBC_diff	Creb3l2	-0.4310832344899134
Mouse	VZ_neuroblast_1	Creb3l2	-0.05235280861779089
Mouse	VZ_neuroblast_2	Creb3l2	-0.29854808304587954
Mouse	VZ_neuroblast_3	Creb3l2	-1.1077700313302243
Mouse	astrocyte	Creb3l4	-2.170893143446628
Mouse	ependymal	Creb3l4	-0.4335922551939604
Mouse	erythroid	Creb3l4	0.7681772063222085
Mouse	GABA_DN_defined	Creb3l4	-1.0615090605751427
Mouse	GC_defined	Creb3l4	-1.5276269529488975
Mouse	GC_diff_1	Creb3l4	1.3413019788540905
Mouse	GC_diff_2	Creb3l4	0.084930658444154275
Mouse	GC/UBC_diff	Creb3l4	0.827766426351087
Mouse	GCP	Creb3l4	2.0888771728689495
Mouse	GCP/UBCP	Creb3l4	2.5767343799672155
Mouse	glioblast	Creb3l4	-0.4330527636374711
Mouse	glut_DN_defined	Creb3l4	-0.09839125405253624
Mouse	immune	Creb3l4	0.7706584854184362
Mouse	interneuron_defined	Creb3l4	-0.6167212335058861
Mouse	interneuron_diff	Creb3l4	0.1580722624564127
Mouse	isth_N_defined	Creb3l4	-0.8457711852941693
Mouse	isth_N_diff	Creb3l4	-0.16360863571416834
Mouse	MBO	Creb3l4	0.4850041658837084
Mouse	meningeal	Creb3l4	0.3789100669864449
Mouse	motorneuron	Creb3l4	2.0303515122449764e-4
Mouse	mural/endoth	Creb3l4	-0.358853104662784
Mouse	neural_crest_progenitor	Creb3l4	0.5987516223735402
Mouse	noradrenergic	Creb3l4	0.5981215269120578
Mouse	NTZ_neuroblast_1	Creb3l4	0.6092233965861775
Mouse	NTZ_neuroblast_2	Creb3l4	0.2512276817219817
Mouse	NTZ_neuroblast_3	Creb3l4	-0.3165111219624184
Mouse	oligo_progenitor	Creb3l4	-0.7890525414444599
Mouse	oligodendrocyte	Creb3l4	-1.9093038033012635
Mouse	parabrachial	Creb3l4	-1.4587975795302028
Mouse	progenitor	Creb3l4	1.2737189284510213
Mouse	Purkinje_defined	Creb3l4	-0.22220598565122776
Mouse	Purkinje_diff	Creb3l4	-0.6597953299718232
Mouse	Purkinje_maturing	Creb3l4	-0.959416798116308
Mouse	UBC_defined	Creb3l4	0.18965553013682415
Mouse	UBC_diff	Creb3l4	0.08065043074742383
Mouse	VZ_neuroblast_1	Creb3l4	0.8133448017327253
Mouse	VZ_neuroblast_2	Creb3l4	0.6654144231663578
Mouse	VZ_neuroblast_3	Creb3l4	-0.5356414315226868
Mouse	astrocyte	Creb5	0.0249487499045401
Mouse	ependymal	Creb5	-0.053975919434517385
Mouse	erythroid	Creb5	-0.2498832000321088
Mouse	GABA_DN_defined	Creb5	-0.09821936039924523
Mouse	GC_defined	Creb5	1.0635507469157497
Mouse	GC_diff_1	Creb5	-0.2828608744211842
Mouse	GC_diff_2	Creb5	0.07468948841324508
Mouse	GC/UBC_diff	Creb5	-0.2542612578150636
Mouse	GCP	Creb5	-0.3694074309087792
Mouse	GCP/UBCP	Creb5	-0.3986445503403692
Mouse	glioblast	Creb5	0.026759893207599555
Mouse	glut_DN_defined	Creb5	-0.1699180506967045
Mouse	immune	Creb5	-0.17751849169433467
Mouse	interneuron_defined	Creb5	-0.0635979556395662
Mouse	interneuron_diff	Creb5	-0.29138420743921317
Mouse	isth_N_defined	Creb5	-0.018693700604831272
Mouse	isth_N_diff	Creb5	-0.4482299657830896
Mouse	MBO	Creb5	0.06912763897692582
Mouse	meningeal	Creb5	-0.34596487184981023
Mouse	motorneuron	Creb5	0.5874816946816088
Mouse	mural/endoth	Creb5	-0.2907105705139534
Mouse	neural_crest_progenitor	Creb5	-0.42717888594553693
Mouse	noradrenergic	Creb5	-0.37657555943093646
Mouse	NTZ_neuroblast_1	Creb5	-0.4616282228655946
Mouse	NTZ_neuroblast_2	Creb5	-0.5046009267232922
Mouse	NTZ_neuroblast_3	Creb5	-0.45715027969703587
Mouse	oligo_progenitor	Creb5	0.4758214102292715
Mouse	oligodendrocyte	Creb5	5.68071832257118
Mouse	parabrachial	Creb5	-0.0975162354863963
Mouse	progenitor	Creb5	-0.30931064713140405
Mouse	Purkinje_defined	Creb5	-0.14208318661064634
Mouse	Purkinje_diff	Creb5	-0.44689660429871536
Mouse	Purkinje_maturing	Creb5	0.063667003882986
Mouse	UBC_defined	Creb5	0.14728246688810867
Mouse	UBC_diff	Creb5	-0.2001859255798532
Mouse	VZ_neuroblast_1	Creb5	-0.3680675596999527
Mouse	VZ_neuroblast_2	Creb5	-0.4091139030770415
Mouse	VZ_neuroblast_3	Creb5	-0.5004690715520403
Mouse	astrocyte	Crem	0.10535592817076293
Mouse	ependymal	Crem	2.833940885858269
Mouse	erythroid	Crem	0.4330809959109506
Mouse	GABA_DN_defined	Crem	0.1483889062393646
Mouse	GC_defined	Crem	-0.8839755071072386
Mouse	GC_diff_1	Crem	0.7135601027083323
Mouse	GC_diff_2	Crem	0.6910096516753237
Mouse	GC/UBC_diff	Crem	1.6344913190921466
Mouse	GCP	Crem	0.09350624063863955
Mouse	GCP/UBCP	Crem	0.5852919557747831
Mouse	glioblast	Crem	0.1135919861230387
Mouse	glut_DN_defined	Crem	-0.03522152917935236
Mouse	immune	Crem	-0.6558771174185531
Mouse	interneuron_defined	Crem	0.9144080394273155
Mouse	interneuron_diff	Crem	2.5454557871901584
Mouse	isth_N_defined	Crem	-0.785247042723306
Mouse	isth_N_diff	Crem	-0.36504824551062726
Mouse	MBO	Crem	-0.5249845139936234
Mouse	meningeal	Crem	-1.0176672963097406
Mouse	motorneuron	Crem	0.4585695838045259
Mouse	mural/endoth	Crem	-1.0205889061270674
Mouse	neural_crest_progenitor	Crem	-0.7609139550231733
Mouse	noradrenergic	Crem	0.5911071871728397
Mouse	NTZ_neuroblast_1	Crem	-1.2759039972443105
Mouse	NTZ_neuroblast_2	Crem	-0.8526096682600339
Mouse	NTZ_neuroblast_3	Crem	-0.6224660153370457
Mouse	oligo_progenitor	Crem	-0.49284004875136933
Mouse	oligodendrocyte	Crem	-1.1461511300931002
Mouse	parabrachial	Crem	-0.45838512478114185
Mouse	progenitor	Crem	-0.5868824393334078
Mouse	Purkinje_defined	Crem	-0.5458257744167446
Mouse	Purkinje_diff	Crem	-0.35789981447336433
Mouse	Purkinje_maturing	Crem	-0.6806340156757437
Mouse	UBC_defined	Crem	0.806479483400227
Mouse	UBC_diff	Crem	2.0866450785129507
Mouse	VZ_neuroblast_1	Crem	-0.9562420672583487
Mouse	VZ_neuroblast_2	Crem	-0.48354219072164545
Mouse	VZ_neuroblast_3	Crem	-0.24597673196069103
Mouse	astrocyte	Ctcf	-1.2120490882127668
Mouse	ependymal	Ctcf	0.05138748962544408
Mouse	erythroid	Ctcf	0.8707279029755749
Mouse	GABA_DN_defined	Ctcf	-0.7998806401992087
Mouse	GC_defined	Ctcf	-1.2448154594929048
Mouse	GC_diff_1	Ctcf	-0.3933695173350259
Mouse	GC_diff_2	Ctcf	-0.9374915352161656
Mouse	GC/UBC_diff	Ctcf	-0.3378784657241999
Mouse	GCP	Ctcf	0.44994026946862875
Mouse	GCP/UBCP	Ctcf	0.6362285515163234
Mouse	glioblast	Ctcf	-0.3975396019806468
Mouse	glut_DN_defined	Ctcf	-0.9332649104258356
Mouse	immune	Ctcf	0.524073873447194
Mouse	interneuron_defined	Ctcf	-1.0753462973995827
Mouse	interneuron_diff	Ctcf	-0.52453548356551
Mouse	isth_N_defined	Ctcf	-0.9350768495680982
Mouse	isth_N_diff	Ctcf	-0.0346778839744416
Mouse	MBO	Ctcf	-0.8612931193460703
Mouse	meningeal	Ctcf	1.4245286342070005
Mouse	motorneuron	Ctcf	1.23929613968969
Mouse	mural/endoth	Ctcf	1.028811501744447
Mouse	neural_crest_progenitor	Ctcf	3.3482168330591415
Mouse	noradrenergic	Ctcf	0.9786549953306706
Mouse	NTZ_neuroblast_1	Ctcf	1.4175173892928596
Mouse	NTZ_neuroblast_2	Ctcf	0.8576184676137388
Mouse	NTZ_neuroblast_3	Ctcf	0.4808468773048704
Mouse	oligo_progenitor	Ctcf	-0.44063777478417626
Mouse	oligodendrocyte	Ctcf	-0.9225015214731388
Mouse	parabrachial	Ctcf	-0.9335821288194129
Mouse	progenitor	Ctcf	1.1955913319012876
Mouse	Purkinje_defined	Ctcf	-0.7917076100151681
Mouse	Purkinje_diff	Ctcf	-0.3412310481301556
Mouse	Purkinje_maturing	Ctcf	-1.160006720622136
Mouse	UBC_defined	Ctcf	-0.7921370725359115
Mouse	UBC_diff	Ctcf	-0.4030906837571522
Mouse	VZ_neuroblast_1	Ctcf	0.5801372884491605
Mouse	VZ_neuroblast_2	Ctcf	0.3788191133025117
Mouse	VZ_neuroblast_3	Ctcf	0.009716753649153068
Mouse	astrocyte	Cux1	-0.8107239916741021
Mouse	ependymal	Cux1	-0.2937468002930776
Mouse	erythroid	Cux1	0.5626030079927713
Mouse	GABA_DN_defined	Cux1	-0.9025586865308443
Mouse	GC_defined	Cux1	-0.8780675875637146
Mouse	GC_diff_1	Cux1	-0.5848702125928238
Mouse	GC_diff_2	Cux1	-1.2153297623880686
Mouse	GC/UBC_diff	Cux1	-0.7106631547952028
Mouse	GCP	Cux1	0.7773977499345448
Mouse	GCP/UBCP	Cux1	1.0828861458559742
Mouse	glioblast	Cux1	-0.017339890647245858
Mouse	glut_DN_defined	Cux1	-0.9080005464159053
Mouse	immune	Cux1	0.9932591571272682
Mouse	interneuron_defined	Cux1	-1.2509566171518256
Mouse	interneuron_diff	Cux1	-0.40942682953429604
Mouse	isth_N_defined	Cux1	-1.0571430866798888
Mouse	isth_N_diff	Cux1	-0.048900444782355126
Mouse	MBO	Cux1	-0.36581752178933236
Mouse	meningeal	Cux1	1.2086537568279165
Mouse	motorneuron	Cux1	0.1675918956692193
Mouse	mural/endoth	Cux1	1.1090939071939465
Mouse	neural_crest_progenitor	Cux1	2.750178355590738
Mouse	noradrenergic	Cux1	0.028147595842304866
Mouse	NTZ_neuroblast_1	Cux1	1.7062110796519026
Mouse	NTZ_neuroblast_2	Cux1	0.6360112942864384
Mouse	NTZ_neuroblast_3	Cux1	0.23232736400665246
Mouse	oligo_progenitor	Cux1	-0.4607028368312463
Mouse	oligodendrocyte	Cux1	-0.4264565691174219
Mouse	parabrachial	Cux1	-0.8265586514869431
Mouse	progenitor	Cux1	1.9726512038198665
Mouse	Purkinje_defined	Cux1	-0.9969884530574447
Mouse	Purkinje_diff	Cux1	-0.2563061417262075
Mouse	Purkinje_maturing	Cux1	-1.6168174783991587
Mouse	UBC_defined	Cux1	-0.8580494775444324
Mouse	UBC_diff	Cux1	-0.39396421677460214
Mouse	VZ_neuroblast_1	Cux1	1.2889658723165334
Mouse	VZ_neuroblast_2	Cux1	0.7792635144308672
Mouse	VZ_neuroblast_3	Cux1	-0.005852942770831895
Mouse	astrocyte	Cux2	-0.5214032841278508
Mouse	ependymal	Cux2	-0.7514695847892398
Mouse	erythroid	Cux2	-0.5518513094839312
Mouse	GABA_DN_defined	Cux2	2.5705703571511473
Mouse	GC_defined	Cux2	-0.10823369919665324
Mouse	GC_diff_1	Cux2	0.21892316201180648
Mouse	GC_diff_2	Cux2	0.8034540612445856
Mouse	GC/UBC_diff	Cux2	0.11482285648954832
Mouse	GCP	Cux2	-0.31714306080908394
Mouse	GCP/UBCP	Cux2	-0.5956729197393232
Mouse	glioblast	Cux2	-0.731357129080027
Mouse	glut_DN_defined	Cux2	1.1494653912058037
Mouse	immune	Cux2	-1.0440711723741392
Mouse	interneuron_defined	Cux2	1.5735716192378062
Mouse	interneuron_diff	Cux2	0.7496681874752449
Mouse	isth_N_defined	Cux2	1.9703180937107438
Mouse	isth_N_diff	Cux2	0.5109400899709539
Mouse	MBO	Cux2	0.7036974851880063
Mouse	meningeal	Cux2	-1.1324178223746597
Mouse	motorneuron	Cux2	-0.6380307147668721
Mouse	mural/endoth	Cux2	-1.2280547240755537
Mouse	neural_crest_progenitor	Cux2	-1.4690808650174645
Mouse	noradrenergic	Cux2	-0.22533891201629286
Mouse	NTZ_neuroblast_1	Cux2	-1.4583917905461385
Mouse	NTZ_neuroblast_2	Cux2	-1.1495829164179712
Mouse	NTZ_neuroblast_3	Cux2	-0.29596844401827943
Mouse	oligo_progenitor	Cux2	0.2591465059917477
Mouse	oligodendrocyte	Cux2	0.07348732103632809
Mouse	parabrachial	Cux2	1.8538312556730032
Mouse	progenitor	Cux2	-1.0051477596836835
Mouse	Purkinje_defined	Cux2	0.5096544615399771
Mouse	Purkinje_diff	Cux2	0.7928369143206874
Mouse	Purkinje_maturing	Cux2	0.3528932195899818
Mouse	UBC_defined	Cux2	0.5565448179874362
Mouse	UBC_diff	Cux2	0.2475380538325608
Mouse	VZ_neuroblast_1	Cux2	-1.2185206283755545
Mouse	VZ_neuroblast_2	Cux2	-0.9781520294970254
Mouse	VZ_neuroblast_3	Cux2	0.40852491273237995
Mouse	astrocyte	Dbp	4.439536229265033
Mouse	ependymal	Dbp	0.09624978860020601
Mouse	erythroid	Dbp	-0.5261311929969098
Mouse	GABA_DN_defined	Dbp	-0.0342030531425757
Mouse	GC_defined	Dbp	1.7175019169877728
Mouse	GC_diff_1	Dbp	-0.14339216872000174
Mouse	GC_diff_2	Dbp	0.506703852727213
Mouse	GC/UBC_diff	Dbp	-0.18683717545474995
Mouse	GCP	Dbp	-0.2341154114894418
Mouse	GCP/UBCP	Dbp	-0.40438243574412885
Mouse	glioblast	Dbp	1.0644271367781224
Mouse	glut_DN_defined	Dbp	0.029859141937590462
Mouse	immune	Dbp	-0.5266832776736678
Mouse	interneuron_defined	Dbp	1.4836761162585541
Mouse	interneuron_diff	Dbp	0.0723858221870537
Mouse	isth_N_defined	Dbp	0.11715732674242434
Mouse	isth_N_diff	Dbp	-0.6386043339354935
Mouse	MBO	Dbp	-0.0028538994079944364
Mouse	meningeal	Dbp	-0.42640380958902324
Mouse	motorneuron	Dbp	-1.012509256332314
Mouse	mural/endoth	Dbp	-0.38790155999441606
Mouse	neural_crest_progenitor	Dbp	-1.0443054506866385
Mouse	noradrenergic	Dbp	-0.9926971649855838
Mouse	NTZ_neuroblast_1	Dbp	-0.9818639525295101
Mouse	NTZ_neuroblast_2	Dbp	-0.8207916367963016
Mouse	NTZ_neuroblast_3	Dbp	-0.7956371536520401
Mouse	oligo_progenitor	Dbp	0.8890129351928298
Mouse	oligodendrocyte	Dbp	0.6716901748606533
Mouse	parabrachial	Dbp	0.029013908455360064
Mouse	progenitor	Dbp	-0.5012316857967901
Mouse	Purkinje_defined	Dbp	0.07644817079251302
Mouse	Purkinje_diff	Dbp	-0.3636635851373216
Mouse	Purkinje_maturing	Dbp	0.64523231755834
Mouse	UBC_defined	Dbp	0.4193792284132143
Mouse	UBC_diff	Dbp	-0.08852380691508013
Mouse	VZ_neuroblast_1	Dbp	-0.6821951192622867
Mouse	VZ_neuroblast_2	Dbp	-0.8073196304830476
Mouse	VZ_neuroblast_3	Dbp	-0.656027306031567
Mouse	astrocyte	Dmbx1	-0.30562164973833145
Mouse	ependymal	Dmbx1	-1.1759891878580395
Mouse	erythroid	Dmbx1	-0.22571218723996175
Mouse	GABA_DN_defined	Dmbx1	3.3345328215596237
Mouse	GC_defined	Dmbx1	-0.40221685844718896
Mouse	GC_diff_1	Dmbx1	-0.2004309121357422
Mouse	GC_diff_2	Dmbx1	-0.3379454624565834
Mouse	GC/UBC_diff	Dmbx1	-0.22965028747173163
Mouse	GCP	Dmbx1	-0.560214894031691
Mouse	GCP/UBCP	Dmbx1	-0.4010101353439651
Mouse	glioblast	Dmbx1	-0.5961751264024849
Mouse	glut_DN_defined	Dmbx1	0.1499711025333962
Mouse	immune	Dmbx1	-1.0143837542732452
Mouse	interneuron_defined	Dmbx1	0.7258258276594756
Mouse	interneuron_diff	Dmbx1	1.2610755578417
Mouse	isth_N_defined	Dmbx1	0.4640394989172794
Mouse	isth_N_diff	Dmbx1	0.2862113927893644
Mouse	MBO	Dmbx1	-0.2899289039630026
Mouse	meningeal	Dmbx1	-0.35012600048411546
Mouse	motorneuron	Dmbx1	-0.42610718265260655
Mouse	mural/endoth	Dmbx1	-0.9689142916673693
Mouse	neural_crest_progenitor	Dmbx1	-0.9960292007446294
Mouse	noradrenergic	Dmbx1	-0.0951495640846468
Mouse	NTZ_neuroblast_1	Dmbx1	-0.6391750330169775
Mouse	NTZ_neuroblast_2	Dmbx1	-0.32253849518029426
Mouse	NTZ_neuroblast_3	Dmbx1	-0.11320963457217127
Mouse	oligo_progenitor	Dmbx1	-0.44962164301318425
Mouse	oligodendrocyte	Dmbx1	-1.0044646246392785
Mouse	parabrachial	Dmbx1	0.4865005896755972
Mouse	progenitor	Dmbx1	-0.6406628120627953
Mouse	Purkinje_defined	Dmbx1	0.6213538258389533
Mouse	Purkinje_diff	Dmbx1	1.9151018754103886
Mouse	Purkinje_maturing	Dmbx1	-0.5201726634203371
Mouse	UBC_defined	Dmbx1	-0.3226149694489394
Mouse	UBC_diff	Dmbx1	-0.31909854736912896
Mouse	VZ_neuroblast_1	Dmbx1	-0.32697918126338427
Mouse	VZ_neuroblast_2	Dmbx1	0.9034987839676781
Mouse	VZ_neuroblast_3	Dmbx1	3.0860319267883654
Mouse	astrocyte	Dmrt1	4.086079075005388
Mouse	ependymal	Dmrt1	1.5479558423614206
Mouse	erythroid	Dmrt1	3.7952287486900915
Mouse	GABA_DN_defined	Dmrt1	-0.4459776340636886
Mouse	GC_defined	Dmrt1	-0.1293673659065712
Mouse	GC_diff_1	Dmrt1	-0.30395775956919063
Mouse	GC_diff_2	Dmrt1	-0.31540487716164745
Mouse	GC/UBC_diff	Dmrt1	-0.25376458791009315
Mouse	GCP	Dmrt1	-0.29434563083296633
Mouse	GCP/UBCP	Dmrt1	-0.277641391821806
Mouse	glioblast	Dmrt1	-0.005916752984094387
Mouse	glut_DN_defined	Dmrt1	-0.45359926097639097
Mouse	immune	Dmrt1	0.12449337942141539
Mouse	interneuron_defined	Dmrt1	-0.35119173071514936
Mouse	interneuron_diff	Dmrt1	-0.37390703932855046
Mouse	isth_N_defined	Dmrt1	-0.458025337756586
Mouse	isth_N_diff	Dmrt1	-0.4275864664948328
Mouse	MBO	Dmrt1	-0.2711062486323899
Mouse	meningeal	Dmrt1	-0.2512738186651873
Mouse	motorneuron	Dmrt1	-0.46536952677280774
Mouse	mural/endoth	Dmrt1	0.20441817793814396
Mouse	neural_crest_progenitor	Dmrt1	-0.35340645912433033
Mouse	noradrenergic	Dmrt1	-0.01971062549690652
Mouse	NTZ_neuroblast_1	Dmrt1	-0.12540722100333482
Mouse	NTZ_neuroblast_2	Dmrt1	-0.20408035429776705
Mouse	NTZ_neuroblast_3	Dmrt1	-0.23834654628388824
Mouse	oligo_progenitor	Dmrt1	-0.26561918994324435
Mouse	oligodendrocyte	Dmrt1	0.019748120980351756
Mouse	parabrachial	Dmrt1	-0.4251998583191488
Mouse	progenitor	Dmrt1	-0.19659872851548973
Mouse	Purkinje_defined	Dmrt1	-0.43937256500770044
Mouse	Purkinje_diff	Dmrt1	-0.4501333762687066
Mouse	Purkinje_maturing	Dmrt1	-0.3822819013753651
Mouse	UBC_defined	Dmrt1	-0.2707880484063189
Mouse	UBC_diff	Dmrt1	-0.26029311515303905
Mouse	VZ_neuroblast_1	Dmrt1	-0.3285069699601543
Mouse	VZ_neuroblast_2	Dmrt1	-0.3374988639541703
Mouse	VZ_neuroblast_3	Dmrt1	-0.40224409169529324
Mouse	astrocyte	Dmrta2	0.24168727436555865
Mouse	ependymal	Dmrta2	0.04801945641295028
Mouse	erythroid	Dmrta2	0.10633462314099346
Mouse	GABA_DN_defined	Dmrta2	-0.7375742899300621
Mouse	GC_defined	Dmrta2	0.7688519242770981
Mouse	GC_diff_1	Dmrta2	-0.3976079905246483
Mouse	GC_diff_2	Dmrta2	1.2426664966673096
Mouse	GC/UBC_diff	Dmrta2	-0.3891256904315752
Mouse	GCP	Dmrta2	-0.7345072116304368
Mouse	GCP/UBCP	Dmrta2	-0.8765503048041641
Mouse	glioblast	Dmrta2	-0.46926731576300845
Mouse	glut_DN_defined	Dmrta2	-0.47955706558195693
Mouse	immune	Dmrta2	0.09787041821036256
Mouse	interneuron_defined	Dmrta2	-0.43480366187953806
Mouse	interneuron_diff	Dmrta2	-0.735668059107616
Mouse	isth_N_defined	Dmrta2	-0.6841589902928422
Mouse	isth_N_diff	Dmrta2	-0.7832360383581549
Mouse	MBO	Dmrta2	-0.0779521161373998
Mouse	meningeal	Dmrta2	1.2573185834435388
Mouse	motorneuron	Dmrta2	2.3656927778706667
Mouse	mural/endoth	Dmrta2	1.3101832514631382
Mouse	neural_crest_progenitor	Dmrta2	0.11199391032859622
Mouse	noradrenergic	Dmrta2	-0.19136385036520848
Mouse	NTZ_neuroblast_1	Dmrta2	-0.39776733167682704
Mouse	NTZ_neuroblast_2	Dmrta2	-0.5114073461807285
Mouse	NTZ_neuroblast_3	Dmrta2	-0.664641765188933
Mouse	oligo_progenitor	Dmrta2	-0.22102938956033832
Mouse	oligodendrocyte	Dmrta2	4.292680118725533
Mouse	parabrachial	Dmrta2	-0.6543451228576179
Mouse	progenitor	Dmrta2	-0.49035029790232626
Mouse	Purkinje_defined	Dmrta2	-0.21885564340233513
Mouse	Purkinje_diff	Dmrta2	-0.5013104150009599
Mouse	Purkinje_maturing	Dmrta2	0.6122970665000329
Mouse	UBC_defined	Dmrta2	-0.342936544429616
Mouse	UBC_diff	Dmrta2	-0.45943542361831524
Mouse	VZ_neuroblast_1	Dmrta2	-0.14650105072637223
Mouse	VZ_neuroblast_2	Dmrta2	-0.34379676749981725
Mouse	VZ_neuroblast_3	Dmrta2	-0.5118462185549791
Mouse	astrocyte	Dmrtb1	0.22101319161649613
Mouse	ependymal	Dmrtb1	1.5222356975113172
Mouse	erythroid	Dmrtb1	4.16593057598276
Mouse	GABA_DN_defined	Dmrtb1	-0.16756165059017986
Mouse	GC_defined	Dmrtb1	-0.7556194137813889
Mouse	GC_diff_1	Dmrtb1	-0.3877701616549275
Mouse	GC_diff_2	Dmrtb1	-0.4702275912268381
Mouse	GC/UBC_diff	Dmrtb1	0.33599056266282434
Mouse	GCP	Dmrtb1	-0.24674922212893072
Mouse	GCP/UBCP	Dmrtb1	-0.6318276973729664
Mouse	glioblast	Dmrtb1	-0.41508138427309993
Mouse	glut_DN_defined	Dmrtb1	-0.6957255814240335
Mouse	immune	Dmrtb1	0.9745855744930679
Mouse	interneuron_defined	Dmrtb1	-0.673966676473511
Mouse	interneuron_diff	Dmrtb1	-0.2879578248454959
Mouse	isth_N_defined	Dmrtb1	-0.5816285710898768
Mouse	isth_N_diff	Dmrtb1	1.9445781821800938
Mouse	MBO	Dmrtb1	-0.628325154145629
Mouse	meningeal	Dmrtb1	0.3268253576455263
Mouse	motorneuron	Dmrtb1	-1.2230762765296597
Mouse	mural/endoth	Dmrtb1	0.041477505224448596
Mouse	neural_crest_progenitor	Dmrtb1	-1.2230762765296597
Mouse	noradrenergic	Dmrtb1	-1.2230762765296597
Mouse	NTZ_neuroblast_1	Dmrtb1	0.3656019530275968
Mouse	NTZ_neuroblast_2	Dmrtb1	0.1758984442304573
Mouse	NTZ_neuroblast_3	Dmrtb1	0.5733093928174287
Mouse	oligo_progenitor	Dmrtb1	-0.9217988575685887
Mouse	oligodendrocyte	Dmrtb1	0.33661374624573104
Mouse	parabrachial	Dmrtb1	-0.3866344155760123
Mouse	progenitor	Dmrtb1	0.1785842406324981
Mouse	Purkinje_defined	Dmrtb1	-0.3593347194578767
Mouse	Purkinje_diff	Dmrtb1	-0.6328117348290297
Mouse	Purkinje_maturing	Dmrtb1	-0.8966844912190693
Mouse	UBC_defined	Dmrtb1	-0.27194205834566043
Mouse	UBC_diff	Dmrtb1	-0.0386261493212365
Mouse	VZ_neuroblast_1	Dmrtb1	0.9560121763431352
Mouse	VZ_neuroblast_2	Dmrtb1	0.4007316228250461
Mouse	VZ_neuroblast_3	Dmrtb1	0.6001139614749016
Mouse	astrocyte	E2f1	-1.0912765632269734
Mouse	ependymal	E2f1	0.3334287185048799
Mouse	erythroid	E2f1	0.7711599195416846
Mouse	GABA_DN_defined	E2f1	-0.9950697243509604
Mouse	GC_defined	E2f1	-1.4808769607928802
Mouse	GC_diff_1	E2f1	-0.2963822104866088
Mouse	GC_diff_2	E2f1	-0.9202335034787548
Mouse	GC/UBC_diff	E2f1	-0.23501391970435945
Mouse	GCP	E2f1	0.7018218958322643
Mouse	GCP/UBCP	E2f1	0.8082451139657846
Mouse	glioblast	E2f1	-0.2947472363816765
Mouse	glut_DN_defined	E2f1	-0.8640609711683875
Mouse	immune	E2f1	0.3026096149248966
Mouse	interneuron_defined	E2f1	-1.1215513465953715
Mouse	interneuron_diff	E2f1	-0.6003591379019939
Mouse	isth_N_defined	E2f1	-1.0121173362815026
Mouse	isth_N_diff	E2f1	0.2230470532986138
Mouse	MBO	E2f1	-0.7531646782560514
Mouse	meningeal	E2f1	0.8166248458061827
Mouse	motorneuron	E2f1	0.9212545107246016
Mouse	mural/endoth	E2f1	0.4259043943673482
Mouse	neural_crest_progenitor	E2f1	2.2051190114191415
Mouse	noradrenergic	E2f1	1.288027320734689
Mouse	NTZ_neuroblast_1	E2f1	2.177357011261348
Mouse	NTZ_neuroblast_2	E2f1	1.5341463231126438
Mouse	NTZ_neuroblast_3	E2f1	1.0880213152886606
Mouse	oligo_progenitor	E2f1	-0.4924151413129601
Mouse	oligodendrocyte	E2f1	-1.125700964711585
Mouse	parabrachial	E2f1	-0.961356950384405
Mouse	progenitor	E2f1	1.2971567939992006
Mouse	Purkinje_defined	E2f1	-1.019185041352283
Mouse	Purkinje_diff	E2f1	-0.6570899659506806
Mouse	Purkinje_maturing	E2f1	-1.3162720606005016
Mouse	UBC_defined	E2f1	-0.7013557890012564
Mouse	UBC_diff	E2f1	-0.33912392311978884
Mouse	VZ_neuroblast_1	E2f1	0.8977135844295028
Mouse	VZ_neuroblast_2	E2f1	0.5981564398206328
Mouse	VZ_neuroblast_3	E2f1	-0.11244044197309876
Mouse	astrocyte	E2f2	-0.9207272041610307
Mouse	ependymal	E2f2	0.5896770823730931
Mouse	erythroid	E2f2	1.2810596618012358
Mouse	GABA_DN_defined	E2f2	-0.9358888734897568
Mouse	GC_defined	E2f2	-1.3862304256258864
Mouse	GC_diff_1	E2f2	-0.2876486487759154
Mouse	GC_diff_2	E2f2	-0.7794904670806798
Mouse	GC/UBC_diff	E2f2	-0.3305212411368562
Mouse	GCP	E2f2	1.5151452130209984
Mouse	GCP/UBCP	E2f2	1.6585366511691875
Mouse	glioblast	E2f2	-0.012425690655442093
Mouse	glut_DN_defined	E2f2	-1.1303516323438556
Mouse	immune	E2f2	0.7239316541272925
Mouse	interneuron_defined	E2f2	-0.9896847145937558
Mouse	interneuron_diff	E2f2	-0.6355749347285695
Mouse	isth_N_defined	E2f2	-1.1141570370651979
Mouse	isth_N_diff	E2f2	-0.1825721565924102
Mouse	MBO	E2f2	-0.7190731851449155
Mouse	meningeal	E2f2	1.5732629094452857
Mouse	motorneuron	E2f2	-0.056045127029460184
Mouse	mural/endoth	E2f2	0.8918032622596097
Mouse	neural_crest_progenitor	E2f2	2.2009589192627765
Mouse	noradrenergic	E2f2	0.6133105479241665
Mouse	NTZ_neuroblast_1	E2f2	1.4029362154615264
Mouse	NTZ_neuroblast_2	E2f2	0.6761928757070587
Mouse	NTZ_neuroblast_3	E2f2	0.5923703411572756
Mouse	oligo_progenitor	E2f2	-0.1064338312835455
Mouse	oligodendrocyte	E2f2	-0.9017558353388917
Mouse	parabrachial	E2f2	-0.9303219844513717
Mouse	progenitor	E2f2	1.8604310690377117
Mouse	Purkinje_defined	E2f2	-1.025445523189182
Mouse	Purkinje_diff	E2f2	-0.9121110411630344
Mouse	Purkinje_maturing	E2f2	-1.0903998120799863
Mouse	UBC_defined	E2f2	-0.6611628582287229
Mouse	UBC_diff	E2f2	-0.381060194953743
Mouse	VZ_neuroblast_1	E2f2	0.3535252693181047
Mouse	VZ_neuroblast_2	E2f2	0.12645598443627618
Mouse	VZ_neuroblast_3	E2f2	-0.5705152373893939
Mouse	astrocyte	E2f3	-0.6631896276921863
Mouse	ependymal	E2f3	0.35266297305902533
Mouse	erythroid	E2f3	0.813066171827632
Mouse	GABA_DN_defined	E2f3	-0.9452773510745268
Mouse	GC_defined	E2f3	-1.1820051033462582
Mouse	GC_diff_1	E2f3	-0.4176555248739525
Mouse	GC_diff_2	E2f3	-0.7832380966551017
Mouse	GC/UBC_diff	E2f3	-0.40259441265741436
Mouse	GCP	E2f3	0.6909607786066059
Mouse	GCP/UBCP	E2f3	0.831273865651577
Mouse	glioblast	E2f3	-0.02459021459082545
Mouse	glut_DN_defined	E2f3	-0.9665025834741048
Mouse	immune	E2f3	0.5968114370123435
Mouse	interneuron_defined	E2f3	-0.9509616593217375
Mouse	interneuron_diff	E2f3	-0.6697429509623287
Mouse	isth_N_defined	E2f3	-1.0023019052082904
Mouse	isth_N_diff	E2f3	-0.3602522980938727
Mouse	MBO	E2f3	-0.8110114396905277
Mouse	meningeal	E2f3	1.631971973299336
Mouse	motorneuron	E2f3	1.1060051547600023
Mouse	mural/endoth	E2f3	1.0473910133583433
Mouse	neural_crest_progenitor	E2f3	3.420113602379414
Mouse	noradrenergic	E2f3	0.6550374739268939
Mouse	NTZ_neuroblast_1	E2f3	1.3262369049570062
Mouse	NTZ_neuroblast_2	E2f3	0.5515281350981905
Mouse	NTZ_neuroblast_3	E2f3	0.14088379948042493
Mouse	oligo_progenitor	E2f3	-0.22104226019096312
Mouse	oligodendrocyte	E2f3	-0.7311860546295006
Mouse	parabrachial	E2f3	-0.9478433152638183
Mouse	progenitor	E2f3	1.5394306363552759
Mouse	Purkinje_defined	E2f3	-0.9464917163441322
Mouse	Purkinje_diff	E2f3	-0.7191436675736864
Mouse	Purkinje_maturing	E2f3	-1.1069600327543427
Mouse	UBC_defined	E2f3	-0.7186957541526507
Mouse	UBC_diff	E2f3	-0.4380253972353272
Mouse	VZ_neuroblast_1	E2f3	0.5956581269728661
Mouse	VZ_neuroblast_2	E2f3	0.12076799078692974
Mouse	VZ_neuroblast_3	E2f3	-0.41108867174632524
Mouse	astrocyte	E2f4	-0.5255489941570143
Mouse	ependymal	E2f4	2.200381916564189
Mouse	erythroid	E2f4	0.8748003876423384
Mouse	GABA_DN_defined	E2f4	-1.0882561352262154
Mouse	GC_defined	E2f4	-2.095243363112784
Mouse	GC_diff_1	E2f4	-0.8220198099526691
Mouse	GC_diff_2	E2f4	-0.5742831200553963
Mouse	GC/UBC_diff	E2f4	-0.40385931193976116
Mouse	GCP	E2f4	0.3334287768694775
Mouse	GCP/UBCP	E2f4	0.5572612466696731
Mouse	glioblast	E2f4	-0.23806995383588844
Mouse	glut_DN_defined	E2f4	-1.3893730673632723
Mouse	immune	E2f4	0.41990409503926324
Mouse	interneuron_defined	E2f4	-0.8230354561473174
Mouse	interneuron_diff	E2f4	-0.9061755157986806
Mouse	isth_N_defined	E2f4	-0.8201375419862839
Mouse	isth_N_diff	E2f4	0.09420134106557357
Mouse	MBO	E2f4	-0.05496324139549629
Mouse	meningeal	E2f4	0.024609212653733024
Mouse	motorneuron	E2f4	0.5500048121472985
Mouse	mural/endoth	E2f4	1.1962417620752877
Mouse	neural_crest_progenitor	E2f4	0.896829525124117
Mouse	noradrenergic	E2f4	1.4424808595831087
Mouse	NTZ_neuroblast_1	E2f4	1.6218317709711247
Mouse	NTZ_neuroblast_2	E2f4	1.4387568501251633
Mouse	NTZ_neuroblast_3	E2f4	2.3214263456262603
Mouse	oligo_progenitor	E2f4	0.22655992145593853
Mouse	oligodendrocyte	E2f4	-1.1769295996016236
Mouse	parabrachial	E2f4	-0.5478650426887233
Mouse	progenitor	E2f4	0.9586131644145479
Mouse	Purkinje_defined	E2f4	-0.49644004769218064
Mouse	Purkinje_diff	E2f4	-0.7340955915643284
Mouse	Purkinje_maturing	E2f4	-0.5796453759511603
Mouse	UBC_defined	E2f4	-0.7718623970022429
Mouse	UBC_diff	E2f4	-0.3907760032041202
Mouse	VZ_neuroblast_1	E2f4	-0.4769236687691781
Mouse	VZ_neuroblast_2	E2f4	0.11898711785484452
Mouse	VZ_neuroblast_3	E2f4	-0.3608158684376107
Mouse	astrocyte	E2f5	-0.8805078389370731
Mouse	ependymal	E2f5	1.3669461078325564
Mouse	erythroid	E2f5	1.4531562516046934
Mouse	GABA_DN_defined	E2f5	-1.1865972929427675
Mouse	GC_defined	E2f5	-0.44510327793325577
Mouse	GC_diff_1	E2f5	0.031511811750595274
Mouse	GC_diff_2	E2f5	-0.305347486783452
Mouse	GC/UBC_diff	E2f5	0.01722059887705322
Mouse	GCP	E2f5	1.3767200740375514
Mouse	GCP/UBCP	E2f5	1.6011868599408257
Mouse	glioblast	E2f5	-0.03705674776819766
Mouse	glut_DN_defined	E2f5	-1.3153208409721655
Mouse	immune	E2f5	0.9009632437934713
Mouse	interneuron_defined	E2f5	-0.8472789538008377
Mouse	interneuron_diff	E2f5	-0.42177056317059813
Mouse	isth_N_defined	E2f5	-1.252836831331426
Mouse	isth_N_diff	E2f5	-0.6980738271455902
Mouse	MBO	E2f5	-0.8127665055810208
Mouse	meningeal	E2f5	0.9409146782667748
Mouse	motorneuron	E2f5	-0.02527077872073361
Mouse	mural/endoth	E2f5	0.5099342992720237
Mouse	neural_crest_progenitor	E2f5	2.7848219442296185
Mouse	noradrenergic	E2f5	-0.14532981098096587
[truncated: 33,450 more rows]
