# Supplementary material for: Cellular development and evolution of the mammalian cerebellum
Source: Nature. 2023 Nov 29;625(7996):788–96. doi: 10.1038/s41586-023-06884-x (PMC10808058; doi:10.1038/s41586-023-06884-x)
Supplement: Supplementary file 9 — Characterization of orthologous genes for expression trajectories during Purkinje and granule cell differentiation. [file 41586_2023_6884_MOESM9_ESM.csv]

Mouse gene symbol	Mouse ENSEMBL ID	Human ENSEMBL ID	Opossum ENSEMBL ID	Purkinje trajectory class	GC trajectory class	Purkinje_cluster_HUM	Purkinje_cluster_MOU	Purkinje_cluster_OPO	Purkinje_membership_HUM	Purkinje_membership_MOU	Purkinje_membership_OPO	Purkinje_P_hum_mou	Purkinje_P_hum_opo	Purkinje_P_mou_opo	GC_cluster_HUM	GC_cluster_MOU	GC_cluster_OPO	GC_membership_HUM	GC_membership_MOU	GC_membership_OPO	GC_P_hum_mou	GC_P_hum_opo	GC_P_mou_opo	cancer	disease	is_TF
Ngfr	ENSMUSG00000000120	ENSG00000064300	ENSMODG00000012200	NA	intermediate	NA	NA	NA	NA	NA	NA	NA	NA	NA	g3	g2	g3	0.9997899406427376	0.8658607326739258	0.651991911153199	0.2505618789801393	0.9999944275286029	0.6039441998430203	NA	NA	FALSE
Wnt3	ENSMUSG00000000125	ENSG00000108379	ENSMODG00000011045	intermediate	NA	p3	p1	p1	0.6402814977464245	0.991520344804819	0.935450229495625	0.08029256294900308	0.09966764309983396	0.9999761265702617	NA	NA	NA	NA	NA	NA	NA	NA	NA	NA	NA	FALSE
Fer	ENSMUSG00000000127	ENSG00000151422	ENSMODG00000001390	intermediate	NA	p5	p5	p6	0.9435003525362223	0.8005817236941837	0.8115343036439423	0.9956118886720566	0.2024505732803324	0.3437066864713555	NA	NA	NA	NA	NA	NA	NA	NA	NA	NA	NA	FALSE
Gna12	ENSMUSG00000000149	ENSG00000146535	ENSMODG00000000192	NA	intermediate	NA	NA	NA	NA	NA	NA	NA	NA	NA	g2	g2	g4	0.5467556353141412	0.6489256049695967	0.8047513067268934	0.8593340445887272	0.23923263156346708	0.24267492049480646	NA	NA	FALSE
Ccnd2	ENSMUSG00000000184	ENSG00000118971	ENSMODG00000018312	intermediate	human-specific	p2	p2	p1	0.9366095215505568	0.7340677468579279	0.9805507227418799	0.9353634695558201	0.19415881342867977	0.06467712634763763	g3	g1	g1	0.9913221169341427	0.9999829996455364	0.9999988125227125	0.004553534006646846	0.004553534006646846	0.9999944275286029	NA	NA	FALSE
Nalcn	ENSMUSG00000000197	ENSG00000102452	ENSMODG00000007346	NA	preserved	NA	NA	NA	NA	NA	NA	NA	NA	NA	g7	g7	g7	0.9958568139790716	0.9956187445814657	0.7566538138847885	0.9999944275286029	0.9999944275286029	0.9999944275286029	NA	ID	FALSE
Gmpr	ENSMUSG00000000253	ENSG00000137198	ENSMODG00000010820	NA	intermediate	NA	NA	NA	NA	NA	NA	NA	NA	NA	g1	g8	g8	0.8993891702609308	0.9894854909161314	0.5814477351157114	0.015152907879058068	0.09139376774123248	0.9344332567631605	NA	NA	FALSE
Cdh4	ENSMUSG00000000305	ENSG00000179242	ENSMODG00000016675	intermediate	intermediate	p1	p7	p1	0.9912355996423099	0.593051912044761	0.6246102952026776	0.13195095810187218	0.8765112711271574	0.2072988876099866	g1	g6	g4	0.990101953179486	0.9496038104571285	0.9945219079205639	0.013053447986860766	0.002746533669965679	0.08638419751662955	NA	NA	FALSE
Tom1l2	ENSMUSG00000000538	ENSG00000175662	ENSMODG00000014061	NA	intermediate	NA	NA	NA	NA	NA	NA	NA	NA	NA	g6	g7	g8	0.8754942195395844	0.9901188683558906	0.9977279290165081	0.2100268046663386	0.01928654667235177	0.026628635927619524	NA	NA	FALSE
Gabra2	ENSMUSG00000000560	ENSG00000151834	ENSMODG00000020598	NA	marsupial	NA	NA	NA	NA	NA	NA	NA	NA	NA	g4	g4	g6	0.9986635904504632	0.9968872851911248	0.9986057668738628	0.9999944275286029	0.014152342162164298	0.021387900513345548	NA	NA	FALSE
Hnrnpd	ENSMUSG00000000568	ENSG00000138668	ENSMODG00000011898	preserved	NA	p2	p2	p2	0.9911291474163695	0.8230335769838567	0.6219998471219002	0.9999761265702617	0.87417445099312	0.8257737894770917	NA	NA	NA	NA	NA	NA	NA	NA	NA	NA	NA	FALSE
Hk2	ENSMUSG00000000628	ENSG00000159399	ENSMODG00000011328	intermediate	NA	p2	p2	p3	0.9947723970557978	0.9402980212198948	0.9315512554346774	0.9999761265702617	0.17497191305413667	0.2535160576881963	NA	NA	NA	NA	NA	NA	NA	NA	NA	NA	NA	FALSE
Sez6	ENSMUSG00000000632	ENSG00000063015	ENSMODG00000019317	intermediate	marsupial	p7	p8	p8	0.9991023604893621	0.9837624684123515	0.9858935394652927	0.06297590375341197	0.05631513383380684	0.9999761265702617	g6	g6	g2	0.9992883521335324	0.9927695472391864	0.9724553635655947	0.9999944275286029	0.0015240608296744008	0.002205951852874559	NA	NA	FALSE
Rpl13	ENSMUSG00000000740	ENSG00000167526	ENSMODG00000003663	intermediate	intermediate	p3	p8	p3	0.829744032003574	0.5445858305592703	0.5180259042974886	0.059875600302771136	0.704122672676906	0.04975231730773429	g3	g2	g2	0.9707670080633357	0.829952534484142	0.997203012876785	0.32587967400982	0.08827205700065843	0.9999944275286029	NA	NA	FALSE
Rpa1	ENSMUSG00000000751	ENSG00000132383	ENSMODG00000010549	NA	preserved	NA	NA	NA	NA	NA	NA	NA	NA	NA	g1	g1	g1	0.996757064042234	0.9996154891748442	0.9998970492446941	0.9999944275286029	0.9999944275286029	0.9999944275286029	NA	NA	FALSE
Kcnn3	ENSMUSG00000000794	ENSG00000143603	ENSMODG00000017155	intermediate	NA	p8	p1	p2	0.8457795871828814	0.9987817412817355	0.8138258429853871	0.10271433346891798	0.03033174819418578	0.09936708488597715	NA	NA	NA	NA	NA	NA	NA	NA	NA	NA	NA	FALSE
Bcl11a	ENSMUSG00000000861	ENSG00000119866	ENSMODG00000002114	intermediate	intermediate	p6	p6	p5	0.9697632615378221	0.9996757117281837	0.5649338282967642	0.9999761265702617	0.6309308224839538	0.6454387847463963	g3	g2	g2	0.9970101618540148	0.7954833342277206	0.8749491608582091	0.045261086346852296	0.15305121058563728	0.9999944275286029	NA	CBLM/ID/AUTISM	TRUE
Smarcb1	ENSMUSG00000000902	ENSG00000099956	ENSMODG00000019844	NA	intermediate	NA	NA	NA	NA	NA	NA	NA	NA	NA	g4	g2	g2	0.8300786185975273	0.862098144309525	0.9956364253765538	0.27711062323419655	0.2726839331508833	0.9999944275286029	NA	NA	FALSE
Hip1r	ENSMUSG00000000915	ENSG00000130787	ENSMODG00000012341	intermediate	NA	p6	p1	p7	0.8905449609264118	0.9530590251711837	0.744057465267488	0.004337514323984898	0.1842869834559817	0.03410756660016643	NA	NA	NA	NA	NA	NA	NA	NA	NA	NA	NA	FALSE
Uhrf1	ENSMUSG00000001228	ENSG00000276043	ENSMODG00000001108	NA	preserved	NA	NA	NA	NA	NA	NA	NA	NA	NA	g1	g1	g1	0.9998630508102674	0.9999842765238566	0.9999575547480587	0.9999944275286029	0.9999944275286029	0.9999944275286029	NA	NA	FALSE
Efnb2	ENSMUSG00000001300	ENSG00000125266	ENSMODG00000005556	intermediate	NA	p1	p2	p2	0.9693794652839383	0.9523262992118232	0.9254701366930226	0.11909506540108873	0.22538925357872433	0.9999761265702617	NA	NA	NA	NA	NA	NA	NA	NA	NA	NA	NA	FALSE
Rnd2	ENSMUSG00000001313	ENSG00000108830	ENSMODG00000015141	intermediate	NA	p2	p4	p2	0.7997771328638505	0.9350238280503123	0.6209144613935177	0.06312453407729805	0.8080033792172492	0.09172026793806483	NA	NA	NA	NA	NA	NA	NA	NA	NA	NA	NA	FALSE
Cct3	ENSMUSG00000001416	ENSG00000163468	ENSMODG00000016883	NA	preserved	NA	NA	NA	NA	NA	NA	NA	NA	NA	g2	g2	g2	0.5400060737181066	0.9900093506566174	0.9656991992202311	0.8929043455691525	0.8794737239953019	0.9999944275286029	NA	NA	FALSE
Mef2d	ENSMUSG00000001419	ENSG00000116604	ENSMODG00000016861	NA	intermediate	NA	NA	NA	NA	NA	NA	NA	NA	NA	g5	g8	g8	0.8839550723835002	0.9980086979488169	0.9216267235877241	0.25475932676278545	0.24798515732858928	0.9999944275286029	NA	NA	TRUE
Snd1	ENSMUSG00000001424	ENSG00000197157	ENSMODG00000015182	intermediate	NA	p2	p1	p2	0.5609884376239794	0.5983010516515673	0.9999103023040135	0.7170854023561924	0.8257737894770917	0.6064973310980141	NA	NA	NA	NA	NA	NA	NA	NA	NA	NA	NA	FALSE
Irx2	ENSMUSG00000001504	ENSG00000170561	ENSMODG00000001446	preserved	intermediate	p2	p2	p2	0.8005641491889338	0.9980335773816854	0.8962578601193866	0.9999761265702617	0.969731424388481	0.9999761265702617	g4	g1	g3	0.9474643757034791	0.5918444350452601	0.9140515268149407	0.05197431619060889	0.08367907062636556	0.12226173236330443	NA	NA	TRUE
Itga3	ENSMUSG00000001507	ENSG00000005884	ENSMODG00000012090	NA	preserved	NA	NA	NA	NA	NA	NA	NA	NA	NA	g8	g8	g8	0.6979427556028767	0.5640272035037347	0.996955959143758	0.8706876743469574	0.9999944275286029	0.9185992266728549	NA	NA	FALSE
Tubb5	ENSMUSG00000001525	ENSG00000196230	ENSMODG00000023805	NA	intermediate	NA	NA	NA	NA	NA	NA	NA	NA	NA	g3	g2	g2	0.9945238922226602	0.7147402580441826	0.9547380991466903	0.12253616179625601	0.1288605683092521	0.9999944275286029	NA	NA	FALSE
Jup	ENSMUSG00000001552	ENSG00000173801	ENSMODG00000014681	NA	human-specific	NA	NA	NA	NA	NA	NA	NA	NA	NA	g3	g8	g8	0.6462959285596213	0.9649539085834653	0.9129868128646064	0.0019433539643200193	0.0017282812887404236	0.9999944275286029	NA	NA	FALSE
Il16	ENSMUSG00000001741	ENSG00000172349	ENSMODG00000019395	NA	preserved	NA	NA	NA	NA	NA	NA	NA	NA	NA	g8	g8	g8	0.9826026904312296	0.9999087482647029	0.9997527408217094	0.9999944275286029	0.9999944275286029	0.9999944275286029	NA	NA	FALSE
Smo	ENSMUSG00000001761	ENSG00000128602	ENSMODG00000014680	preserved	preserved	p2	p2	p2	0.9503582407717804	0.998199954060517	0.7644367930245092	0.9999761265702617	0.9655000114153867	0.9944888423514918	g1	g1	g1	0.9904339274248427	0.8560599706947374	0.9994224114292661	0.9999944275286029	0.9999944275286029	0.9999944275286029	MB	NA	FALSE
Ltbp1	ENSMUSG00000001870	ENSG00000049323	ENSMODG00000015435	intermediate	NA	p2	p1	p1	0.9996059151295713	0.65893131189933285	0.9928066689197543	0.5739195268362796	0.03476215530005756	0.9092815389845282	NA	NA	NA	NA	NA	NA	NA	NA	NA	NA	NA	FALSE
Nfix	ENSMUSG00000001911	ENSG00000008441	ENSMODG00000011587	NA	intermediate	NA	NA	NA	NA	NA	NA	NA	NA	NA	g5	g5	g3	0.6503930925220183	0.907965092376342	0.5325192223049597	0.9556566753749032	0.4491980838862111	0.36141066054449567	NA	ID	TRUE
Grik3	ENSMUSG00000001985	ENSG00000163873	ENSMODG00000017802	intermediate	human-specific	p5	p4	p5	0.9988884488091198	0.9950321663417089	0.976736495247858	0.01032371952763548	0.9999761265702617	0.0771695667031628	g1	g4	g4	0.9829116900695279	0.9126528787033524	0.9897336178997658	0.008005130537594598	0.0032682154419882968	0.9999944275286029	NA	NA	FALSE
Sipa1l2	ENSMUSG00000001995	ENSG00000116991	ENSMODG00000008745	intermediate	human-specific	p2	p1	p6	0.9998460981488647	0.6103123895780989	0.9595457885847545	0.5032701350261821	0.0024473709762858654	0.023076705053028182	g4	g2	g2	0.8980549206985012	0.6504008202815742	0.9995866239465316	0.01184372779903275	0.011894530158027853	0.9999944275286029	NA	NA	FALSE
Pdzd4	ENSMUSG00000002006	ENSG00000067840	ENSMODG00000008596	preserved	NA	p7	p7	p7	0.9592099917846838	0.9989143640942503	0.9776555819853333	0.9999761265702617	0.9999761265702617	0.9999761265702617	NA	NA	NA	NA	NA	NA	NA	NA	NA	NA	NA	FALSE
Pnck	ENSMUSG00000002012	ENSG00000130822	ENSMODG00000008192	preserved	marsupial	p8	p8	p8	0.9745507194288947	0.988150790483453	0.7252425303638729	0.9999761265702617	0.9537580968156928	0.9601687258876954	g6	g6	g7	0.9891298190104623	0.9975030108248724	0.9993483532105634	0.9999944275286029	0.01567221911232308	0.015386097269008305	NA	NA	FALSE
Celf2	ENSMUSG00000002107	ENSG00000048740	ENSMODG00000016763	preserved	preserved	p8	p8	p8	0.9994416980372067	0.9950251082431821	0.9359742415063064	0.9999761265702617	0.9999761265702617	0.9999761265702617	g4	g4	g4	0.9999546089381071	0.999140762357641	0.9991564293326759	0.9999944275286029	0.9999944275286029	0.9999944275286029	NA	NA	FALSE
Clgn	ENSMUSG00000002190	ENSG00000153132	ENSMODG00000000160	intermediate	NA	p3	p8	p7	0.9521603576765101	0.9675221893899577	0.9562917381781434	0.00648672062244819	0.004889210981079233	0.1304139858547104	NA	NA	NA	NA	NA	NA	NA	NA	NA	NA	NA	FALSE
Rmnd5a	ENSMUSG00000002222	ENSG00000153561	ENSMODG00000009489	NA	intermediate	NA	NA	NA	NA	NA	NA	NA	NA	NA	g5	g8	g8	0.7304484508206764	0.7604613023015175	0.7236574116228228	0.6457734680269623	0.701849458576842	0.9626687550489142	NA	NA	FALSE
Tead3	ENSMUSG00000002249	ENSG00000007866	ENSMODG00000013762	intermediate	NA	p2	p2	p1	0.9962662230866521	0.9961261940556686	0.6072843103757165	0.9999761265702617	0.5225731838744112	0.5225903222245876	NA	NA	NA	NA	NA	NA	NA	NA	NA	NA	NA	TRUE
Dbf4	ENSMUSG00000002297	ENSG00000006634	ENSMODG00000010305	NA	intermediate	NA	NA	NA	NA	NA	NA	NA	NA	NA	g3	g1	g1	0.5297366491511635	0.98988315705479	0.934591493109369	0.527282410695039	0.5237272501147529	0.9999944275286029	NA	NA	FALSE
Ncan	ENSMUSG00000002341	ENSG00000130287	ENSMODG00000028358	preserved	intermediate	p4	p4	p4	0.9390589517638801	0.6819326918289952	0.9919612604014303	0.9074581160193917	0.9999761265702617	0.9264800598641126	g2	g4	g6	0.7444964049369508	0.9978366709004997	0.9940248028924104	0.259483971930817	0.15892376929078803	0.02201948061991444	NA	NA	FALSE
Snx9	ENSMUSG00000002365	ENSG00000130340	ENSMODG00000007959	intermediate	NA	p1	p2	p1	0.799535471946409	0.9955269162022377	0.5337253090025466	0.37335341576318415	0.7514407801291539	0.5284477750925298	NA	NA	NA	NA	NA	NA	NA	NA	NA	NA	NA	FALSE
Rgs20	ENSMUSG00000002459	ENSG00000147509	ENSMODG00000009398	intermediate	intermediate	p2	p1	p2	0.9739578509907625	0.9836265039909415	0.6322060668148834	0.08284729652951935	0.8766703100664774	0.40831258697241846	g1	g2	g5	0.9651080286918221	0.6270455026281389	0.8376279525034563	0.2839287134234198	0.29370403945868323	0.081211635346517555	NA	NA	FALSE
Abhd3	ENSMUSG00000002475	ENSG00000158201	ENSMODG00000021489	mouse-specific	NA	p1	p7	p1	0.9011135143445987	0.9546007497145905	0.9345122505281068	0.007007210856262262	0.9999761265702617	0.0044014919383685135	NA	NA	NA	NA	NA	NA	NA	NA	NA	NA	NA	FALSE
Snrpd1	ENSMUSG00000002477	ENSG00000167088	ENSMODG00000021487	NA	intermediate	NA	NA	NA	NA	NA	NA	NA	NA	NA	g2	g1	g2	0.509696928376426	0.8806839847604592	0.5899679826828245	0.5761594976129248	0.7369811901528108	0.7529727108023383	NA	NA	FALSE
Tiam1	ENSMUSG00000002489	ENSG00000156299	ENSMODG00000021043	diverse	preserved	p6	p1	p5	0.8334986007425418	0.9437493965280206	0.9655359360485718	0.006957452790455268	0.03305564564472664	0.002817566192552874	g8	g8	g8	0.986071290095778	0.9994640395191559	0.9999661229267339	0.9999944275286029	0.9999944275286029	0.9999944275286029	NA	NA	FALSE
Slc9a3r2	ENSMUSG00000002504	ENSG00000065054	ENSMODG00000016054	NA	preserved	NA	NA	NA	NA	NA	NA	NA	NA	NA	g8	g8	g8	0.9989990488617533	0.9982159531749087	0.9999767991189642	0.9999944275286029	0.9999944275286029	0.9999944275286029	NA	NA	FALSE
Prkd1	ENSMUSG00000002688	ENSG00000184304	ENSMODG00000017552	NA	intermediate	NA	NA	NA	NA	NA	NA	NA	NA	NA	g4	g1	g2	0.9143506262474078	0.9992595780508353	0.9670218628959907	0.0064330873236189265	0.1314897934635388	0.10022884605212626	NA	NA	FALSE
Jag2	ENSMUSG00000002799	ENSG00000184916	ENSMODG00000014707	mouse-specific	NA	p8	p6	p8	0.9997121849766267	0.9236877074106848	0.9900966320835807	0.007424487907635162	0.9999761265702617	0.007675483620467484	NA	NA	NA	NA	NA	NA	NA	NA	NA	NA	NA	FALSE
Epdr1	ENSMUSG00000002808	ENSG00000086289	ENSMODG00000012599	NA	preserved	NA	NA	NA	NA	NA	NA	NA	NA	NA	g8	g8	g8	0.9897220575176252	0.9995561235950016	0.9985640427227317	0.9999944275286029	0.9999944275286029	0.9999944275286029	NA	NA	FALSE
Chaf1a	ENSMUSG00000002835	ENSG00000167670	ENSMODG00000000950	NA	preserved	NA	NA	NA	NA	NA	NA	NA	NA	NA	g1	g1	g1	0.9979522239466256	0.9996615709021944	0.9999977171221747	0.9999944275286029	0.9999944275286029	0.9999944275286029	NA	NA	FALSE
Mcm2	ENSMUSG00000002870	ENSG00000073111	ENSMODG00000007891	NA	intermediate	NA	NA	NA	NA	NA	NA	NA	NA	NA	g3	g1	g1	0.6404917579616989	0.9991576790360618	0.8777995619107869	0.3047151213015129	0.3229339083550168	0.9999944275286029	NA	NA	FALSE
Nab1	ENSMUSG00000002881	ENSG00000138386	ENSMODG00000011610	NA	marsupial	NA	NA	NA	NA	NA	NA	NA	NA	NA	g8	g8	g3	0.8372947135643808	0.9996949666077957	0.9136607025755417	0.9999944275286029	0.003018758803463526	0.002030848198465158	NA	NA	FALSE
Hbp1	ENSMUSG00000002996	ENSG00000105856	ENSMODG00000016376	preserved	NA	p2	p2	p2	0.9295327472723337	0.8468389706599558	0.8321948790950265	0.9999761265702617	0.9999761265702617	0.9589733747166124	NA	NA	NA	NA	NA	NA	NA	NA	NA	NA	NA	TRUE
Prkar2b	ENSMUSG00000002997	ENSG00000005249	ENSMODG00000016378	intermediate	preserved	p7	p6	p6	0.9917744838455679	0.9950157330130419	0.8411052769266258	0.0513246141998339	0.1269591746479001	0.9999761265702617	g4	g4	g4	0.99053806578663	0.637111033909977	0.878087204574858	0.9851666162933208	0.9999944275286029	0.9190600802679639	NA	NA	FALSE
Stk11	ENSMUSG00000003068	ENSG00000118046	ENSMODG00000005356	NA	intermediate	NA	NA	NA	NA	NA	NA	NA	NA	NA	g5	g1	g1	0.9636419068665643	0.9713704452628861	0.9984019152630329	0.09158530652421054	0.09283568776127328	0.9999944275286029	NA	NA	FALSE
Tbc1d8	ENSMUSG00000003134	ENSG00000204634	ENSMODG00000001724	intermediate	mouse-specific	p6	p2	p5	0.5984153036104529	0.9997362248464786	0.9975569186016792	0.012614549317345998	0.1069711986449774	0.0012974316631581648	g1	g8	g1	0.9793961533943605	0.9965424396326397	0.9656734246965726	0.0028631037122563495	0.9999944275286029	0.004641970627757219	NA	NA	FALSE
Car11	ENSMUSG00000003273	ENSG00000063180	ENSMODG00000022682	intermediate	intermediate	p7	p8	p6	0.9331155196893857	0.9998873405142347	0.9608209403561498	0.1664069479194879	0.10368219224625397	0.01135029740256242	g5	g7	g7	0.5020971318123175	0.9291519284282916	0.598650528543436	0.1380742802063054	0.4117140031928475	0.939612581397185	NA	NA	FALSE
Dlgap1	ENSMUSG00000003279	ENSG00000170579	ENSMODG00000021461	marsupial	preserved	p8	p8	p7	0.9999727736359516	0.9999985863053638	0.6806900618629903	0.9999761265702617	0.04101015190204355	0.04101015190204355	g7	g7	g7	0.9987153934643701	0.9985558143802173	0.9967079011065404	0.9999944275286029	0.9999944275286029	0.9999944275286029	NA	NA	FALSE
Plag1	ENSMUSG00000003282	ENSG00000181690	ENSMODG00000009106	intermediate	NA	p2	p2	p1	0.9989649563588648	0.9304341788808027	0.5396399436936237	0.9999761265702617	0.6180666445649482	0.6271747252724384	NA	NA	NA	NA	NA	NA	NA	NA	NA	NA	NA	TRUE
Elavl3	ENSMUSG00000003410	ENSG00000196361	ENSMODG00000006653	intermediate	intermediate	p4	p3	p4	0.9994026425066327	0.9927900009215557	0.7174109143838284	0.029603316928721847	0.9589733747166124	0.05545779078826436	g8	g3	g4	0.9710790215554579	0.7336083849664967	0.5638992368880715	0.01803547670018516	0.002576511903256934	0.6392316271297225	NA	NA	FALSE
Rps11	ENSMUSG00000003429	ENSG00000142534	ENSMODG00000013434	preserved	intermediate	p3	p3	p3	0.9579027213336476	0.7785582836942604	0.942651629906262	0.9840335348728679	0.9999761265702617	0.9741535239350243	g3	g2	g2	0.9559613910409802	0.9997943196768003	0.9938119601760639	0.12103470473468206	0.12174851442162417	0.9999944275286029	NA	NA	FALSE
Dll3	ENSMUSG00000003436	ENSG00000090932	ENSMODG00000013665	preserved	intermediate	p2	p2	p2	0.9451102383038448	0.9827999946508238	0.7876197814521824	0.9999761265702617	0.9781016698991322	0.9999761265702617	g3	g1	g1	0.993181709667124	0.6415513382055421	0.6292368032780263	0.07359839046998629	0.081211635346517555	0.8748710000566405	NA	NA	FALSE
Bicd1	ENSMUSG00000003452	ENSG00000151746	ENSMODG00000012717	intermediate	NA	p6	p2	p3	0.9918224794758125	0.6814070860672491	0.8339836645171361	0.012017587525271621	0.00748954985578128	0.3235343555959531	NA	NA	NA	NA	NA	NA	NA	NA	NA	NA	NA	FALSE
Ncstn	ENSMUSG00000003458	ENSG00000162736	ENSMODG00000009496	intermediate	NA	p2	p3	p4	0.890813762523477	0.9991244717164367	0.6471943389247002	0.1312354589103194	0.0905426795588107	0.5354107162647576	NA	NA	NA	NA	NA	NA	NA	NA	NA	NA	NA	FALSE
Phyhip	ENSMUSG00000003469	ENSG00000168490	ENSMODG00000009502	NA	preserved	NA	NA	NA	NA	NA	NA	NA	NA	NA	g8	g8	g8	0.9256337236906629	0.9991430184396987	0.9999677732533234	0.9999944275286029	0.9999944275286029	0.9999944275286029	NA	NA	FALSE
Dusp3	ENSMUSG00000003518	ENSG00000108861	ENSMODG00000015202	NA	intermediate	NA	NA	NA	NA	NA	NA	NA	NA	NA	g8	g7	g8	0.885822938270747	0.5119969626964607	0.9987815037883491	0.7734296367818472	0.9999944275286029	0.765524411663026	NA	NA	FALSE
Ddr1	ENSMUSG00000003534	ENSG00000204580	ENSMODG00000015860	intermediate	intermediate	p2	p3	p3	0.9551591334489917	0.8490556189813095	0.9373004198887875	0.15731648585629032	0.17727265274071036	0.9999761265702617	g4	g3	g4	0.9881924516663868	0.9545621537705269	0.6421487084572545	0.03185527297517291	0.989724601699763	0.5786092535055137	NA	NA	FALSE
Crtc1	ENSMUSG00000003575	ENSG00000105662	ENSMODG00000003607	NA	intermediate	NA	NA	NA	NA	NA	NA	NA	NA	NA	g5	g8	g8	0.8721759672622836	0.9914719934177326	0.7379877805042147	0.2816836844698673	0.5962971910778364	0.9999944275286029	NA	NA	FALSE
Rps6ka1	ENSMUSG00000003644	ENSG00000117676	ENSMODG00000014283	NA	human-specific	NA	NA	NA	NA	NA	NA	NA	NA	NA	g7	g8	g8	0.8856906425237894	0.9999946309618742	0.9455971779240318	0.04770670370106533	0.04995046332719872	0.9999944275286029	NA	NA	FALSE
Calb2	ENSMUSG00000003657	ENSG00000172137	ENSMODG00000014262	NA	intermediate	NA	NA	NA	NA	NA	NA	NA	NA	NA	g5	g8	g5	0.9651284609010932	0.9999011486227547	0.690354443157828	0.06754323224233298	0.9999944275286029	0.031523125994031974	NA	NA	FALSE
Man1a	ENSMUSG00000003746	ENSG00000111885	ENSMODG00000017780	preserved	NA	p8	p8	p8	0.9986716638646873	0.9969190656711051	0.9996648967840914	0.9999761265702617	0.9999761265702617	0.9999761265702617	NA	NA	NA	NA	NA	NA	NA	NA	NA	NA	NA	FALSE
Kif20a	ENSMUSG00000003779	ENSG00000112984	ENSMODG00000012205	NA	preserved	NA	NA	NA	NA	NA	NA	NA	NA	NA	g1	g1	g1	0.9463055777888333	0.9987908267913681	0.9999667330092209	0.9999944275286029	0.9999944275286029	0.9999944275286029	NA	NA	FALSE
Calr	ENSMUSG00000003814	ENSG00000179218	ENSMODG00000011530	intermediate	intermediate	p5	p5	p4	0.856179577613882	0.992731823499879	0.9850692280807058	0.9999761265702617	0.1873145376695827	0.06596906474469776	g3	g3	g2	0.9942407058449301	0.8228707370507973	0.6154165150147123	0.9999944275286029	0.6861988361535413	0.6578656621911589	NA	NA	FALSE
Hlf	ENSMUSG00000003949	ENSG00000108924	ENSMODG00000014851	marsupial	intermediate	p8	p8	p5	0.9978549031047393	0.9909516832144911	0.9978038045623486	0.9999761265702617	0.0015491081529662523	0.0014218566869002558	g8	g8	g5	0.9449822360480887	0.9789571681995957	0.9945659401902737	0.9999944275286029	0.15305121058563728	0.0597582004818656	NA	NA	TRUE
Rpl8	ENSMUSG00000003970	ENSG00000161016	ENSMODG00000024900	NA	intermediate	NA	NA	NA	NA	NA	NA	NA	NA	NA	g3	g2	g2	0.7263788278188675	0.9929844583127918	0.7347596995223278	0.5014662954621713	0.40210556228066174	0.9999944275286029	NA	NA	FALSE
Grm3	ENSMUSG00000003974	ENSG00000198822	ENSMODG00000016960	intermediate	intermediate	p8	p7	p1	0.7195560903630291	0.6495338486151337	0.9952573022207265	0.6796029334673805	0.003219959042375283	0.0020239738440831745	g6	g4	g6	0.9938485392174891	0.8599418234728621	0.9459126204112922	0.14917798567248405	0.9999944275286029	0.22249210485570042	NA	NA	FALSE
Ssbp2	ENSMUSG00000003992	ENSG00000145687	ENSMODG00000020258	intermediate	intermediate	p1	p7	p7	0.5861156728997456	0.7619204141027662	0.9012192274437872	0.1316314472193528	0.052515409831258776	0.9433213586621881	g3	g1	g5	0.8621835298944609	0.9779480176549757	0.9199093480062966	0.025982596910168076	0.021307118286488288	0.20327528618827045	NA	NA	FALSE
Brinp2	ENSMUSG00000004031	ENSG00000198797	ENSMODG00000005732	intermediate	intermediate	p8	p8	p7	0.5656804031847428	0.866184603558369	0.6538481489037657	0.8121771856365053	0.6124530307145492	0.41383374921989	g6	g7	g6	0.9514918762905152	0.6305615901841234	0.794314010958329	0.5440403773173826	0.9999944275286029	0.6609181467295584	NA	NA	FALSE
Map3k20	ENSMUSG00000004085	ENSG00000091436	ENSMODG00000009134	intermediate	NA	p2	p2	p1	0.97415183430712	0.6052550084962536	0.9750034999414406	0.8574416988698941	0.0997429957979048	0.06863648979251835	NA	NA	NA	NA	NA	NA	NA	NA	NA	NA	NA	FALSE
Cacna1e	ENSMUSG00000004110	ENSG00000198216	ENSMODG00000006729	marsupial	mouse-specific	p8	p8	p1	0.9644634489607816	0.9999829103550191	0.8987387808079611	0.9999761265702617	0.005607505667598881	0.005629564926394235	g6	g7	g6	0.9998443680827653	0.9961935970337613	0.9114414990650026	0.0026747730552344395	0.9999944275286029	0.036668733276079384	NA	NA	FALSE
Cacna1b	ENSMUSG00000004113	ENSG00000148408	ENSMODG00000017101	marsupial	NA	p6	p6	p8	0.7938778174776546	0.9177123090129455	0.9996851396235416	0.9757391618327281	0.020202071204071265	0.03955151084261257	NA	NA	NA	NA	NA	NA	NA	NA	NA	NA	NA	FALSE
Etv1	ENSMUSG00000004151	ENSG00000006468	ENSMODG00000014261	preserved	preserved	p7	p7	p7	0.6068168725552522	0.8580157915404892	0.7322220294122729	0.8098961313130216	0.7634251283925627	0.8983485931922873	g8	g8	g8	0.7814057658560448	0.9864983416013852	0.9999973479024701	0.9999944275286029	0.9999944275286029	0.9999944275286029	NA	NA	TRUE
Kifc2	ENSMUSG00000004187	ENSG00000167702	ENSMODG00000010941	preserved	intermediate	p8	p8	p8	0.9981064806012226	0.9958399821661242	0.828433329529504	0.9999761265702617	0.9999761265702617	0.9999761265702617	g7	g8	g8	0.5186829819390482	0.5295367268835993	0.9742710566005937	0.7397783633986718	0.6209871859127599	0.8827081301450245	NA	NA	FALSE
Pax2	ENSMUSG00000004231	ENSG00000075891	ENSMODG00000019353	intermediate	NA	p4	p4	p3	0.6278915558500854	0.9741091886022111	0.9044900063119417	0.8723673098206863	0.5702769233982452	0.198721663842967	NA	NA	NA	NA	NA	NA	NA	NA	NA	NA	NA	TRUE
Pde1c	ENSMUSG00000004347	ENSG00000154678	ENSMODG00000013284	preserved	intermediate	p8	p8	p8	0.9993586860503318	0.9088041132084264	0.9111044021817807	0.9999761265702617	0.9999761265702617	0.9999761265702617	g3	g2	g1	0.9957760322668193	0.8737425141491384	0.7952243542455192	0.19837455328767173	0.19703278586205883	0.14380753478143826	NA	NA	FALSE
Col26a1	ENSMUSG00000004415	ENSG00000160963	ENSMODG00000023131	diverse	NA	p6	p1	p8	0.8753637863237255	0.9653959236957272	0.9441247640194824	0.0031198160590482807	0.043089692135309485	0.014695800249225401	NA	NA	NA	NA	NA	NA	NA	NA	NA	NA	NA	FALSE
Gab2	ENSMUSG00000004508	ENSG00000033327	ENSMODG00000004729	NA	intermediate	NA	NA	NA	NA	NA	NA	NA	NA	NA	g2	g4	g3	0.6345625326007417	0.760430911572499	0.6955625741994188	0.37776703092708036	0.7144522818959693	0.18862537153248526	NA	NA	FALSE
Coro1c	ENSMUSG00000004530	ENSG00000110880	ENSMODG00000002824	mouse-specific	NA	p2	p4	p2	0.5864199884465883	0.9845709604540244	0.8495482598289075	0.029723311992259326	0.7965716960437143	0.022424595172782974	NA	NA	NA	NA	NA	NA	NA	NA	NA	NA	NA	FALSE
Pkn2	ENSMUSG00000004591	ENSG00000065243	ENSMODG00000012423	intermediate	intermediate	p2	p4	p3	0.8482815321140943	0.6660616169344058	0.9590527280979774	0.1515494867645676	0.2940360453166372	0.5436797903290563	g3	g1	g2	0.987126478379928	0.7070139036817938	0.9453282238313462	0.3535422045318017	0.1512481437197857	0.23695983555541475	NA	NA	FALSE
Sgce	ENSMUSG00000004631	ENSG00000127990	ENSMODG00000016722	intermediate	NA	p2	p3	p7	0.8560284079515562	0.8857458480269463	0.6593582574795556	0.28019170859975634	0.03241749159259494	0.02593678867121903	NA	NA	NA	NA	NA	NA	NA	NA	NA	NA	NA	FALSE
Chn2	ENSMUSG00000004633	ENSG00000106069	ENSMODG00000015321	NA	preserved	NA	NA	NA	NA	NA	NA	NA	NA	NA	g8	g8	g8	0.999811867711949	0.9999982767128259	0.9995806380042209	0.9999944275286029	0.9999944275286029	0.9999944275286029	NA	NA	FALSE
Wwox	ENSMUSG00000004637	ENSG00000186153	ENSMODG00000008124	intermediate	marsupial	p3	p2	p2	0.718110162987136	0.989921761101967	0.9377369035158747	0.2388073169667155	0.24618227479371946	0.9999761265702617	g5	g5	g1	0.9469153993533705	0.9673459661029478	0.7906016309634755	0.9999944275286029	0.00560562689608216	0.005675660875299816	NA	NA	FALSE
Hdac9	ENSMUSG00000004698	ENSG00000048052	ENSMODG00000001442	intermediate	NA	p4	p3	p2	0.6436546152702949	0.8260505037001773	0.6543068487957404	0.6322356868066241	0.03674301397311729	0.07857375354269519	NA	NA	NA	NA	NA	NA	NA	NA	NA	NA	NA	FALSE
Pgf	ENSMUSG00000004791	ENSG00000119630	ENSMODG00000006071	NA	preserved	NA	NA	NA	NA	NA	NA	NA	NA	NA	g1	g1	g1	0.5119551392263173	0.9910956878526881	0.9982318850119862	0.8640110052872155	0.8640110052872155	0.9999944275286029	NA	NA	FALSE
Chmp2b	ENSMUSG00000004843	ENSG00000083937	ENSMODG00000016939	intermediate	NA	p7	p7	p6	0.7197758221679439	0.9178327249642162	0.8112846189599662	0.9158644371879223	0.5562709790468188	0.3261596299975904	NA	NA	NA	NA	NA	NA	NA	NA	NA	NA	NA	FALSE
Srpk1	ENSMUSG00000004865	ENSG00000096063	ENSMODG00000013740	NA	intermediate	NA	NA	NA	NA	NA	NA	NA	NA	NA	g5	g2	g1	0.9761340997548756	0.9775219849062249	0.9686513652526515	0.013494544230252007	0.04319366741798702	0.1400361575192002	NA	NA	FALSE
Pax3	ENSMUSG00000004872	ENSG00000135903	ENSMODG00000021190	intermediate	intermediate	p2	p2	p3	0.9973508552299486	0.964404911995176	0.7982638052081239	0.9999761265702617	0.3890716002580782	0.41560405556256186	g3	g1	g1	0.8613387000375596	0.99813899175401255	0.9999966209581767	0.08011362206184172	0.07933750407383977	0.9999944275286029	NA	NA	TRUE
Lbr	ENSMUSG00000004880	ENSG00000143815	ENSMODG00000005848	NA	human-specific	NA	NA	NA	NA	NA	NA	NA	NA	NA	g3	g1	g1	0.9985360160712269	0.9941668087931137	0.9997069318282444	0.00604329619169095	0.0017164282945814958	0.9999944275286029	NA	NA	FALSE
Nes	ENSMUSG00000004891	ENSG00000132688	ENSMODG00000016807	preserved	NA	p1	p1	p1	0.8712992705454075	0.9487200836809894	0.9892707850389582	0.9999761265702617	0.9999761265702617	0.9999761265702617	NA	NA	NA	NA	NA	NA	NA	NA	NA	NA	NA	FALSE
Hnrnpa2b1	ENSMUSG00000004980	ENSG00000122566	ENSMODG00000000603	intermediate	intermediate	p2	p4	p3	0.9295973179979367	0.5316571117954647	0.5843812710462941	0.18551071460202753	0.23124275395117327	0.6478776905382618	g3	g1	g2	0.9503058122099207	0.7120139999361657	0.8196313521650792	0.09398927610700482	0.08834163406132357	0.6465322356265133	NA	NA	FALSE
Chd5	ENSMUSG00000005045	ENSG00000116254	ENSMODG00000006294	marsupial	NA	p8	p8	p6	0.9981980155969995	0.9999763024398003	0.9143033214364382	0.9999761265702617	0.008869088856965766	0.007864693742821907	NA	NA	NA	NA	NA	NA	NA	NA	NA	NA	NA	FALSE
Slc1a2	ENSMUSG00000005089	ENSG00000110436	ENSMODG00000019823	intermediate	NA	p8	p2	p6	0.5379376146528466	0.9415505688941985	0.9316242985069375	0.01852614138214877	0.14690176622424364	0.0015491081529662523	NA	NA	NA	NA	NA	NA	NA	NA	NA	NA	NA	FALSE
Spc25	ENSMUSG00000005233	ENSG00000152253	ENSMODG00000007753	NA	preserved	NA	NA	NA	NA	NA	NA	NA	NA	NA	g1	g1	g1	0.6577629630038123	0.9999712454142288	0.9997367219376895	0.9999944275286029	0.9999944275286029	0.9999944275286029	NA	NA	FALSE
Cadm3	ENSMUSG00000005338	ENSG00000162706	ENSMODG00000010160	mouse-specific	preserved	p7	p3	p7	0.7432606860767291	0.9331965734405193	0.7929034906134048	0.005617379410479721	0.8548644655938337	0.005198391709643441	g8	g8	g8	0.9515819672103745	0.9999730398505638	0.828913365243189	0.9999944275286029	0.9999944275286029	0.9999944275286029	NA	NA	FALSE
Slc1a6	ENSMUSG00000005357	ENSG00000105143	ENSMODG00000014481	preserved	NA	p8	p8	p8	0.9997059258901754	0.7805610765864036	0.9990415201507348	0.9999761265702617	0.9999761265702617	0.9999761265702617	NA	NA	NA	NA	NA	NA	NA	NA	NA	NA	NA	FALSE
Slc1a3	ENSMUSG00000005360	ENSG00000079215	ENSMODG00000020352	intermediate	intermediate	p2	p5	p1	0.9260363767925828	0.7499117908668896	0.9687248660106513	0.024520024770693413	0.0928316511825354	0.022719230896293473	g6	g2	g1	0.6368867714682278	0.703927980551845	0.9263100564589888	0.2902019125669566	0.16385972869989332	0.1799789178729892	NA	NA	FALSE
Fbxo11	ENSMUSG00000005371	ENSG00000138081	ENSMODG00000001160	NA	intermediate	NA	NA	NA	NA	NA	NA	NA	NA	NA	g3	g2	g4	0.8649582940178266	0.6210842084311698	0.9998445935655236	0.38264928074037496	0.26072989253932105	0.41453361937414396	NA	AUTISM	FALSE
Mcm5	ENSMUSG00000005410	ENSG00000100297	ENSMODG00000001152	NA	preserved	NA	NA	NA	NA	NA	NA	NA	NA	NA	g1	g1	g1	0.9146331208499431	0.9270372508492154	0.9999677438305512	0.9999944275286029	0.9999944275286029	0.9999944275286029	NA	NA	FALSE
Igf1r	ENSMUSG00000005533	ENSG00000140443	ENSMODG00000012761	NA	intermediate	NA	NA	NA	NA	NA	NA	NA	NA	NA	g3	g1	g2	0.9982903454879335	0.9851972840012049	0.9719287243043407	0.021376976906483228	0.012218168433672516	0.1087077090152981	NA	NA	FALSE
Adcy9	ENSMUSG00000005580	ENSG00000162104	ENSMODG00000016382	intermediate	NA	p6	p7	p8	0.8678401152106545	0.5493714245304521	0.5042367106974155	0.08642095888918835	0.15533761094752918	0.7037847955139943	NA	NA	NA	NA	NA	NA	NA	NA	NA	NA	NA	FALSE
Mef2c	ENSMUSG00000005583	ENSG00000081189	ENSMODG00000020223	preserved	NA	p8	p8	p8	0.9977359576560476	0.9999559805319049	0.9931998641473933	0.9999761265702617	0.9999761265702617	0.9999761265702617	NA	NA	NA	NA	NA	NA	NA	NA	NA	NA	ID	TRUE
Eif4g2	ENSMUSG00000005610	ENSG00000110321	ENSMODG00000008364	NA	intermediate	NA	NA	NA	NA	NA	NA	NA	NA	NA	g3	g2	g2	0.9875874967662277	0.7227184240239533	0.9585054673751728	0.525025066326921	0.13087559001377544	0.9999944275286029	NA	NA	FALSE
Kit	ENSMUSG00000005672	ENSG00000157404	ENSMODG00000020671	intermediate	NA	p4	p6	p5	0.9078352091296373	0.5388459356352571	0.9965957011504377	0.11991879423041882	0.21098297240612285	0.7195672110325602	NA	NA	NA	NA	NA	NA	NA	NA	NA	NA	NA	FALSE
Apc	ENSMUSG00000005871	ENSG00000134982	ENSMODG00000013281	mouse-specific	preserved	p6	p5	p6	0.999900269327352	0.9822896221173689	0.9957523462041532	0.007666209511990847	0.9999761265702617	0.012195379837333759	g4	g4	g4	0.9991133412702895	0.8221376939609456	0.7649929887847187	0.9999944275286029	0.9999944275286029	0.9838505305827786	MB	NA	FALSE
Rps9	ENSMUSG00000006333	ENSG00000170889	ENSMODG00000003974	NA	intermediate	NA	NA	NA	NA	NA	NA	NA	NA	NA	g3	g2	g2	0.74858733375031	0.9117175993932107	0.998671488862924	0.45289488997034716	0.4830357373331376	0.9999944275286029	NA	NA	FALSE
Cbfa2t3	ENSMUSG00000006362	ENSG00000129993	ENSMODG00000003869	NA	intermediate	NA	NA	NA	NA	NA	NA	NA	NA	NA	g3	g1	g1	0.9055504440756458	0.8487653279317215	0.9961054385425561	0.12606125954479547	0.12980042785315657	0.9999944275286029	NA	NA	FALSE
Pgrmc1	ENSMUSG00000006373	ENSG00000101856	ENSMODG00000010181	intermediate	NA	p8	p5	p7	0.9893575783736085	0.8007835599485456	0.9186667196470525	0.00748954985578128	0.18802420147136803	0.029766606504739876	NA	NA	NA	NA	NA	NA	NA	NA	NA	NA	NA	FALSE
Cdc20	ENSMUSG00000006398	ENSG00000117399	ENSMODG00000003080	NA	preserved	NA	NA	NA	NA	NA	NA	NA	NA	NA	g1	g1	g1	0.7784326473201179	0.9987308782895941	0.999836590067039	0.9999944275286029	0.9999944275286029	0.9999944275286029	NA	NA	FALSE
Neurl1a	ENSMUSG00000006435	ENSG00000107954	ENSMODG00000011020	intermediate	intermediate	p7	p6	p5	0.9141667129570217	0.7715269748109999	0.6728832669797209	0.3564253857497034	0.03493381983208005	0.45712840128155585	g7	g8	g7	0.9949987959266363	0.9990501294284998	0.7083998571871106	0.014732629228995472	0.9999944275286029	0.1355957633557727	NA	NA	FALSE
Rundc3a	ENSMUSG00000006575	ENSG00000108309	ENSMODG00000011591	intermediate	NA	p5	p5	p6	0.5509420619012102	0.5190611216484372	0.9123642750845647	0.5228472194894872	0.13206436685069722	0.6996822494557658	NA	NA	NA	NA	NA	NA	NA	NA	NA	NA	NA	FALSE
Slc4a3	ENSMUSG00000006576	ENSG00000114923	ENSMODG00000015043	intermediate	NA	p8	p8	p7	0.6643280230802195	0.8464186462395201	0.9565009703029145	0.8711966876332071	0.5829463542777608	0.36034799782119964	NA	NA	NA	NA	NA	NA	NA	NA	NA	NA	NA	FALSE
Runx1t1	ENSMUSG00000006586	ENSG00000079102	ENSMODG00000007500	NA	human-specific	NA	NA	NA	NA	NA	NA	NA	NA	NA	g7	g4	g4	0.5976691061729058	0.6289302765661438	0.9976376015090895	0.0276086889986067	0.01915583131948707	0.9820616822187787	NA	NA	FALSE
Nphs1	ENSMUSG00000006649	ENSG00000161270	ENSMODG00000013975	intermediate	NA	p2	p2	p4	0.9995327605209439	0.9993503446619404	0.6744273747500488	0.9999761265702617	0.08064017627228104	0.08064017627228104	NA	NA	NA	NA	NA	NA	NA	NA	NA	NA	NA	FALSE
Aplp1	ENSMUSG00000006651	ENSG00000105290	ENSMODG00000023759	NA	preserved	NA	NA	NA	NA	NA	NA	NA	NA	NA	g4	g4	g4	0.9638022087272239	0.5736142090295756	0.9844411733452705	0.9202775004573827	0.9999944275286029	0.9250965907854674	NA	NA	FALSE
Gmnn	ENSMUSG00000006715	ENSG00000112312	ENSMODG00000011682	NA	preserved	NA	NA	NA	NA	NA	NA	NA	NA	NA	g1	g1	g1	0.6560013921551068	0.9999945531715466	0.999959621563277	0.9999944275286029	0.9999944275286029	0.9999944275286029	NA	NA	FALSE
Ctnnb1	ENSMUSG00000006932	ENSG00000168036	ENSMODG00000011192	NA	intermediate	NA	NA	NA	NA	NA	NA	NA	NA	NA	g1	g1	g2	0.900642113906202	0.9937926931749599	0.9918571836737711	0.9999944275286029	0.11750512955759446	0.026628635927619524	MB	ID	FALSE
Syngr3	ENSMUSG00000007021	ENSG00000127561	ENSMODG00000016066	preserved	mouse-specific	p8	p8	p8	0.9995479849550734	0.9993026830654733	0.6065467249827431	0.9999761265702617	0.867023778597897	0.867023778597897	g7	g4	g7	0.9905430850221563	0.6046407854387617	0.9835271700948967	0.023546379083306618	0.9999944275286029	0.04091155375388142	NA	NA	FALSE
Ddah2	ENSMUSG00000007039	ENSG00000213722	ENSMODG00000015244	intermediate	intermediate	p4	p4	p5	0.8640567093483709	0.979751082452533	0.5873545499220734	0.9999761265702617	0.4878266750104992	0.4356599541259037	g3	g3	g2	0.9998773485070701	0.5774699227627303	0.9969873900561169	0.9335672871957748	0.016181876286568978	0.7430479004490727	NA	NA	FALSE
Stx1a	ENSMUSG00000007207	ENSG00000106089	ENSMODG00000013824	intermediate	NA	p7	p8	p7	0.9912439798317715	0.9885577822828925	0.5848945162954284	0.06797907565698498	0.8469220775744661	0.6468171774341209	NA	NA	NA	NA	NA	NA	NA	NA	NA	NA	NA	FALSE
Tgfbr1	ENSMUSG00000007613	ENSG00000106799	ENSMODG00000012679	intermediate	intermediate	p3	p4	p3	0.9989134369156278	0.9555305340772131	0.7374712635385523	0.11616698624259465	0.9719974645570504	0.3261596299975904	g3	g2	g2	0.994311502659137	0.9653090837405419	0.9938462952505137	0.10267500825140384	0.03772337842422939	0.9999944275286029	NA	NA	FALSE
Gabrb2	ENSMUSG00000007653	ENSG00000145864	ENSMODG00000007860	preserved	intermediate	p8	p8	p8	0.9999879024050656	0.9999867277322211	0.9893293634461231	0.9999761265702617	0.9999761265702617	0.9999761265702617	g8	g8	g7	0.9852946966161449	0.9999794212573321	0.6205090484869692	0.9999944275286029	0.6738462137234106	0.6796866956721903	NA	ID	FALSE
Cct4	ENSMUSG00000007739	ENSG00000115484	ENSMODG00000002882	NA	intermediate	NA	NA	NA	NA	NA	NA	NA	NA	NA	g3	g2	g2	0.5489666430634067	0.9263375450337147	0.7284426387464096	0.31965565697174364	0.34705100146702195	0.9999944275286029	NA	NA	FALSE
Zmiz1	ENSMUSG00000007817	ENSG00000108175	ENSMODG00000001116	intermediate	intermediate	p1	p1	p2	0.9262025122713373	0.9044800252979271	0.69130275414124	0.9999761265702617	0.4751820980000524	0.4884742580738869	g6	g1	g2	0.7691789353553868	0.6187980206166012	0.5211955763535386	0.009332476947359053	0.01354500357840184	0.08050413242187034	NA	NA	TRUE
Arid1a	ENSMUSG00000007880	ENSG00000117713	ENSMODG00000014380	intermediate	NA	p2	p3	p3	0.9990685766645787	0.7538887368648953	0.8998840392950869	0.42834037624653387	0.2087807716032064	0.9442126661286753	NA	NA	NA	NA	NA	NA	NA	NA	NA	MB/PA-PXA	NA	TRUE
Hmgcll1	ENSMUSG00000007908	ENSG00000146151	ENSMODG00000018784	intermediate	intermediate	p8	p6	p7	0.7353386688835513	0.8451377588108151	0.9779125977635132	0.06796916542656659	0.4740366050211716	0.1401837935357812	g8	g7	g4	0.9808292761498153	0.8820696148733761	0.7216643043819271	0.2888943378610244	0.009302562925024476	0.04414107129367481	NA	NA	FALSE
Fzd3	ENSMUSG00000007989	ENSG00000104290	ENSMODG00000008701	intermediate	NA	p3	p2	p1	0.977149038085098	0.8883426011496591	0.6516479851022948	0.2726207116764835	0.09172026793806483	0.5083070903409177	NA	NA	NA	NA	NA	NA	NA	NA	NA	NA	CBLM	FALSE
Clstn3	ENSMUSG00000008153	ENSG00000139182	ENSMODG00000018182	NA	preserved	NA	NA	NA	NA	NA	NA	NA	NA	NA	g8	g8	g8	0.9997193540788443	0.8706216030912424	0.9854765171115579	0.9999944275286029	0.9999944275286029	0.9999944275286029	NA	NA	FALSE
Tle1	ENSMUSG00000008305	ENSG00000196781	ENSMODG00000009352	intermediate	intermediate	p2	p7	p6	0.5738578721557817	0.748906570402243	0.8148601772439309	0.06887140680262709	0.02394853033727785	0.23535768311084995	g3	g1	g2	0.9501679338128795	0.7452590688679356	0.5947647158761302	0.12474836001702509	0.632983357228723	0.39842696376054043	NA	NA	FALSE
Elavl2	ENSMUSG00000008489	ENSG00000107105	ENSMODG00000003936	intermediate	intermediate	p3	p5	p4	0.9249342124756338	0.9139854805389879	0.9378319079799856	0.020520795459398708	0.1663449332533851	0.18551071460202753	g3	g3	g4	0.9984475584370779	0.9670472285227896	0.8648376953342984	0.9999944275286029	0.27268105508541124	0.2681024047951032	NA	NA	FALSE
Nfib	ENSMUSG00000008575	ENSG00000147862	ENSMODG00000014999	NA	intermediate	NA	NA	NA	NA	NA	NA	NA	NA	NA	g3	g2	g2	0.9487736672131512	0.8501248681873186	0.8644301470953941	0.3248943110336862	0.3290846941379012	0.9999944275286029	NA	NA	TRUE
Rbfox1	ENSMUSG00000008658	ENSG00000078328	ENSMODG00000005826	NA	preserved	NA	NA	NA	NA	NA	NA	NA	NA	NA	g8	g8	g8	0.9042674159425454	0.999753025556987	0.9996419843024327	0.9999944275286029	0.9999944275286029	0.9999944275286029	NA	NA	FALSE
Rps15a	ENSMUSG00000008683	ENSG00000134419	ENSMODG00000005920	intermediate	preserved	p4	p3	p2	0.718508188956594	0.9938177116840584	0.5696953507474863	0.48060762180068733	0.25510152858057067	0.6227872799391956	g2	g2	g2	0.5501064426708786	0.9981284528889836	0.9946401122571126	0.9070285719004925	0.9053647342963644	0.9999944275286029	NA	NA	FALSE
Gprc5b	ENSMUSG00000008734	ENSG00000167191	ENSMODG00000006628	intermediate	NA	p4	p2	p5	0.9181228216328359	0.5380854979295192	0.9587434936154993	0.10977262713959741	0.05266993718534956	0.005448467349930877	NA	NA	NA	NA	NA	NA	NA	NA	NA	NA	NA	FALSE
Hdac5	ENSMUSG00000008855	ENSG00000108840	ENSMODG00000011751	intermediate	NA	p5	p3	p6	0.9826327936830456	0.6263850409369567	0.9616167855044689	0.012965655226408353	0.0513246141998339	0.004486684827819389	NA	NA	NA	NA	NA	NA	NA	NA	NA	NA	NA	FALSE
Bcl2l13	ENSMUSG00000009112	ENSG00000099968	ENSMODG00000018456	NA	intermediate	NA	NA	NA	NA	NA	NA	NA	NA	NA	g1	g2	g1	0.5601800442174312	0.9971381599791374	0.9938537214571596	0.3924792811389642	0.9140986316425102	0.02127737086957176	NA	NA	FALSE
Syn2	ENSMUSG00000009394	ENSG00000157152	ENSMODG00000006159	intermediate	intermediate	p7	p1	p8	0.9677656002095077	0.9988078839212952	0.8340939815310009	0.0012974316631581648	0.3607273109946011	0.0013738329155401417	g7	g8	g4	0.9992159723258512	0.9885779652853529	0.9342006092330664	0.04648306467411396	0.05264278153240392	0.01354500357840184	NA	NA	FALSE
Nav1	ENSMUSG00000009418	ENSG00000134369	ENSMODG00000000459	intermediate	intermediate	p4	p5	p4	0.659959945876908	0.941641223309445	0.9687524306420668	0.5777057196441197	0.8946694271162131	0.1535588157314817	g6	g2	g4	0.8173443780849925	0.9112417966545631	0.927014726542148	0.0563900270398592	0.3446769143418605	0.19025905437963653	NA	NA	FALSE
Tnpo1	ENSMUSG00000009470	ENSG00000083312	ENSMODG00000001721	human-specific	intermediate	p6	p3	p3	0.8374869935029173	0.9205710612499635	0.9919735016988075	0.004586233239063259	0.004624965638795181	0.9999761265702617	g3	g2	g1	0.9434365803828509	0.8566546252457594	0.9906695721242481	0.30476267263386325	0.005683314404869551	0.04798091192219688	NA	NA	FALSE
Rnmt	ENSMUSG00000009535	ENSG00000101654	ENSMODG00000021415	NA	preserved	NA	NA	NA	NA	NA	NA	NA	NA	NA	g3	g3	g3	0.9900877360779675	0.6276757654123697	0.5755120708124525	0.9795956162995925	0.9271873274143421	0.8083132266140519	NA	NA	FALSE
Mkl2	ENSMUSG00000009569	ENSG00000186260	ENSMODG00000004880	NA	preserved	NA	NA	NA	NA	NA	NA	NA	NA	NA	g8	g8	g8	0.9483185536741288	0.9997991574741073	0.7377324729571094	0.9999944275286029	0.9999944275286029	0.9999944275286029	NA	NA	FALSE
Mcu	ENSMUSG00000009647	ENSG00000156026	ENSMODG00000000088	NA	intermediate	NA	NA	NA	NA	NA	NA	NA	NA	NA	g8	g7	g8	0.9513877537341315	0.9424137159375003	0.9988609652688966	0.16614503288249657	0.9999944275286029	0.08513251143225871	NA	NA	FALSE
Kif19a	ENSMUSG00000010021	ENSG00000196169	ENSMODG00000006735	NA	intermediate	NA	NA	NA	NA	NA	NA	NA	NA	NA	g1	g4	g6	0.9623831832792629	0.9968965909338222	0.9664559196461154	0.003719169618869206	0.003244224622597887	0.09818527327060506	NA	NA	FALSE
Cacna2d2	ENSMUSG00000010066	ENSG00000007402	ENSMODG00000012063	intermediate	intermediate	p7	p8	p4	0.9208164876068639	0.9595251021681095	0.9008064821059667	0.10287742774387558	0.01043593349850387	0.0125851877935922	g6	g8	g4	0.9932910145559778	0.9167921171490203	0.9309859741260071	0.0028631037122563495	0.1807544606512131	0.002621526466006987	NA	NA	FALSE
Prox1	ENSMUSG00000010175	ENSG00000117707	ENSMODG00000003211	preserved	NA	p2	p2	p2	0.9686753903009928	0.9058732712112726	0.7316324304759653	0.9999761265702617	0.9586216581505206	0.9313570717220445	NA	NA	NA	NA	NA	NA	NA	NA	NA	NA	NA	TRUE
Myt1	ENSMUSG00000010505	ENSG00000196132	ENSMODG00000017076	intermediate	NA	p4	p3	p3	0.9935871144650834	0.9352858483868987	0.6942629513013262	0.16099582599095183	0.5231813699202673	0.9205387708804463	NA	NA	NA	NA	NA	NA	NA	NA	NA	NA	NA	TRUE
Rbm25	ENSMUSG00000010608	ENSG00000119707	ENSMODG00000006820	preserved	intermediate	p2	p2	p2	0.7852765241207804	0.9893102824540366	0.5343545004684148	0.9999761265702617	0.7170854023561924	0.7976240358859984	g8	g1	g2	0.8435364360627144	0.9944752252859611	0.9843279796886623	0.001977753196563571	0.0017943617556395407	0.06523891937974877	NA	NA	FALSE
Gabra1	ENSMUSG00000010803	ENSG00000022355	ENSMODG00000007727	preserved	intermediate	p8	p8	p8	0.9999832671001906	0.9999707541320942	0.999991343141868	0.9999761265702617	0.9999761265702617	0.9999761265702617	g8	g8	g7	0.9701541100525248	0.9998228435675326	0.7100178426081459	0.9999944275286029	0.5350856440754003	0.5471461906554391	NA	NA	FALSE
Grid2ip	ENSMUSG00000010825	ENSG00000215045	ENSMODG00000016282	NA	marsupial	NA	NA	NA	NA	NA	NA	NA	NA	NA	g2	g2	g7	0.9902879076219346	0.9801283227084155	0.8553392045656838	0.9999944275286029	0.005355252472982304	0.0053811108463080876	NA	NA	FALSE
Sptbn4	ENSMUSG00000011751	ENSG00000160460	ENSMODG00000007773	intermediate	mouse-specific	p8	p8	p7	0.9889921423724962	0.9999849415906839	0.5450419841523738	0.9999761265702617	0.697589560572818	0.6959891289344318	g8	g7	g8	0.776187945201331	0.9954993239566705	0.9991869795421453	0.03512901758966031	0.9999944275286029	0.026628635927619524	NA	NA	FALSE
Tjap1	ENSMUSG00000012296	ENSG00000137221	ENSMODG00000018970	intermediate	NA	p2	p2	p1	0.9902417479658694	0.9976398746244488	0.6939238645138526	0.9999761265702617	0.4656767344850324	0.4684022778265805	NA	NA	NA	NA	NA	NA	NA	NA	NA	NA	NA	FALSE
Kif11	ENSMUSG00000012443	ENSG00000138160	ENSMODG00000006467	NA	preserved	NA	NA	NA	NA	NA	NA	NA	NA	NA	g1	g1	g1	0.861207030680061	0.9999969800685234	0.9999725039305568	0.9999944275286029	0.9999944275286029	0.9999944275286029	NA	NA	FALSE
Ttll5	ENSMUSG00000012609	ENSG00000119685	ENSMODG00000005740	NA	human-specific	NA	NA	NA	NA	NA	NA	NA	NA	NA	g2	g5	g5	0.9579662760413741	0.7324089704062966	0.9947519450239398	0.007615194218712422	0.0026747730552344395	0.9999944275286029	NA	NA	FALSE
Adgrl1	ENSMUSG00000013033	ENSG00000072071	ENSMODG00000012145	intermediate	intermediate	p7	p6	p5	0.997266871268778	0.8479408295919978	0.5238550656294195	0.28963115802874584	0.20362055781011482	0.3756312777573689	g5	g8	g7	0.8176298422705681	0.9972151107718038	0.9870985969764698	0.3101870139254474	0.09077740596913415	0.05588529671623653	NA	NA	FALSE
Amotl1	ENSMUSG00000013076	ENSG00000166025	ENSMODG00000000180	human-specific	intermediate	p5	p2	p2	0.8150696521404137	0.9583453410202468	0.5844780268753564	0.018049437117836083	0.021561065078927757	0.8334588746843392	g3	g1	g2	0.999827161059588	0.996894901658826	0.7832999918992628	0.0029737784278270002	0.01186732989648997	0.43469417281943296	NA	NA	FALSE
Etv5	ENSMUSG00000013089	ENSG00000244405	ENSMODG00000013273	NA	intermediate	NA	NA	NA	NA	NA	NA	NA	NA	NA	g6	g2	g1	0.8253831186973796	0.7996935765905602	0.9929967113952968	0.050545539978457815	0.04983529442897737	0.38054839447891525	NA	NA	TRUE
Gfod2	ENSMUSG00000013150	ENSG00000141098	ENSMODG00000005668	intermediate	NA	p6	p6	p5	0.9755324856230558	0.9831222548032592	0.5517539071299942	0.9999761265702617	0.386431646616533	0.3897314613289693	NA	NA	NA	NA	NA	NA	NA	NA	NA	NA	ID	FALSE
Igf2bp1	ENSMUSG00000013415	ENSG00000159217	ENSMODG00000012268	preserved	intermediate	p3	p3	p3	0.5435692480732912	0.9993171388971998	0.7693194297231071	0.8088919104102799	0.7897026714145164	0.998837463577386	g1	g1	g2	0.942191612698487	0.9527707688406523	0.9993008006510492	0.9999944275286029	0.14043474732528932	0.12606125954479547	NA	NA	FALSE
Pten	ENSMUSG00000013663	ENSG00000171862	ENSMODG00000016499	NA	intermediate	NA	NA	NA	NA	NA	NA	NA	NA	NA	g5	g8	g3	0.9365379814759719	0.8656702346024187	0.6789885408349338	0.2013265207679171	0.002725985301116613	0.005257524805284038	MB/PA-PXA	ID/AUTISM	FALSE
Pax5	ENSMUSG00000014030	ENSG00000196092	ENSMODG00000002720	intermediate	NA	p2	p3	p6	0.7753465817775531	0.8161136066504793	0.808216391951235	0.11123501946916436	0.02394853033727785	0.021561065078927757	NA	NA	NA	NA	NA	NA	NA	NA	NA	NA	AUTISM	TRUE
Klhl3	ENSMUSG00000014164	ENSG00000146021	ENSMODG00000014989	intermediate	intermediate	p8	p7	p6	0.991857604818776	0.9981698697423632	0.9292961313066648	0.039273896221066265	0.025044939111884757	0.15340272672080052	g8	g7	g2	0.8144978032322922	0.7204097064793189	0.669073822010347	0.6556052394403332	0.008704836853358724	0.01222324022255468	NA	NA	FALSE
Zfp385c	ENSMUSG00000014198	ENSG00000187595	ENSMODG00000014774	NA	marsupial	NA	NA	NA	NA	NA	NA	NA	NA	NA	g1	g1	g7	0.6025347213798237	0.9867021382563445	0.5046434578349452	0.9565579058393143	0.006591707871380919	0.0031047814529194923	NA	NA	FALSE
Bicc1	ENSMUSG00000014329	ENSG00000122870	ENSMODG00000016125	diverse	NA	p7	p1	p4	0.9538271487353518	0.976835584410316	0.6067079868359702	0.019354893496420333	0.02484650352184549	0.03616477058578739	NA	NA	NA	NA	NA	NA	NA	NA	NA	NA	NA	FALSE
Wdfy2	ENSMUSG00000014547	ENSG00000139668	ENSMODG00000010528	intermediate	NA	p4	p2	p1	0.9036394688003955	0.5239778104678968	0.7439476356563822	0.01542579183869335	0.02684232679374978	0.23742308101019996	NA	NA	NA	NA	NA	NA	NA	NA	NA	NA	NA	FALSE
Fam120b	ENSMUSG00000014763	ENSG00000112584	ENSMODG00000029038	preserved	NA	p1	p1	p1	0.9903811463866707	0.570344418921486	0.6971267273460698	0.8325892709730115	0.9388482244429213	0.7909714297195706	NA	NA	NA	NA	NA	NA	NA	NA	NA	NA	NA	FALSE
Dll1	ENSMUSG00000014773	ENSG00000198719	ENSMODG00000005607	preserved	NA	p1	p1	p1	0.9994728496032512	0.9800013811368516	0.9631053410692622	0.9999761265702617	0.9999761265702617	0.9999761265702617	NA	NA	NA	NA	NA	NA	NA	NA	NA	NA	NA	FALSE
Slc9a5	ENSMUSG00000014786	ENSG00000135740	ENSMODG00000006020	NA	intermediate	NA	NA	NA	NA	NA	NA	NA	NA	NA	g5	g7	g8	0.7040161974830366	0.6206098471505026	0.9998887524507497	0.2629634362788438	0.5561201224321939	0.6718777143356186	NA	NA	FALSE
Ube2i	ENSMUSG00000015120	ENSG00000103275	ENSMODG00000016199	intermediate	intermediate	p2	p2	p3	0.7634841630906928	0.9112726795928111	0.5741790246213946	0.9516669679759058	0.5690383397756735	0.49642340302802895	g3	g2	g1	0.9783795990249965	0.9908335836581639	0.9936362333302853	0.05540250075139042	0.02492491083119606	0.049251228023164687	NA	NA	FALSE
Sirt2	ENSMUSG00000015149	ENSG00000068903	ENSMODG00000025574	intermediate	NA	p5	p1	p3	0.8049761299967654	0.9212586182960355	0.7454272332463369	0.005985248396125738	0.03811078557072024	0.10095767428085929	NA	NA	NA	NA	NA	NA	NA	NA	NA	NA	NA	FALSE
Mtmr1	ENSMUSG00000015214	ENSG00000063601	ENSMODG00000005714	NA	intermediate	NA	NA	NA	NA	NA	NA	NA	NA	NA	g8	g6	g8	0.6877418585573942	0.7252252628536341	0.9999369070116864	0.20460533831342007	0.9999944275286029	0.018773426331024145	NA	NA	FALSE
Hmgb3	ENSMUSG00000015217	ENSG00000029993	ENSMODG00000005735	NA	intermediate	NA	NA	NA	NA	NA	NA	NA	NA	NA	g3	g2	g2	0.8772056681295101	0.9823756581511641	0.9626350115599627	0.28839501210733776	0.2709060752533126	0.9999944275286029	NA	NA	TRUE
Map2	ENSMUSG00000015222	ENSG00000078018	ENSMODG00000015859	human-specific	preserved	p6	p5	p5	0.9967531663202692	0.9784285846260817	0.9999398780486032	0.045113486316422154	0.020207847038224282	0.9999761265702617	g4	g4	g4	0.9881234724365899	0.9997524321027159	0.993733173289262	0.9999944275286029	0.9999944275286029	0.9999944275286029	NA	NA	FALSE
Abca1	ENSMUSG00000015243	ENSG00000165029	ENSMODG00000016266	intermediate	intermediate	p3	p2	p3	0.9955028223751159	0.761839571133848	0.8327136371310603	0.4417187943956083	0.9999761265702617	0.5488979969765777	g1	g8	g2	0.6353477045952642	0.9827614897362315	0.6127340480020627	0.045261086346852296	0.3660433710818135	0.0023417329076757293	NA	NA	FALSE
Dennd6b	ENSMUSG00000015377	ENSG00000205593	ENSMODG00000005741	intermediate	NA	p6	p7	p7	0.9683139152168111	0.8208656557822944	0.671751574236381	0.07104201973811682	0.30928661340219427	0.8370828331313361	NA	NA	NA	NA	NA	NA	NA	NA	NA	NA	NA	FALSE
Hivep2	ENSMUSG00000015501	ENSG00000010818	ENSMODG00000017268	NA	intermediate	NA	NA	NA	NA	NA	NA	NA	NA	NA	g7	g7	g8	0.9773335802397375	0.5590861666153782	0.9857900424575353	0.9101625676004148	0.09694672704674245	0.6457734680269623	NA	NA	TRUE
Lama5	ENSMUSG00000015647	ENSG00000130702	ENSMODG00000016753	NA	intermediate	NA	NA	NA	NA	NA	NA	NA	NA	NA	g3	g1	g1	0.6522849398633461	0.9998858277693733	0.8641148111736827	0.36532330579470446	0.3698912420489704	0.9999944275286029	NA	NA	FALSE
Anp32e	ENSMUSG00000015749	ENSG00000143401	ENSMODG00000027412	NA	intermediate	NA	NA	NA	NA	NA	NA	NA	NA	NA	g5	g1	g1	0.986354280911394	0.9997884639038654	0.9826784009570738	0.04309174077992101	0.08028992015749882	0.9999944275286029	NA	NA	FALSE
Eps8	ENSMUSG00000015766	ENSG00000151491	ENSMODG00000017925	intermediate	intermediate	p2	p1	p1	0.653368948566619	0.8434030508205773	0.8244591620532684	0.25510152858057067	0.2678749981521024	0.9613536660930126	g6	g7	g6	0.9999565756475488	0.9922467311358713	0.9513980088770474	0.023967156642254555	0.9999944275286029	0.14043474732528932	NA	NA	FALSE
Tnr	ENSMUSG00000015829	ENSG00000116147	ENSMODG00000005481	NA	intermediate	NA	NA	NA	NA	NA	NA	NA	NA	NA	g7	g8	g7	0.8613777976299137	0.6478015939059913	0.7038109748984631	0.6932994589220114	0.9977836594575897	0.765524411663026	NA	NA	FALSE
Ncapg	ENSMUSG00000015880	ENSG00000109805	ENSMODG00000000781	NA	intermediate	NA	NA	NA	NA	NA	NA	NA	NA	NA	g3	g1	g1	0.6190207481244607	0.9997521653825036	0.9999463758417909	0.11183685480768317	0.11171987912899059	0.9999944275286029	NA	NA	FALSE
Lcorl	ENSMUSG00000015882	ENSG00000178177	ENSMODG00000000757	NA	human-specific	NA	NA	NA	NA	NA	NA	NA	NA	NA	g6	g1	g1	0.9981516593685813	0.9505384665213353	0.9815580522657881	0.001656142201207056	0.0010838804718542156	0.9999944275286029	NA	NA	TRUE
H2afy	ENSMUSG00000015937	ENSG00000113648	ENSMODG00000014397	preserved	NA	p2	p2	p2	0.8487603033763415	0.9823714580875322	0.6536948676435371	0.9999761265702617	0.8331677045946253	0.899479454562366	NA	NA	NA	NA	NA	NA	NA	NA	NA	NA	NA	FALSE
Cacna1d	ENSMUSG00000015968	ENSG00000157388	ENSMODG00000012546	preserved	intermediate	p8	p8	p8	0.9645918459508407	0.9770158204408244	0.9700805893917805	0.9999761265702617	0.9999761265702617	0.9999761265702617	g8	g7	g6	0.5909716068796241	0.9689727621679456	0.8409370700525358	0.2082246032059224	0.061191489139790306	0.12466327220613417	NA	NA	FALSE
Tenm1	ENSMUSG00000016150	ENSG00000009694	ENSMODG00000014906	intermediate	intermediate	p5	p7	p8	0.9931701394914982	0.9976877498839475	0.9616666899475891	0.0031198160590482807	0.012774381439739827	0.09554624380642829	g7	g8	g8	0.8198041460183195	0.9989700316304216	0.9709384058118437	0.3712344162166753	0.3798882815436309	0.9999944275286029	NA	NA	FALSE
Lonrf3	ENSMUSG00000016239	ENSG00000175556	ENSMODG00000010165	NA	preserved	NA	NA	NA	NA	NA	NA	NA	NA	NA	g8	g8	g8	0.9943384999843042	0.6370660922195855	0.977634719513375	0.9887339168001915	0.9999944275286029	0.9788461962799333	NA	NA	FALSE
Kcnq2	ENSMUSG00000016346	ENSG00000075043	ENSMODG00000016863	NA	intermediate	NA	NA	NA	NA	NA	NA	NA	NA	NA	g5	g4	g7	0.5018556893691947	0.8356563134548298	0.8812944259536268	0.14043152926288546	0.03230251072064503	0.014813107817611032	NA	ID	FALSE
Eef1a2	ENSMUSG00000016349	ENSG00000101210	ENSMODG00000016868	preserved	preserved	p8	p8	p8	0.9097032604468022	0.9906794730119979	0.9351873300806264	0.9999761265702617	0.9999761265702617	0.9999761265702617	g8	g8	g8	0.9925877390755642	0.9983085895929843	0.9996629641996689	0.9999944275286029	0.9999944275286029	0.9999944275286029	NA	ID	FALSE
Mpped2	ENSMUSG00000016386	ENSG00000066382	ENSMODG00000009548	NA	marsupial	NA	NA	NA	NA	NA	NA	NA	NA	NA	g4	g4	g1	0.7970872029277157	0.9959549073187373	0.9850358772260642	0.9999944275286029	0.014107863394094314	0.002030848198465158	NA	NA	FALSE
E2f3	ENSMUSG00000016477	ENSG00000112242	ENSMODG00000011331	intermediate	NA	p1	p2	p1	0.9963734569934071	0.7645066671523313	0.6817448113325454	0.4376757256903257	0.9275616804214227	0.5012452982420542	NA	NA	NA	NA	NA	NA	NA	NA	NA	NA	NA	TRUE
Rnd3	ENSMUSG00000017144	ENSG00000115963	ENSMODG00000003575	intermediate	intermediate	p4	p4	p5	0.7480998765417227	0.8350716666804073	0.8623588904293454	0.8880848664992983	0.48893656825309834	0.28019170859975634	g3	g1	g2	0.9097620464149181	0.9990873708382272	0.9969020847027115	0.02759925462034028	0.2098485902511345	0.011057980340587295	NA	NA	FALSE
Brca1	ENSMUSG00000017146	ENSG00000012048	ENSMODG00000015150	NA	preserved	NA	NA	NA	NA	NA	NA	NA	NA	NA	g1	g1	g1	0.9997499696747292	0.9999513046957662	0.9999913651058765	0.9999944275286029	0.9999944275286029	0.9999944275286029	NA	NA	FALSE
Cntnap1	ENSMUSG00000017167	ENSG00000108797	ENSMODG00000015017	NA	preserved	NA	NA	NA	NA	NA	NA	NA	NA	NA	g8	g8	g8	0.9987118283285167	0.990905287610402	0.9971330898991053	0.9999944275286029	0.9999944275286029	0.9999944275286029	NA	NA	FALSE
Taok1	ENSMUSG00000017291	ENSG00000160551	ENSMODG00000019329	intermediate	NA	p4	p2	p2	0.5943408379280563	0.8692732047861025	0.5728896002340477	0.08800059737422185	0.33164495990602105	0.7773352727381114	NA	NA	NA	NA	NA	NA	NA	NA	NA	NA	ID	FALSE
Top2b	ENSMUSG00000017485	ENSG00000077097	ENSMODG00000014954	intermediate	NA	p2	p4	p3	0.6551189467937331	0.711881826186687	0.5356228987197571	0.19415881342867977	0.44906736517436796	0.5329854480083553	NA	NA	NA	NA	NA	NA	NA	NA	NA	NA	NA	FALSE
Rarb	ENSMUSG00000017491	ENSG00000077092	ENSMODG00000014926	intermediate	NA	p3	p7	p4	0.9985275618443379	0.6144829231362139	0.7529067358676106	0.0026996377708396867	0.07119972582667526	0.04515707426183598	NA	NA	NA	NA	NA	NA	NA	NA	NA	NA	NA	TRUE
Suz12	ENSMUSG00000017548	ENSG00000178691	ENSMODG00000019204	NA	intermediate	NA	NA	NA	NA	NA	NA	NA	NA	NA	g5	g1	g1	0.9843389404115966	0.9991573480519435	0.998069052140131	0.053431650133853925	0.053424347660841115	0.9999944275286029	NA	NA	FALSE
Atad5	ENSMUSG00000017550	ENSG00000176208	ENSMODG00000019200	NA	preserved	NA	NA	NA	NA	NA	NA	NA	NA	NA	g1	g1	g1	0.9290394438052318	0.9999645862233565	0.9996072687727635	0.9999944275286029	0.9999944275286029	0.9999944275286029	NA	NA	FALSE
Abr	ENSMUSG00000017631	ENSG00000159842	ENSMODG00000010001	NA	diverse	NA	NA	NA	NA	NA	NA	NA	NA	NA	g1	g6	g4	0.9171408666307851	0.9933709051964873	0.9978588835972442	0.007868907170985416	0.007615194218712422	0.02672330188580114	NA	NA	FALSE
Rab11fip4	ENSMUSG00000017639	ENSG00000131242	ENSMODG00000019209	intermediate	NA	p6	p7	p7	0.5147129541571663	0.9524020882734382	0.9128402221815914	0.7461402662066153	0.7076692773593728	0.9999761265702617	NA	NA	NA	NA	NA	NA	NA	NA	NA	NA	NA	FALSE
Wsb1	ENSMUSG00000017677	ENSG00000109046	ENSMODG00000019221	NA	intermediate	NA	NA	NA	NA	NA	NA	NA	NA	NA	g3	g4	g4	0.8464624901003531	0.9643397657154507	0.8665263416480565	0.2912555667199755	0.2781841547954651	0.9999944275286029	NA	NA	FALSE
Rhbdl3	ENSMUSG00000017692	ENSG00000141314	ENSMODG00000019180	intermediate	NA	p3	p2	p2	0.9520056955496262	0.8685530809795006	0.8026060928985559	0.11765905315181888	0.11263416144298655	0.9619335487186836	NA	NA	NA	NA	NA	NA	NA	NA	NA	NA	NA	FALSE
Birc5	ENSMUSG00000017716	ENSG00000089685	ENSMODG00000001871	NA	preserved	NA	NA	NA	NA	NA	NA	NA	NA	NA	g1	g1	g1	0.7520460096799498	0.99999447542942	0.9999272777313238	0.9999944275286029	0.9999944275286029	0.9999944275286029	NA	NA	FALSE
Slc12a5	ENSMUSG00000017740	ENSG00000124140	ENSMODG00000013854	preserved	preserved	p8	p8	p8	0.9962192115963899	0.998998413238056	0.9947607043932858	0.9999761265702617	0.9999761265702617	0.9999761265702617	g8	g8	g8	0.9232908867137304	0.9999089360840593	0.9992215760459703	0.9999944275286029	0.9999944275286029	0.9999944275286029	NA	NA	FALSE
Mybl2	ENSMUSG00000017861	ENSG00000101057	ENSMODG00000001228	NA	preserved	NA	NA	NA	NA	NA	NA	NA	NA	NA	g1	g1	g1	0.9910921914892777	0.9935054478785933	0.9999931413351958	0.9999944275286029	0.9999944275286029	0.9999944275286029	NA	NA	TRUE
Eya2	ENSMUSG00000017897	ENSG00000064655	ENSMODG00000016233	intermediate	NA	p3	p1	p2	0.8944437203191935	0.8780219463209501	0.9893899653268253	0.05399602496710656	0.2357294233989327	0.27660958504005484	NA	NA	NA	NA	NA	NA	NA	NA	NA	NA	NA	FALSE
Cadps2	ENSMUSG00000017978	ENSG00000081803	ENSMODG00000015438	intermediate	intermediate	p7	p7	p8	0.9920140123505836	0.7556782289279639	0.5910638828051126	0.9842103017980408	0.6556517822380776	0.710277423757094	g8	g4	g7	0.9889361340012693	0.9408962606604514	0.7272687260767496	0.009111494208347117	0.04087117908949175	0.061828614826761774	NA	NA	FALSE
Med13l	ENSMUSG00000018076	ENSG00000123066	ENSMODG00000012109	intermediate	NA	p6	p6	p5	0.9628227555859028	0.5993927078196511	0.9379388175105328	0.8503311581281896	0.17046719862911902	0.11915655409624298	NA	NA	NA	NA	NA	NA	NA	NA	NA	NA	ID	FALSE
Mfng	ENSMUSG00000018169	ENSG00000100060	ENSMODG00000000592	intermediate	NA	p1	p2	p2	0.9733514474237751	0.9993789202963841	0.7917156099362269	0.08707460769379236	0.32812394118480903	0.9999761265702617	NA	NA	NA	NA	NA	NA	NA	NA	NA	NA	NA	FALSE
Pfn1	ENSMUSG00000018293	ENSG00000108518	ENSMODG00000005299	NA	intermediate	NA	NA	NA	NA	NA	NA	NA	NA	NA	g1	g2	g1	0.9585080923418288	0.9919113128193907	0.9477262856468522	0.07279873347265182	0.9999944275286029	0.12692670601531314	NA	NA	FALSE
Vezf1	ENSMUSG00000018377	ENSG00000136451	ENSMODG00000014778	preserved	NA	p3	p3	p3	0.9932279601250968	0.9691721417342979	0.6664410705744237	0.9999761265702617	0.9158644371879223	0.9021873685740729	NA	NA	NA	NA	NA	NA	NA	NA	NA	NA	ID	TRUE
Sept8	ENSMUSG00000018398	ENSG00000164402	ENSMODG00000013909	NA	intermediate	NA	NA	NA	NA	NA	NA	NA	NA	NA	g5	g8	g8	0.8855286776160185	0.9996615380088678	0.958927751895366	0.2566993230130137	0.24907487496512587	0.9999944275286029	NA	NA	FALSE
Mapt	ENSMUSG00000018411	ENSG00000186868	ENSMODG00000010958	preserved	preserved	p7	p7	p7	0.9999173667838991	0.9899600191774429	0.9999182345041784	0.9999761265702617	0.9999761265702617	0.9999761265702617	g7	g7	g7	0.9691528610985733	0.9497124634005223	0.9320806128483783	0.9999944275286029	0.9999944275286029	0.9999944275286029	NA	SCA	FALSE
Kansl1	ENSMUSG00000018412	ENSG00000120071	ENSMODG00000010935	intermediate	human-specific	p3	p2	p3	0.9553986432854984	0.9992076460625487	0.9197156696552815	0.12038088848686837	0.9999761265702617	0.10598228538336328	g5	g2	g2	0.6618168343316146	0.9544991122223654	0.9768308487288339	0.011832362385984289	0.011651913808422305	0.9999944275286029	NA	ID	FALSE
Myo1b	ENSMUSG00000018417	ENSG00000128641	ENSMODG00000011829	intermediate	intermediate	p3	p4	p3	0.9975477006799877	0.998403779883689	0.8648040197544775	0.01597304579960484	0.9999761265702617	0.2822608343700449	g3	g2	g3	0.9987194109428688	0.5634189338008306	0.9042330316572985	0.6716213080237402	0.9999944275286029	0.6940560141966583	NA	NA	FALSE
Ncor1	ENSMUSG00000018501	ENSG00000141027	ENSMODG00000011198	intermediate	NA	p2	p2	p3	0.7053137935686244	0.9992501585262281	0.574794256093808	0.9496665110787544	0.5371027381082932	0.5957180933959766	NA	NA	NA	NA	NA	NA	NA	NA	NA	NA	NA	TRUE
Cenpv	ENSMUSG00000018509	ENSG00000166582	ENSMODG00000011213	NA	intermediate	NA	NA	NA	NA	NA	NA	NA	NA	NA	g3	g1	g2	0.9929709934017834	0.7599971041535986	0.9867002990332456	0.024327553344970495	0.03732020076954781	0.060636730818587954	NA	NA	FALSE
Trim37	ENSMUSG00000018548	ENSG00000108395	ENSMODG00000014632	NA	mouse-specific	NA	NA	NA	NA	NA	NA	NA	NA	NA	g5	g1	g5	0.5381383406887267	0.9984710667866067	0.9882575873832526	0.008600940262815281	0.8880901195234165	0.0351573201791466	NA	NA	FALSE
Glra2	ENSMUSG00000018589	ENSG00000101958	ENSMODG00000017294	preserved	marsupial	p7	p7	p7	0.9989862662540933	0.9963846960311018	0.704404073493074	0.9999761265702617	0.9489780718511934	0.94783075549115	g6	g6	g7	0.9723401871152926	0.9992070286939408	0.9679379403599185	0.9999944275286029	0.041600411196402703	0.023208609998680033	NA	NA	FALSE
Tada2a	ENSMUSG00000018651	ENSG00000276234	ENSMODG00000002560	NA	intermediate	NA	NA	NA	NA	NA	NA	NA	NA	NA	g1	g2	g8	0.8558839011690612	0.6382560650852639	0.5266092483448482	0.5616367234648605	0.16804072793068528	0.004844860156502153	NA	NA	TRUE
Lhx1	ENSMUSG00000018698	ENSG00000273706	ENSMODG00000003300	intermediate	preserved	p6	p4	p5	0.8966955818339211	0.8100302166651672	0.8804108508592706	0.07442136618697236	0.3735955644064487	0.33265521820932287	g3	g3	g3	0.9741238408855137	0.7895257775262178	0.6632071240522416	0.9999944275286029	0.9999944275286029	0.9185992266728549	MB	NA	TRUE
Dync1h1	ENSMUSG00000018707	ENSG00000197102	ENSMODG00000013290	intermediate	NA	p5	p5	p6	0.6327006306753447	0.9799957619041904	0.968480154718835	0.8780362966392192	0.12079442312618781	0.09365033874496116	NA	NA	NA	NA	NA	NA	NA	NA	NA	NA	AUTISM	FALSE
Zbtb4	ENSMUSG00000018750	ENSG00000174282	ENSMODG00000006962	NA	intermediate	NA	NA	NA	NA	NA	NA	NA	NA	NA	g8	g8	g5	0.9801957247125687	0.9939426768853102	0.5387808924595062	0.9999944275286029	0.793439353096916	0.7887056284719239	NA	NA	TRUE
Acsl1	ENSMUSG00000018796	ENSG00000151726	ENSMODG00000004620	intermediate	NA	p6	p7	p7	0.6025243896994725	0.8226204588368878	0.8470733029971428	0.5430761272950866	0.5714885461302076	0.9589733747166124	NA	NA	NA	NA	NA	NA	NA	NA	NA	NA	NA	FALSE
Abca5	ENSMUSG00000018800	ENSG00000154265	ENSMODG00000006297	marsupial	intermediate	p8	p8	p3	0.9919097748791055	0.8064596362910597	0.7032457466013655	0.9999761265702617	0.033109104112620635	0.031030999804016635	g8	g7	g7	0.9041134443179754	0.9837862817637699	0.9573415236462571	0.24825759466736283	0.2882378352190113	0.9999944275286029	NA	NA	FALSE
Wwc1	ENSMUSG00000018849	ENSG00000113645	ENSMODG00000007383	NA	marsupial	NA	NA	NA	NA	NA	NA	NA	NA	NA	g1	g1	g8	0.982008426214244	0.873962992119793	0.9998179397786021	0.9999944275286029	0.0010951834414809224	0.0036385263056435057	NA	NA	FALSE
E2f2	ENSMUSG00000018983	ENSG00000007968	ENSMODG00000012776	NA	preserved	NA	NA	NA	NA	NA	NA	NA	NA	NA	g1	g1	g1	0.9451154353194403	0.9900064131458343	0.999234132412341	0.9999944275286029	0.9999944275286029	0.9999944275286029	NA	NA	TRUE
Scrn1	ENSMUSG00000019124	ENSG00000136193	ENSMODG00000015310	NA	mouse-specific	NA	NA	NA	NA	NA	NA	NA	NA	NA	g8	g4	g8	0.9897588430147347	0.9558595762150096	0.9965688925319119	0.008191755774106843	0.9999944275286029	0.008002613769883583	NA	NA	FALSE
Scn1b	ENSMUSG00000019194	ENSG00000105711	ENSMODG00000013729	NA	preserved	NA	NA	NA	NA	NA	NA	NA	NA	NA	g8	g8	g8	0.9819501881258786	0.999976039964911	0.9998888625439099	0.9999944275286029	0.9999944275286029	0.9999944275286029	NA	NA	FALSE
Rps6kl1	ENSMUSG00000019235	ENSG00000198208	ENSMODG00000006093	intermediate	NA	p7	p8	p8	0.9774177990723545	0.9872127691068917	0.9999183113130877	0.0534500767212421	0.009936206049374513	0.9999761265702617	NA	NA	NA	NA	NA	NA	NA	NA	NA	NA	NA	FALSE
Ubb	ENSMUSG00000019505	ENSG00000170315	ENSMODG00000003520	NA	preserved	NA	NA	NA	NA	NA	NA	NA	NA	NA	g2	g2	g2	0.9754546634627798	0.7840052616064777	0.9773896214026241	0.9999944275286029	0.9999944275286029	0.9999944275286029	NA	NA	FALSE
Cyb561	ENSMUSG00000019590	ENSG00000008283	ENSMODG00000010087	preserved	NA	p8	p8	p8	0.9961531231322869	0.9564524196136073	0.7502776911398521	0.9999761265702617	0.9816906873544857	0.9655000114153867	NA	NA	NA	NA	NA	NA	NA	NA	NA	NA	NA	FALSE
Sema6a	ENSMUSG00000019647	ENSG00000092421	ENSMODG00000013614	NA	intermediate	NA	NA	NA	NA	NA	NA	NA	NA	NA	g3	g4	g3	0.882472357525719	0.9981773371120838	0.7281079871485874	0.24790197563453945	0.9999944275286029	0.3142316018899389	NA	NA	FALSE
Akt3	ENSMUSG00000019699	ENSG00000117020	ENSMODG00000006626	preserved	intermediate	p2	p2	p2	0.9997961443130521	0.8833720199786136	0.9976804946663833	0.9999761265702617	0.9999761265702617	0.9999761265702617	g3	g8	g2	0.8908998179032862	0.9523991947470062	0.7731010672427241	0.03138572682419762	0.17089938731058527	0.002030848198465158	NA	NA	FALSE
Lyst	ENSMUSG00000019726	ENSG00000143669	ENSMODG00000008251	marsupial	NA	p7	p7	p5	0.6418249973884931	0.9792158428870351	0.9999132736121368	0.8900777921942856	0.0020608419657693567	0.0013738329155401417	NA	NA	NA	NA	NA	NA	NA	NA	NA	NA	NA	FALSE
Rgs17	ENSMUSG00000019775	ENSG00000091844	ENSMODG00000008463	intermediate	intermediate	p6	p7	p6	0.9980807653274437	0.7479769253012736	0.7361880252696592	0.40152249452021144	0.9702429099060108	0.5841973024184152	g4	g6	g7	0.9760353438474243	0.9501884132624787	0.9920570396014985	0.17829762094451151	0.005143585510830676	0.0322759684767829	NA	NA	FALSE
Clvs2	ENSMUSG00000019785	ENSG00000146352	ENSMODG00000017728	intermediate	NA	p5	p8	p7	0.9331054017161681	0.9409089031780296	0.8548535088331719	0.007346666207365575	0.013523584969511424	0.13613472745570646	NA	NA	NA	NA	NA	NA	NA	NA	NA	NA	NA	FALSE
Stxbp5	ENSMUSG00000019790	ENSG00000164506	ENSMODG00000016862	intermediate	NA	p6	p5	p5	0.9325866584536894	0.6379346923915947	0.8563421155152048	0.029603316928721847	0.2811030276388754	0.8121771856365053	NA	NA	NA	NA	NA	NA	NA	NA	NA	NA	NA	FALSE
Sec63	ENSMUSG00000019802	ENSG00000025796	ENSMODG00000018012	intermediate	NA	p1	p2	p4	0.8214385774765649	0.5236938323505458	0.5136832005960318	0.22571536574141793	0.1515494867645676	0.2771787321191923	NA	NA	NA	NA	NA	NA	NA	NA	NA	NA	NA	FALSE
Aig1	ENSMUSG00000019806	ENSG00000146416	ENSMODG00000017267	intermediate	human-specific	p8	p7	p6	0.8916190701797494	0.9405558034805954	0.8027867759363586	0.3094232007192844	0.08788999316342778	0.18551071460202753	g6	g8	g8	0.9698260021917524	0.988657846724526	0.9979214881183447	0.006025427250565007	0.005257524805284038	0.9999944275286029	NA	NA	FALSE
Plagl1	ENSMUSG00000019817	ENSG00000118495	ENSMODG00000017250	marsupial	NA	p2	p2	p8	0.6321701303614227	0.9490731851717008	0.9893202307291008	0.8674437816876358	0.0037164748961019192	0.002817566192552874	NA	NA	NA	NA	NA	NA	NA	NA	NA	NA	NA	TRUE
Grm1	ENSMUSG00000019828	ENSG00000152822	ENSMODG00000016884	preserved	marsupial	p8	p8	p8	0.7310541833323634	0.9989805575159842	0.9999429303430314	0.967634755364535	0.967634755364535	0.9999761265702617	g7	g7	g8	0.9899100326277952	0.9993061064039137	0.9982484655103915	0.9999944275286029	0.033520399018398116	0.015748336060440484	NA	NA	FALSE
Slc16a10	ENSMUSG00000019838	ENSG00000112394	ENSMODG00000017914	intermediate	NA	p8	p7	p5	0.9676637600212	0.9995439311655905	0.9594847991735665	0.09735959568290277	0.004548744685697164	0.006947251833340179	NA	NA	NA	NA	NA	NA	NA	NA	NA	NA	NA	FALSE
Rev3l	ENSMUSG00000019841	ENSG00000009413	ENSMODG00000017910	preserved	NA	p7	p7	p7	0.9180052554168769	0.6236322722495414	0.5732960798539254	0.842946096293894	0.7932636038187338	0.6739102155839166	NA	NA	NA	NA	NA	NA	NA	NA	NA	NA	NA	FALSE
Fyn	ENSMUSG00000019843	ENSG00000010810	ENSMODG00000017905	intermediate	NA	p4	p3	p3	0.9942827241713371	0.9209780334315641	0.9161288529817363	0.09238650984111095	0.2005197080146246	0.9999761265702617	NA	NA	NA	NA	NA	NA	NA	NA	NA	NA	NA	FALSE
Arfgef3	ENSMUSG00000019852	ENSG00000112379	ENSMODG00000017409	marsupial	intermediate	p8	p8	p6	0.9972470648450261	0.999347775428643	0.9807285591109312	0.9999761265702617	0.007696077403298508	0.00748954985578128	g8	g8	g7	0.8961882440861658	0.7985092565184144	0.9967258204205559	0.9999944275286029	0.2414005674743423	0.41259606178377195	NA	NA	FALSE
Reps1	ENSMUSG00000019854	ENSG00000135597	ENSMODG00000017316	preserved	NA	p2	p2	p2	0.7912623335306235	0.6445554402628367	0.9828889425637237	0.8201602253083098	0.9999761265702617	0.8900535518886425	NA	NA	NA	NA	NA	NA	NA	NA	NA	NA	NA	FALSE
Reep3	ENSMUSG00000019873	ENSG00000165476	ENSMODG00000017199	intermediate	intermediate	p2	p4	p5	0.9227818549362259	0.9959283304401993	0.8250962330633934	0.0063220875793323665	0.0125851877935922	0.056702634434373275	g8	g3	g2	0.5971034490125439	0.5012671723883225	0.5171135139099172	0.2428812019343998	0.003931398288154107	0.32301509003739787	NA	NA	FALSE
Fabp7	ENSMUSG00000019874	ENSG00000164434	ENSMODG00000017730	intermediate	human-specific	p7	p2	p3	0.6385765760958849	0.9324269544671971	0.8575411014913548	0.014402112233422538	0.009689172958615953	0.27339590916511386	g6	g2	g2	0.9424615169596946	0.9700836846415545	0.9975349988156471	0.018396305590950356	0.014457544186594423	0.9999944275286029	NA	NA	FALSE
Rspo3	ENSMUSG00000019880	ENSG00000146374	ENSMODG00000017677	intermediate	NA	p6	p7	p5	0.8281140306019875	0.7987921010512112	0.8281872128088107	0.32636199600360005	0.2794800440595585	0.0456357431265286	NA	NA	NA	NA	NA	NA	NA	NA	NA	NA	NA	FALSE
Mgat4c	ENSMUSG00000019888	ENSG00000182050	ENSMODG00000020498	intermediate	intermediate	p8	p7	p7	0.9580544220900377	0.9427028332759926	0.9528202805894348	0.2163573603664341	0.16099582599095183	0.9999761265702617	g4	g2	g6	0.8227897450637947	0.6088028268959822	0.9822824960292524	0.18609585991777838	0.0545258862356281	0.17410283410956964	NA	NA	FALSE
Ptprk	ENSMUSG00000019889	ENSG00000152894	ENSMODG00000017661	intermediate	intermediate	p1	p7	p7	0.7899282838407666	0.8447481071599494	0.620431899309223	0.09533982470576936	0.01982061098051115	0.8097342453524647	g3	g2	g2	0.9998584061824657	0.8356795657205663	0.8045789770688053	0.16531326874009086	0.10603373761890968	0.9999944275286029	NA	NA	FALSE
Slc6a15	ENSMUSG00000019894	ENSG00000072041	ENSMODG00000020492	diverse	NA	p3	p7	p5	0.8972523102407512	0.999575154951661	0.6462745028059144	0.0039909575898945	0.006234300621247669	0.04499831956255056	NA	NA	NA	NA	NA	NA	NA	NA	NA	NA	NA	FALSE
Lin7a	ENSMUSG00000019906	ENSG00000111052	ENSMODG00000020479	intermediate	intermediate	p6	p6	p5	0.84843967803654	0.9954790039391896	0.9625518429760542	0.9999761265702617	0.3118566210327793	0.07639042844652834	g7	g8	g7	0.9490249977899825	0.7296792550594549	0.9998773503425574	0.5474762303526648	0.9999944275286029	0.5187541978341373	NA	NA	FALSE
Ppp1r12a	ENSMUSG00000019907	ENSG00000058272	ENSMODG00000020471	marsupial	NA	p6	p6	p3	0.6420189001507849	0.7378072784570462	0.7118980530033194	0.7896901947025428	0.041560935672484624	0.04951283750065366	NA	NA	NA	NA	NA	NA	NA	NA	NA	NA	ID	FALSE
P4ha1	ENSMUSG00000019916	ENSG00000122884	ENSMODG00000000121	intermediate	NA	p2	p3	p1	0.5196371583790756	0.6360156003607812	0.567772107725659	0.36664450080063654	0.7510476895977886	0.32670616444802314	NA	NA	NA	NA	NA	NA	NA	NA	NA	NA	NA	FALSE
Lims1	ENSMUSG00000019920	ENSG00000169756	ENSMODG00000002865	NA	intermediate	NA	NA	NA	NA	NA	NA	NA	NA	NA	g2	g2	g1	0.5660422152990414	0.9735987420897797	0.9999616829353314	0.9106407402689214	0.7540703134905168	0.02414612838994724	NA	NA	FALSE
Atp2b1	ENSMUSG00000019943	ENSG00000070961	ENSMODG00000009874	human-specific	intermediate	p5	p7	p7	0.9289966094083905	0.9993944103234209	0.8632999664236611	0.00979236101621255	0.044485836618416916	0.9999761265702617	g7	g7	g6	0.8716091185120365	0.8714857230874722	0.9784489671174043	0.9999944275286029	0.06262839021343519	0.3035192561752109	NA	NA	FALSE
Rhobtb1	ENSMUSG00000019944	ENSG00000072422	ENSMODG00000017097	NA	intermediate	NA	NA	NA	NA	NA	NA	NA	NA	NA	g2	g4	g4	0.9917291069961387	0.6880508709468925	0.7077847595332345	0.33429040205168103	0.42453114966270916	0.8794737239953019	NA	NA	FALSE
Kitl	ENSMUSG00000019966	ENSG00000049130	ENSMODG00000020515	preserved	NA	p8	p8	p8	0.9997549053068012	0.9989751000775549	0.6719576291802528	0.9999761265702617	0.9210506599439532	0.9210506599439532	NA	NA	NA	NA	NA	NA	NA	NA	NA	NA	NA	FALSE
Sgk1	ENSMUSG00000019970	ENSG00000118515	ENSMODG00000017509	intermediate	intermediate	p8	p7	p8	0.8727373229632751	0.8603301030978288	0.9605647591024253	0.17758973667426617	0.9999761265702617	0.07316668532483432	g7	g7	g6	0.8858480898162847	0.9994256950403403	0.901116487821651	0.9999944275286029	0.2874815102734745	0.22436263915266585	NA	NA	FALSE
Cep290	ENSMUSG00000019971	ENSG00000198707	ENSMODG00000020510	NA	intermediate	NA	NA	NA	NA	NA	NA	NA	NA	NA	g4	g1	g5	0.8936715706874527	0.9707157169721314	0.6303759562337934	0.015342982392286413	0.015342982392286413	0.6063671002871313	NA	JOUBERT	FALSE
Ahi1	ENSMUSG00000019986	ENSG00000135541	ENSMODG00000017476	diverse	intermediate	p1	p8	p5	0.9806641792294004	0.7973672489901706	0.9636465700596704	0.0456357431265286	0.003045913319035945	0.008107244706639816	g8	g5	g1	0.9982046895590386	0.7950830059775363	0.9954989105995918	0.3668615827220493	6.976364030076972e-4	0.03323957907312692	NA	JOUBERT	FALSE
Nedd1	ENSMUSG00000019988	ENSG00000139350	ENSMODG00000007794	preserved	intermediate	p2	p2	p2	0.9820717593772577	0.9670577860388826	0.6220249640900125	0.9999761265702617	0.8711966876332071	0.8674437816876358	g3	g1	g1	0.9798568318820101	0.6492489907534829	0.9921352519540452	0.06447022989035134	0.02127737086957176	0.9962141837573947	NA	NA	FALSE
Ntn4	ENSMUSG00000020019	ENSG00000074527	ENSMODG00000008108	intermediate	NA	p1	p2	p1	0.8147353136246512	0.6890118763292562	0.9910295284778698	0.6209240532872236	0.9999761265702617	0.5378979207299637	NA	NA	NA	NA	NA	NA	NA	NA	NA	NA	NA	FALSE
Usp44	ENSMUSG00000020020	ENSG00000136014	ENSMODG00000008126	NA	human-specific	NA	NA	NA	NA	NA	NA	NA	NA	NA	g5	g1	g1	0.9904442346151613	0.9999458176639723	0.9150273156071848	0.0020901557710603677	0.012086467886881598	0.9999944275286029	NA	NA	FALSE
Fgd6	ENSMUSG00000020021	ENSG00000180263	ENSMODG00000008231	intermediate	NA	p2	p3	p3	0.7451429381477765	0.7617673853081618	0.9554850894332707	0.4491012519454665	0.48595736272006446	0.967634755364535	NA	NA	NA	NA	NA	NA	NA	NA	NA	NA	NA	FALSE
Socs2	ENSMUSG00000020027	ENSG00000120833	ENSMODG00000009444	NA	intermediate	NA	NA	NA	NA	NA	NA	NA	NA	NA	g4	g2	g8	0.97720738132994	0.9489749590926416	0.9182423433692793	0.10940358346732984	0.005113988011758771	0.0030855847648582043	NA	NA	FALSE
Rfx4	ENSMUSG00000020037	ENSG00000111783	ENSMODG00000001661	preserved	intermediate	p1	p1	p1	0.9990313901215951	0.9888674189729488	0.9400990149830654	0.9999761265702617	0.9999761265702617	0.9999761265702617	g2	g1	g1	0.981152694410805	0.9991873237083732	0.9998188779766772	0.05611114883112453	0.054547550733298804	0.9999944275286029	NA	NA	TRUE
Btbd11	ENSMUSG00000020042	ENSG00000151136	ENSMODG00000001559	NA	intermediate	NA	NA	NA	NA	NA	NA	NA	NA	NA	g2	g1	g1	0.9641923810693904	0.9995126786571703	0.9579001300913994	0.09685857493118939	0.1682931612889714	0.9999944275286029	NA	NA	FALSE
Timp3	ENSMUSG00000020044	ENSG00000100234	ENSMODG00000001292	intermediate	intermediate	p8	p8	p7	0.9238330699432385	0.9828178017513156	0.7378526321486167	0.9999761265702617	0.1783132787124127	0.08864923646796868	g4	g4	g6	0.9889444507013027	0.9643379231590635	0.6114105833630381	0.9999944275286029	0.6900116487068615	0.6987636154932994	NA	NA	FALSE
Hsp90b1	ENSMUSG00000020048	ENSG00000166598	ENSMODG00000002234	NA	intermediate	NA	NA	NA	NA	NA	NA	NA	NA	NA	g3	g3	g2	0.9918204121162372	0.5561550167264899	0.9048959625164752	0.9112818296700548	0.0561518383004381	0.6061063054243552	NA	NA	FALSE
Hnrnph3	ENSMUSG00000020069	ENSG00000096746	ENSMODG00000017283	mouse-specific	intermediate	p2	p5	p2	0.6704474684697016	0.5978560892625352	0.8430993617634972	0.02597190864279286	0.8602345802914544	0.015637780560450926	g3	g2	g1	0.9922604100352502	0.5729869946749886	0.8957145875567556	0.31088504286582774	0.012218168433672516	0.5887633188239346	NA	NA	FALSE
H2afy2	ENSMUSG00000020086	ENSG00000099284	ENSMODG00000012207	NA	intermediate	NA	NA	NA	NA	NA	NA	NA	NA	NA	g2	g2	g5	0.8349133719749542	0.995376273854508	0.9021884501689879	0.9999944275286029	0.057456566997900756	0.013784031713676525	NA	NA	FALSE
Lrig3	ENSMUSG00000020105	ENSG00000139263	ENSMODG00000004837	NA	human-specific	NA	NA	NA	NA	NA	NA	NA	NA	NA	g3	g1	g1	0.9826111623377137	0.9999738695323307	0.9999979433808274	0.01813987821944489	0.01813987821944489	0.9999944275286029	NA	NA	FALSE
Micu1	ENSMUSG00000020111	ENSG00000107745	ENSMODG00000000067	NA	intermediate	NA	NA	NA	NA	NA	NA	NA	NA	NA	g5	g6	g8	0.5628838654971478	0.5008249615016681	0.9797100074888515	0.047861320137766894	0.7509061735999366	0.08558891259088511	NA	NA	FALSE
Egfr	ENSMUSG00000020122	ENSG00000146648	ENSMODG00000009033	intermediate	preserved	p8	p1	p7	0.763966310102449	0.998710050990938	0.9378718725239562	0.0013738329155401417	0.4750467707158366	0.008827679336858511	g4	g4	g4	0.9856740202946477	0.9997155599466203	0.9300550315597499	0.9999944275286029	0.9999944275286029	0.9999944275286029	NA	NA	FALSE
Peli1	ENSMUSG00000020134	ENSG00000197329	ENSMODG00000003212	intermediate	intermediate	p2	p3	p3	0.9853490686248794	0.7070749846330507	0.8459256714623823	0.5071390796886538	0.22700021999942033	0.8808566610243118	g5	g2	g2	0.6706024049400531	0.9691277191531739	0.9678916031738165	0.0976182716883269	0.09896857189829686	0.9999944275286029	NA	NA	FALSE
Apc2	ENSMUSG00000020135	ENSG00000115266	ENSMODG00000005113	NA	intermediate	NA	NA	NA	NA	NA	NA	NA	NA	NA	g3	g4	g4	0.8967269757994647	0.8614033718476743	0.9960617119283451	0.23050253302814566	0.1936115801712584	0.9999944275286029	NA	NA	FALSE
Dock2	ENSMUSG00000020143	ENSG00000134516	ENSMODG00000007049	intermediate	NA	p8	p7	p8	0.8823145259942882	0.9924508569539885	0.9104468097253234	0.24214395467613797	0.9999761265702617	0.21278730830967144	NA	NA	NA	NA	NA	NA	NA	NA	NA	NA	NA	FALSE
Ptprr	ENSMUSG00000020151	ENSG00000153233	ENSMODG00000020393	intermediate	mouse-specific	p8	p5	p8	0.9988339738551321	0.7357002604738184	0.9999267437122842	0.06609531144596807	0.9999761265702617	0.06609531144596807	g8	g7	g8	0.9998439753392661	0.9983634173630838	0.9920471093786174	0.00822550727611004	0.9999944275286029	0.037047169379986686	NA	NA	FALSE
Meis1	ENSMUSG00000020160	ENSG00000143995	ENSMODG00000003396	preserved	human-specific	p2	p2	p2	0.9994866331893363	0.9993750158755251	0.9963135314474013	0.9999761265702617	0.9999761265702617	0.9999761265702617	g4	g2	g2	0.9795291345078468	0.8218472907649357	0.9999381012048834	0.04171423032477668	0.024404818691999074	0.9999944275286029	NA	NA	TRUE
Cnot2	ENSMUSG00000020166	ENSG00000111596	ENSMODG00000020387	intermediate	NA	p2	p3	p4	0.9500612084972151	0.8215327996136379	0.5162837500565133	0.36772443525838505	0.0661609315669833	0.6456980843353562	NA	NA	NA	NA	NA	NA	NA	NA	NA	NA	NA	FALSE
Tcf3	ENSMUSG00000020167	ENSG00000071564	ENSMODG00000004143	intermediate	intermediate	p2	p2	p3	0.9938588986614688	0.9802178820791168	0.7408886049709508	0.9999761265702617	0.34904928128410057	0.35927363153557856	g3	g1	g1	0.958827916729352	0.991154827337482	0.9055356384408684	0.024901655066229385	0.12030282023535493	0.9999944275286029	NA	NA	TRUE
Grb10	ENSMUSG00000020176	ENSG00000106070	ENSMODG00000009212	intermediate	human-specific	p1	p2	p1	0.6403870240154156	0.9644163664114718	0.9966514482799645	0.25226003563086397	0.8923909396240596	0.11100829196148773	g8	g1	g1	0.8258456625367676	0.990122633131504	0.9843513776227888	0.0020901557710603677	0.0010951834414809224	0.9999944275286029	NA	NA	FALSE
Nav3	ENSMUSG00000020181	ENSG00000067798	ENSMODG00000020466	intermediate	intermediate	p6	p7	p6	0.9838351731926983	0.9996881528618619	0.9996421147949535	0.06088470680125744	0.9999761265702617	0.005701162002541268	g4	g4	g6	0.9942896457442636	0.6906509729227259	0.9716850641578907	0.9999944275286029	0.09136426086202427	0.5880807555612112	NA	NA	FALSE
Mdm2	ENSMUSG00000020184	ENSG00000135679	ENSMODG00000007219	intermediate	NA	p2	p2	p3	0.8527200808185259	0.5477746580817598	0.727199396162141	0.7793720040350972	0.3220363488742841	0.6120044547129393	NA	NA	NA	NA	NA	NA	NA	NA	NA	NA	NA	FALSE
E2f7	ENSMUSG00000020185	ENSG00000165891	ENSMODG00000020465	NA	preserved	NA	NA	NA	NA	NA	NA	NA	NA	NA	g1	g1	g1	0.6135215776517077	0.9985128644263275	0.6951276959496688	0.9674228248399152	0.8427856559041342	0.9999944275286029	NA	NA	TRUE
Appl2	ENSMUSG00000020263	ENSG00000136044	ENSMODG00000001978	NA	intermediate	NA	NA	NA	NA	NA	NA	NA	NA	NA	g5	g8	g8	0.7163491574918268	0.999567707859281	0.7231836226493102	0.2575666739375374	0.527282410695039	0.9999944275286029	NA	NA	FALSE
Fbxw11	ENSMUSG00000020271	ENSG00000072803	ENSMODG00000006464	intermediate	NA	p3	p3	p4	0.836840635474864	0.8509858822827654	0.5343815974656304	0.967634755364535	0.5104108300149529	0.5021140732416881	NA	NA	NA	NA	NA	NA	NA	NA	NA	NA	NA	FALSE
Xpo1	ENSMUSG00000020290	ENSG00000082898	ENSMODG00000002831	NA	intermediate	NA	NA	NA	NA	NA	NA	NA	NA	NA	g3	g2	g1	0.8883586050723918	0.5667116298818112	0.9995646123861086	0.16633461428978194	0.013243218279384312	0.7598475775228447	NA	NA	FALSE
Nsg2	ENSMUSG00000020297	ENSG00000170091	ENSMODG00000006007	preserved	intermediate	p6	p6	p6	0.8559955431304453	0.6248767972459436	0.9998953339207037	0.8433661408357709	0.9999761265702617	0.8796950105075798	g6	g4	g6	0.925553428678595	0.9548642406192082	0.9948045584459158	0.17891499292830781	0.9999944275286029	0.016871750255252862	NA	NA	FALSE
Cpeb4	ENSMUSG00000020300	ENSG00000113742	ENSMODG00000006036	NA	intermediate	NA	NA	NA	NA	NA	NA	NA	NA	NA	g7	g8	g6	0.9950265783837493	0.994280968792704	0.8380096338261807	0.03408859357675633	0.3295307942333336	0.015460357772658808	NA	NA	FALSE
Sptbn1	ENSMUSG00000020315	ENSG00000115306	ENSMODG00000001736	preserved	NA	p7	p7	p7	0.8846060219372732	0.9017308937298526	0.9912189091821437	0.9999761265702617	0.9999761265702617	0.9999761265702617	NA	NA	NA	NA	NA	NA	NA	NA	NA	NA	NA	FALSE
Wdpcp	ENSMUSG00000020319	ENSG00000143951	ENSMODG00000003049	NA	intermediate	NA	NA	NA	NA	NA	NA	NA	NA	NA	g1	g2	g1	0.9939262010451057	0.5239635333639411	0.9342264046335715	0.7974590773693163	0.9999944275286029	0.7712973645886558	NA	NA	FALSE
Hmmr	ENSMUSG00000020330	ENSG00000072571	ENSMODG00000007631	NA	preserved	NA	NA	NA	NA	NA	NA	NA	NA	NA	g1	g1	g1	0.9575230626793519	0.9999723619228101	0.9997861418475433	0.9999944275286029	0.9999944275286029	0.9999944275286029	NA	NA	FALSE
Slc22a4	ENSMUSG00000020334	ENSG00000197208	ENSMODG00000013979	NA	preserved	NA	NA	NA	NA	NA	NA	NA	NA	NA	g8	g8	g8	0.8214716553352006	0.9999296326105349	0.9945549776500214	0.9999944275286029	0.9999944275286029	0.9999944275286029	NA	NA	FALSE
Cyfip2	ENSMUSG00000020340	ENSG00000055163	ENSMODG00000008425	NA	intermediate	NA	NA	NA	NA	NA	NA	NA	NA	NA	g8	g8	g7	0.7031494247289192	0.9777081593815268	0.88297893016193	0.9999944275286029	0.633686444128296	0.2932590790853083	NA	NA	FALSE
Sgcd	ENSMUSG00000020354	ENSG00000170624	ENSMODG00000008547	intermediate	human-specific	p4	p8	p7	0.9115904068401638	0.9498458986875886	0.6858493297081565	0.02394853033727785	0.020395540193967946	0.5398693337210161	g3	g4	g4	0.9616015313599829	0.947925247927902	0.9857414141270914	0.027854119288798395	0.008249744742473116	0.9999944275286029	NA	NA	FALSE
Hnrnpab	ENSMUSG00000020358	ENSG00000197451	ENSMODG00000004217	intermediate	intermediate	p1	p3	p4	0.601660792213152	0.908057693115659	0.643279425125715	0.08839999647526552	0.07338815909287874	0.5354107162647576	g3	g2	g2	0.9877563272366303	0.9359619716329728	0.877402275130953	0.12044606864916468	0.061191489139790306	0.9999944275286029	NA	NA	FALSE
Rack1	ENSMUSG00000020372	ENSG00000204628	ENSMODG00000004091	NA	intermediate	NA	NA	NA	NA	NA	NA	NA	NA	NA	g3	g2	g2	0.9849150662263001	0.5017304488763743	0.9963247691322313	0.8070248391850746	0.05314621735923225	0.8493618148943494	NA	NA	FALSE
Rnf130	ENSMUSG00000020376	ENSG00000113269	ENSMODG00000003904	intermediate	diverse	p2	p3	p6	0.8921296729317016	0.5135726883572318	0.9495845873532138	0.7420963447499642	0.0013738329155401417	0.0024490833567394933	g4	g7	g8	0.5697954243581123	0.8082628026036228	0.9990295666410857	0.01953724941094369	0.0024293652211180125	0.038687836099488435	NA	NA	FALSE
Jade2	ENSMUSG00000020387	ENSG00000043143	ENSMODG00000014214	NA	intermediate	NA	NA	NA	NA	NA	NA	NA	NA	NA	g5	g8	g5	0.9737750779521456	0.9875222665222245	0.9907693587571434	0.10897711184391963	0.9999944275286029	0.069269127718992	NA	NA	FALSE
Pdlim4	ENSMUSG00000020388	ENSG00000131435	ENSMODG00000013984	intermediate	NA	p3	p2	p2	0.593252653947243	0.9957739552503369	0.5742254802958592	0.655930690653057	0.44286522391526506	0.8370828331313361	NA	NA	NA	NA	NA	NA	NA	NA	NA	NA	NA	FALSE
Tns3	ENSMUSG00000020422	ENSG00000136205	ENSMODG00000009498	NA	intermediate	NA	NA	NA	NA	NA	NA	NA	NA	NA	g6	g6	g1	0.9035797446326314	0.9787605714995307	0.9991673587759935	0.9999944275286029	0.08067286102781501	0.009205357756598124	NA	NA	FALSE
Btg2	ENSMUSG00000020423	ENSG00000159388	ENSMODG00000001089	intermediate	NA	p3	p2	p1	0.9352033480807062	0.9666081398458514	0.9901919541115249	0.15659417999571182	0.012947480095990442	0.11957876604946352	NA	NA	NA	NA	NA	NA	NA	NA	NA	NA	NA	FALSE
Gabra6	ENSMUSG00000020428	ENSG00000145863	ENSMODG00000007781	NA	intermediate	NA	NA	NA	NA	NA	NA	NA	NA	NA	g8	g8	g7	0.752591299902572	0.999969888525585	0.8743127910304695	0.9999944275286029	0.22976445655554256	0.28049833258915385	NA	NA	FALSE
Adcy1	ENSMUSG00000020431	ENSG00000164742	ENSMODG00000010195	NA	intermediate	NA	NA	NA	NA	NA	NA	NA	NA	NA	g7	g8	g8	0.9161909458051942	0.999964229079026	0.511783222429053	0.05588529671623653	0.7878036633487768	0.8640110052872155	NA	NA	FALSE
Osbp2	ENSMUSG00000020435	ENSG00000184792	ENSMODG00000009511	NA	intermediate	NA	NA	NA	NA	NA	NA	NA	NA	NA	g8	g4	g7	0.9911356284202659	0.7178687325491111	0.7016853372923866	0.04414107129367481	0.5667697372355006	0.05643767018915062	NA	NA	FALSE
Gabrg2	ENSMUSG00000020436	ENSG00000113327	ENSMODG00000007695	intermediate	intermediate	p8	p7	p6	0.8551721303933082	0.9977038259048021	0.6366210175366667	0.30141649364459683	0.203153532996037	0.4584017118941113	g7	g6	g7	0.6205375652741831	0.7258420533766472	0.9977316456947586	0.34598164110456575	0.9751546873341703	0.5033804047926879	NA	NA	FALSE
Rtn4	ENSMUSG00000020458	ENSG00000115310	ENSMODG00000001803	intermediate	human-specific	p5	p4	p2	0.9839445219081661	0.6920987051705625	0.5094207604929029	0.020382315532070268	0.045622892138078255	0.23098747116590618	g8	g2	g2	0.812264150042775	0.5233155762336881	0.7399284926277095	0.012314541913330545	0.01028683575006464	0.8000784461705293	NA	NA	FALSE
Rps27a	ENSMUSG00000020460	ENSG00000143947	ENSMODG00000001819	NA	intermediate	NA	NA	NA	NA	NA	NA	NA	NA	NA	g2	g1	g2	0.8119935197843053	0.8531507403400228	0.9727342474904916	0.27877750071741453	0.9999944275286029	0.3366580260834893	NA	NA	FALSE
Pold2	ENSMUSG00000020471	ENSG00000106628	ENSMODG00000016172	NA	intermediate	NA	NA	NA	NA	NA	NA	NA	NA	NA	g3	g1	g1	0.5760544304713048	0.9953863214145796	0.9981535541998466	0.5030867813056726	0.5032405501840582	0.9999944275286029	NA	NA	FALSE
Sept4	ENSMUSG00000020486	ENSG00000108387	ENSMODG00000014657	NA	intermediate	NA	NA	NA	NA	NA	NA	NA	NA	NA	g5	g3	g5	0.9077036365430047	0.6762870593858248	0.9401355684339495	0.3069393874482616	0.9999944275286029	0.3142316018899389	NA	NA	FALSE
Ska2	ENSMUSG00000020492	ENSG00000182628	ENSMODG00000014619	NA	intermediate	NA	NA	NA	NA	NA	NA	NA	NA	NA	g1	g1	g2	0.5719684755510063	0.9770997422310538	0.7483736827577786	0.9145683652677415	0.3231651743470943	0.4966646237356012	NA	NA	FALSE
Prr11	ENSMUSG00000020493	ENSG00000068489	ENSMODG00000028612	NA	preserved	NA	NA	NA	NA	NA	NA	NA	NA	NA	g1	g1	g1	0.9998319725863207	0.9999964404627697	0.9999505827620148	0.9999944275286029	0.9999944275286029	0.9999944275286029	NA	NA	FALSE
Gria1	ENSMUSG00000020524	ENSG00000155511	ENSMODG00000008900	NA	human-specific	NA	NA	NA	NA	NA	NA	NA	NA	NA	g1	g4	g4	0.615737791329555	0.9537732215518057	0.6004890087069079	0.039942851575682295	0.03526526342424206	0.9367360440925256	NA	AUTISM	FALSE
Acaca	ENSMUSG00000020532	ENSG00000278540	ENSMODG00000003240	preserved	diverse	p6	p6	p6	0.997570655921129	0.9994729222441717	0.980419485851424	0.9999761265702617	0.9999761265702617	0.9999761265702617	g3	g4	g7	0.9752950599087263	0.826942796295492	0.6613068806093506	0.012218168433672516	0.005211759278156094	0.013177452390110924	NA	NA	FALSE
Shmt1	ENSMUSG00000020534	ENSG00000176974	ENSMODG00000013682	NA	human-specific	NA	NA	NA	NA	NA	NA	NA	NA	NA	g5	g1	g1	0.996688838320919	0.9953152143587277	0.9999847838061352	0.005351954929993228	0.003931398288154107	0.9999944275286029	NA	NA	FALSE
Stxbp4	ENSMUSG00000020546	ENSG00000166263	ENSMODG00000014863	intermediate	intermediate	p2	p3	p3	0.960834524677327	0.9988024561452645	0.8947987578544242	0.11404062438830362	0.2407764469210003	0.9999761265702617	g3	g1	g5	0.7971981742932459	0.5037294056849709	0.9831651810884879	0.2902467734381486	0.008609865395314642	0.024327553344970495	NA	NA	FALSE
Bzw2	ENSMUSG00000020547	ENSG00000136261	ENSMODG00000001582	intermediate	NA	p7	p6	p5	0.9715352608457413	0.9822256876534159	0.7188745669476672	0.08986738342288127	0.04535800746554522	0.15692299139835503	NA	NA	NA	NA	NA	NA	NA	NA	NA	NA	NA	FALSE
Pdia6	ENSMUSG00000020571	ENSG00000143870	ENSMODG00000014811	NA	intermediate	NA	NA	NA	NA	NA	NA	NA	NA	NA	g3	g2	g1	0.9877786407727683	0.9776448374716468	0.9856235369300554	0.09940041972697272	0.00828956591724083	0.05579730551096091	NA	NA	FALSE
Tspan13	ENSMUSG00000020577	ENSG00000106537	ENSMODG00000001551	intermediate	NA	p7	p6	p7	0.9990266935232884	0.9948569770410691	0.5588491914044396	0.026848468329997266	0.8228344511317799	0.5435607172933095	NA	NA	NA	NA	NA	NA	NA	NA	NA	NA	NA	FALSE
Rock2	ENSMUSG00000020580	ENSG00000134318	ENSMODG00000011938	NA	marsupial	NA	NA	NA	NA	NA	NA	NA	NA	NA	g8	g8	g4	0.9971805469873858	0.9999780385949321	0.7529478874470337	0.9999944275286029	0.0023023018589601514	0.0022863175334416714	NA	NA	FALSE
Pum2	ENSMUSG00000020594	ENSG00000055917	ENSMODG00000009811	intermediate	NA	p2	p3	p3	0.9859554351533286	0.9600754773874027	0.9387382311020976	0.1371589693975719	0.16000694746415126	0.9999761265702617	NA	NA	NA	NA	NA	NA	NA	NA	NA	NA	ID	FALSE
Nrcam	ENSMUSG00000020598	ENSG00000091129	ENSMODG00000016040	intermediate	marsupial	p4	p5	p5	0.8752279678230529	0.9238860658086394	0.783033168124999	0.2639671267458319	0.23633280504909746	0.9699119681742442	g4	g4	g7	0.8598228942221086	0.9996376422852451	0.9336642000383638	0.9999944275286029	0.013177452390110924	0.014100859542992198	NA	NA	FALSE
Map2k6	ENSMUSG00000020623	ENSG00000108984	ENSMODG00000006330	NA	intermediate	NA	NA	NA	NA	NA	NA	NA	NA	NA	g4	g2	g1	0.9256589896558396	0.9885333877372341	0.998869181545912	0.11351934409401593	0.007702126897792733	0.030751506526313987	NA	NA	FALSE
Id2	ENSMUSG00000020644	ENSG00000115738	ENSMODG00000014618	marsupial	intermediate	p8	p8	p6	0.9633126385088925	0.7492174931266488	0.6506421900397565	0.9619335487186836	0.04585421321020642	0.04776637830801364	g6	g2	g3	0.5250725190861155	0.6363616574901726	0.5203453558097436	0.20530197190737212	0.1682676753178799	0.814241707723538	NA	NA	TRUE
Mboat2	ENSMUSG00000020646	ENSG00000143797	ENSMODG00000014667	intermediate	preserved	p6	p5	p6	0.6154161442991691	0.9650350237579112	0.728151402905762	0.04232646653509316	0.7773640242006719	0.12083999254135858	g4	g4	g4	0.9981832514598373	0.8730662005795116	0.9871592824899402	0.9999944275286029	0.9999944275286029	0.9999944275286029	NA	NA	FALSE
Ncoa1	ENSMUSG00000020647	ENSG00000084676	ENSMODG00000015907	intermediate	NA	p3	p4	p6	0.8295640366778166	0.8573496829430972	0.6824303996677044	0.25633274259537553	0.007766834529877802	0.029332136015526773	NA	NA	NA	NA	NA	NA	NA	NA	NA	NA	NA	TRUE
Kif3c	ENSMUSG00000020668	ENSG00000084731	ENSMODG00000015824	preserved	NA	p6	p6	p6	0.9207362600832335	0.6579379037942306	0.9836085779816482	0.8871989765626946	0.9999761265702617	0.9043931434583432	NA	NA	NA	NA	NA	NA	NA	NA	NA	NA	NA	FALSE
Taf15	ENSMUSG00000020680	ENSG00000270647	ENSMODG00000019123	preserved	intermediate	p2	p2	p2	0.7696502257680309	0.9905816277280869	0.813896821891292	0.9944888423514918	0.9078606427877366	0.9999761265702617	g2	g1	g2	0.5299685009669796	0.9868172804569383	0.9922344889601105	0.7232510972849666	0.8829304585139828	0.05433127826525712	NA	NA	FALSE
Mmp28	ENSMUSG00000020682	ENSG00000271447	ENSMODG00000019124	NA	marsupial	NA	NA	NA	NA	NA	NA	NA	NA	NA	g2	g2	g8	0.9821708620095989	0.7112435039372806	0.9999455375028816	0.9999944275286029	9.364740386245227e-4	9.579613939307692e-4	NA	NA	FALSE
Tlk2	ENSMUSG00000020694	ENSG00000146872	ENSMODG00000010241	intermediate	NA	p3	p2	p3	0.9651792524832199	0.882964859218176	0.9269263023748184	0.2970169197127057	0.9999761265702617	0.34262593082204185	NA	NA	NA	NA	NA	NA	NA	NA	NA	NA	ID/AUTISM	FALSE
Ddx5	ENSMUSG00000020719	ENSG00000108654	ENSMODG00000003743	intermediate	NA	p1	p4	p4	0.5852252091170799	0.6376413960316797	0.9607025504353994	0.08647715831104982	0.020520795459398708	0.8723673098206863	NA	NA	NA	NA	NA	NA	NA	NA	NA	NA	NA	FALSE
Cacng4	ENSMUSG00000020723	ENSG00000075461	ENSMODG00000004057	intermediate	preserved	p6	p2	p5	0.9982342133209183	0.578980810794037	0.5671513813324046	0.0028571547097945797	0.6878964439322584	0.003458203661821169	g4	g4	g4	0.9126161478962411	0.6939992807984804	0.9740429856209168	0.9923836591630063	0.9999944275286029	0.9999944275286029	NA	NA	FALSE
Cep112	ENSMUSG00000020728	ENSG00000154240	ENSMODG00000023922	NA	preserved	NA	NA	NA	NA	NA	NA	NA	NA	NA	g4	g4	g4	0.9981089380504305	0.7823547527416452	0.9997701492022596	0.9999944275286029	0.9999944275286029	0.9999944275286029	NA	NA	FALSE
Rab37	ENSMUSG00000020732	ENSG00000172794	ENSMODG00000006846	NA	preserved	NA	NA	NA	NA	NA	NA	NA	NA	NA	g8	g8	g8	0.9688530130926504	0.9977479311553233	0.9999941040954533	0.9999944275286029	0.9999944275286029	0.9999944275286029	NA	NA	FALSE
Grin2c	ENSMUSG00000020734	ENSG00000161509	ENSMODG00000006915	NA	preserved	NA	NA	NA	NA	NA	NA	NA	NA	NA	g8	g8	g8	0.783342911593015	0.9998361567962848	0.9940729674890649	0.9999944275286029	0.9999944275286029	0.9999944275286029	NA	NA	FALSE
Jpt1	ENSMUSG00000020737	ENSG00000189159	ENSMODG00000007197	NA	intermediate	NA	NA	NA	NA	NA	NA	NA	NA	NA	g3	g2	g2	0.9118907493223222	0.9953614461330849	0.8997604693419526	0.1655634607874835	0.2773496842697461	0.9999944275286029	NA	NA	FALSE
Wscd1	ENSMUSG00000020811	ENSG00000179314	ENSMODG00000016639	intermediate	NA	p1	p2	p1	0.9850800828507705	0.7777447003276943	0.873997389014306	0.42115232796276786	0.9999761265702617	0.49767525280703134	NA	NA	NA	NA	NA	NA	NA	NA	NA	NA	NA	FALSE
Sec14l1	ENSMUSG00000020823	ENSG00000129657	ENSMODG00000001638	NA	marsupial	NA	NA	NA	NA	NA	NA	NA	NA	NA	g8	g8	g3	0.9606285793829354	0.9995192526455401	0.6307154847720265	0.9999944275286029	0.0016788306111012326	6.976364030076972e-4	NA	NA	FALSE
Nxn	ENSMUSG00000020844	ENSG00000167693	ENSMODG00000010025	intermediate	intermediate	p2	p3	p1	0.9659912682507277	0.9141749054912813	0.9983995884160705	0.23596664308642284	0.03569817299495614	0.014695800249225401	g1	g8	g6	0.9634437842568473	0.7715842770084554	0.764989290187764	0.007491183806031715	0.1807544606512131	0.05597497663335393	NA	NA	FALSE
Ywhae	ENSMUSG00000020849	ENSG00000108953	ENSMODG00000010174	NA	preserved	NA	NA	NA	NA	NA	NA	NA	NA	NA	g2	g2	g2	0.9899331993717695	0.9990783525991586	0.9914496038465346	0.9999944275286029	0.9999944275286029	0.9999944275286029	NA	NA	FALSE
Spag9	ENSMUSG00000020859	ENSG00000008294	ENSMODG00000012665	intermediate	preserved	p2	p3	p3	0.9976820265892844	0.99936040290583	0.8576235527952322	0.016608591686420714	0.2940360453166372	0.9999761265702617	g3	g3	g3	0.8237709670017112	0.7151251957792973	0.9026666994649944	0.9502729562667082	0.9999944275286029	0.9977836594575897	NA	NA	FALSE
Cacna1g	ENSMUSG00000020866	ENSG00000006283	ENSMODG00000020909	NA	intermediate	NA	NA	NA	NA	NA	NA	NA	NA	NA	g6	g7	g4	0.9985294334664883	0.5902698551290717	0.9964570978245635	0.665098006470524	0.018145633877168294	0.026628635927619524	NA	NA	FALSE
Fbxl20	ENSMUSG00000020883	ENSG00000108306	ENSMODG00000012737	intermediate	NA	p3	p2	p3	0.8051761002255169	0.9938684200245467	0.9742060930839572	0.11285585081182163	0.9999761265702617	0.07719264776866032	NA	NA	NA	NA	NA	NA	NA	NA	NA	NA	NA	FALSE
Ntn1	ENSMUSG00000020902	ENSG00000065320	ENSMODG00000008479	NA	human-specific	NA	NA	NA	NA	NA	NA	NA	NA	NA	g3	g1	g1	0.9213049316580108	0.99989398671362	0.9999375797440192	0.02259085067077178	0.02258784327840773	0.9999944275286029	NA	NA	FALSE
Top2a	ENSMUSG00000020914	ENSG00000131747	ENSMODG00000013152	NA	preserved	NA	NA	NA	NA	NA	NA	NA	NA	NA	g1	g1	g1	0.7936391968487028	0.9999974804351135	0.999988015565082	0.9999944275286029	0.9999944275286029	0.9999944275286029	NA	NA	FALSE
Adam11	ENSMUSG00000020926	ENSG00000073670	ENSMODG00000011397	NA	intermediate	NA	NA	NA	NA	NA	NA	NA	NA	NA	g7	g8	g8	0.544576056308464	0.9651913167988291	0.9998862344975616	0.5975003083343995	0.5848846728251089	0.9999944275286029	NA	NA	FALSE
Coch	ENSMUSG00000020953	ENSG00000100473	ENSMODG00000017567	intermediate	NA	p6	p8	p8	0.5937642839505954	0.9996703153043748	0.9967110803492341	0.11100829196148773	0.11260142682784718	0.9999761265702617	NA	NA	NA	NA	NA	NA	NA	NA	NA	NA	NA	FALSE
Pnn	ENSMUSG00000020994	ENSG00000100941	ENSMODG00000011926	NA	intermediate	NA	NA	NA	NA	NA	NA	NA	NA	NA	g3	g2	g1	0.9397765217115917	0.9364837605166104	0.9969769016943443	0.11920261399314427	0.022023020862620906	0.10197501566610871	NA	NA	FALSE
Spata7	ENSMUSG00000021007	ENSG00000042317	ENSMODG00000024048	human-specific	intermediate	p7	p5	p5	0.9950210349258054	0.6059954631301273	0.8542031546938784	0.04101015190204355	0.014785043210508003	0.79229164034231	g8	g4	g7	0.9409428333041713	0.9318131072397248	0.8629755009118728	0.006641458579705401	0.09136426086202427	0.07000024151090599	NA	NA	FALSE
Nova1	ENSMUSG00000021047	ENSG00000139910	ENSMODG00000001830	intermediate	NA	p4	p3	p5	0.6285045919943701	0.9955568592678422	0.993113887423172	0.0569634887367007	0.5794246768089865	0.0015491081529662523	NA	NA	NA	NA	NA	NA	NA	NA	NA	NA	NA	FALSE
Sptb	ENSMUSG00000021061	ENSG00000070182	ENSMODG00000009658	NA	preserved	NA	NA	NA	NA	NA	NA	NA	NA	NA	g8	g8	g8	0.9966080332930762	0.999979250807966	0.9976465227382769	0.9999944275286029	0.9999944275286029	0.9999944275286029	NA	NA	FALSE
Rab15	ENSMUSG00000021062	ENSG00000139998	ENSMODG00000009675	NA	preserved	NA	NA	NA	NA	NA	NA	NA	NA	NA	g8	g8	g8	0.7212456383846396	0.6315875222651608	0.9318280126172022	0.8461502385698126	0.9999944275286029	0.9469322968334353	NA	NA	FALSE
Atl1	ENSMUSG00000021066	ENSG00000198513	ENSMODG00000013099	intermediate	NA	p6	p6	p7	0.6344995835440889	0.7781059567087621	0.620291131008862	0.8008666512385024	0.26234030807315367	0.2539857234772122	NA	NA	NA	NA	NA	NA	NA	NA	NA	NA	NA	FALSE
Sav1	ENSMUSG00000021067	ENSG00000151748	ENSMODG00000013105	marsupial	NA	p6	p6	p2	0.742559403957851	0.986380573119376	0.9874448162092685	0.9694451078528138	0.013167138316224255	0.0013738329155401417	NA	NA	NA	NA	NA	NA	NA	NA	NA	NA	NA	FALSE
Nin	ENSMUSG00000021068	ENSG00000100503	ENSMODG00000013128	diverse	NA	p1	p6	p2	0.9959895453081552	0.9981722019617388	0.999018838197431	0.0012974316631581648	0.02580887438130458	0.0012974316631581648	NA	NA	NA	NA	NA	NA	NA	NA	NA	NA	NA	FALSE
Trim9	ENSMUSG00000021071	ENSG00000100505	ENSMODG00000013160	marsupial	intermediate	p7	p7	p5	0.6720978948963354	0.9144537190865463	0.9629045678555683	0.8792602482740844	0.04064583929676583	0.02455035494359263	g8	g7	g7	0.9811492080391931	0.9993663180967838	0.9339976266788055	0.0675194110142272	0.20190037611952608	0.9999944275286029	NA	NA	FALSE
Rtn1	ENSMUSG00000021087	ENSG00000139970	ENSMODG00000008445	preserved	NA	p6	p6	p6	0.8533656755063743	0.7747338945284571	0.9678768395632542	0.921670747964039	0.9999761265702617	0.9847397278647031	NA	NA	NA	NA	NA	NA	NA	NA	NA	NA	NA	FALSE
Zfp36l1	ENSMUSG00000021127	ENSG00000185650	ENSMODG00000010122	preserved	human-specific	p1	p1	p1	0.8709036492030185	0.9989511384027693	0.9969475605168288	0.9999761265702617	0.9999761265702617	0.9999761265702617	g3	g1	g1	0.9828682045459283	0.9998805502947902	0.9901547737719286	0.009967672129732003	0.01260665721639241	0.9999944275286029	NA	NA	TRUE
Susd6	ENSMUSG00000021133	ENSG00000100647	ENSMODG00000011354	human-specific	NA	p1	p3	p3	0.9390006860125699	0.8494461952808774	0.8931629925665042	0.04587223236461936	0.00735414441837971	0.9919644755486849	NA	NA	NA	NA	NA	NA	NA	NA	NA	NA	NA	FALSE
Smoc1	ENSMUSG00000021136	ENSG00000198732	ENSMODG00000007249	mouse-specific	NA	p1	p2	p1	0.9995345198615395	0.9958153848273931	0.9986812285534363	0.02591422938364998	0.9999761265702617	0.028707895450456437	NA	NA	NA	NA	NA	NA	NA	NA	NA	NA	NA	FALSE
Pcnx	ENSMUSG00000021140	ENSG00000100731	ENSMODG00000007103	marsupial	NA	p1	p1	p7	0.981035898685725	0.9139210308919029	0.877472044727985	0.9999761265702617	0.04607888742222567	0.0456841550704812	NA	NA	NA	NA	NA	NA	NA	NA	NA	NA	NA	FALSE
Gtpbp4	ENSMUSG00000021149	ENSG00000107937	ENSMODG00000005978	intermediate	NA	p1	p1	p2	0.7326756339714805	0.7784475638698087	0.5597306886526333	0.8832270504671758	0.33180956449950877	0.29329471764695325	NA	NA	NA	NA	NA	NA	NA	NA	NA	NA	NA	FALSE
Zmynd11	ENSMUSG00000021156	ENSG00000015171	ENSMODG00000005572	preserved	NA	p1	p1	p1	0.9550712301658142	0.9866111525319795	0.8361999553416118	0.9999761265702617	0.9999761265702617	0.9999761265702617	NA	NA	NA	NA	NA	NA	NA	NA	NA	NA	ID	FALSE
Ccdc88c	ENSMUSG00000021182	ENSG00000015133	ENSMODG00000002565	intermediate	NA	p1	p8	p2	0.876031459645915	0.695893239539586	0.725564830398701	0.2732338855001922	0.4767194553303667	0.11404062438830362	NA	NA	NA	NA	NA	NA	NA	NA	NA	NA	NA	FALSE
Pfkp	ENSMUSG00000021196	ENSG00000067057	ENSMODG00000006521	intermediate	mouse-specific	p3	p8	p8	0.5892920177160998	0.9999147523519591	0.8198249320770309	0.08698317155564803	0.0806344154829838	0.9999761265702617	g8	g6	g8	0.9993076895394116	0.7140027176873539	0.9997573668038423	0.023571625319319563	0.9999944275286029	0.023521956760564566	NA	NA	FALSE
Unc79	ENSMUSG00000021198	ENSG00000133958	ENSMODG00000002270	human-specific	intermediate	p7	p6	p6	0.9975132684519492	0.9868806326460541	0.9978275363345952	0.04473816393846459	0.015282962157172762	0.9999761265702617	g7	g4	g7	0.9950948525159838	0.6100372306093418	0.9736414854254961	0.11092759909191957	0.9999944275286029	0.1191847532425438	NA	NA	FALSE
Rgs6	ENSMUSG00000021219	ENSG00000182732	ENSMODG00000007000	preserved	preserved	p8	p8	p8	0.9984714588409384	0.9987694716040242	0.9967065252163168	0.9999761265702617	0.9999761265702617	0.9999761265702617	g6	g6	g6	0.9970771316775867	0.9982718071268933	0.9995548461782755	0.9999944275286029	0.9999944275286029	0.9999944275286029	NA	NA	FALSE
Dpf3	ENSMUSG00000021221	ENSG00000205683	ENSMODG00000028306	preserved	intermediate	p5	p5	p5	0.999331792059376	0.9654419289812189	0.9821067156400002	0.9999761265702617	0.9999761265702617	0.9999761265702617	g8	g7	g6	0.9792962625787957	0.9995694483567934	0.974681193927329	0.07202727780265245	0.004324051098617388	0.027516826633251754	NA	NA	FALSE
Esrrb	ENSMUSG00000021255	ENSG00000119715	ENSMODG00000005586	preserved	NA	p7	p7	p7	0.9733802024097943	0.8486620692627932	0.9957444700489736	0.9999761265702617	0.9999761265702617	0.9999761265702617	NA	NA	NA	NA	NA	NA	NA	NA	NA	NA	NA	TRUE
Vash1	ENSMUSG00000021256	ENSG00000071246	ENSMODG00000005568	NA	intermediate	NA	NA	NA	NA	NA	NA	NA	NA	NA	g3	g4	g4	0.998748769804538	0.7400410906717705	0.9891593400707047	0.20219710105472175	0.03579908895045988	0.9999944275286029	NA	NA	FALSE
Evl	ENSMUSG00000021262	ENSG00000196405	ENSMODG00000013104	NA	marsupial	NA	NA	NA	NA	NA	NA	NA	NA	NA	g4	g4	g6	0.9966754562107957	0.828007003287049	0.9873248702628502	0.9999944275286029	0.019174349796940448	0.011894530158027853	NA	NA	FALSE
Fdft1	ENSMUSG00000021273	ENSG00000079459	ENSMODG00000012022	intermediate	intermediate	p4	p6	p6	0.6701747883717214	0.9552605324914711	0.8664512770860763	0.06371966589346927	0.08464467485265972	0.9999761265702617	g3	g4	g2	0.9998456774608371	0.9942226898816735	0.8059529985421165	0.01915583131948707	0.3237480488670509	0.12615967848607287	NA	NA	FALSE
Traf3	ENSMUSG00000021277	ENSG00000131323	ENSMODG00000013357	intermediate	NA	p8	p1	p6	0.7017852231298131	0.9555396419427385	0.5974767542173295	0.12623121320837258	0.2170661738767857	0.03451211640058943	NA	NA	NA	NA	NA	NA	NA	NA	NA	NA	NA	FALSE
Ppp1r13b	ENSMUSG00000021285	ENSG00000088808	ENSMODG00000013546	intermediate	preserved	p7	p8	p5	0.6919957782766014	0.6553142934074003	0.7577515616918512	0.6996822494557658	0.046890301673600185	0.03943331917481748	g7	g7	g7	0.6310712125431046	0.9851186958918943	0.9888239232243009	0.9813853597168153	0.9819619523906836	0.9999944275286029	NA	NA	FALSE
Hecw1	ENSMUSG00000021301	ENSG00000002746	ENSMODG00000002297	intermediate	intermediate	p6	p6	p7	0.9848772935466066	0.9407107034191501	0.9775551918229727	0.9999761265702617	0.10666579986678022	0.1803470412975918	g4	g4	g7	0.7298529144454993	0.5894835750246649	0.9250071695595036	0.8899516920333447	0.08078410232839257	0.08706535462631951	NA	NA	FALSE
Gpr137b	ENSMUSG00000021306	ENSG00000077585	ENSMODG00000008061	NA	marsupial	NA	NA	NA	NA	NA	NA	NA	NA	NA	g2	g2	g7	0.5212061869193199	0.8850504888076216	0.607086962540232	0.8461502385698126	0.0309180199619091	0.03138572682419762	NA	NA	FALSE
Ryr2	ENSMUSG00000021313	ENSG00000198626	ENSMODG00000007421	intermediate	intermediate	p7	p7	p8	0.8044179705311117	0.888063809497422	0.9388388531434455	0.9619335487186836	0.33265521820932287	0.15378573073727958	g7	g8	g7	0.9832852668060342	0.9260299888871807	0.9972726320897751	0.21030927787046347	0.9999944275286029	0.19169483939890225	NA	NA	FALSE
Amph	ENSMUSG00000021314	ENSG00000078053	ENSMODG00000012613	intermediate	intermediate	p7	p6	p4	0.7901796272913859	0.9998384101668962	0.9310645268826184	0.35115188389845	0.004342684226595936	0.0067988912880845775	g7	g7	g8	0.9961471534374686	0.6507806312290528	0.9975295160580282	0.9999944275286029	0.029253134073702353	0.6416082061164589	NA	NA	FALSE
Gli3	ENSMUSG00000021318	ENSG00000106571	ENSMODG00000002714	intermediate	human-specific	p2	p2	p1	0.884158517577011	0.9677550072457984	0.9984078848450714	0.9999761265702617	0.25641084154559085	0.10157061237863334	g3	g1	g1	0.9853584933978775	0.9999259739081019	0.9999713523095757	0.016181876286568978	0.016181876286568978	0.9999944275286029	NA	NA	TRUE
Carmil1	ENSMUSG00000021338	ENSG00000079691	ENSMODG00000011879	intermediate	NA	p7	p8	p6	0.8145812624420433	0.9419561970269813	0.9047595283419275	0.1379208593954338	0.38443818203422814	0.050240709380251936	NA	NA	NA	NA	NA	NA	NA	NA	NA	NA	NA	FALSE
Tfap2a	ENSMUSG00000021359	ENSG00000137203	ENSMODG00000010299	intermediate	NA	p5	p4	p5	0.5058931702281351	0.9863174596538702	0.7411569090413156	0.5241964670087079	0.7138408980548443	0.4656767344850324	NA	NA	NA	NA	NA	NA	NA	NA	NA	NA	NA	TRUE
Cap2	ENSMUSG00000021373	ENSG00000112186	ENSMODG00000010920	NA	intermediate	NA	NA	NA	NA	NA	NA	NA	NA	NA	g5	g7	g7	0.6619793249272261	0.5892488783291224	0.899402558290679	0.16813225305188434	0.1302329541801124	0.9185992266728549	NA	NA	FALSE
Kif13a	ENSMUSG00000021375	ENSG00000137177	ENSMODG00000011220	NA	diverse	NA	NA	NA	NA	NA	NA	NA	NA	NA	g5	g8	g1	0.9955766279326473	0.9949301503561366	0.9996950497533982	0.03240719941319079	0.011420512243986082	6.976364030076972e-4	NA	NA	FALSE
Prpf4b	ENSMUSG00000021413	ENSG00000112739	ENSMODG00000009756	intermediate	intermediate	p2	p2	p1	0.7137379349128853	0.5896932054171472	0.7138146718777718	0.6865501246521866	0.6066800402040491	0.31843833981449393	g8	g5	g1	0.507862429740868	0.8645707773369307	0.5198104731241278	0.783623591143916	0.3984168626704154	0.6728684867531616	NA	NA	FALSE
Fars2	ENSMUSG00000021420	ENSG00000145982	ENSMODG00000009839	preserved	NA	p2	p2	p2	0.9765411110630932	0.9954660591528761	0.990035127616138	0.9999761265702617	0.9999761265702617	0.9999761265702617	NA	NA	NA	NA	NA	NA	NA	NA	NA	NA	NA	FALSE
Shc3	ENSMUSG00000021448	ENSG00000148082	ENSMODG00000013379	NA	preserved	NA	NA	NA	NA	NA	NA	NA	NA	NA	g6	g6	g6	0.9487688527801289	0.9809732657237168	0.9994035942177041	0.9999944275286029	0.9999944275286029	0.9999944275286029	NA	NA	FALSE
Gadd45g	ENSMUSG00000021453	ENSG00000130222	ENSMODG00000001225	intermediate	preserved	p1	p2	p3	0.9911983688358899	0.8749350027981448	0.787275329623366	0.27829664927691705	0.03013559080791688	0.3603784070649518	g1	g1	g1	0.9858190206858485	0.999275791900798	0.9995244873656441	0.9999944275286029	0.9999944275286029	0.9999944275286029	NA	NA	FALSE
Fancc	ENSMUSG00000021461	ENSG00000158169	ENSMODG00000002781	NA	preserved	NA	NA	NA	NA	NA	NA	NA	NA	NA	g1	g1	g1	0.91891081274059	0.999663198519282	0.9999474794373884	0.9999944275286029	0.9999944275286029	0.9999944275286029	NA	NA	FALSE
Ror2	ENSMUSG00000021464	ENSG00000169071	ENSMODG00000019238	NA	intermediate	NA	NA	NA	NA	NA	NA	NA	NA	NA	g2	g2	g1	0.8708800253163279	0.9899358830996816	0.9162635657606183	0.9999944275286029	0.2709060752533126	0.2109843562819359	NA	NA	FALSE
Ptch1	ENSMUSG00000021466	ENSG00000185920	ENSMODG00000002769	NA	intermediate	NA	NA	NA	NA	NA	NA	NA	NA	NA	g5	g1	g1	0.6578985862473657	0.9558420195992878	0.9998579290688764	0.10442284259486453	0.08704051943665624	0.9999944275286029	MB	NA	FALSE
Nsd1	ENSMUSG00000021488	ENSG00000165671	ENSMODG00000004870	intermediate	intermediate	p3	p2	p3	0.8262954061144583	0.9455694499828967	0.7031052098734849	0.3871664036387311	0.8649965858708907	0.33164495990602105	g3	g2	g5	0.7395531289180893	0.9447429289411737	0.9586852640322001	0.1917140939888311	0.2257641985180179	0.019765278551037054	MB	ID	FALSE
Pdlim7	ENSMUSG00000021493	ENSG00000196923	ENSMODG00000004669	intermediate	NA	p4	p7	p6	0.9763468084781961	0.8802397287165089	0.8760783479575603	0.0027267047367158857	0.01656217816139424	0.3426867066277765	NA	NA	NA	NA	NA	NA	NA	NA	NA	NA	NA	FALSE
Gkap1	ENSMUSG00000021552	ENSG00000165113	ENSMODG00000008500	preserved	human-specific	p2	p2	p2	0.576805170715378	0.9549458122037776	0.6705522201367432	0.8165725809734676	0.6613137617725134	0.9046205975956121	g5	g1	g1	0.9983576327793544	0.9765267585590931	0.9999272871698032	0.002030848198465158	0.0010354993194916324	0.9999944275286029	NA	NA	FALSE
Agtpbp1	ENSMUSG00000021557	ENSG00000135049	ENSMODG00000008203	intermediate	NA	p5	p6	p5	0.7344763142948825	0.9845326156363898	0.698710467317492	0.04473816393846459	0.7819649597044511	0.5181745095292559	NA	NA	NA	NA	NA	NA	NA	NA	NA	NA	NA	FALSE
Dapk1	ENSMUSG00000021559	ENSG00000196730	ENSMODG00000003480	intermediate	intermediate	p8	p5	p6	0.8472507612821135	0.7018337888282375	0.9968319656415812	0.1511328277810113	0.055514119910314706	0.3109774483416641	g3	g2	g2	0.9437064367716291	0.9873041178170626	0.9834230169797078	0.17056422878160385	0.16160649961542495	0.9999944275286029	NA	NA	FALSE
Cast	ENSMUSG00000021585	ENSG00000153113	ENSMODG00000020075	NA	mouse-specific	NA	NA	NA	NA	NA	NA	NA	NA	NA	g5	g4	g5	0.979632468999362	0.9911688844177705	0.9940635223510311	0.0028631037122563495	0.9999944275286029	0.0018768863937041471	NA	NA	FALSE
Rhobtb3	ENSMUSG00000021589	ENSG00000164292	ENSMODG00000020089	NA	diverse	NA	NA	NA	NA	NA	NA	NA	NA	NA	g3	g1	g8	0.99839321642943335	0.9608432529441091	0.9949131992483999	0.04405899012072449	6.976364030076972e-4	0.0018737041550753357	NA	NA	FALSE
Vcan	ENSMUSG00000021614	ENSG00000038427	ENSMODG00000020252	marsupial	NA	p6	p6	p8	0.6470196009220426	0.9892503625625547	0.8256027884931967	0.8943781489087649	0.03934466653560711	0.040242692485100665	NA	NA	NA	NA	NA	NA	NA	NA	NA	NA	NA	FALSE
Btf3	ENSMUSG00000021660	ENSG00000145741	ENSMODG00000001762	NA	intermediate	NA	NA	NA	NA	NA	NA	NA	NA	NA	g3	g2	g2	0.8158535123839362	0.9402665181801105	0.9786814947363254	0.33527114859241075	0.33922717022136595	0.9999944275286029	NA	NA	FALSE
Hmgcr	ENSMUSG00000021670	ENSG00000113161	ENSMODG00000002057	intermediate	intermediate	p5	p5	p6	0.9814936837114333	0.8630443646050767	0.7676612847897064	0.9999761265702617	0.40920832707481275	0.505646555773948	g3	g4	g4	0.5766490207066749	0.7941523194418888	0.9055280405726763	0.7540703134905168	0.7397783633986718	0.9999944275286029	NA	NA	FALSE
Ap3b1	ENSMUSG00000021686	ENSG00000132842	ENSMODG00000019733	intermediate	marsupial	p2	p2	p1	0.9094258759900888	0.9923073546424138	0.7622953222675868	0.9999761265702617	0.3729994641970744	0.35733744873147155	g2	g2	g5	0.9921417379926392	0.994802814732634	0.9957687645355041	0.9999944275286029	0.00264801922228383	0.002576511903256934	NA	NA	FALSE
Scamp1	ENSMUSG00000021687	ENSG00000085365	ENSMODG00000019731	intermediate	NA	p7	p7	p6	0.9998928281823725	0.8437455337682545	0.8600926929644899	0.9999761265702617	0.08275141101532485	0.3136023909605602	NA	NA	NA	NA	NA	NA	NA	NA	NA	NA	NA	FALSE
Kif2a	ENSMUSG00000021693	ENSG00000068796	ENSMODG00000019605	NA	human-specific	NA	NA	NA	NA	NA	NA	NA	NA	NA	g4	g2	g2	0.9998371070434673	0.9969259807658802	0.995891963931587	0.0035226223554797073	0.006750131056059013	0.9999944275286029	NA	NA	FALSE
Pde4d	ENSMUSG00000021699	ENSG00000113448	ENSMODG00000019569	intermediate	intermediate	p1	p7	p5	0.7775505824422347	0.933337379778203	0.6062151619383631	0.11285585081182163	0.0098736770509853	0.0055125425678841326	g6	g6	g3	0.9975281475932423	0.5210632382644866	0.6968498941047245	0.874177946407411	0.010016662595264859	0.23381945999080675	NA	NA	FALSE
Rab3c	ENSMUSG00000021700	ENSG00000152932	ENSMODG00000019566	intermediate	intermediate	p7	p7	p5	0.9518158222609784	0.9565890388478712	0.549868741620378	0.9999761265702617	0.13206436685069722	0.13481291385420863	g6	g7	g6	0.9951908394391158	0.851392040286455	0.9984585242913535	0.2752533316317645	0.9999944275286029	0.2728651455086156	NA	NA	FALSE
Erbin	ENSMUSG00000021709	ENSG00000112851	ENSMODG00000019664	intermediate	intermediate	p2	p3	p2	0.7046296992763812	0.9659867634906574	0.7884603331065244	0.49863049176896374	0.8574416988698941	0.33320917098365166	g4	g2	g2	0.7896565752683465	0.9985559169268071	0.9999544052696516	0.19247204528523948	0.19243744098244378	0.9999944275286029	NA	AUTISM	FALSE
Nln	ENSMUSG00000021710	ENSG00000123213	ENSMODG00000019661	human-specific	preserved	p6	p8	p8	0.791933902874824	0.9503080170875103	0.9564114156430618	0.04293086507191947	0.012838666734201592	0.9999761265702617	g4	g4	g4	0.948198489636832	0.7250632494892926	0.6737381226842545	0.9999944275286029	0.9923439366648871	0.9289812831186112	NA	NA	FALSE
Cenpk	ENSMUSG00000021714	ENSG00000123219	ENSMODG00000019645	NA	preserved	NA	NA	NA	NA	NA	NA	NA	NA	NA	g1	g1	g1	0.8893433748347792	0.9999882289404399	0.9636870648204431	0.9999944275286029	0.9999944275286029	0.9999944275286029	NA	NA	FALSE
Rgs7bp	ENSMUSG00000021719	ENSG00000186479	ENSMODG00000019625	intermediate	intermediate	p7	p7	p6	0.9952737894621708	0.9961118337971435	0.8076787903003039	0.9999761265702617	0.35148480381743596	0.3514673139138569	g7	g6	g7	0.9950237200763893	0.621183830511517	0.8137528832523204	0.6741562072594129	0.9999944275286029	0.5729246432792662	NA	NA	FALSE
Rnf180	ENSMUSG00000021720	ENSG00000164197	ENSMODG00000019621	intermediate	NA	p8	p8	p6	0.5461952155242998	0.9285486671690605	0.7229003593089224	0.7850917770100947	0.271087569496508	0.10929248983220363	NA	NA	NA	NA	NA	NA	NA	NA	NA	NA	NA	FALSE
Parp8	ENSMUSG00000021725	ENSG00000151883	ENSMODG00000019436	intermediate	NA	p8	p7	p6	0.9787397440253912	0.9938683407009374	0.9923667253665096	0.08154071044937371	0.008069120418140981	0.03965595447326894	NA	NA	NA	NA	NA	NA	NA	NA	NA	NA	NA	FALSE
Hcn1	ENSMUSG00000021730	ENSG00000164588	ENSMODG00000020267	intermediate	diverse	p8	p8	p7	0.9999847547373311	0.9997569293001995	0.9721135679406032	0.9999761265702617	0.08862076432032173	0.08895149380190333	g6	g4	g7	0.9948518665480135	0.9968831233471921	0.9450364360973829	0.017576609435855158	0.017410854401339076	0.0010951834414809224	NA	NA	FALSE
Slc4a7	ENSMUSG00000021733	ENSG00000033867	ENSMODG00000015030	intermediate	intermediate	p2	p2	p3	0.9351443390469834	0.9182476898459015	0.7050821899186986	0.9999761265702617	0.4043760297789711	0.4160266692029282	g3	g2	g3	0.9991320194222231	0.92600659190569	0.7264166908689531	0.12524561151243407	0.9999944275286029	0.28107735449486565	NA	NA	FALSE
Ptprg	ENSMUSG00000021745	ENSG00000144724	ENSMODG00000002722	mouse-specific	intermediate	p5	p7	p5	0.978927456915493	0.8677832085268495	0.8086152130689992	0.004688065409095422	0.9999761265702617	0.008631322914817432	g4	g5	g2	0.8429060985975066	0.8528707079041454	0.9882082124857645	0.011960628626626198	0.16343109371170925	0.010416195669922846	NA	NA	FALSE
Map3k1	ENSMUSG00000021754	ENSG00000095015	ENSMODG00000019524	diverse	NA	p8	p6	p3	0.7359562861187589	0.6344181492758367	0.6584584006941745	0.02475259663341751	0.011455213575946668	0.0125851877935922	NA	NA	NA	NA	NA	NA	NA	NA	NA	NA	NA	FALSE
Plpp1	ENSMUSG00000021759	ENSG00000067113	ENSMODG00000019499	NA	diverse	NA	NA	NA	NA	NA	NA	NA	NA	NA	g5	g4	g7	0.846288302816456	0.9077521310883225	0.9687058488155122	0.007868907170985416	0.033224969376187144	0.013177452390110924	NA	NA	FALSE
Ndufs4	ENSMUSG00000021764	ENSG00000164258	ENSMODG00000019465	intermediate	NA	p3	p2	p3	0.8358940307004241	0.8996763415321934	0.9790605828025756	0.24622355401107102	0.9999761265702617	0.1312354589103194	NA	NA	NA	NA	NA	NA	NA	NA	NA	NA	NA	FALSE
Kat6b	ENSMUSG00000021767	ENSG00000156650	ENSMODG00000000736	intermediate	NA	p4	p4	p6	0.769065224897558	0.9563890829215864	0.8590388843774035	0.9757344245129406	0.09410355000301085	0.03241749159259494	NA	NA	NA	NA	NA	NA	NA	NA	NA	NA	ID	FALSE
Nr1d2	ENSMUSG00000021775	ENSG00000174738	ENSMODG00000014892	NA	preserved	NA	NA	NA	NA	NA	NA	NA	NA	NA	g8	g8	g8	0.9997810531344719	0.9874692742735776	0.995769395493718	0.9999944275286029	0.9999944275286029	0.9999944275286029	NA	NA	TRUE
Thrb	ENSMUSG00000021779	ENSG00000151090	ENSMODG00000014903	intermediate	NA	p1	p2	p8	0.9985962999437746	0.9660792505054187	0.5235749317529974	0.101576808950145	0.07093873425532808	0.01982061098051115	NA	NA	NA	NA	NA	NA	NA	NA	NA	NA	NA	TRUE
Vcl	ENSMUSG00000021823	ENSG00000035403	ENSMODG00000000633	intermediate	NA	p3	p2	p6	0.5688550044043583	0.8987991714315429	0.9347537169129462	0.06937958629521086	0.007725042012569562	0.0033796149530123075	NA	NA	NA	NA	NA	NA	NA	NA	NA	NA	NA	FALSE
Txndc16	ENSMUSG00000021830	ENSG00000087301	ENSMODG00000014477	intermediate	NA	p6	p2	p4	0.9999329744155521	0.9972269901430816	0.5471667801837907	0.0012974316631581648	0.18250196286142079	0.044213540271574994	NA	NA	NA	NA	NA	NA	NA	NA	NA	NA	NA	FALSE
Ktn1	ENSMUSG00000021843	ENSG00000126777	ENSMODG00000007623	marsupial	NA	p3	p3	p6	0.6528281734087105	0.5210656301157477	0.9402039754329921	0.7634251283925627	0.0029345345255566463	0.0013738329155401417	NA	NA	NA	NA	NA	NA	NA	NA	NA	NA	NA	FALSE
Peli2	ENSMUSG00000021846	ENSG00000139946	ENSMODG00000007648	NA	preserved	NA	NA	NA	NA	NA	NA	NA	NA	NA	g4	g4	g4	0.982197205869011	0.9995241740573763	0.9838906653008813	0.9999944275286029	0.9999944275286029	0.9999944275286029	NA	NA	FALSE
Slc35f4	ENSMUSG00000021852	ENSG00000151812	ENSMODG00000007782	human-specific	mouse-specific	p6	p8	p8	0.8772638228032652	0.9993395584559546	0.9997766172573705	0.044335886507649774	0.044335886507649774	0.9999761265702617	g8	g4	g8	0.9937239645901174	0.9787862119207729	0.9997008114144396	0.003107613371519597	0.9999944275286029	0.0030855847648582043	NA	NA	FALSE
Sh3bp5	ENSMUSG00000021892	ENSG00000131370	ENSMODG00000014532	intermediate	NA	p7	p7	p5	0.9998148205513323	0.8809704164897628	0.6685454862903192	0.9999761265702617	0.027236736145570574	0.11005271418563403	NA	NA	NA	NA	NA	NA	NA	NA	NA	NA	NA	FALSE
Arhgef3	ENSMUSG00000021895	ENSG00000163947	ENSMODG00000012345	NA	intermediate	NA	NA	NA	NA	NA	NA	NA	NA	NA	g1	g8	g4	0.5527703898680114	0.999965020073832	0.9875073785560564	0.05965728790688867	0.018627359734211184	0.002030848198465158	NA	NA	FALSE
Nisch	ENSMUSG00000021910	ENSG00000010322	ENSMODG00000011444	NA	mouse-specific	NA	NA	NA	NA	NA	NA	NA	NA	NA	g8	g2	g8	0.5518229187697995	0.9234095607848718	0.9826695157007539	0.0020680530954161427	0.9021399584300961	0.0012758963757206149	NA	NA	FALSE
Rnaseh2b	ENSMUSG00000021932	ENSG00000136104	ENSMODG00000010775	NA	intermediate	NA	NA	NA	NA	NA	NA	NA	NA	NA	g5	g1	g1	0.9590457024109308	0.9986894362952201	0.9819841994086119	0.037750235018225796	0.07762101626201307	0.9999944275286029	NA	NA	FALSE
Pspc1	ENSMUSG00000021938	ENSG00000121390	ENSMODG00000008029	intermediate	NA	p2	p3	p2	0.8821185779481094	0.9629518824207743	0.8138706587575449	0.19358874613144772	0.9655000114153867	0.3874705266783791	NA	NA	NA	NA	NA	NA	NA	NA	NA	NA	NA	FALSE
Ska3	ENSMUSG00000021965	ENSG00000165480	ENSMODG00000027307	NA	preserved	NA	NA	NA	NA	NA	NA	NA	NA	NA	g1	g1	g1	0.9772101714787836	0.99998220623391	0.9998524499925845	0.9999944275286029	0.9999944275286029	0.9999944275286029	NA	NA	FALSE
Ints9	ENSMUSG00000021975	ENSG00000104299	ENSMODG00000008755	NA	intermediate	NA	NA	NA	NA	NA	NA	NA	NA	NA	g2	g2	g1	0.6660058780543772	0.9945722740885523	0.6982607582003045	0.9999944275286029	0.6367114855253945	0.4888847607265173	NA	NA	FALSE
Atp8a2	ENSMUSG00000021983	ENSG00000132932	ENSMODG00000008674	intermediate	intermediate	p7	p6	p6	0.9925810717710204	0.9895492953701054	0.9383356134656574	0.045622892138078255	0.15962092931148084	0.9999761265702617	g8	g8	g7	0.7743935680397704	0.9738423328021955	0.8862004300886678	0.9999944275286029	0.5447299187649102	0.2932590790853083	NA	NA	FALSE
Cacna2d3	ENSMUSG00000021991	ENSG00000157445	ENSMODG00000012420	intermediate	intermediate	p6	p7	p5	0.9986976927530231	0.9815094269291752	0.9880237594294731	0.059929245289356045	0.027684224254659516	0.0065179468788303975	g6	g7	g3	0.7645444273131545	0.8292654596580828	0.9889936735215931	0.3771674932843658	0.023651855899754163	0.008715999245846592	NA	AUTISM	FALSE
Tsc22d1	ENSMUSG00000022010	ENSG00000102804	ENSMODG00000014919	intermediate	NA	p1	p1	p2	0.9689356272528724	0.9271151832078226	0.9753030092898184	0.9999761265702617	0.110425633770524	0.18536434124213944	NA	NA	NA	NA	NA	NA	NA	NA	NA	NA	NA	TRUE
Enox1	ENSMUSG00000022012	ENSG00000120658	ENSMODG00000014885	intermediate	mouse-specific	p6	p6	p5	0.9599661705966546	0.7067903122867216	0.9792081116126647	0.9275616804214227	0.11976666200845767	0.037464652154912056	g3	g4	g3	0.9916183324925065	0.997927926409432	0.7755134823428513	0.02258784327840773	0.9999944275286029	0.0337887786941288	NA	NA	FALSE
Naa16	ENSMUSG00000022020	ENSG00000172766	ENSMODG00000014799	intermediate	NA	p2	p1	p2	0.9335673252101697	0.9078736565227213	0.9795738389893505	0.28936887578738013	0.9999761265702617	0.24074979154999598	NA	NA	NA	NA	NA	NA	NA	NA	NA	NA	NA	FALSE
Diaph3	ENSMUSG00000022021	ENSG00000139734	ENSMODG00000006363	NA	preserved	NA	NA	NA	NA	NA	NA	NA	NA	NA	g1	g1	g1	0.9907216517291781	0.9994551761711988	0.9999880366599441	0.9999944275286029	0.9999944275286029	0.9999944275286029	NA	NA	FALSE
Stmn4	ENSMUSG00000022044	ENSG00000015592	ENSMODG00000015911	intermediate	intermediate	p7	p8	p8	0.9971370656110301	0.9281838786365214	0.9749975064777328	0.1809214427566905	0.08547230617039484	0.9999761265702617	g3	g4	g6	0.8820210250786626	0.9981997317068073	0.715899837687787	0.21360143141093793	0.09462652624558691	0.47378528847846385	NA	NA	FALSE
Dpysl2	ENSMUSG00000022048	ENSG00000092964	ENSMODG00000016680	NA	intermediate	NA	NA	NA	NA	NA	NA	NA	NA	NA	g7	g4	g4	0.8630884189447771	0.7482625728227847	0.6429333394663892	0.02382142832839973	0.13889010689753684	0.8702740021064473	NA	NA	FALSE
Ebf2	ENSMUSG00000022053	ENSG00000221818	ENSMODG00000016702	intermediate	intermediate	p4	p5	p4	0.9857653419949237	0.9926364201420661	0.8597636703599877	0.07086468559606436	0.9999761265702617	0.300590807342295	g2	g1	g3	0.8706622286145816	0.961753297185625	0.569783232103606	0.23272377536351735	0.15475754750822635	0.02492491083119606	NA	CBLM	TRUE
Nefm	ENSMUSG00000022054	ENSG00000104722	ENSMODG00000016740	intermediate	NA	p8	p6	p7	0.960502459098777	0.9777056379601007	0.7764566153397963	0.03537164949084815	0.2559612893388984	0.2763694514431736	NA	NA	NA	NA	NA	NA	NA	NA	NA	NA	NA	FALSE
Nefl	ENSMUSG00000022055	ENSG00000277586	ENSMODG00000016731	mouse-specific	NA	p8	p6	p8	0.997755825175204	0.8995145552348165	0.8288785173275761	0.03113540289344459	0.9999761265702617	0.0456841550704812	NA	NA	NA	NA	NA	NA	NA	NA	NA	NA	SCA	FALSE
Rhobtb2	ENSMUSG00000022075	ENSG00000008853	ENSMODG00000009229	preserved	NA	p6	p6	p6	0.9868506769588907	0.9124041451580744	0.9229222242279944	0.9999761265702617	0.9999761265702617	0.9999761265702617	NA	NA	NA	NA	NA	NA	NA	NA	NA	NA	NA	FALSE
Klhl1	ENSMUSG00000022076	ENSG00000150361	ENSMODG00000000124	intermediate	NA	p7	p6	p6	0.9990396905284008	0.7746553233006463	0.7417772082669285	0.11909302157386288	0.41286138512742104	0.8503311581281896	NA	NA	NA	NA	NA	NA	NA	NA	NA	NA	NA	FALSE
Hr	ENSMUSG00000022096	ENSG00000168453	ENSMODG00000009614	NA	preserved	NA	NA	NA	NA	NA	NA	NA	NA	NA	g8	g8	g8	0.7899284935229604	0.9945422879270245	0.9999778437317515	0.9999944275286029	0.9999944275286029	0.9999944275286029	NA	NA	FALSE
Itm2b	ENSMUSG00000022108	ENSG00000136156	ENSMODG00000011189	NA	intermediate	NA	NA	NA	NA	NA	NA	NA	NA	NA	g5	g8	g8	0.5324047195248952	0.965106558875714	0.9560960525065367	0.7848465588442137	0.7778374985485037	0.9999944275286029	NA	NA	FALSE
Gpc5	ENSMUSG00000022112	ENSG00000179399	ENSMODG00000009418	intermediate	NA	p6	p7	p7	0.7869247863961546	0.9428097613784205	0.9405654746745338	0.3953558223441019	0.4195931792289867	0.9999761265702617	NA	NA	NA	NA	NA	NA	NA	NA	NA	NA	NA	FALSE
Ednrb	ENSMUSG00000022122	ENSG00000136160	ENSMODG00000001507	human-specific	NA	p3	p1	p1	0.990554454365948	0.9988802760838859	0.966022531083114	0.0030783830300042305	0.017783157652663625	0.9999761265702617	NA	NA	NA	NA	NA	NA	NA	NA	NA	NA	NA	FALSE
Mbnl2	ENSMUSG00000022139	ENSG00000139793	ENSMODG00000008566	intermediate	intermediate	p8	p8	p1	0.6539932796118091	0.780619833346158	0.9761759689185645	0.7886934695410847	0.4304457093961028	0.010307415720656195	g7	g6	g7	0.9870021854961294	0.9538868001978853	0.9958454499424703	0.13066748886439616	0.9999944275286029	0.12827468306927162	NA	NA	FALSE
Nup155	ENSMUSG00000022142	ENSG00000113569	ENSMODG00000020340	NA	preserved	NA	NA	NA	NA	NA	NA	NA	NA	NA	g1	g1	g1	0.9966058311934187	0.9989449999041621	0.9525019989092709	0.9999944275286029	0.9999944275286029	0.9999944275286029	NA	NA	FALSE
Slc7a8	ENSMUSG00000022180	ENSG00000092068	ENSMODG00000004579	NA	intermediate	NA	NA	NA	NA	NA	NA	NA	NA	NA	g5	g8	g8	0.959937082363967	0.9999652566517819	0.9998368201174352	0.11278559258610849	0.11292247894690455	0.9999944275286029	NA	NA	FALSE
Efs	ENSMUSG00000022203	ENSG00000100842	ENSMODG00000004496	intermediate	intermediate	p3	p2	p3	0.9655490779051956	0.6526393663775463	0.9796525111053392	0.5893300576908362	0.9999761265702617	0.5748430662339568	g3	g1	g5	0.7292365240586133	0.9963362439557865	0.7043708460909226	0.2752533316317645	0.12368536543937572	0.5199243063822606	NA	NA	FALSE
Sub1	ENSMUSG00000022205	ENSG00000113387	ENSMODG00000020410	NA	preserved	NA	NA	NA	NA	NA	NA	NA	NA	NA	g2	g2	g2	0.7584221478081479	0.9974478700810336	0.8954225116825003	0.9999944275286029	0.9999944275286029	0.9999944275286029	NA	NA	TRUE
Jph4	ENSMUSG00000022208	ENSG00000092051	ENSMODG00000003787	intermediate	intermediate	p7	p8	p7	0.9998202556521285	0.7990768065751747	0.9866714412496425	0.3874705266783791	0.9999761265702617	0.3869874585536024	g7	g8	g7	0.7528221548264507	0.946943804878742	0.7040977673288674	0.5237272501147529	0.8858456539294478	0.11948519474095153	NA	NA	FALSE
Sema5a	ENSMUSG00000022231	ENSG00000112902	ENSMODG00000002138	NA	diverse	NA	NA	NA	NA	NA	NA	NA	NA	NA	g1	g4	g8	0.9514503763422402	0.8646526398756268	0.8561187712233579	0.015588391910450415	0.0022863175334416714	0.033520399018398116	NA	NA	FALSE
Skor1	ENSMUSG00000022245	ENSG00000188779	ENSMODG00000024583	intermediate	NA	p4	p4	p5	0.9961763294296079	0.9233542320146775	0.9813067775882601	0.9999761265702617	0.01656217816139424	0.1852472053253719	NA	NA	NA	NA	NA	NA	NA	NA	NA	NA	NA	FALSE
Rai14	ENSMUSG00000022246	ENSG00000039560	ENSMODG00000020394	intermediate	intermediate	p4	p3	p3	0.7592914821419093	0.6509053081418655	0.5812583082745642	0.02475259663341751	0.426385311290609	0.6693905842287557	g2	g1	g2	0.6789287018242741	0.6688655621854862	0.6307242512822423	0.45777468438708113	0.7738783585797736	0.4253506420380635	NA	NA	FALSE
Laptm4b	ENSMUSG00000022257	ENSG00000104341	ENSMODG00000006848	intermediate	NA	p2	p1	p7	0.9929912915794458	0.9064316595115723	0.7732283357940039	0.21349470155984876	0.00819488363354566	0.014122261935154166	NA	NA	NA	NA	NA	NA	NA	NA	NA	NA	NA	FALSE
Sdc2	ENSMUSG00000022261	ENSG00000169439	ENSMODG00000006882	NA	human-specific	NA	NA	NA	NA	NA	NA	NA	NA	NA	g3	g5	g5	0.9810094329707987	0.9876457476144311	0.634295339798127	0.0064330873236189265	0.005211759278156094	0.9841856144836395	NA	NA	FALSE
Trio	ENSMUSG00000022263	ENSG00000038382	ENSMODG00000002909	NA	intermediate	NA	NA	NA	NA	NA	NA	NA	NA	NA	g7	g8	g7	0.735813713896746	0.8057696407641679	0.9990449716253048	0.4442024082638773	0.9999944275286029	0.34076876404590484	NA	NA	FALSE
Ank	ENSMUSG00000022265	ENSG00000154122	ENSMODG00000002970	NA	preserved	NA	NA	NA	NA	NA	NA	NA	NA	NA	g8	g8	g8	0.9997772556908026	0.9999029390737595	0.999305505978291	0.9999944275286029	0.9999944275286029	0.9999944275286029	NA	NA	FALSE
March11	ENSMUSG00000022269	ENSG00000183654	ENSMODG00000003445	NA	preserved	NA	NA	NA	NA	NA	NA	NA	NA	NA	g6	g6	g6	0.9718725397008724	0.9978899489459148	0.982170111797341	0.9999944275286029	0.9999944275286029	0.9999944275286029	NA	NA	FALSE
Myo10	ENSMUSG00000022272	ENSG00000145555	ENSMODG00000003552	preserved	intermediate	p1	p1	p1	0.9932019282415055	0.9938255378543407	0.9932261565510558	0.9999761265702617	0.9999761265702617	0.9999761265702617	g1	g2	g1	0.7804747757068079	0.9699309964668448	0.9967583946428544	0.10903742091759794	0.9999944275286029	0.027516826633251754	NA	NA	FALSE
Lrp12	ENSMUSG00000022305	ENSG00000147650	ENSMODG00000005408	marsupial	NA	p3	p3	p4	0.9777426920509443	0.9902748598963236	0.999055286928473	0.9999761265702617	0.012191741007743517	0.008436690835609825	NA	NA	NA	NA	NA	NA	NA	NA	NA	NA	NA	FALSE
Zfpm2	ENSMUSG00000022306	ENSG00000169946	ENSMODG00000005359	intermediate	marsupial	p3	p6	p4	0.7975133832055894	0.5329733624577838	0.9601350409648005	0.0825031906397158	0.3458060208911465	0.08832512421496992	g7	g7	g2	0.8467122547802577	0.9860829888960972	0.7210119414327262	0.9999944275286029	0.007820972997107791	0.0025878835346967114	NA	NA	TRUE
Oxr1	ENSMUSG00000022307	ENSG00000164830	ENSMODG00000005343	intermediate	intermediate	p3	p2	p8	0.9117406540407258	0.6636812078462827	0.6636301116651011	0.13481291385420863	0.02790722118973993	0.07719264776866032	g7	g8	g7	0.997510051000601	0.9999959411648548	0.9856608674305455	0.016181876286568978	0.9999944275286029	0.0545258862356281	NA	NA	FALSE
Angpt1	ENSMUSG00000022309	ENSG00000154188	ENSMODG00000005283	NA	intermediate	NA	NA	NA	NA	NA	NA	NA	NA	NA	g6	g1	g6	0.9793148032444424	0.7508810665549361	0.9706251612358923	0.0622330300512227	0.9999944275286029	0.06364894218913904	NA	NA	FALSE
Csmd3	ENSMUSG00000022311	ENSG00000164796	ENSMODG00000004489	intermediate	preserved	p7	p8	p8	0.6715950963383407	0.989130008551442	0.9998554585835465	0.05266993718534956	0.031030999804016635	0.9999761265702617	g6	g6	g6	0.9998610455238547	0.9988674785799669	0.9583883598583479	0.9999944275286029	0.9999944275286029	0.9999944275286029	NA	NA	FALSE
Rad21	ENSMUSG00000022314	ENSG00000164754	ENSMODG00000004133	NA	intermediate	NA	NA	NA	NA	NA	NA	NA	NA	NA	g3	g1	g1	0.5992082125048058	0.990784583600071	0.998355860432358	0.2377030742168665	0.23669453469699658	0.9999944275286029	NA	NA	FALSE
Cdh10	ENSMUSG00000022321	ENSG00000040731	ENSMODG00000004059	NA	diverse	NA	NA	NA	NA	NA	NA	NA	NA	NA	g5	g4	g6	0.9946549598835999	0.9887478630739344	0.9188211998601667	0.0013436630456569512	0.005674057113619231	0.042414036098275903	NA	NA	FALSE
Shcbp1	ENSMUSG00000022322	ENSG00000171241	ENSMODG00000012749	NA	preserved	NA	NA	NA	NA	NA	NA	NA	NA	NA	g1	g1	g1	0.9993416876424701	0.9999878648144962	0.9998315285791826	0.9999944275286029	0.9999944275286029	0.9999944275286029	NA	NA	FALSE
Stk3	ENSMUSG00000022329	ENSG00000104375	ENSMODG00000006474	intermediate	preserved	p2	p1	p2	0.9346194233470408	0.6720932635567827	0.7402262105057741	0.5841874396511718	0.9516586196557294	0.6696980275335593	g1	g1	g1	0.9832876092679506	0.7925093754629265	0.9999886601808347	0.9999944275286029	0.9999944275286029	0.9999944275286029	NA	NA	FALSE
Khdrbs3	ENSMUSG00000022332	ENSG00000131773	ENSMODG00000000975	intermediate	intermediate	p6	p6	p4	0.7021333969965831	0.7217499041288931	0.759149782110714	0.8008666512385024	0.08864923646796868	0.031555672149222155	g3	g1	g2	0.9728891651448506	0.6158169598484952	0.9812099566322349	0.04540271526491839	0.07639256137932485	0.6713696991118003	NA	NA	FALSE
Sybu	ENSMUSG00000022340	ENSG00000147642	ENSMODG00000004746	intermediate	intermediate	p6	p7	p8	0.7913162886165056	0.96403853185148	0.9995582470835324	0.29114211704151094	0.07546553604196045	0.02046221681771845	g8	g7	g8	0.9354743037797197	0.8301085233637738	0.9999955942207028	0.28392013694910506	0.9999944275286029	0.29420695616855846	NA	NA	FALSE
Sqle	ENSMUSG00000022351	ENSG00000104549	ENSMODG00000001811	NA	intermediate	NA	NA	NA	NA	NA	NA	NA	NA	NA	g3	g4	g2	0.9992916029149622	0.7929115954037099	0.9296776156171002	0.28565487576959186	0.1779655244476958	0.2009643864906674	NA	NA	FALSE
Mtss1	ENSMUSG00000022353	ENSG00000170873	ENSMODG00000001828	intermediate	intermediate	p8	p7	p2	0.6898205503206191	0.9909074981354162	0.9884698709388655	0.5291596873088608	0.00570922539692628	0.0014443850685646091	g4	g4	g6	0.9413992827375045	0.9444758055598557	0.996063533657831	0.9999944275286029	0.15965750977053036	0.031704751560210936	NA	NA	FALSE
Atad2	ENSMUSG00000022360	ENSG00000156802	ENSMODG00000002027	NA	preserved	NA	NA	NA	NA	NA	NA	NA	NA	NA	g1	g1	g1	0.9999159360588274	0.999967726537495	0.9999585470609318	0.9999944275286029	0.9999944275286029	0.9999944275286029	NA	NA	FALSE
Tbc1d31	ENSMUSG00000022364	ENSG00000156787	ENSMODG00000002163	NA	intermediate	NA	NA	NA	NA	NA	NA	NA	NA	NA	g1	g1	g5	0.5995475016725044	0.9974216595610153	0.7235878349508775	0.9558855798871521	0.5319104700146488	0.011501289447424033	NA	NA	FALSE
Has2	ENSMUSG00000022367	ENSG00000170961	ENSMODG00000002192	intermediate	NA	p8	p8	p1	0.7670764064134662	0.5666902342527118	0.9295274920887384	0.8008666512385024	0.07657323626843471	0.06994497311660323	NA	NA	NA	NA	NA	NA	NA	NA	NA	NA	NA	FALSE
Asap1	ENSMUSG00000022377	ENSG00000153317	ENSMODG00000001522	intermediate	intermediate	p3	p4	p5	0.5735028789570719	0.9411888072198757	0.9164088690219948	0.655930690653057	0.10177090659957232	0.24536221530125912	g2	g1	g1	0.9148344045555482	0.9095894784539851	0.982268548208546	0.20518803649289652	0.06570323566640797	0.9999944275286029	NA	NA	FALSE
Wnt7b	ENSMUSG00000022382	ENSG00000188064	ENSMODG00000007327	intermediate	NA	p8	p1	p1	0.99992638376649845	0.9983847817546888	0.6751145616947889	0.0012974316631581648	0.3345169703719482	0.9225140068683217	NA	NA	NA	NA	NA	NA	NA	NA	NA	NA	NA	FALSE
Tef	ENSMUSG00000022389	ENSG00000167074	ENSMODG00000016547	NA	human-specific	NA	NA	NA	NA	NA	NA	NA	NA	NA	g5	g8	g8	0.9977049831773551	0.9999617958783003	0.9976367074801598	0.013218734262966597	0.016809547473293305	0.9999944275286029	NA	NA	TRUE
Cacna1i	ENSMUSG00000022416	ENSG00000100346	ENSMODG00000009363	NA	intermediate	NA	NA	NA	NA	NA	NA	NA	NA	NA	g5	g8	g8	0.7030421765127246	0.9996466068788346	0.7857279185208761	0.19170104936182297	0.4223339531730372	0.9999944275286029	NA	NA	FALSE
Nell2	ENSMUSG00000022454	ENSG00000184613	ENSMODG00000018531	intermediate	NA	p1	p8	p8	0.6269023917668997	0.9873459863240531	0.9662496056949195	0.490353598256371	0.4847181015417706	0.9999761265702617	NA	NA	NA	NA	NA	NA	NA	NA	NA	NA	NA	FALSE
Slc38a2	ENSMUSG00000022462	ENSG00000134294	ENSMODG00000018521	intermediate	intermediate	p5	p4	p5	0.8794208034097101	0.6275728845542372	0.5124960014282389	0.5780558229071329	0.7532126766005182	0.6399035705747066	g8	g1	g3	0.8677492648817802	0.5764142955189879	0.9753481048678341	0.008715999245846592	0.007491183806031715	0.5200024725541691	NA	NA	FALSE
Crebbp	ENSMUSG00000022521	ENSG00000005339	ENSMODG00000016396	intermediate	NA	p3	p2	p3	0.9045559373315297	0.9629493126198022	0.9953238141219076	0.2338108070599296	0.9999761265702617	0.11247224919510986	NA	NA	NA	NA	NA	NA	NA	NA	NA	MB	ID	FALSE
Fgf12	ENSMUSG00000022523	ENSG00000114279	ENSMODG00000015116	intermediate	intermediate	p8	p7	p7	0.9965561920511823	0.5103607019505096	0.9905940704300742	0.7556473398861707	0.05116906205585772	0.7776643955773431	g7	g8	g7	0.9426761123564883	0.9246458422273565	0.9329806676354325	0.2752533316317645	0.9999944275286029	0.2905474684454174	NA	NA	FALSE
Mroh1	ENSMUSG00000022558	ENSG00000179832	ENSMODG00000010565	NA	intermediate	NA	NA	NA	NA	NA	NA	NA	NA	NA	g5	g8	g7	0.9375297269172529	0.8663584496658767	0.9765156605685194	0.12980042785315657	0.028360698561823147	0.31617308899590546	NA	NA	FALSE
Ptk2	ENSMUSG00000022607	ENSG00000169398	ENSMODG00000000707	intermediate	human-specific	p2	p2	p3	0.9965893170627654	0.7222267541173145	0.8969773750306337	0.9601687258876954	0.023185163441766198	0.4405302211643677	g4	g2	g2	0.9966708823117484	0.9999284278763119	0.9363999261884806	0.002667285569196789	0.013177452390110924	0.9999944275286029	NA	NA	FALSE
Shank3	ENSMUSG00000022623	ENSG00000251322	ENSMODG00000006106	NA	preserved	NA	NA	NA	NA	NA	NA	NA	NA	NA	g8	g8	g8	0.9998586262216339	0.9997320449886825	0.9999161546931393	0.9999944275286029	0.9999944275286029	0.9999944275286029	NA	CBLM/AUTISM	FALSE
Alcam	ENSMUSG00000022636	ENSG00000170017	ENSMODG00000001829	human-specific	intermediate	p2	p8	p8	0.8768611725216394	0.9990658130401117	0.7233184936840835	0.006473341184700419	0.007526727659137322	0.9619335487186836	g4	g1	g6	0.5870650857117203	0.9999519229578395	0.9734916943642892	0.017410854401339076	0.6812505965225234	0.013016968889602073	NA	NA	FALSE
Cblb	ENSMUSG00000022637	ENSG00000114423	ENSMODG00000001816	intermediate	marsupial	p3	p5	p3	0.5447484120190328	0.9431702549989092	0.9536350695098338	0.08433162192743426	0.7932636038187338	0.012195087158193544	g5	g5	g3	0.7563141203518454	0.976013714053682	0.958548399492856	0.9999944275286029	0.001656142201207056	0.015342982392286413	NA	NA	FALSE
Bbx	ENSMUSG00000022641	ENSG00000114439	ENSMODG00000001748	intermediate	intermediate	p3	p2	p2	0.990505949483517	0.9828350662995745	0.6816263629773395	0.07565426412958802	0.08931766549675121	0.9210506599439532	g3	g1	g5	0.9963806330436041	0.8639709943127263	0.943158166928604	0.12380492853508192	0.006204665633482735	0.039299027892158306	NA	NA	TRUE
Nectin3	ENSMUSG00000022656	ENSG00000177707	ENSMODG00000018084	preserved	preserved	p7	p7	p7	0.6082475586962897	0.9705438457747879	0.9672820784377991	0.8602345802914544	0.858682093629239	0.9999761265702617	g6	g6	g6	0.8758172747028735	0.9996225566867766	0.8017594544526606	0.9999944275286029	0.9999944275286029	0.9999944275286029	NA	NA	FALSE
Tagln3	ENSMUSG00000022658	ENSG00000144834	ENSMODG00000018096	intermediate	NA	p3	p3	p4	0.7656692694288234	0.8429040055065774	0.7859761442997145	0.9103297742258396	0.4511844028889499	0.24536221530125912	NA	NA	NA	NA	NA	NA	NA	NA	NA	NA	NA	FALSE
Cd200	ENSMUSG00000022661	ENSG00000091972	ENSMODG00000028535	NA	marsupial	NA	NA	NA	NA	NA	NA	NA	NA	NA	g6	g6	g8	0.8956921273607759	0.9977620142268963	0.9913537789666266	0.9999944275286029	0.015342982392286413	0.0017943617556395407	NA	NA	FALSE
Mcm4	ENSMUSG00000022673	ENSG00000104738	ENSMODG00000010213	NA	intermediate	NA	NA	NA	NA	NA	NA	NA	NA	NA	g3	g1	g1	0.709332778781706	0.9971643753115593	0.9999838964775234	0.31088504286582774	0.31088504286582774	0.9999944275286029	NA	NA	FALSE
Nde1	ENSMUSG00000022678	ENSG00000072864	ENSMODG00000004385	NA	preserved	NA	NA	NA	NA	NA	NA	NA	NA	NA	g1	g1	g1	0.9997300022987343	0.999997567333553	0.9999785363751204	0.9999944275286029	0.9999944275286029	0.9999944275286029	NA	NA	FALSE
Parn	ENSMUSG00000022685	ENSG00000140694	ENSMODG00000004915	intermediate	NA	p3	p2	p2	0.8293927722497856	0.9727516469456469	0.7973595819392874	0.2947173221183883	0.30702168235148647	0.9999761265702617	NA	NA	NA	NA	NA	NA	NA	NA	NA	NA	NA	FALSE
Boc	ENSMUSG00000022687	ENSG00000144857	ENSMODG00000018140	preserved	intermediate	p2	p2	p2	0.6981289296972084	0.9858322268542998	0.9919916935773582	0.9387944737854725	0.9388482244429213	0.9999761265702617	g3	g1	g1	0.9547663307220159	0.9849185569421381	0.8363931436233698	0.045261086346852296	0.08028992015749882	0.9999944275286029	NA	NA	FALSE
Sidt1	ENSMUSG00000022696	ENSG00000072858	ENSMODG00000018157	NA	preserved	NA	NA	NA	NA	NA	NA	NA	NA	NA	g8	g8	g8	0.9382815077644464	0.997370865189739	0.9999969776625215	0.9999944275286029	0.9999944275286029	0.9999944275286029	NA	NA	FALSE
Zbtb20	ENSMUSG00000022708	ENSG00000181722	ENSMODG00000018181	intermediate	intermediate	p3	p3	p4	0.9593603278615035	0.9998103532615735	0.5163952718337746	0.9999761265702617	0.7249216676420169	0.7255658957862448	g3	g5	g5	0.8717788252528914	0.9980304433807056	0.9864206056696165	0.14382032889967977	0.14382032889967977	0.9999944275286029	NA	ID	TRUE
Ncam2	ENSMUSG00000022762	ENSG00000154654	ENSMODG00000020992	intermediate	intermediate	p7	p8	p7	0.6552250438253183	0.998804480891776	0.5401111415271067	0.5769645456399785	0.6000536448657019	0.06199647513022733	g6	g8	g7	0.9997753864627065	0.9991054104926104	0.8877116647169269	7.348178587929939e-4	0.012033414659653303	0.2522903295236024	NA	NA	FALSE
Dlg1	ENSMUSG00000022770	ENSG00000075711	ENSMODG00000020512	preserved	marsupial	p2	p2	p2	0.9783996145780557	0.9967749726190027	0.9153331371749063	0.9999761265702617	0.9999761265702617	0.9999761265702617	g5	g5	g1	0.9946852066528034	0.9967005379740654	0.9842477820100254	0.9999944275286029	0.023967156642254555	0.023967156642254555	NA	NA	FALSE
Ypel1	ENSMUSG00000022773	ENSG00000100027	ENSMODG00000014358	NA	preserved	NA	NA	NA	NA	NA	NA	NA	NA	NA	g2	g2	g2	0.9919294970712315	0.9991714290920486	0.5512891682777511	0.9999944275286029	0.9070285719004925	0.9081688482048917	NA	NA	FALSE
Fgd4	ENSMUSG00000022788	ENSG00000139132	ENSMODG00000012742	mouse-specific	NA	p1	p3	p1	0.9290589414584197	0.9981294639015967	0.9314851006397447	0.02227154611960823	0.9999761265702617	0.004479413218989144	NA	NA	NA	NA	NA	NA	NA	NA	NA	NA	NA	FALSE
Igsf11	ENSMUSG00000022790	ENSG00000144847	ENSMODG00000018186	NA	marsupial	NA	NA	NA	NA	NA	NA	NA	NA	NA	g3	g3	g1	0.9710972665523602	0.9485450384466881	0.9999816708859743	0.9999944275286029	0.022347232739867513	0.018630135021745604	NA	NA	FALSE
Arhgap31	ENSMUSG00000022799	ENSG00000031081	ENSMODG00000018191	NA	intermediate	NA	NA	NA	NA	NA	NA	NA	NA	NA	g2	g1	g1	0.9589234354429214	0.9994838640220044	0.9953924237338846	0.08222898737254124	0.08815061833771941	0.9999944275286029	NA	NA	FALSE
Lrch3	ENSMUSG00000022801	ENSG00000186001	ENSMODG00000018392	intermediate	NA	p3	p3	p2	0.9407289809366501	0.8914881433196404	0.9630742547466681	0.9999761265702617	0.18592443599705416	0.1623416029183097	NA	NA	NA	NA	NA	NA	NA	NA	NA	NA	NA	FALSE
Gsk3b	ENSMUSG00000022812	ENSG00000082701	ENSMODG00000018216	intermediate	intermediate	p5	p2	p3	0.9093107236899531	0.8207735551005414	0.9337103997958169	0.011840795311741372	0.02791814646967866	0.22403857741847766	g4	g3	g3	0.5227525452490489	0.9079536899883605	0.9262841579059584	0.752828514469468	0.7624953625168781	0.9999944275286029	NA	NA	FALSE
Fstl1	ENSMUSG00000022816	ENSG00000163430	ENSMODG00000018227	intermediate	human-specific	p2	p1	p1	0.9572889250599574	0.996915640462916	0.9307770867425241	0.10495050344570568	0.2170661738767857	0.9999761265702617	g3	g1	g1	0.9672160224133564	0.9999473149655009	0.999992792101965	0.019260559538791428	0.019260559538791428	0.9999944275286029	NA	NA	FALSE
Itgb5	ENSMUSG00000022817	ENSG00000082781	ENSMODG00000018360	NA	human-specific	NA	NA	NA	NA	NA	NA	NA	NA	NA	g1	g8	g8	0.9118954843897927	0.9997645371810623	0.8904579490921268	0.012591256543877055	0.03323957907312692	0.9999944275286029	NA	NA	FALSE
Stxbp5l	ENSMUSG00000022829	ENSG00000145087	ENSMODG00000018243	intermediate	human-specific	p3	p8	p3	0.6493259808153149	0.9882171107650518	0.9129934779343525	0.0702787223743312	0.8617332451952927	0.0031198160590482807	g8	g7	g7	0.9999901696818906	0.9992892309024484	0.9965606203749792	0.005675660875299816	0.008292094320036452	0.9999944275286029	NA	NA	FALSE
Adcy5	ENSMUSG00000022840	ENSG00000173175	ENSMODG00000018333	NA	intermediate	NA	NA	NA	NA	NA	NA	NA	NA	NA	g6	g6	g4	0.9903686624226405	0.8685860882237143	0.5357186232756392	0.9999944275286029	0.06081591407312337	0.19598451298558503	NA	NA	FALSE
Pdia5	ENSMUSG00000022844	ENSG00000065485	ENSMODG00000018328	intermediate	NA	p1	p1	p7	0.6276569556617696	0.9920808133255381	0.6621700891605001	0.8793353264650323	0.27313463885301903	0.012767156775433417	NA	NA	NA	NA	NA	NA	NA	NA	NA	NA	NA	FALSE
Tra2b	ENSMUSG00000022858	ENSG00000136527	ENSMODG00000013248	preserved	intermediate	p2	p2	p2	0.9901017360541782	0.8711085906621806	0.6741297383443842	0.9999761265702617	0.9208717474367838	0.8648183590065619	g3	g1	g1	0.9509833989608532	0.8970270215856057	0.9999065453023999	0.054207445858107085	0.04662162177216994	0.9999944275286029	NA	NA	FALSE
Rfc4	ENSMUSG00000022881	ENSG00000163918	ENSMODG00000021285	NA	preserved	NA	NA	NA	NA	NA	NA	NA	NA	NA	g1	g1	g1	0.6463898323878008	0.9434247135968865	0.9996189865704789	0.9788461962799333	0.9977836594575897	0.9999944275286029	NA	NA	FALSE
Robo1	ENSMUSG00000022883	ENSG00000169855	ENSMODG00000016857	preserved	intermediate	p3	p3	p3	0.9920837230653375	0.5612508105101203	0.9862626322721698	0.8232973330362426	0.9999761265702617	0.8206914992963663	g6	g1	g2	0.9597026162886827	0.9698812320540763	0.9990269256762266	0.002719228032167933	0.006153054898242855	0.08638419751662955	NA	NA	FALSE
St6gal1	ENSMUSG00000022885	ENSG00000073849	ENSMODG00000013313	intermediate	intermediate	p1	p3	p2	0.8888825794995648	0.967947775406909	0.5765668825380508	0.022719230896293473	0.380195266849072	0.37822926644608956	g2	g3	g4	0.9524024262633523	0.6882491182269045	0.9911607309152981	0.6071745030346587	0.018269806586722812	0.025475945289664244	NA	NA	FALSE
Pros1	ENSMUSG00000022912	ENSG00000184500	ENSMODG00000016982	NA	intermediate	NA	NA	NA	NA	NA	NA	NA	NA	NA	g2	g1	g1	0.8143727266949781	0.9993604923781375	0.9983703560845533	0.3791302089467535	0.3798882815436309	0.9999944275286029	NA	NA	FALSE
Dopey2	ENSMUSG00000022946	ENSG00000142197	ENSMODG00000021002	NA	intermediate	NA	NA	NA	NA	NA	NA	NA	NA	NA	g5	g7	g7	0.8111899658829445	0.9222647368823578	0.973521116326973	0.05990720623629755	0.031218382078186696	0.9999944275286029	NA	NA	FALSE
Itsn1	ENSMUSG00000022957	ENSG00000205726	ENSMODG00000021058	intermediate	NA	p5	p5	p6	0.9711392563734805	0.5773393858061574	0.8932760243543196	0.8269610212315185	0.036186531800325064	0.4795192369138771	NA	NA	NA	NA	NA	NA	NA	NA	NA	NA	NA	FALSE
Enah	ENSMUSG00000022995	ENSG00000154380	ENSMODG00000005856	intermediate	intermediate	p4	p3	p5	0.98009988863426	0.9342244438718528	0.5104134899261435	0.13449086885531902	0.2270985857825651	0.1111840594724139	g3	g4	g4	0.610526925923979	0.7307844057967161	0.8231009205166426	0.6416082061164589	0.6573909774420078	0.9815015847134935	NA	NA	FALSE
Tuba1b	ENSMUSG00000023004	ENSG00000123416	ENSMODG00000015206	NA	intermediate	NA	NA	NA	NA	NA	NA	NA	NA	NA	g1	g2	g2	0.6727215103099178	0.9825639468174551	0.968515242859805	0.1569677026807834	0.13889010689753684	0.9999944275286029	NA	NA	FALSE
Faim2	ENSMUSG00000023011	ENSG00000135472	ENSMODG00000004300	NA	preserved	NA	NA	NA	NA	NA	NA	NA	NA	NA	g8	g8	g8	0.9968862552890787	0.9999487410833163	0.8048439155985515	0.9999944275286029	0.9999944275286029	0.9999944275286029	NA	NA	FALSE
Racgap1	ENSMUSG00000023015	ENSG00000161800	ENSMODG00000004340	NA	preserved	NA	NA	NA	NA	NA	NA	NA	NA	NA	g1	g1	g1	0.931698568473871	0.9999264120711394	0.999958822337711	0.9999944275286029	0.9999944275286029	0.9999944275286029	NA	NA	FALSE
Cep89	ENSMUSG00000023072	ENSG00000121289	ENSMODG00000012246	NA	intermediate	NA	NA	NA	NA	NA	NA	NA	NA	NA	g2	g1	g1	0.8539181477965979	0.9971880137527026	0.9997081829226665	0.31321805142732023	0.3122555120522504	0.9999944275286029	NA	NA	FALSE
Ivns1abp	ENSMUSG00000023150	ENSG00000116679	ENSMODG00000007568	intermediate	intermediate	p1	p2	p3	0.7459656880183462	0.849171422529394	0.8364149890538025	0.41060149995109957	0.08788999316342778	0.38339604626663903	g3	g1	g2	0.9977880314256434	0.9985915664879976	0.8094645820996408	0.0025237287627815656	0.06382438036665398	0.36583873065571493	NA	NA	FALSE
Bsg	ENSMUSG00000023175	ENSG00000172270	ENSMODG00000006517	NA	mouse-specific	NA	NA	NA	NA	NA	NA	NA	NA	NA	g1	g8	g1	0.8269977732792174	0.9211647868546732	0.9952487250902396	0.032526658107329666	0.9999944275286029	0.002751462527867723	NA	NA	FALSE
Serping1	ENSMUSG00000023224	ENSG00000149131	ENSMODG00000020104	NA	intermediate	NA	NA	NA	NA	NA	NA	NA	NA	NA	g3	g4	g2	0.9117936429515274	0.8461714077925013	0.9591200641862726	0.2727004769349269	0.22697669999658565	0.08722437064483798	NA	NA	FALSE
Scg5	ENSMUSG00000023236	ENSG00000166922	ENSMODG00000001422	intermediate	intermediate	p6	p4	p7	0.9939529709892091	0.9972638919403001	0.9488027058021047	0.001388040695766257	0.12208819889619392	0.0022695062502339496	g4	g8	g7	0.5211140354950262	0.9993785311738967	0.7283209159400196	0.0894674829903498	0.4216161704964274	0.052294474970103005	NA	NA	FALSE
Pigx	ENSMUSG00000023791	ENSG00000163964	ENSMODG00000018455	NA	intermediate	NA	NA	NA	NA	NA	NA	NA	NA	NA	g1	g2	g4	0.9761024729705227	0.9955126739270909	0.6747380497881019	0.08528735299629736	0.03454774490728329	0.5029303282943598	NA	NA	FALSE
Synj2	ENSMUSG00000023805	ENSG00000078269	ENSMODG00000007783	NA	intermediate	NA	NA	NA	NA	NA	NA	NA	NA	NA	g6	g7	g4	0.98715010720973	0.6487979245716062	0.9658132607505978	0.10646401163953337	0.04414107129367481	0.024244091419587478	NA	NA	FALSE
Rps6ka2	ENSMUSG00000023809	ENSG00000071242	ENSMODG00000006241	intermediate	human-specific	p1	p4	p4	0.5587273563847256	0.5669841638714959	0.8456511965047521	0.16320749081893746	0.062023837327453514	0.7717124990119504	g1	g4	g4	0.823471211955524	0.9866658668665722	0.9255766785289378	0.0062233223317116285	0.017205997545020113	0.9999944275286029	NA	NA	FALSE
Agpat4	ENSMUSG00000023827	ENSG00000026652	ENSMODG00000006531	NA	intermediate	NA	NA	NA	NA	NA	NA	NA	NA	NA	g4	g2	g2	0.9909353847513608	0.5991804389948183	0.9954997861299423	0.21360143141093793	0.014960650025097477	0.9549522808140349	NA	NA	FALSE
Pde10a	ENSMUSG00000023868	ENSG00000112541	ENSMODG00000006355	diverse	preserved	p1	p8	p5	0.8434252058910854	0.9912899663821998	0.9661104219845756	0.01371556048669523	0.022719230896293473	0.005045591007602832	g8	g8	g8	0.9961343501295662	0.9999981919334793	0.9999365120533552	0.9999944275286029	0.9999944275286029	0.9999944275286029	NA	NA	FALSE
Tnfrsf21	ENSMUSG00000023915	ENSG00000146072	ENSMODG00000018876	intermediate	NA	p7	p6	p6	0.8063512455427826	0.9525497675945739	0.8884323910293646	0.41296305319795273	0.37217812588171645	0.9999761265702617	NA	NA	NA	NA	NA	NA	NA	NA	NA	NA	NA	FALSE
Hsp90ab1	ENSMUSG00000023944	ENSG00000096384	ENSMODG00000018933	NA	intermediate	NA	NA	NA	NA	NA	NA	NA	NA	NA	g5	g2	g2	0.5616502529341632	0.6434352955022898	0.9420901618985578	0.2008084518407874	0.15549638963658807	0.9673414943797898	NA	NA	FALSE
Cyp39a1	ENSMUSG00000023963	ENSG00000146233	ENSMODG00000018894	NA	marsupial	NA	NA	NA	NA	NA	NA	NA	NA	NA	g1	g1	g8	0.9695396813264053	0.9999917499074931	0.995827212316753	0.9999944275286029	0.0010951834414809224	7.333107011579258e-4	NA	NA	FALSE
Ubr2	ENSMUSG00000023977	ENSG00000024048	ENSMODG00000019037	intermediate	NA	p3	p1	p4	0.7935622630304863	0.9877148435023992	0.9670653736816786	0.03195341945920652	0.30251524313469735	0.004698854018868281	NA	NA	NA	NA	NA	NA	NA	NA	NA	NA	NA	FALSE
Tfeb	ENSMUSG00000023990	ENSG00000112561	ENSMODG00000012916	NA	intermediate	NA	NA	NA	NA	NA	NA	NA	NA	NA	g5	g8	g8	0.5301032265509464	0.9991603295016688	0.9992828670172511	0.7996057587748122	0.7996057587748122	0.9999944275286029	NA	NA	TRUE
Foxp4	ENSMUSG00000023991	ENSG00000137166	ENSMODG00000012934	preserved	NA	p8	p8	p8	0.9847112021369562	0.9675252093978965	0.9999213728207761	0.9999761265702617	0.9999761265702617	0.9999761265702617	NA	NA	NA	NA	NA	NA	NA	NA	NA	NA	NA	TRUE
Glo1	ENSMUSG00000024026	ENSG00000124767	ENSMODG00000013237	intermediate	NA	p5	p1	p2	0.9985531326746331	0.9870336873144331	0.9606039474261241	0.0012974316631581648	0.0013738329155401417	0.1288476042193758	NA	NA	NA	NA	NA	NA	NA	NA	NA	NA	NA	FALSE
Abcg1	ENSMUSG00000024030	ENSG00000160179	ENSMODG00000021016	NA	human-specific	NA	NA	NA	NA	NA	NA	NA	NA	NA	g1	g7	g7	0.9584513982233926	0.5550266554335733	0.9990244624516856	0.006641458579705401	0.004611568376184132	0.9117194031921302	NA	NA	FALSE
Arhgap28	ENSMUSG00000024043	ENSG00000088756	ENSMODG00000021455	intermediate	human-specific	p1	p3	p8	0.5723471978345586	0.9962856824819226	0.9998641073378962	0.02046221681771845	0.5556068228035975	0.0012974316631581648	g4	g1	g1	0.9591758021793979	0.9992519408389912	0.9982319653697773	0.004553534006646846	0.004641970627757219	0.9999944275286029	NA	NA	FALSE
Epb41l3	ENSMUSG00000024044	ENSG00000082397	ENSMODG00000021459	intermediate	intermediate	p8	p6	p8	0.9834345820688251	0.9756668960961358	0.8740779456442614	0.014736490593770477	0.9999761265702617	0.11260142682784718	g7	g7	g8	0.7158992493901839	0.9054324730432554	0.9789921095668658	0.9999944275286029	0.5200024725541691	0.22216378350894636	NA	NA	FALSE
Ndc80	ENSMUSG00000024056	ENSG00000080986	ENSMODG00000021471	NA	preserved	NA	NA	NA	NA	NA	NA	NA	NA	NA	g1	g1	g1	0.9225409132265282	0.9999977689342241	0.9999479316619688	0.9999944275286029	0.9999944275286029	0.9999944275286029	NA	NA	FALSE
Galnt14	ENSMUSG00000024064	ENSG00000158089	ENSMODG00000015514	intermediate	intermediate	p6	p7	p3	0.7908424409312318	0.9966049620785715	0.5427647366194073	0.27603875558772334	0.03143766370677804	0.03859190893868098	g4	g6	g6	0.992668772430891	0.9848629058898911	0.9380238247761894	0.04187424384264875	0.051663384649037386	0.9999944275286029	NA	NA	FALSE
Prkd3	ENSMUSG00000024070	ENSG00000115825	ENSMODG00000008318	preserved	preserved	p2	p2	p2	0.6923369086764841	0.9986714268150338	0.9383186926551259	0.9382029141711764	0.9188919760590021	0.9999761265702617	g1	g1	g1	0.665150223633341	0.9925989783176498	0.995948520940105	0.9999944275286029	0.9999944275286029	0.9999944275286029	NA	NA	FALSE
Crim1	ENSMUSG00000024074	ENSG00000150938	ENSMODG00000015395	diverse	NA	p5	p8	p1	0.8397239079459752	0.8066643425317565	0.9573502479548202	0.015412597121059107	0.012585084118956624	0.03965595447326894	NA	NA	NA	NA	NA	NA	NA	NA	NA	NA	NA	FALSE
Man2a1	ENSMUSG00000024085	ENSG00000112893	ENSMODG00000001310	mouse-specific	intermediate	p1	p7	p1	0.9996669695563766	0.9362688043206309	0.9961642279366982	0.005661202684130079	0.9999761265702617	0.005926440179367283	g3	g2	g1	0.7961247725297966	0.9994538671207783	0.9941926282456544	0.39141518680210713	0.0563900270398592	0.028444624841349173	NA	NA	FALSE
Hnrnpll	ENSMUSG00000024095	ENSG00000143889	ENSMODG00000008617	intermediate	NA	p2	p3	p4	0.7905502906157804	0.9471798050002536	0.9253976700017349	0.38993435311883484	0.0456357431265286	0.10353216048455562	NA	NA	NA	NA	NA	NA	NA	NA	NA	NA	NA	FALSE
Srsf7	ENSMUSG00000024097	ENSG00000115875	ENSMODG00000008669	intermediate	human-specific	p1	p2	p1	0.9948871843319511	0.869738731912604	0.6281968246236087	0.13689817310718166	0.8811070439958627	0.5488979969765777	g3	g1	g1	0.9300234298342699	0.9998419656560573	0.9998116729686876	0.03845009063759517	0.03847600330056591	0.9999944275286029	NA	NA	FALSE
Srbd1	ENSMUSG00000024135	ENSG00000068784	ENSMODG00000000822	NA	preserved	NA	NA	NA	NA	NA	NA	NA	NA	NA	g1	g1	g1	0.5030917736295694	0.9840102814775074	0.9996892299409886	0.8511309102121797	0.8534745519614704	0.9999944275286029	NA	NA	FALSE
Hagh	ENSMUSG00000024158	ENSG00000063854	ENSMODG00000016115	NA	preserved	NA	NA	NA	NA	NA	NA	NA	NA	NA	g8	g8	g8	0.8332529585117213	0.6034078186148596	0.9990198629891412	0.8553986552917385	0.9999944275286029	0.9604248033246222	NA	NA	FALSE
St6gal2	ENSMUSG00000024172	ENSG00000144057	ENSMODG00000002618	marsupial	human-specific	p8	p8	p5	0.9875935871569653	0.9982431535482651	0.9702800968427073	0.9999761265702617	0.00890193141895228	0.008791287617532449	g3	g6	g6	0.9994569464643516	0.9427952740462434	0.9053613265997791	0.010685307436349867	0.007491183806031715	0.9999944275286029	NA	NA	FALSE
Nme4	ENSMUSG00000024177	ENSG00000103202	ENSMODG00000016672	intermediate	intermediate	p1	p2	p1	0.9788274027472016	0.9978355783743225	0.5693621722366559	0.07119972582667526	0.828925582023868	0.6051250370684689	g1	g1	g2	0.6142095471361131	0.9836590786403036	0.8657267943809109	0.9626687550489142	0.35610329377497935	0.1381499039853639	NA	NA	FALSE
Luc7l	ENSMUSG00000024188	ENSG00000007392	ENSMODG00000016644	intermediate	NA	p2	p2	p3	0.8674780416691874	0.8797087507984619	0.9644682929351837	0.9999761265702617	0.2075959085305651	0.2747761015566641	NA	NA	NA	NA	NA	NA	NA	NA	NA	NA	NA	FALSE
Grm8	ENSMUSG00000024211	ENSG00000179603	ENSMODG00000015246	NA	intermediate	NA	NA	NA	NA	NA	NA	NA	NA	NA	g4	g6	g6	0.9875849886299164	0.9377014097904696	0.9988357062197349	0.08638419751662955	0.011707085328127302	0.9999944275286029	NA	NA	FALSE
Nudt3	ENSMUSG00000024213	ENSG00000272325	ENSMODG00000013933	intermediate	NA	p6	p4	p4	0.9980899056398949	0.5277389430946968	0.5306334723186705	0.06872445986718348	0.22340337777004524	0.563075121353491	NA	NA	NA	NA	NA	NA	NA	NA	NA	NA	NA	FALSE
Anks1	ENSMUSG00000024219	ENSG00000064999	ENSMODG00000013855	intermediate	NA	p1	p2	p3	0.6404256815857621	0.9964032760824703	0.9208478649854993	0.5426752078304947	0.10437763932827504	0.05009798219288946	NA	NA	NA	NA	NA	NA	NA	NA	NA	NA	NA	FALSE
Fkbp5	ENSMUSG00000024222	ENSG00000096060	ENSMODG00000013757	NA	preserved	NA	NA	NA	NA	NA	NA	NA	NA	NA	g1	g1	g1	0.9978698617097399	0.8663031135985824	0.9999989723216558	0.9999944275286029	0.9999944275286029	0.9999944275286029	NA	NA	FALSE
Svil	ENSMUSG00000024236	ENSG00000197321	ENSMODG00000007872	preserved	intermediate	p1	p1	p1	0.987565276528077	0.9893430765600337	0.587356004537058	0.9999761265702617	0.8462074384212128	0.8476194514217016	g2	g1	g3	0.5264507974781759	0.999934787288827	0.714254218559512	0.8102174843042323	0.32548685832653623	0.015219257650654017	NA	NA	FALSE
Zeb1	ENSMUSG00000024238	ENSG00000148516	ENSMODG00000007847	intermediate	human-specific	p3	p2	p2	0.97129639758349	0.9989940046986178	0.999450489181472	0.09172026793806483	0.09084854026084763	0.9999761265702617	g3	g1	g1	0.9950956472159503	0.9954363271611426	0.99258525789667	0.0073085160880778715	0.0049808114955429165	0.9999944275286029	NA	NA	TRUE
Adcyap1	ENSMUSG00000024256	ENSG00000141433	ENSMODG00000021476	NA	intermediate	NA	NA	NA	NA	NA	NA	NA	NA	NA	g3	g3	g2	0.9983651168643859	0.9263410211807044	0.6626521402531677	0.9999944275286029	0.24522478544826007	0.2821028078138229	NA	NA	FALSE
Syt4	ENSMUSG00000024261	ENSG00000132872	ENSMODG00000000187	intermediate	preserved	p4	p8	p6	0.5817699816364054	0.9995375298244357	0.9224377256713657	0.02281033777509099	0.12244110375556082	0.008745110924537822	g7	g7	g7	0.8895833617533437	0.8638198840930734	0.9365956710931279	0.9999944275286029	0.9999944275286029	0.9999944275286029	NA	NA	FALSE
Celf4	ENSMUSG00000024268	ENSG00000101489	ENSMODG00000000306	human-specific	preserved	p6	p5	p5	0.7970477917461704	0.9998964072580998	0.5070132477184499	0.015282962157172762	0.019115588213569804	0.7754225717670363	g7	g7	g7	0.9945052359849422	0.8539891320346938	0.9763331211373077	0.9999944275286029	0.9999944275286029	0.9999944275286029	NA	NA	FALSE
Mapre2	ENSMUSG00000024277	ENSG00000166974	ENSMODG00000010586	intermediate	preserved	p6	p4	p5	0.9869276097426719	0.9964965127608106	0.8716476705288349	0.0021801504563051174	0.26575085524663866	0.025443796096935187	g8	g8	g8	0.9973345890601737	0.9949449066453786	0.9877233297893848	0.9999944275286029	0.9999944275286029	0.9999944275286029	NA	NA	FALSE
Wac	ENSMUSG00000024283	ENSG00000095787	ENSMODG00000008157	preserved	NA	p3	p3	p3	0.9922936292447981	0.5040873290103557	0.9757953437624974	0.7716644726130836	0.9999761265702617	0.7638392686302287	NA	NA	NA	NA	NA	NA	NA	NA	NA	NA	ID/AUTISM	FALSE
Mib1	ENSMUSG00000024294	ENSG00000101752	ENSMODG00000021490	intermediate	NA	p3	p2	p2	0.9019819505724502	0.9321227484942196	0.9970540838051745	0.3118566210327793	0.22569372558509382	0.9999761265702617	NA	NA	NA	NA	NA	NA	NA	NA	NA	NA	NA	FALSE
Dtna	ENSMUSG00000024302	ENSG00000134769	ENSMODG00000010667	intermediate	intermediate	p6	p8	p1	0.9965051635921892	0.9996079111835172	0.7366530729131774	0.0021488932166786093	0.014736490593770477	0.3713590938920731	g7	g8	g8	0.9828073984049355	0.9947521833852192	0.9329287003731739	0.07443669212282432	0.20030235834946636	0.9999944275286029	NA	NA	FALSE
Cdh2	ENSMUSG00000024304	ENSG00000170558	ENSMODG00000021517	diverse	intermediate	p2	p6	p4	0.9412324405946535	0.712807184698298	0.9401287194882698	0.0019833557120518598	0.026727544897934698	0.03297101855827571	g4	g2	g4	0.8556058461918972	0.7707203934503526	0.9463276299422148	0.012975503947640082	0.9999944275286029	0.081211635346517555	NA	NA	FALSE
Psd2	ENSMUSG00000024347	ENSG00000146005	ENSMODG00000011765	intermediate	NA	p7	p6	p8	0.6347843524787192	0.6967757377776358	0.5773793259811195	0.6916677909601582	0.4906983547589017	0.2763386681217922	NA	NA	NA	NA	NA	NA	NA	NA	NA	NA	NA	FALSE
Bin1	ENSMUSG00000024381	ENSG00000136717	ENSMODG00000018719	marsupial	NA	p6	p6	p5	0.9859954980132345	0.9879432465984614	0.99195591382997506	0.9999761265702617	0.009936206049374513	0.012585084118956624	NA	NA	NA	NA	NA	NA	NA	NA	NA	NA	NA	FALSE
Ndfip1	ENSMUSG00000024425	ENSG00000131507	ENSMODG00000010383	intermediate	NA	p7	p7	p6	0.6745933218142014	0.5285069293836429	0.7147162062616644	0.6916677909601582	0.505646555773948	0.5559191825227142	NA	NA	NA	NA	NA	NA	NA	NA	NA	NA	NA	FALSE
Nr3c1	ENSMUSG00000024431	ENSG00000113580	ENSMODG00000010319	NA	intermediate	NA	NA	NA	NA	NA	NA	NA	NA	NA	g8	g8	g5	0.9853968665220759	0.9949093184292087	0.7582511505097362	0.9999944275286029	0.46770777556653487	0.47652953203656084	NA	NA	TRUE
Ap3s1	ENSMUSG00000024480	ENSG00000177879	ENSMODG00000013641	NA	intermediate	NA	NA	NA	NA	NA	NA	NA	NA	NA	g2	g4	g4	0.7817920390070694	0.985091409021973	0.9117849047922953	0.2414005674743423	0.31321805142732023	0.9999944275286029	NA	NA	FALSE
Lars	ENSMUSG00000024493	ENSG00000133706	ENSMODG00000010231	intermediate	intermediate	p1	p2	p3	0.6923623428038262	0.9881065721042368	0.6823936174953757	0.5332892901378715	0.18536434124213944	0.36664450080063654	g3	g2	g1	0.740099341305053	0.9143872758577084	0.954617240539299	0.24790197563453945	0.16825917162094553	0.12048243249408104	NA	NA	FALSE
Ppp2r2b	ENSMUSG00000024500	ENSG00000156475	ENSMODG00000010096	intermediate	intermediate	p7	p6	p7	0.534713802716427	0.6732321769019531	0.5113928430845226	0.5366819702695618	0.5086739376462841	0.07139453173211262	g7	g4	g6	0.8759610064798785	0.9744800793830398	0.9993231877575862	0.021247414111106484	0.2239047068741288	0.011759102623459387	NA	SCA	FALSE
Dpysl3	ENSMUSG00000024501	ENSG00000113657	ENSMODG00000009999	NA	preserved	NA	NA	NA	NA	NA	NA	NA	NA	NA	g4	g4	g4	0.9947621199474387	0.9997482482116808	0.9989844927206558	0.9999944275286029	0.9999944275286029	0.9999944275286029	NA	NA	FALSE
Jakmip2	ENSMUSG00000024502	ENSG00000176049	ENSMODG00000005857	intermediate	NA	p6	p5	p6	0.9718151271718528	0.9990115959668243	0.992882173450016	0.08775370765448101	0.9999761265702617	0.033934682048444284	NA	NA	NA	NA	NA	NA	NA	NA	NA	NA	NA	FALSE
Gnal	ENSMUSG00000024524	ENSG00000141404	ENSMODG00000021434	intermediate	diverse	p7	p8	p7	0.6186101429680805	0.9933980283606177	0.6363575980424471	0.6276208535914889	0.6538062025576492	0.09086777029698799	g1	g8	g7	0.9228684693177879	0.9962761303124101	0.9998965653484062	0.002667285569196789	0.002667285569196789	0.021387900513345548	NA	NA	FALSE
Sncaip	ENSMUSG00000024534	ENSG00000064692	ENSMODG00000013460	marsupial	human-specific	p8	p8	p4	0.5952387929708126	0.5248994646153735	0.6350085104750934	0.7440275338634116	0.007652771436007625	0.01405787694836741	g7	g2	g2	0.7021366882522692	0.9989153018301798	0.9401382763664299	7.333107011579258e-4	7.816210925912063e-4	0.9999944275286029	MB	NA	FALSE
Ldlrad4	ENSMUSG00000024544	ENSG00000168675	ENSMODG00000021417	NA	intermediate	NA	NA	NA	NA	NA	NA	NA	NA	NA	g8	g7	g8	0.5308083677389549	0.9993198083760592	0.9983968248021435	0.7118936084415229	0.8858328212200569	0.012950294042268355	NA	NA	FALSE
Setbp1	ENSMUSG00000024548	ENSG00000152217	ENSMODG00000003078	preserved	intermediate	p2	p2	p2	0.6389027975495072	0.9998588284505033	0.9920824113321881	0.8923909396240596	0.8906307046359206	0.9999761265702617	g3	g3	g1	0.9849086894187178	0.690619159968047	0.8943474926439763	0.9999944275286029	0.08972220173440663	0.40985768665334893	NA	ID	TRUE
Mapk4	ENSMUSG00000024558	ENSG00000141639	ENSMODG00000003819	intermediate	NA	p7	p2	p3	0.8778914293454008	0.9988732443534444	0.813356798522163	0.0012974316631581648	0.015552850947962766	0.1069709178199806	NA	NA	NA	NA	NA	NA	NA	NA	NA	NA	NA	FALSE
Smad2	ENSMUSG00000024563	ENSG00000175387	ENSMODG00000003393	NA	intermediate	NA	NA	NA	NA	NA	NA	NA	NA	NA	g3	g2	g2	0.9952268337191776	0.5168771753489609	0.7552152097930412	0.7847292528085577	0.4767533537252221	0.8493618148943494	NA	NA	TRUE
Csnk1a1	ENSMUSG00000024576	ENSG00000113712	ENSMODG00000009937	intermediate	human-specific	p2	p2	p3	0.8841001441549245	0.8631146508079499	0.9943267156594672	0.9999761265702617	0.25805603177901393	0.29319057941537396	g5	g2	g2	0.8405434933851385	0.7347057883493774	0.7499471044088533	0.0064330873236189265	0.0027719791556881463	0.9144700737443436	NA	NA	FALSE
Nedd4l	ENSMUSG00000024589	ENSG00000049759	ENSMODG00000020439	diverse	intermediate	p6	p3	p8	0.9663834561970284	0.5015053369983801	0.8499518800286603	0.0036832975478495594	0.018010596425505513	0.01348331610647304	g4	g8	g7	0.9972737551467897	0.9772958035505973	0.5979713740658302	0.002030848198465158	0.1634074272799604	0.1841860757431051	NA	NA	FALSE
Megf10	ENSMUSG00000024593	ENSG00000145794	ENSMODG00000015728	intermediate	NA	p2	p1	p1	0.9861059859045074	0.9998772369554931	0.9981856981488232	0.05364141298859424	0.058537984837514975	0.9999761265702617	NA	NA	NA	NA	NA	NA	NA	NA	NA	NA	NA	FALSE
Slc12a2	ENSMUSG00000024597	ENSG00000064651	ENSMODG00000013329	NA	intermediate	NA	NA	NA	NA	NA	NA	NA	NA	NA	g8	g8	g5	0.8023899895418237	0.9989879520486574	0.9948501901830947	0.9999944275286029	0.10442284259486453	0.016181876286568978	NA	ID	FALSE
Rps14	ENSMUSG00000024608	ENSG00000164587	ENSMODG00000009485	preserved	intermediate	p3	p3	p3	0.6764250062339475	0.9686716609430552	0.9153873511035444	0.9149446749486492	0.8910689038923159	0.9999761265702617	g3	g2	g2	0.8651111237936527	0.9944688586239591	0.9989503285122187	0.2902467734381486	0.2902019125669566	0.9999944275286029	NA	NA	FALSE
Tmx3	ENSMUSG00000024614	ENSG00000166479	ENSMODG00000021402	intermediate	NA	p2	p1	p3	0.8291772522469367	0.8724292301772054	0.5903704734364292	0.25805603177901393	0.5472053534109887	0.19843916075550339	NA	NA	NA	NA	NA	NA	NA	NA	NA	NA	NA	FALSE
Camk2a	ENSMUSG00000024617	ENSG00000070808	ENSMODG00000009650	intermediate	NA	p7	p1	p8	0.5087340597853127	0.9927900659583829	0.7089341548157763	0.008436690835609825	0.6763835519575003	0.014402112233422538	NA	NA	NA	NA	NA	NA	NA	NA	NA	NA	ID	FALSE
Gnaq	ENSMUSG00000024639	ENSG00000156052	ENSMODG00000012943	intermediate	NA	p8	p5	p6	0.7987831210221709	0.6867667084489937	0.5898889472542043	0.036108015752235614	0.23626876034482422	0.31905711940867465	NA	NA	NA	NA	NA	NA	NA	NA	NA	NA	NA	FALSE
Psat1	ENSMUSG00000024640	ENSG00000135069	ENSMODG00000012960	NA	diverse	NA	NA	NA	NA	NA	NA	NA	NA	NA	g2	g4	g1	0.5305631442990196	0.9860006421527495	0.9948962381394467	0.026628635927619524	0.018773426331024145	0.003285639890335782	NA	NA	FALSE
Tle4	ENSMUSG00000024642	ENSG00000106829	ENSMODG00000009542	diverse	human-specific	p3	p2	p6	0.9896072156015232	0.6674103522192019	0.9718522843487923	0.03274289091840578	0.0017882139361238168	0.0014522247226172757	g8	g2	g2	0.9662872455092253	0.7425279435472052	0.9519153915187697	0.0028351156213509755	9.65936719475648e-4	0.9999944275286029	NA	NA	FALSE
Cyb5a	ENSMUSG00000024646	ENSG00000166347	ENSMODG00000012386	intermediate	NA	p2	p6	p1	0.7321102702633033	0.8496303359320125	0.5117672501848344	0.005045591007602832	0.6263946189026006	0.0013738329155401417	NA	NA	NA	NA	NA	NA	NA	NA	NA	NA	NA	FALSE
Incenp	ENSMUSG00000024660	ENSG00000149503	ENSMODG00000007601	NA	intermediate	NA	NA	NA	NA	NA	NA	NA	NA	NA	g3	g1	g1	0.500915798372116	0.9999094130460334	0.9980337356300295	0.2754677535994127	0.2754677535994127	0.9999944275286029	NA	NA	FALSE
Pcsk5	ENSMUSG00000024713	ENSG00000099139	ENSMODG00000001932	intermediate	marsupial	p3	p1	p8	0.7553734143420145	0.939304146258491	0.9999901804980311	0.07883469545072268	0.011337443262050738	0.07466757417111287	g4	g4	g1	0.6974709943755034	0.6853828837841354	0.9996635705650354	0.9185992266728549	0.013906519092073369	0.0035678729666490092	NA	NA	FALSE
Carnmt1	ENSMUSG00000024726	ENSG00000156017	ENSMODG00000001990	NA	intermediate	NA	NA	NA	NA	NA	NA	NA	NA	NA	g5	g2	g1	0.9836606123507204	0.987510446472173	0.9379393152046136	0.0010354993194916324	0.14129807659314053	0.03329860734612597	NA	NA	FALSE
Tmem2	ENSMUSG00000024754	ENSG00000135048	ENSMODG00000002710	diverse	mouse-specific	p1	p3	p5	0.662585894884488	0.944317796830438	0.843760385888307	0.047452891732755645	0.0038614707157285707	0.007029737434564296	g8	g3	g8	0.8317887762293474	0.7165354461304655	0.9916160234329193	0.0020901557710603677	0.9999944275286029	0.0017401272671625932	NA	NA	FALSE
Atl3	ENSMUSG00000024759	ENSG00000184743	ENSMODG00000008485	NA	preserved	NA	NA	NA	NA	NA	NA	NA	NA	NA	g1	g1	g1	0.9995947346921975	0.9779102169476114	0.9674156700872953	0.9999944275286029	0.9999944275286029	0.9999944275286029	NA	NA	FALSE
Stambpl1	ENSMUSG00000024776	ENSG00000138134	ENSMODG00000016567	marsupial	intermediate	p8	p8	p5	0.9945695528683908	0.9880857477195328	0.8538639834689761	0.9999761265702617	0.0216794681696854	0.021923430649523203	g6	g7	g6	0.8969607071193432	0.5498084880172065	0.839055781958626	0.691739725510381	0.9999944275286029	0.6306443496770234	NA	NA	FALSE
Kif20b	ENSMUSG00000024795	ENSG00000138182	ENSMODG00000007283	NA	preserved	NA	NA	NA	NA	NA	NA	NA	NA	NA	g1	g1	g1	0.8541543039316359	0.9979027269799797	0.9999412790255165	0.9999944275286029	0.9999944275286029	0.9999944275286029	NA	NA	FALSE
Pcgf5	ENSMUSG00000024805	ENSG00000180628	ENSMODG00000006798	NA	preserved	NA	NA	NA	NA	NA	NA	NA	NA	NA	g5	g5	g5	0.9667126826025082	0.998922273730856	0.9990351705277507	0.9999944275286029	0.9999944275286029	0.9999944275286029	NA	NA	FALSE
Uhrf2	ENSMUSG00000024817	ENSG00000147854	ENSMODG00000015238	NA	preserved	NA	NA	NA	NA	NA	NA	NA	NA	NA	g1	g1	g1	0.9932822450564106	0.9977586155653231	0.9991262720735743	0.9999944275286029	0.9999944275286029	0.9999944275286029	NA	NA	FALSE
Gldc	ENSMUSG00000024827	ENSG00000178445	ENSMODG00000015225	preserved	NA	p2	p2	p2	0.8852058002960246	0.9010812763479971	0.9221619152744903	0.9999761265702617	0.9999761265702617	0.9999761265702617	NA	NA	NA	NA	NA	NA	NA	NA	NA	NA	NA	FALSE
Pola2	ENSMUSG00000024833	ENSG00000014138	ENSMODG00000009836	NA	preserved	NA	NA	NA	NA	NA	NA	NA	NA	NA	g1	g1	g1	0.99918651702822	0.9999299886133214	0.9989810304382484	0.9999944275286029	0.9999944275286029	0.9999944275286029	NA	NA	FALSE
Pip5k1b	ENSMUSG00000024867	ENSG00000107242	ENSMODG00000003063	preserved	intermediate	p8	p8	p8	0.9997102222622241	0.6242934692835536	0.9991342536682049	0.8796950105075798	0.9999761265702617	0.8796950105075798	g8	g8	g5	0.9836031265380426	0.9999933297655109	0.9984298326190674	0.9999944275286029	0.0622330300512227	0.011832362385984289	NA	NA	FALSE
Apba1	ENSMUSG00000024897	ENSG00000107282	ENSMODG00000002848	intermediate	NA	p7	p6	p5	0.850998338811516	0.9905446186632236	0.9426683514900898	0.23105624266215471	0.036249722240163186	0.15169223718006408	NA	NA	NA	NA	NA	NA	NA	NA	NA	NA	NA	FALSE
Smarca2	ENSMUSG00000024921	ENSG00000080503	ENSMODG00000003578	mouse-specific	intermediate	p7	p1	p7	0.9126509312690197	0.9719449376002792	0.8866268550239431	0.0036918453922097716	0.9999761265702617	0.005045591007602832	g8	g7	g8	0.9946737915333163	0.549143907204226	0.9691256931817325	0.7378734397956094	0.9999944275286029	0.7436811165741568	NA	ID	FALSE
Vldlr	ENSMUSG00000024924	ENSG00000147852	ENSMODG00000003620	intermediate	NA	p1	p8	p1	0.8342354687828321	0.9938129967689063	0.703327507292209	0.17747876503307405	0.8649965858708907	0.37166014889255516	NA	NA	NA	NA	NA	NA	NA	NA	NA	NA	NA	FALSE
Slc1a1	ENSMUSG00000024935	ENSG00000106688	ENSMODG00000015399	intermediate	intermediate	p8	p8	p7	0.8429794391775203	0.9897897515991878	0.5027105609500597	0.9999761265702617	0.2170661738767857	0.07514824686295749	g8	g7	g7	0.8958325170014866	0.7706362550417867	0.9849616265229578	0.11550668939217054	0.15152919297318126	0.9999944275286029	NA	NA	FALSE
Smc5	ENSMUSG00000024943	ENSG00000198887	ENSMODG00000002801	NA	intermediate	NA	NA	NA	NA	NA	NA	NA	NA	NA	g8	g5	g5	0.9643017657661538	0.5647989330245728	0.9709227706705824	0.0782394109194219	0.10646401163953337	0.9143385383800385	NA	NA	FALSE
Pdcd4	ENSMUSG00000024975	ENSG00000150593	ENSMODG00000010390	human-specific	NA	p8	p3	p3	0.9936566234696989	0.8593487536007229	0.7683846422403803	0.002668636875019965	0.008436690835609825	0.9333213388312795	NA	NA	NA	NA	NA	NA	NA	NA	NA	NA	NA	FALSE
Tcf7l2	ENSMUSG00000024985	ENSG00000148737	ENSMODG00000010133	intermediate	preserved	p2	p1	p1	0.8347780372235167	0.9996078384064836	0.987073403237006	0.33242844620238177	0.34435969174489856	0.9999761265702617	g1	g1	g1	0.6062871138127601	0.9997394611863333	0.9999918046344147	0.9626687550489142	0.9626687550489142	0.9999944275286029	NA	AUTISM	TRUE
Cep55	ENSMUSG00000024989	ENSG00000138180	ENSMODG00000005935	NA	preserved	NA	NA	NA	NA	NA	NA	NA	NA	NA	g1	g1	g1	0.9634149301046588	0.9999912534549429	0.9996670268159471	0.9999944275286029	0.9999944275286029	0.9999944275286029	NA	NA	FALSE
Eif3a	ENSMUSG00000024991	ENSG00000107581	ENSMODG00000009316	intermediate	intermediate	p2	p3	p3	0.6772408905789032	0.6587735333424568	0.5229471191328567	0.522182804278048	0.21344811451503223	0.6007018970201502	g3	g2	g2	0.6839083149621806	0.5701473100348852	0.98751669890084	0.2505618789801393	0.15042659127059402	0.9202689429756137	NA	NA	FALSE
Sorbs1	ENSMUSG00000025006	ENSG00000095637	ENSMODG00000005240	NA	intermediate	NA	NA	NA	NA	NA	NA	NA	NA	NA	g4	g7	g4	0.8000711674592964	0.6987932036686599	0.5507314199731488	0.2002650977284698	0.7746432298862462	0.0858147299073816	NA	NA	FALSE
Slit1	ENSMUSG00000025020	ENSG00000187122	ENSMODG00000004492	intermediate	NA	p8	p1	p6	0.6899209725881054	0.9998934621410606	0.8494310974893934	0.043252598771170374	0.08154071044937371	0.02523748811241258	NA	NA	NA	NA	NA	NA	NA	NA	NA	NA	NA	FALSE
Mxi1	ENSMUSG00000025025	ENSG00000119950	ENSMODG00000010546	intermediate	NA	p2	p3	p3	0.5829099991782654	0.996381073312972	0.9965780403267649	0.15800764563436326	0.16047381081454745	0.9999761265702617	NA	NA	NA	NA	NA	NA	NA	NA	NA	NA	NA	TRUE
Add3	ENSMUSG00000025026	ENSG00000148700	ENSMODG00000010623	NA	preserved	NA	NA	NA	NA	NA	NA	NA	NA	NA	g8	g8	g8	0.6896521454924696	0.9984246896011426	0.9513195477273265	0.9999944275286029	0.9999944275286029	0.9999944275286029	NA	NA	FALSE
Nt5c2	ENSMUSG00000025041	ENSG00000076685	ENSMODG00000011153	intermediate	NA	p6	p4	p6	0.9336606554169036	0.820227645088915	0.9478528313679387	0.06359977652917213	0.9999761265702617	0.05476170205965945	NA	NA	NA	NA	NA	NA	NA	NA	NA	NA	NA	FALSE
Ablim1	ENSMUSG00000025085	ENSG00000099204	ENSMODG00000009749	intermediate	intermediate	p1	p8	p8	0.8553726933833716	0.9999502045832528	0.8157915059011862	0.2270183842545623	0.203153532996037	0.9999761265702617	g8	g8	g7	0.9992847486805387	0.9999995711545493	0.98525727735045	0.9999944275286029	0.05677379977753015	0.0556852759932538	NA	NA	FALSE
Trub1	ENSMUSG00000025086	ENSG00000165832	ENSMODG00000009676	intermediate	NA	p3	p1	p5	0.6860572981221943	0.8086506897801236	0.6842111687554805	0.191732297803023	0.027986762561064644	0.009015739723625833	NA	NA	NA	NA	NA	NA	NA	NA	NA	NA	NA	FALSE
Gfra1	ENSMUSG00000025089	ENSG00000151892	ENSMODG00000009606	intermediate	NA	p4	p4	p5	0.8918588334765574	0.9541713349179023	0.9834580373688098	0.9999761265702617	0.25224652008412524	0.05844759923450289	NA	NA	NA	NA	NA	NA	NA	NA	NA	NA	NA	FALSE
Hdgfl3	ENSMUSG00000025104	ENSG00000166503	ENSMODG00000019379	NA	mouse-specific	NA	NA	NA	NA	NA	NA	NA	NA	NA	g4	g2	g4	0.9944150293858407	0.9771880185674476	0.9989531692911248	0.010416195669922846	0.9999944275286029	0.009013968740539379	NA	NA	FALSE
R3hcc1l	ENSMUSG00000025184	ENSG00000166024	ENSMODG00000003748	intermediate	NA	p2	p1	p2	0.9592697585842165	0.8613592505578618	0.9111131862585524	0.29902401355000924	0.9999761265702617	0.373025063921201	NA	NA	NA	NA	NA	NA	NA	NA	NA	NA	NA	FALSE
Cnnm1	ENSMUSG00000025189	ENSG00000119946	ENSMODG00000003576	NA	preserved	NA	NA	NA	NA	NA	NA	NA	NA	NA	g8	g8	g8	0.9957847461190682	0.9999747624068346	0.9993222366545652	0.9999944275286029	0.9999944275286029	0.9999944275286029	NA	NA	FALSE
Got1	ENSMUSG00000025190	ENSG00000120053	ENSMODG00000003558	NA	preserved	NA	NA	NA	NA	NA	NA	NA	NA	NA	g8	g8	g8	0.9688356424345523	0.9990256093256644	0.9993561317279954	0.9999944275286029	0.9999944275286029	0.9999944275286029	NA	NA	FALSE
Sfxn3	ENSMUSG00000025212	ENSG00000107819	ENSMODG00000011922	intermediate	NA	p8	p7	p1	0.9997246419813479	0.9163198300994764	0.5537634831517847	0.13915329396633924	0.011388958460383486	0.009750698744404767	NA	NA	NA	NA	NA	NA	NA	NA	NA	NA	NA	FALSE
Mgea5	ENSMUSG00000025220	ENSG00000198408	ENSMODG00000011681	intermediate	NA	p3	p3	p2	0.95872190669846	0.5516013879752372	0.5834038586232307	0.8004540798337235	0.5472053534109887	0.6209240532872236	NA	NA	NA	NA	NA	NA	NA	NA	NA	NA	NA	FALSE
Sufu	ENSMUSG00000025231	ENSG00000107882	ENSMODG00000011242	NA	intermediate	NA	NA	NA	NA	NA	NA	NA	NA	NA	g1	g3	g1	0.5488851913306975	0.7866937209153069	0.9057916689447411	0.1680359123383943	0.8880901195234165	0.07394133235567281	MB	NA	FALSE
Limd1	ENSMUSG00000025239	ENSG00000144791	ENSMODG00000011317	intermediate	intermediate	p1	p2	p1	0.9963516854110243	0.8763062136196726	0.9868044496939495	0.04424930652315517	0.9999761265702617	0.06529943625221667	g1	g2	g1	0.9451133783547533	0.8599391981764366	0.999654882538596	0.20336348132050827	0.9999944275286029	0.14724115897693463	NA	NA	FALSE
Fyco1	ENSMUSG00000025241	ENSG00000163820	ENSMODG00000011432	intermediate	NA	p1	p2	p1	0.882620333372065	0.8242575099303521	0.8505394131778456	0.4511844028889499	0.998074348355593	0.4769477691464192	NA	NA	NA	NA	NA	NA	NA	NA	NA	NA	NA	FALSE
Zfhx4	ENSMUSG00000025255	ENSG00000091656	ENSMODG00000006777	intermediate	NA	p6	p6	p5	0.8441357165568005	0.8408788907322107	0.7620954331611002	0.9655000114153867	0.5123841856068997	0.4759172480602066	NA	NA	NA	NA	NA	NA	NA	NA	NA	NA	NA	TRUE
Huwe1	ENSMUSG00000025261	ENSG00000086758	ENSMODG00000020890	preserved	NA	p3	p3	p3	0.974005862916934	0.971699762391307	0.8383815649968348	0.9999761265702617	0.9999761265702617	0.9999761265702617	NA	NA	NA	NA	NA	NA	NA	NA	NA	NA	NA	FALSE
Abhd6	ENSMUSG00000025277	ENSG00000163686	ENSMODG00000002333	NA	intermediate	NA	NA	NA	NA	NA	NA	NA	NA	NA	g8	g7	g8	0.7310766723624635	0.566309757760115	0.9977141974081043	0.5894470607729821	0.9999944275286029	0.7540703134905168	NA	NA	FALSE
Flnb	ENSMUSG00000025278	ENSG00000136068	ENSMODG00000002189	intermediate	NA	p8	p8	p5	0.9912535102277377	0.9997664441255594	0.5037850056293305	0.9999761265702617	0.09090257975078614	0.09086777029698799	NA	NA	NA	NA	NA	NA	NA	NA	NA	NA	NA	FALSE
Prdx4	ENSMUSG00000025289	ENSG00000123131	ENSMODG00000007799	NA	intermediate	NA	NA	NA	NA	NA	NA	NA	NA	NA	g2	g1	g1	0.9158494128063297	0.6701917025811024	0.9548989772480261	0.5672304698369325	0.12546736457213226	0.9999944275286029	NA	NA	FALSE
Ptprj	ENSMUSG00000025314	ENSG00000149177	ENSMODG00000019925	NA	marsupial	NA	NA	NA	NA	NA	NA	NA	NA	NA	g6	g6	g8	0.704998606143371	0.8438356748686794	0.9999077031176496	0.953887035778354	0.003244224622597887	0.010671978832254715	NA	NA	FALSE
Itgb8	ENSMUSG00000025321	ENSG00000105855	ENSMODG00000001388	intermediate	NA	p1	p2	p1	0.662161074919928	0.994321776933885	0.9041300231967239	0.5724925159780596	0.8714383871567599	0.13715826190302113	NA	NA	NA	NA	NA	NA	NA	NA	NA	NA	NA	FALSE
Ube3a	ENSMUSG00000025326	ENSG00000114062	ENSMODG00000000974	marsupial	marsupial	p8	p8	p2	0.9870002318896242	0.9999964650554135	0.9308761942168666	0.9999761265702617	0.006464550206986072	0.001917521450221063	g7	g7	g1	0.6595815007434593	0.9809941472240402	0.5728440649623987	0.999050634792509	0.004847814291476796	0.0015789400276404813	NA	NA	FALSE
Rps26	ENSMUSG00000025362	ENSG00000197728	ENSMODG00000001946	NA	preserved	NA	NA	NA	NA	NA	NA	NA	NA	NA	g2	g2	g2	0.6116272181963803	0.9297813487284121	0.9663497677291029	0.9378245248344951	0.9549522808140349	0.9999944275286029	NA	NA	FALSE
Cdh9	ENSMUSG00000025370	ENSG00000113100	ENSMODG00000004237	preserved	intermediate	p8	p8	p8	0.9986242284704353	0.9999963036010129	0.9998514762083862	0.9999761265702617	0.9999761265702617	0.9999761265702617	g4	g6	g6	0.6537324497044711	0.9977316043774774	0.9998332219528765	0.09537830168749512	0.09330646521867142	0.9999944275286029	NA	NA	FALSE
Baiap2	ENSMUSG00000025372	ENSG00000175866	ENSMODG00000002521	NA	intermediate	NA	NA	NA	NA	NA	NA	NA	NA	NA	g4	g4	g6	0.9626977193889428	0.8532349431191469	0.9797098141435673	0.9999944275286029	0.08111661481958475	0.33820776085971493	NA	NA	FALSE
Aatk	ENSMUSG00000025375	ENSG00000181409	ENSMODG00000002559	NA	preserved	NA	NA	NA	NA	NA	NA	NA	NA	NA	g8	g8	g8	0.9996750553277552	0.9988982201942785	0.6002701129461318	0.9999944275286029	0.9567177004387355	0.9567177004387355	NA	NA	FALSE
St8sia5	ENSMUSG00000025425	ENSG00000101638	ENSMODG00000003305	intermediate	preserved	p2	p8	p1	0.9703496939063269	0.9989012278362689	0.9994364056868645	0.0018063759878282246	0.07378206867728203	0.0015491081529662523	g8	g8	g8	0.9992149304810328	0.9999895951879878	0.9999136551052684	0.9999944275286029	0.9999944275286029	0.9999944275286029	NA	NA	FALSE
Rnf165	ENSMUSG00000025427	ENSG00000141622	ENSMODG00000003260	intermediate	NA	p2	p3	p2	0.9976154943384729	0.5204971738438261	0.5375780098569249	0.7420818970326114	0.8033698318540776	0.4728031445687403	NA	NA	NA	NA	NA	NA	NA	NA	NA	NA	NA	FALSE
Caly	ENSMUSG00000025468	ENSG00000130643	ENSMODG00000010493	intermediate	intermediate	p8	p8	p7	0.9999613128221377	0.9922118899316449	0.9265398022526576	0.9999761265702617	0.03297101855827571	0.054394571908065084	g8	g7	g4	0.9686744062916111	0.9232043802282731	0.9971533697880371	0.23744613144527343	0.0012445450621279095	0.0021603072021171756	NA	NA	FALSE
Dpysl4	ENSMUSG00000025478	ENSG00000151640	ENSMODG00000027847	intermediate	NA	p4	p2	p5	0.5661100460040184	0.9993205394798075	0.7435933973935301	0.19926583367022618	0.4136299655607526	0.014736490593770477	NA	NA	NA	NA	NA	NA	NA	NA	NA	NA	NA	FALSE
Tspan4	ENSMUSG00000025511	ENSG00000214063	ENSMODG00000015009	NA	intermediate	NA	NA	NA	NA	NA	NA	NA	NA	NA	g4	g7	g3	0.873029388566839	0.8309734320633274	0.8810548500904054	0.003864780493991233	0.20813611118803876	0.0021988839730296026	NA	AUTISM	FALSE
Clybl	ENSMUSG00000025545	ENSG00000125246	ENSMODG00000007746	preserved	intermediate	p2	p2	p2	0.998852364942852	0.9991842651927995	0.8634781134174987	0.9999761265702617	0.9999761265702617	0.9999761265702617	g2	g2	g1	0.9575780599462692	0.999032771514997	0.5464397959015339	0.9999944275286029	0.7685482161828507	0.7847292528085577	NA	NA	FALSE
Fgf14	ENSMUSG00000025551	ENSG00000102466	ENSMODG00000006282	preserved	preserved	p8	p8	p8	0.9297379531597618	0.9999962062901303	0.7133381487881687	0.9999761265702617	0.9192404123600245	0.9559075214980817	g8	g8	g8	0.9999529480537831	0.9999286248686113	0.9999610634581944	0.9999944275286029	0.9999944275286029	0.9999944275286029	NA	SCA	FALSE
Dock9	ENSMUSG00000025558	ENSG00000088387	ENSMODG00000008269	preserved	mouse-specific	p8	p8	p8	0.9998513450782975	0.999210786290713	0.9998877265007702	0.9999761265702617	0.9999761265702617	0.9999761265702617	g7	g8	g7	0.6922450458833644	0.9999889195351505	0.9965703285973156	0.02568208849315268	0.9999944275286029	0.012470819466214374	NA	NA	FALSE
Tnrc6c	ENSMUSG00000025571	ENSG00000078687	ENSMODG00000001785	intermediate	marsupial	p7	p5	p2	0.5541652316558301	0.9929719024083267	0.7182985743326578	0.021175144503113676	0.06696379261578415	0.004337514323984898	g7	g7	g2	0.9967128254992311	0.9000762021996758	0.765757156074175	0.9999944275286029	9.65936719475648e-4	0.002672488962946683	NA	NA	FALSE
Rbfox3	ENSMUSG00000025576	ENSG00000167281	ENSMODG00000002089	diverse	NA	p2	p3	p6	0.877960026161443	0.8361598426339493	0.903260139046413	0.02046221681771845	0.0020382877286638785	0.0024372605548861957	NA	NA	NA	NA	NA	NA	NA	NA	NA	NA	NA	FALSE
Nptx1	ENSMUSG00000025582	ENSG00000171246	ENSMODG00000002396	NA	preserved	NA	NA	NA	NA	NA	NA	NA	NA	NA	g8	g8	g8	0.9965756036358603	0.9999837385175238	0.9602056430249746	0.9999944275286029	0.9999944275286029	0.9999944275286029	NA	NA	FALSE
Rptor	ENSMUSG00000025583	ENSG00000141564	ENSMODG00000002436	preserved	intermediate	p2	p2	p2	0.9084072303605558	0.9556880461201226	0.9390609830196789	0.9999761265702617	0.9999761265702617	0.9999761265702617	g1	g5	g1	0.9748562057734156	0.9719899179439676	0.995671369984006	0.06197575346442841	0.9999944275286029	0.004611568376184132	NA	NA	FALSE
Tma16	ENSMUSG00000025591	ENSG00000198498	ENSMODG00000002170	intermediate	NA	p2	p1	p2	0.7486627383699018	0.9944988024165261	0.7138141303160608	0.4428793703997441	0.8548644655938337	0.45593264317765037	NA	NA	NA	NA	NA	NA	NA	NA	NA	NA	NA	FALSE
Mkln1	ENSMUSG00000025609	ENSG00000128585	ENSMODG00000014474	diverse	NA	p3	p1	p4	0.5763011266281013	0.9801332647684661	0.9887602140515155	0.041650455778121175	0.012614549317345998	0.0028571547097945797	NA	NA	NA	NA	NA	NA	NA	NA	NA	NA	NA	FALSE
Cct8	ENSMUSG00000025613	ENSG00000156261	ENSMODG00000020993	NA	intermediate	NA	NA	NA	NA	NA	NA	NA	NA	NA	g3	g2	g2	0.5166134363688109	0.679202991056367	0.9968093265683592	0.45777468438708113	0.2594596716305315	0.9999944275286029	NA	NA	FALSE
Phf6	ENSMUSG00000025626	ENSG00000156531	ENSMODG00000015259	NA	intermediate	NA	NA	NA	NA	NA	NA	NA	NA	NA	g3	g2	g3	0.9926047850004234	0.9675105466248155	0.7652226352644108	0.03653699794709732	0.9999944275286029	0.4320319619569323	NA	NA	FALSE
Arhgef9	ENSMUSG00000025656	ENSG00000131089	ENSMODG00000020843	diverse	NA	p5	p6	p2	0.9936486896477034	0.9959176602478379	0.619268741080419	0.030893110964566716	0.0022993776438911006	0.0020239738440831745	NA	NA	NA	NA	NA	NA	NA	NA	NA	NA	ID	FALSE
Cnksr2	ENSMUSG00000025658	ENSG00000149970	ENSMODG00000008001	NA	intermediate	NA	NA	NA	NA	NA	NA	NA	NA	NA	g7	g8	g8	0.877466343352978	0.9999672677518686	0.6925133265607105	0.2745989135577724	0.6470901074894148	0.9999944275286029	NA	ID	FALSE
Sec11a	ENSMUSG00000025724	ENSG00000140612	ENSMODG00000019364	NA	intermediate	NA	NA	NA	NA	NA	NA	NA	NA	NA	g3	g2	g1	0.904761019661009	0.9776704633217259	0.9618306137675744	0.2428812019343998	0.023563539902636807	0.11303601115054183	NA	NA	FALSE
Sdc3	ENSMUSG00000025743	ENSG00000162512	ENSMODG00000017056	intermediate	NA	p7	p3	p8	0.5683263525759575	0.9099045740047719	0.956125211983902	0.008827679336858511	0.6956993941776428	0.011340311047305178	NA	NA	NA	NA	NA	NA	NA	NA	NA	NA	NA	FALSE
Agbl1	ENSMUSG00000025754	ENSG00000273540	ENSMODG00000019602	intermediate	NA	p6	p8	p2	0.8934702915789668	0.7941085741697521	0.7036235655572807	0.08977995465281814	0.00819488363354566	0.04770487768512638	NA	NA	NA	NA	NA	NA	NA	NA	NA	NA	NA	FALSE
Hspa4l	ENSMUSG00000025757	ENSG00000164070	ENSMODG00000012257	NA	intermediate	NA	NA	NA	NA	NA	NA	NA	NA	NA	g5	g8	g8	0.9814176347099972	0.9347523909644548	0.9998695364985362	0.09202382489189068	0.060795041011025744	0.9999944275286029	NA	NA	FALSE
Plk4	ENSMUSG00000025758	ENSG00000142731	ENSMODG00000012263	NA	intermediate	NA	NA	NA	NA	NA	NA	NA	NA	NA	g2	g1	g1	0.9599070065865648	0.9984361096703807	0.9931204745948478	0.09945131976497391	0.11152659416127425	0.9999944275286029	NA	NA	FALSE
D3Ertd751e	ENSMUSG00000025766	ENSG00000151470	ENSMODG00000020761	NA	mouse-specific	NA	NA	NA	NA	NA	NA	NA	NA	NA	g8	g1	g8	0.9945078266711109	0.6568389717717462	0.9705597427395886	9.972394471651064e-4	0.9999944275286029	0.002030848198465158	NA	NA	FALSE
Gdap1	ENSMUSG00000025777	ENSG00000104381	ENSMODG00000006937	NA	intermediate	NA	NA	NA	NA	NA	NA	NA	NA	NA	g4	g8	g8	0.6869791385511023	0.5231437598736332	0.9455413653207422	0.1529442973018694	0.11393119223918838	0.8704431996997005	NA	NA	FALSE
St8sia2	ENSMUSG00000025789	ENSG00000140557	ENSMODG00000013182	NA	intermediate	NA	NA	NA	NA	NA	NA	NA	NA	NA	g6	g2	g6	0.8382025297260207	0.8244562793118466	0.7334048238508849	0.14115474658528562	0.9830111392238695	0.025210280518100637	NA	NA	FALSE
Slco3a1	ENSMUSG00000025790	ENSG00000176463	ENSMODG00000013193	mouse-specific	intermediate	p7	p5	p7	0.9908345653004463	0.9998866374414549	0.7117658118084408	0.00228739598224506	0.9512303004656554	0.036085439392974226	g8	g8	g7	0.9645446331922023	0.7437030309777377	0.9908079576866979	0.9999944275286029	0.0782394109194219	0.5033804047926879	NA	NA	FALSE
Rpl14	ENSMUSG00000025794	ENSG00000188846	ENSMODG00000015262	intermediate	intermediate	p3	p2	p3	0.5799968852677192	0.9546492603188925	0.8257597269958691	0.31651835180487914	0.7776643955773431	0.21921517514055144	g3	g2	g2	0.9856346287541466	0.9992581687786309	0.9837552301649796	0.0507966424722758	0.05273507107366397	0.9999944275286029	NA	NA	FALSE
Nrp1	ENSMUSG00000025810	ENSG00000099250	ENSMODG00000007439	intermediate	intermediate	p4	p8	p7	0.9973404838608696	0.919299152408556	0.9018899677393541	0.013167138316224255	0.0015491081529662523	0.23974421219112854	g1	g6	g2	0.9923126513302339	0.9539357427276409	0.8199420083196476	0.016280523754328015	0.3543921404229936	0.026154349766609238	NA	NA	FALSE
Pard3	ENSMUSG00000025812	ENSG00000148498	ENSMODG00000007069	intermediate	mouse-specific	p1	p2	p2	0.9997368666344376	0.938282113969942	0.9030494217081768	0.028502338183622213	0.06520928715251195	0.9999761265702617	g2	g1	g2	0.9210929062028399	0.9954166363538088	0.9988695056324418	0.028220603571712178	0.9999944275286029	0.026628635927619524	NA	NA	FALSE
Pdia4	ENSMUSG00000025823	ENSG00000155660	ENSMODG00000001864	NA	preserved	NA	NA	NA	NA	NA	NA	NA	NA	NA	g2	g2	g2	0.7212727012420086	0.9980476591781056	0.7298732588390893	0.9999944275286029	0.9567177004387355	0.9999944275286029	NA	NA	FALSE
Prkar1b	ENSMUSG00000025855	ENSG00000188191	ENSMODG00000008572	intermediate	NA	p7	p8	p6	0.9996755897358961	0.9998946716847554	0.9267672644152399	0.005479021851078825	0.07719264776866032	0.029826213044687175	NA	NA	NA	NA	NA	NA	NA	NA	NA	NA	AUTISM	FALSE
Stag2	ENSMUSG00000025862	ENSG00000101972	ENSMODG00000014957	NA	preserved	NA	NA	NA	NA	NA	NA	NA	NA	NA	g1	g1	g1	0.6498082992086449	0.9709618459390588	0.9329477607362008	0.9887339168001915	0.964639563566337	0.9999944275286029	NA	NA	FALSE
Tspan17	ENSMUSG00000025875	ENSG00000048140	ENSMODG00000005086	NA	diverse	NA	NA	NA	NA	NA	NA	NA	NA	NA	g3	g8	g4	0.9989470323650153	0.9999904207397968	0.9934979175616689	6.976364030076972e-4	0.020055537287557518	0.0010951834414809224	NA	NA	FALSE
Smad7	ENSMUSG00000025880	ENSG00000101665	ENSMODG00000003475	NA	intermediate	NA	NA	NA	NA	NA	NA	NA	NA	NA	g8	g3	g5	0.862651323229611	0.5218644669332254	0.9014638428924932	0.013177452390110924	0.3318865326376628	0.03138572682419762	NA	NA	TRUE
Gria4	ENSMUSG00000025892	ENSG00000152578	ENSMODG00000014746	intermediate	human-specific	p4	p6	p5	0.7215095830747646	0.9916763236220467	0.9955140883604044	0.0065489132055177686	0.495086989919133	0.020444717945519116	g4	g8	g8	0.9451214121309478	0.6910828460661846	0.5565715070735072	0.021790976467119128	0.02381985105130248	0.8723031196648989	NA	NA	FALSE
Cwf19l2	ENSMUSG00000025898	ENSG00000152404	ENSMODG00000014689	intermediate	NA	p2	p2	p3	0.7155364792748907	0.9989499897939927	0.9903864877090731	0.9577590974683353	0.4961586895419827	0.031030999804016635	NA	NA	NA	NA	NA	NA	NA	NA	NA	NA	NA	FALSE
Sntg1	ENSMUSG00000025909	ENSG00000147481	ENSMODG00000009907	intermediate	intermediate	p3	p8	p7	0.824799442201383	0.9993803195318612	0.7899454490914879	0.004210342493562078	0.005607505667598881	0.2629557792837025	g7	g6	g6	0.7059720448539772	0.9996946287378599	0.5869682411429396	0.10602646664025035	0.5179453618823584	0.9442083692231215	NA	NA	FALSE
Stau2	ENSMUSG00000025920	ENSG00000040341	ENSMODG00000007112	NA	intermediate	NA	NA	NA	NA	NA	NA	NA	NA	NA	g6	g6	g2	0.9046864326625448	0.7543283976223684	0.8041183956947787	0.9999944275286029	0.03604369388797884	0.054583385328086396	NA	NA	FALSE
Tfap2b	ENSMUSG00000025927	ENSG00000008196	ENSMODG00000018831	preserved	NA	p3	p3	p3	0.9998242882892224	0.9947359614604577	0.9293298422307293	0.9999761265702617	0.9999761265702617	0.9999761265702617	NA	NA	NA	NA	NA	NA	NA	NA	NA	NA	NA	TRUE
Eya1	ENSMUSG00000025932	ENSG00000104313	ENSMODG00000007286	NA	intermediate	NA	NA	NA	NA	NA	NA	NA	NA	NA	g1	g1	g3	0.7423257440271354	0.9636567816215921	0.7339460284507111	0.9999944275286029	0.1853490561236023	0.061753274328386835	NA	NA	FALSE
Slco5a1	ENSMUSG00000025938	ENSG00000137571	ENSMODG00000007415	intermediate	preserved	p7	p5	p6	0.8631949267665122	0.9900867982008517	0.6475370563743061	0.013290749788337459	0.4278941947836606	0.2678749981521024	g4	g4	g4	0.9550649059539335	0.6915547913943576	0.9915683397970979	0.9999944275286029	0.9999944275286029	0.9999944275286029	NA	NA	FALSE
Idh1	ENSMUSG00000025950	ENSG00000138413	ENSMODG00000015928	preserved	NA	p5	p5	p5	0.9616913485608007	0.8600221792209684	0.9361127737888892	0.9999761265702617	0.9999761265702617	0.9999761265702617	NA	NA	NA	NA	NA	NA	NA	NA	NA	MB	NA	FALSE
Klf7	ENSMUSG00000025959	ENSG00000118263	ENSMODG00000015982	marsupial	intermediate	p5	p5	p7	0.9958677148564659	0.8843902745505049	0.7471494973191483	0.9999761265702617	0.007349197609170227	0.018913609289808023	g3	g3	g4	0.9975088579933604	0.8261349622297682	0.9969664484917505	0.9999944275286029	0.01915583131948707	0.2745989135577724	NA	NA	TRUE
Adam23	ENSMUSG00000025964	ENSG00000114948	ENSMODG00000016005	intermediate	intermediate	p8	p7	p7	0.9999502367545707	0.9419991165143925	0.5027324484904946	0.15169223718006408	0.24536221530125912	0.7445533377377137	g3	g8	g7	0.5925790692545783	0.9635914844541403	0.5066076129346123	0.0015133294829394858	0.04003419973399516	0.081211635346517555	NA	NA	FALSE
Rftn2	ENSMUSG00000025978	ENSG00000162944	ENSMODG00000012311	intermediate	NA	p2	p1	p1	0.9890524400979042	0.994952501078539	0.9530481419604028	0.02783115802238226	0.12785722854749632	0.9999761265702617	NA	NA	NA	NA	NA	NA	NA	NA	NA	NA	NA	FALSE
Hspd1	ENSMUSG00000025980	ENSG00000144381	ENSMODG00000012289	NA	intermediate	NA	NA	NA	NA	NA	NA	NA	NA	NA	g3	g2	g1	0.9556409380813304	0.7569366244302841	0.9665693660049621	0.12838017640522834	0.04829320661548949	0.47152585495886157	NA	NA	FALSE
Ikzf2	ENSMUSG00000025997	ENSG00000030419	ENSMODG00000015683	intermediate	NA	p3	p2	p1	0.5988584014523591	0.9978070650956729	0.9163403170064258	0.5225903222245876	0.17649814729216792	0.203153532996037	NA	NA	NA	NA	NA	NA	NA	NA	NA	NA	NA	TRUE
Kansl1l	ENSMUSG00000026004	ENSG00000144445	ENSMODG00000015823	intermediate	NA	p5	p4	p6	0.7396241208616608	0.9861091159195318	0.6518835644876038	0.04846624081900033	0.6090633939900698	0.08977995465281814	NA	NA	NA	NA	NA	NA	NA	NA	NA	NA	NA	FALSE
Raph1	ENSMUSG00000026014	ENSG00000173166	ENSMODG00000016237	intermediate	intermediate	p6	p7	p3	0.6106824692335423	0.5950442738557006	0.8498745430592345	0.7393503782907664	0.009678691518019299	0.00925538624123742	g1	g4	g4	0.5448469646657725	0.9706930752494822	0.9779319281341681	0.03839255139018728	0.05337533066570767	0.9999944275286029	NA	NA	FALSE
Ica1l	ENSMUSG00000026018	ENSG00000163596	ENSMODG00000016279	intermediate	NA	p7	p7	p8	0.9691589425022044	0.5564187573113901	0.6498112068766485	0.8085726182261891	0.5777057196441197	0.7460823548896651	NA	NA	NA	NA	NA	NA	NA	NA	NA	NA	NA	FALSE
Nop58	ENSMUSG00000026020	ENSG00000055044	ENSMODG00000016294	NA	intermediate	NA	NA	NA	NA	NA	NA	NA	NA	NA	g5	g1	g1	0.736816418032314	0.9994072531855641	0.9983744231631816	0.47912466124479136	0.47912466124479136	0.9999944275286029	NA	NA	FALSE
Als2	ENSMUSG00000026024	ENSG00000003393	ENSMODG00000016329	NA	preserved	NA	NA	NA	NA	NA	NA	NA	NA	NA	g8	g8	g8	0.9999313070914768	0.999792890989153	0.9999969427241379	0.9999944275286029	0.9999944275286029	0.9999944275286029	NA	NA	FALSE
Col5a2	ENSMUSG00000026042	ENSG00000204262	ENSMODG00000011359	NA	intermediate	NA	NA	NA	NA	NA	NA	NA	NA	NA	g2	g1	g5	0.8846003194518158	0.9996491442678271	0.7232383765077145	0.2602823314945564	0.10389292800107819	0.5156960823099727	NA	NA	FALSE
Khdrbs2	ENSMUSG00000026058	ENSG00000112232	ENSMODG00000018714	diverse	human-specific	p4	p7	p8	0.8070338611067417	0.9964149550612579	0.9985963978053789	0.005688595296889172	0.00448610977922884	0.02694118077371429	g6	g2	g2	0.9893626300721571	0.7881102336776487	0.9685794075512704	0.02458723801005161	0.012205680915337731	0.9999944275286029	NA	NA	FALSE
Stk17b	ENSMUSG00000026094	ENSG00000081320	ENSMODG00000012121	NA	preserved	NA	NA	NA	NA	NA	NA	NA	NA	NA	g1	g1	g1	0.9972550309243092	0.9044838780333289	0.9663583634667128	0.9999944275286029	0.9999944275286029	0.9999944275286029	NA	NA	FALSE
Inpp1	ENSMUSG00000026102	ENSG00000151689	ENSMODG00000011576	NA	preserved	NA	NA	NA	NA	NA	NA	NA	NA	NA	g8	g8	g8	0.998940975431223	0.9895063843685938	0.9796600790256726	0.9999944275286029	0.9999944275286029	0.9999944275286029	NA	NA	FALSE
Gls	ENSMUSG00000026103	ENSG00000115419	ENSMODG00000011664	intermediate	marsupial	p8	p8	p6	0.9376588177509213	0.6808202433342109	0.5179062817940102	0.9074581160193917	0.15432293277575063	0.28861939554118154	g8	g8	g2	0.9999512023943001	0.9913931606715176	0.9021904536425973	0.9999944275286029	0.0010354993194916324	0.0010951834414809224	NA	NA	FALSE
Tmeff2	ENSMUSG00000026109	ENSG00000144339	ENSMODG00000011908	intermediate	mouse-specific	p8	p7	p8	0.8653804167202348	0.9958374847578786	0.9334529416393965	0.21732596392512582	0.9999761265702617	0.17199870629238864	g6	g7	g6	0.7832493429299249	0.9204058094326981	0.8551013916010907	0.014382483907985187	0.9999944275286029	0.01826665115485459	NA	NA	FALSE
Mgat4a	ENSMUSG00000026110	ENSG00000071073	ENSMODG00000001241	preserved	NA	p8	p8	p8	0.9954118148889954	0.9782988536926545	0.9984623040722294	0.9999761265702617	0.9999761265702617	0.9999761265702617	NA	NA	NA	NA	NA	NA	NA	NA	NA	NA	NA	FALSE
Inpp4a	ENSMUSG00000026113	ENSG00000040933	ENSMODG00000001182	preserved	preserved	p8	p8	p8	0.9799731681059366	0.9980889784255081	0.5963393546159602	0.9999761265702617	0.8548644655938337	0.8574416988698941	g7	g7	g7	0.8873081446661025	0.6977461855068452	0.8124204588157015	0.9825222844390972	0.9999944275286029	0.9378245248344951	NA	NA	FALSE
Dst	ENSMUSG00000026131	ENSG00000151914	ENSMODG00000018775	preserved	diverse	p2	p2	p2	0.8903733738684506	0.8769052867595959	0.9991147053925267	0.9999761265702617	0.9999761265702617	0.9999761265702617	g1	g7	g4	0.9258072088915583	0.5505774771782012	0.9014204921929798	0.0036426862315154375	0.01870387997880089	0.019744678386360497	NA	NA	FALSE
Prim2	ENSMUSG00000026134	ENSG00000146143	ENSMODG00000018715	NA	intermediate	NA	NA	NA	NA	NA	NA	NA	NA	NA	g3	g1	g1	0.5709676787650122	0.9996429583310729	0.9999968437089513	0.4100132327643815	0.4100132327643815	0.9999944275286029	NA	NA	FALSE
Rhbdd1	ENSMUSG00000026142	ENSG00000144468	ENSMODG00000021209	intermediate	intermediate	p2	p2	p3	0.7918416255821522	0.7063236517728895	0.789755288929502	0.870663495252507	0.49273663272912904	0.5872873410652	g3	g1	g1	0.9819713414760783	0.956984147547298	0.6875414584585243	0.020274880026006598	0.23448554776032102	0.9999944275286029	NA	NA	FALSE
Fam135a	ENSMUSG00000026153	ENSG00000082269	ENSMODG00000018567	intermediate	NA	p1	p2	p1	0.7354608003893264	0.7722410387258593	0.5197153348778157	0.38807421242257356	0.6488089290914941	0.15022157291359797	NA	NA	NA	NA	NA	NA	NA	NA	NA	NA	NA	FALSE
B3gat2	ENSMUSG00000026156	ENSG00000112309	ENSMODG00000018561	intermediate	NA	p7	p8	p7	0.992176607001342	0.5380568559382383	0.8604914270410832	0.7201795622549058	0.9999761265702617	0.6499075062325574	NA	NA	NA	NA	NA	NA	NA	NA	NA	NA	NA	FALSE
Sphkap	ENSMUSG00000026163	ENSG00000153820	ENSMODG00000021219	intermediate	human-specific	p6	p8	p5	0.8349906285138192	0.9978205328919486	0.7708946803356718	0.027667325505516063	0.12259615228604699	0.005516756588295066	g7	g8	g8	0.9881916660037172	0.9970851772168314	0.99999462082625	0.02308669351205471	0.018494732518234806	0.9999944275286029	NA	NA	FALSE
Bard1	ENSMUSG00000026196	ENSG00000138376	ENSMODG00000015631	NA	intermediate	NA	NA	NA	NA	NA	NA	NA	NA	NA	g3	g1	g1	0.7103816861658646	0.9998199212326587	0.9999979656981381	0.26524189538464904	0.26524189538464904	0.9999944275286029	NA	NA	FALSE
Tuba4a	ENSMUSG00000026202	ENSG00000127824	ENSMODG00000015260	NA	intermediate	NA	NA	NA	NA	NA	NA	NA	NA	NA	g5	g8	g5	0.6709334527251033	0.983230778684317	0.9975089359771719	0.6008089029472633	0.9999944275286029	0.028046804475204485	NA	NA	FALSE
Trip12	ENSMUSG00000026219	ENSG00000153827	ENSMODG00000021224	intermediate	NA	p2	p3	p4	0.7111962339495854	0.9630123511845364	0.6917714601727563	0.5005186399517666	0.21173524208255978	0.45712840128155585	NA	NA	NA	NA	NA	NA	NA	NA	NA	NA	ID/AUTISM	FALSE
Slc16a14	ENSMUSG00000026220	ENSG00000163053	ENSMODG00000021226	intermediate	NA	p7	p6	p6	0.8333481863333254	0.9260937595104055	0.7899538645667357	0.1602049630161757	0.32812394118480903	0.9785310431869289	NA	NA	NA	NA	NA	NA	NA	NA	NA	NA	NA	FALSE
Itm2c	ENSMUSG00000026223	ENSG00000135916	ENSMODG00000010611	NA	human-specific	NA	NA	NA	NA	NA	NA	NA	NA	NA	g4	g8	g8	0.6400740509981094	0.9843885484696798	0.9999271263982706	0.0025237287627815656	0.0023069206588513984	0.9999944275286029	NA	NA	FALSE
Epha4	ENSMUSG00000026235	ENSG00000116106	ENSMODG00000021189	intermediate	NA	p8	p8	p7	0.8519735740572257	0.9516453297991921	0.695526598399153	0.9999761265702617	0.5106102264015325	0.44301015586879605	NA	NA	NA	NA	NA	NA	NA	NA	NA	NA	NA	FALSE
Ecel1	ENSMUSG00000026247	ENSG00000171551	ENSMODG00000002624	marsupial	NA	p5	p5	p1	0.5537447136215816	0.8509675364564147	0.9654987749000985	0.8001486316131791	0.009689172958615953	0.0027519834769640216	NA	NA	NA	NA	NA	NA	NA	NA	NA	NA	NA	FALSE
Serpine2	ENSMUSG00000026249	ENSG00000135919	ENSMODG00000021201	mouse-specific	NA	p8	p1	p8	0.6162724454832451	0.9895997188882015	0.980289215826324	0.01307022063921996	0.8698920103202773	0.00836388050109688	NA	NA	NA	NA	NA	NA	NA	NA	NA	NA	NA	FALSE
Capn10	ENSMUSG00000026270	ENSG00000142330	ENSMODG00000002704	intermediate	NA	p1	p5	p6	0.878652696063192	0.7932294022496295	0.8586294065087657	0.007283049614403802	0.015701532057345032	0.37691192551440494	NA	NA	NA	NA	NA	NA	NA	NA	NA	NA	NA	FALSE
Pask	ENSMUSG00000026274	ENSG00000115687	ENSMODG00000016002	NA	preserved	NA	NA	NA	NA	NA	NA	NA	NA	NA	g1	g1	g1	0.996178844646696	0.9999701596320171	0.8204346281512808	0.9999944275286029	0.9999944275286029	0.9999944275286029	NA	NA	FALSE
Cdh7	ENSMUSG00000026312	ENSG00000081138	ENSMODG00000021410	NA	intermediate	NA	NA	NA	NA	NA	NA	NA	NA	NA	g6	g6	g7	0.7921126926838389	0.8029462201939335	0.9912818584274339	0.9946372638001798	0.3479205582152297	0.05285678383047823	NA	NA	FALSE
Pam	ENSMUSG00000026335	ENSG00000145730	ENSMODG00000019284	intermediate	intermediate	p4	p2	p7	0.6486265548225224	0.5811407104261268	0.9952120507572811	0.14468912263922082	0.013070178965567513	0.049161744012865875	g4	g6	g4	0.9997576756894693	0.5035310594196372	0.9905990228934501	0.837272366887541	0.9999944275286029	0.8318919607742765	NA	NA	FALSE
Lypd1	ENSMUSG00000026344	ENSG00000150551	ENSMODG00000000657	intermediate	NA	p7	p8	p7	0.9426888717663026	0.9966958238850646	0.990337958723341	0.1550457079165683	0.9999761265702617	0.04978755618372985	NA	NA	NA	NA	NA	NA	NA	NA	NA	NA	NA	FALSE
Tmem163	ENSMUSG00000026347	ENSG00000152128	ENSMODG00000000704	preserved	preserved	p5	p5	p5	0.5499860506259557	0.9957103129505726	0.8865117111042072	0.8121771856365053	0.7819649597044511	0.9999761265702617	g8	g8	g8	0.9995035713566852	0.9997954208419021	0.9999904173677902	0.9999944275286029	0.9999944275286029	0.9999944275286029	NA	NA	FALSE
Mcm6	ENSMUSG00000026355	ENSG00000076003	ENSMODG00000000989	NA	preserved	NA	NA	NA	NA	NA	NA	NA	NA	NA	g1	g1	g1	0.6074624958750714	0.9999936153219747	0.9997334833553037	0.9626687550489142	0.9626687550489142	0.9999944275286029	NA	NA	FALSE
Dars	ENSMUSG00000026356	ENSG00000115866	ENSMODG00000001056	intermediate	intermediate	p2	p1	p2	0.9969223271883443	0.9701620067329172	0.9655422918217719	0.09576381378655668	0.9999761265702617	0.13481291385420863	g2	g1	g2	0.9523559602568994	0.9359497713543264	0.7911166478428351	0.16484608967625153	0.9999944275286029	0.23778452434351716	NA	NA	FALSE
Ptpn4	ENSMUSG00000026384	ENSG00000088179	ENSMODG00000000325	intermediate	NA	p1	p2	p2	0.8806300577215119	0.9976160632266349	0.7539651829491185	0.25002356555357497	0.2514207032063279	0.9847397278647031	NA	NA	NA	NA	NA	NA	NA	NA	NA	NA	NA	FALSE
Dbi	ENSMUSG00000026385	ENSG00000155368	ENSMODG00000000393	NA	intermediate	NA	NA	NA	NA	NA	NA	NA	NA	NA	g3	g2	g2	0.9489440406861975	0.9047851122340405	0.9932353926275082	0.16343109371170925	0.14115474658528562	0.9999944275286029	NA	NA	FALSE
Nek7	ENSMUSG00000026393	ENSG00000151414	ENSMODG00000012789	intermediate	preserved	p2	p2	p1	0.9470753715618312	0.6604211117157529	0.9866888501281256	0.8946694271162131	0.06490890704680612	0.04433542824646752	g1	g1	g1	0.9277106921450448	0.99963426563971	0.9985189918476243	0.9999944275286029	0.9999944275286029	0.9999944275286029	NA	NA	FALSE
Ube2t	ENSMUSG00000026429	ENSG00000077152	ENSMODG00000000652	NA	preserved	NA	NA	NA	NA	NA	NA	NA	NA	NA	g1	g1	g1	0.9467803315337613	0.9997077415284519	0.9997709188479483	0.9999944275286029	0.9999944275286029	0.9999944275286029	NA	NA	FALSE
Nfasc	ENSMUSG00000026442	ENSG00000163531	ENSMODG00000001662	intermediate	NA	p4	p2	p3	0.5143042841121208	0.97289266728886	0.9541738727005401	0.2395350017945065	0.28414971855041754	0.08977995465281814	NA	NA	NA	NA	NA	NA	NA	NA	NA	NA	NA	FALSE
Pik3c2b	ENSMUSG00000026447	ENSG00000133056	ENSMODG00000001583	preserved	NA	p1	p1	p1	0.9904165569182318	0.8914366145031555	0.9899545156231403	0.9999761265702617	0.9999761265702617	0.9999761265702617	NA	NA	NA	NA	NA	NA	NA	NA	NA	NA	NA	FALSE
Syt2	ENSMUSG00000026452	ENSG00000143858	ENSMODG00000000684	NA	intermediate	NA	NA	NA	NA	NA	NA	NA	NA	NA	g7	g8	g8	0.8900411067119672	0.9999182329886223	0.9562998240797761	0.2514926428678166	0.2520988942404799	0.9999944275286029	NA	NA	FALSE
Ppfia4	ENSMUSG00000026458	ENSG00000143847	ENSMODG00000000996	NA	intermediate	NA	NA	NA	NA	NA	NA	NA	NA	NA	g7	g8	g8	0.7374876605621131	0.9993869525967514	0.9989966147576538	0.5056675186296747	0.5058367574947422	0.9999944275286029	NA	NA	FALSE
Xpr1	ENSMUSG00000026469	ENSG00000143324	ENSMODG00000006447	intermediate	intermediate	p7	p7	p6	0.9943478626802694	0.993911682000028	0.8227357191887895	0.9999761265702617	0.35459273096873273	0.34906580321110925	g4	g2	g4	0.7946029666741736	0.7876789163897318	0.9979613311981178	0.3461052451675821	0.9999944275286029	0.09635195034408557	NA	NA	FALSE
Rgs16	ENSMUSG00000026475	ENSG00000143333	ENSMODG00000006850	intermediate	NA	p2	p3	p2	0.9967310286454458	0.9763016679782687	0.7022468399370481	0.07625078865187261	0.9463255250951274	0.0722752200079623	NA	NA	NA	NA	NA	NA	NA	NA	NA	NA	NA	FALSE
Coq8a	ENSMUSG00000026489	ENSG00000163050	ENSMODG00000006151	NA	human-specific	NA	NA	NA	NA	NA	NA	NA	NA	NA	g5	g8	g8	0.9981423753742008	0.9958083188330437	0.999903899613322	0.02522056028636709	0.01221047326100193	0.9999944275286029	NA	NA	FALSE
Kif26b	ENSMUSG00000026494	ENSG00000162849	ENSMODG00000006420	intermediate	diverse	p7	p7	p8	0.9492513363619809	0.9983113181017111	0.9999512733181916	0.9999761265702617	0.09914659263351791	0.012213664499271712	g6	g8	g7	0.9979057774976107	0.9940400020351122	0.9954764177435125	0.0019388189196135298	0.013218734262966597	0.04307817637420921	NA	SCA	FALSE
Desi2	ENSMUSG00000026502	ENSG00000121644	ENSMODG00000006533	NA	intermediate	NA	NA	NA	NA	NA	NA	NA	NA	NA	g8	g8	g5	0.9646421397025136	0.5608420612172637	0.9222930076204188	0.9117194031921302	0.07622408477603806	0.08410007385419797	NA	NA	FALSE
Sdccag8	ENSMUSG00000026504	ENSG00000054282	ENSMODG00000006642	intermediate	NA	p4	p2	p1	0.8025106356895463	0.7113460600277053	0.9671564050812939	0.10372426803056087	0.02674765137655982	0.08495273494572181	NA	NA	NA	NA	NA	NA	NA	NA	NA	NA	NA	FALSE
Trp53bp2	ENSMUSG00000026510	ENSG00000143514	ENSMODG00000005115	intermediate	NA	p2	p3	p1	0.9640914599487602	0.7174946422856294	0.9782837590896841	0.5034159893533892	0.088475432885351	0.047343254568444036	NA	NA	NA	NA	NA	NA	NA	NA	NA	NA	NA	FALSE
Rgs7	ENSMUSG00000026527	ENSG00000182901	ENSMODG00000007084	preserved	intermediate	p8	p8	p8	0.998714946766262	0.9959077716152055	0.9999755222846602	0.9999761265702617	0.9999761265702617	0.9999761265702617	g7	g8	g8	0.9532686327939008	0.9361272025217663	0.6894787817606908	0.24267492049480646	0.6081777740667421	0.9999944275286029	NA	NA	FALSE
Copa	ENSMUSG00000026553	ENSG00000122218	ENSMODG00000009549	intermediate	NA	p2	p3	p3	0.7027798175365646	0.9911110697687137	0.6963382816958353	0.5012452982420542	0.6524361895227092	0.9379631343877567	NA	NA	NA	NA	NA	NA	NA	NA	NA	NA	NA	FALSE
Vangl2	ENSMUSG00000026556	ENSG00000162738	ENSMODG00000009466	intermediate	NA	p2	p3	p4	0.9931447290171058	0.8724176593324089	0.8553877696205555	0.2811030276388754	0.02046221681771845	0.05122761021796464	NA	NA	NA	NA	NA	NA	NA	NA	NA	NA	NA	FALSE
Pou2f1	ENSMUSG00000026565	ENSG00000143190	ENSMODG00000002572	intermediate	NA	p2	p3	p2	0.7667155203274741	0.8173298048333236	0.9998674214528407	0.39995842432990586	0.9973157276105038	0.3564253857497034	NA	NA	NA	NA	NA	NA	NA	NA	NA	NA	NA	TRUE
Atp1b1	ENSMUSG00000026576	ENSG00000143153	ENSMODG00000002980	intermediate	preserved	p6	p5	p5	0.9994437969221562	0.9853349953994706	0.9815890843296352	0.056337747920478125	0.06192710215639189	0.9999761265702617	g8	g8	g8	0.9997026870829719	0.9998936502668526	0.999813147793551	0.9999944275286029	0.9999944275286029	0.9999944275286029	NA	NA	FALSE
Kifap3	ENSMUSG00000026585	ENSG00000075945	ENSMODG00000003544	intermediate	NA	p7	p6	p6	0.7799516925765955	0.8001106636566372	0.9826510299327058	0.4884742580738869	0.4094769823918619	0.9999761265702617	NA	NA	NA	NA	NA	NA	NA	NA	NA	NA	NA	FALSE
Astn1	ENSMUSG00000026587	ENSG00000152092	ENSMODG00000005711	intermediate	preserved	p7	p6	p7	0.9760895086935247	0.9325669597242489	0.91841036122814	0.1312354589103194	0.9999761265702617	0.21297711874941852	g6	g6	g6	0.8239994421198213	0.9885667590500242	0.9987842277543365	0.9999944275286029	0.9999944275286029	0.9999944275286029	NA	NA	FALSE
Ralgps2	ENSMUSG00000026594	ENSG00000116191	ENSMODG00000006032	NA	human-specific	NA	NA	NA	NA	NA	NA	NA	NA	NA	g7	g4	g4	0.8750344759677161	0.9967696930183364	0.9049066744074729	0.018630135021745604	0.034060933598407395	0.9999944275286029	NA	NA	FALSE
Cenpf	ENSMUSG00000026605	ENSG00000117724	ENSMODG00000003291	NA	intermediate	NA	NA	NA	NA	NA	NA	NA	NA	NA	g3	g1	g1	0.6573893805788272	0.9999920169571754	0.9997963279301684	0.33548645947874145	0.33548645947874145	0.9999944275286029	NA	NA	FALSE
Esrrg	ENSMUSG00000026610	ENSG00000196482	ENSMODG00000004163	intermediate	preserved	p5	p6	p5	0.9441567243140386	0.99854792281248	0.9949498757173401	0.11033460324990342	0.9999761265702617	0.027986762561064644	g6	g6	g6	0.9593251469976197	0.9800728874099847	0.9897269042780298	0.9999944275286029	0.9999944275286029	0.9999944275286029	NA	NA	TRUE
Mark1	ENSMUSG00000026620	ENSG00000116141	ENSMODG00000004622	diverse	NA	p8	p6	p4	0.9446027722097183	0.9639926441452717	0.8094850036412694	0.021175144503113676	0.01405787694836741	0.04261199920203597	NA	NA	NA	NA	NA	NA	NA	NA	NA	NA	NA	FALSE
Plxna2	ENSMUSG00000026640	ENSG00000076356	ENSMODG00000002404	intermediate	preserved	p1	p2	p2	0.9899995732998831	0.7286653521434395	0.9261541281550558	0.4662520032254351	0.06357506511369475	0.9264800598641126	g7	g7	g7	0.7129676211709044	0.9717781355171639	0.5203924900316426	0.9999944275286029	0.6782960589399268	0.8652650836566693	NA	NA	FALSE
Nmt2	ENSMUSG00000026643	ENSG00000152465	ENSMODG00000010083	NA	intermediate	NA	NA	NA	NA	NA	NA	NA	NA	NA	g5	g4	g6	0.7412585465735685	0.9707886276055867	0.5439638755298242	0.016377588984876353	0.013883362525920203	0.74055551744757675	NA	NA	FALSE
Fam107b	ENSMUSG00000026655	ENSG00000065809	ENSMODG00000016919	NA	intermediate	NA	NA	NA	NA	NA	NA	NA	NA	NA	g1	g4	g2	0.6724043194860487	0.9810811567096895	0.9843421450815671	0.01697177569232304	0.44083232807220674	0.022347232739867513	NA	NA	FALSE
Frmd4a	ENSMUSG00000026657	ENSG00000151474	ENSMODG00000016916	intermediate	preserved	p4	p6	p5	0.9957340857632611	0.9996041446216706	0.9151293223409007	0.0022993776438911006	0.09090257975078614	0.12774616117111204	g3	g3	g3	0.9996824686725893	0.9628149693469165	0.9312061062649556	0.9999944275286029	0.9999944275286029	0.9999944275286029	NA	NA	FALSE
Mcm10	ENSMUSG00000026669	ENSG00000065328	ENSMODG00000016851	NA	preserved	NA	NA	NA	NA	NA	NA	NA	NA	NA	g1	g1	g1	0.9505249379624977	0.999796783999929	0.9998008734518831	0.9999944275286029	0.9999944275286029	0.9999944275286029	NA	NA	FALSE
Optn	ENSMUSG00000026672	ENSG00000123240	ENSMODG00000016841	NA	mouse-specific	NA	NA	NA	NA	NA	NA	NA	NA	NA	g8	g6	g8	0.9893317704161708	0.9998646472698414	0.9991645691976226	0.001420782784308695	0.9999944275286029	6.976364030076972e-4	NA	NA	FALSE
Ccdc3	ENSMUSG00000026676	ENSG00000151468	ENSMODG00000016837	intermediate	NA	p7	p8	p4	0.5557254087159802	0.9988361654318783	0.5011167606194057	0.22181719324090904	0.04064583929676583	0.006578622729271431	NA	NA	NA	NA	NA	NA	NA	NA	NA	NA	NA	FALSE
Nuf2	ENSMUSG00000026683	ENSG00000143228	ENSMODG00000016696	NA	preserved	NA	NA	NA	NA	NA	NA	NA	NA	NA	g1	g1	g1	0.6097674820181372	0.9991568661084603	0.999909942266002	0.9645691684262988	0.964639563566337	0.9999944275286029	NA	NA	FALSE
Rabgap1l	ENSMUSG00000026721	ENSG00000152061	ENSMODG00000004361	marsupial	preserved	p6	p6	p4	0.5357220818079652	0.9676441364195963	0.9874491447294307	0.7878125037458413	0.027986762561064644	0.004562864921432259	g8	g8	g8	0.9904163876511347	0.9954272017192352	0.9998601947079268	0.9999944275286029	0.9999944275286029	0.9999944275286029	NA	ID	FALSE
Rsu1	ENSMUSG00000026727	ENSG00000148484	ENSMODG00000009942	diverse	NA	p6	p4	p1	0.928292477331375	0.9753493159451347	0.9928153998955556	0.009265760230897237	0.0027267047367158857	0.005200082107432978	NA	NA	NA	NA	NA	NA	NA	NA	NA	NA	NA	FALSE
Vim	ENSMUSG00000026728	ENSG00000026025	ENSMODG00000009818	intermediate	intermediate	p2	p2	p1	0.6213727986868653	0.9176886947763583	0.6185651053298467	0.8370828331313361	0.7308699527665764	0.5883464457950034	g3	g2	g2	0.5151353275017788	0.6327527570987321	0.9899855510700257	0.8149908420927987	0.7910295644402523	0.9815015847134935	NA	NA	FALSE
Pter	ENSMUSG00000026730	ENSG00000165983	ENSMODG00000009960	NA	preserved	NA	NA	NA	NA	NA	NA	NA	NA	NA	g1	g1	g1	0.9769965133657569	0.9958673384754996	0.9895213868842528	0.9999944275286029	0.9999944275286029	0.9999944275286029	NA	NA	FALSE
4921504E06Rik	ENSMUSG00000026734	ENSG00000179133	ENSMODG00000028850	preserved	NA	p1	p1	p1	0.9842622257419316	0.998698119597313	0.9962715607010008	0.9999761265702617	0.9999761265702617	0.9999761265702617	NA	NA	NA	NA	NA	NA	NA	NA	NA	NA	NA	FALSE
Ptf1a	ENSMUSG00000026735	ENSG00000168267	ENSMODG00000008946	preserved	NA	p1	p1	p1	0.9962619067046891	0.9994018051128343	0.9348745795570208	0.9999761265702617	0.9999761265702617	0.9999761265702617	NA	NA	NA	NA	NA	NA	NA	NA	NA	NA	CBLM	TRUE
Mllt10	ENSMUSG00000026743	ENSG00000078403	ENSMODG00000009138	NA	intermediate	NA	NA	NA	NA	NA	NA	NA	NA	NA	g3	g1	g2	0.9681219888335333	0.944314869228134	0.8934370715461059	0.039284788278532067	0.2357329356881983	0.13658068562137413	NA	NA	TRUE
Plxdc2	ENSMUSG00000026748	ENSG00000120594	ENSMODG00000009233	marsupial	intermediate	p8	p8	p1	0.9999580641345828	0.9998156436662754	0.8764826806855532	0.9999761265702617	0.004337514323984898	0.004337514323984898	g3	g6	g2	0.9000433265559081	0.9993903482925566	0.9357638088436091	0.002205951852874559	0.22804121644418526	0.012746984737407287	NA	NA	FALSE
Nek6	ENSMUSG00000026749	ENSG00000119408	ENSMODG00000019741	NA	intermediate	NA	NA	NA	NA	NA	NA	NA	NA	NA	g3	g1	g1	0.8027056460863923	0.9609040942589789	0.9992418473840924	0.11208175979367314	0.08549031842579062	0.9999944275286029	NA	NA	FALSE
Mastl	ENSMUSG00000026779	ENSG00000120539	ENSMODG00000008423	NA	preserved	NA	NA	NA	NA	NA	NA	NA	NA	NA	g1	g1	g1	0.9988194705218824	0.9962755865609345	0.9997659532874501	0.9999944275286029	0.9999944275286029	0.9999944275286029	NA	NA	FALSE
Abi2	ENSMUSG00000026782	ENSG00000138443	ENSMODG00000016244	intermediate	NA	p7	p6	p4	0.9934952293275237	0.9112992640660956	0.7604175563609757	0.20902858088350984	0.03366231351309904	0.07770504136409725	NA	NA	NA	NA	NA	NA	NA	NA	NA	NA	NA	FALSE
Gad2	ENSMUSG00000026787	ENSG00000136750	ENSMODG00000008626	preserved	NA	p6	p6	p6	0.9991891354303941	0.9912232370634649	0.984422670163066	0.9999761265702617	0.9999761265702617	0.9999761265702617	NA	NA	NA	NA	NA	NA	NA	NA	NA	NA	NA	FALSE
Odf2	ENSMUSG00000026790	ENSG00000136811	ENSMODG00000006078	NA	intermediate	NA	NA	NA	NA	NA	NA	NA	NA	NA	g1	g8	g2	0.9751869528387547	0.9981260742345387	0.7340206289894922	0.0036510453336703894	0.13473898163264267	0.005095849531805099	NA	NA	FALSE
Stxbp1	ENSMUSG00000026797	ENSG00000136854	ENSMODG00000004636	preserved	preserved	p6	p6	p6	0.623450077438991	0.7779974788824173	0.988475319593996	0.8227900303728763	0.8745468413736767	0.9988942800656049	g8	g8	g8	0.9998215417214249	0.9912822157566663	0.9373559632065501	0.9999944275286029	0.9999944275286029	0.9999944275286029	NA	CBLM/ID	FALSE
Barhl1	ENSMUSG00000026805	ENSG00000125492	ENSMODG00000012544	NA	human-specific	NA	NA	NA	NA	NA	NA	NA	NA	NA	g3	g1	g1	0.992392532438172	0.9994092474234998	0.9579244877986869	0.0029737784278270002	0.03697552402270726	0.9999944275286029	NA	NA	TRUE
Kcnj3	ENSMUSG00000026824	ENSG00000162989	ENSMODG00000004238	NA	human-specific	NA	NA	NA	NA	NA	NA	NA	NA	NA	g7	g4	g4	0.9425924593029781	0.9891410453274203	0.9702085272088546	0.013177452390110924	0.016693508377480227	0.9999944275286029	NA	NA	FALSE
Dnm1	ENSMUSG00000026825	ENSG00000106976	ENSMODG00000005868	intermediate	marsupial	p6	p8	p5	0.9855381007571213	0.6373995770692126	0.5393561434377045	0.013070178965567513	0.6908877542290991	0.04765584502508955	g8	g8	g7	0.999885250151186	0.9999937480803835	0.9976804350823217	0.9999944275286029	0.01529899347440684	0.015076359577782243	NA	ID	FALSE
Olfm1	ENSMUSG00000026833	ENSG00000130558	ENSMODG00000013220	intermediate	intermediate	p5	p6	p8	0.9978887558590598	0.9781955850755546	0.9666826817347302	0.06941989803386475	0.00532054839943895	0.01731619192535493	g8	g8	g6	0.9989848636061884	0.9533397761571213	0.628247950259035	0.9999944275286029	0.023085956541925752	0.07103182949922039	NA	NA	FALSE
Fibcd1	ENSMUSG00000026841	ENSG00000130720	ENSMODG00000012138	NA	intermediate	NA	NA	NA	NA	NA	NA	NA	NA	NA	g1	g6	g4	0.5303185143197252	0.9986646664990262	0.9394779000503933	0.17467618295556692	0.10983288491404125	0.15495119563857332	NA	NA	FALSE
Sh3glb2	ENSMUSG00000026860	ENSG00000148341	ENSMODG00000006632	NA	preserved	NA	NA	NA	NA	NA	NA	NA	NA	NA	g8	g8	g8	0.9858301983684286	0.9984677835189659	0.7256504286540182	0.9999944275286029	0.9999944275286029	0.9999944275286029	NA	NA	FALSE
Zeb2	ENSMUSG00000026872	ENSG00000169554	ENSMODG00000003112	NA	human-specific	NA	NA	NA	NA	NA	NA	NA	NA	NA	g3	g1	g1	0.9984264147293203	0.837656500732911	0.9740687601850175	0.012591256543877055	0.004680606453239195	0.9999944275286029	NA	NA	TRUE
Dab2ip	ENSMUSG00000026883	ENSG00000136848	ENSMODG00000019667	NA	preserved	NA	NA	NA	NA	NA	NA	NA	NA	NA	g8	g8	g8	0.961735345319517	0.9962138290783907	0.7693455928968914	0.9999944275286029	0.9999944275286029	0.9999944275286029	NA	NA	FALSE
Ttll11	ENSMUSG00000026885	ENSG00000175764	ENSMODG00000019671	NA	preserved	NA	NA	NA	NA	NA	NA	NA	NA	NA	g8	g8	g8	0.9829356234301831	0.9960334249824654	0.8947685612407726	0.9999944275286029	0.9999944275286029	0.9999944275286029	NA	NA	FALSE
Grb14	ENSMUSG00000026888	ENSG00000115290	ENSMODG00000005782	diverse	NA	p8	p7	p1	0.9991305329463264	0.9993516894761835	0.9861208822138066	0.012585084118956624	0.0015321000216366313	0.0013738329155401417	NA	NA	NA	NA	NA	NA	NA	NA	NA	NA	ID	FALSE
Slc4a10	ENSMUSG00000026904	ENSG00000144290	ENSMODG00000005388	NA	preserved	NA	NA	NA	NA	NA	NA	NA	NA	NA	g7	g7	g7	0.8898271643028463	0.9935313294092958	0.945528313336418	0.9999944275286029	0.9999944275286029	0.9999944275286029	NA	NA	FALSE
Notch1	ENSMUSG00000026923	ENSG00000148400	ENSMODG00000017591	preserved	NA	p1	p1	p1	0.6009314946935276	0.9981457744827854	0.9803230100720888	0.8616607397399176	0.8583109214051535	0.9999761265702617	NA	NA	NA	NA	NA	NA	NA	NA	NA	NA	NA	FALSE
Sapcd2	ENSMUSG00000026955	ENSG00000186193	ENSMODG00000017251	NA	intermediate	NA	NA	NA	NA	NA	NA	NA	NA	NA	g3	g1	g1	0.841034807465071	0.9999156929835914	0.9970844007355555	0.1611645046587456	0.16160649961542495	0.9999944275286029	NA	NA	FALSE
Grin1	ENSMUSG00000026959	ENSG00000176884	ENSMODG00000017181	mouse-specific	intermediate	p8	p7	p8	0.9983206790876525	0.9934553288851243	0.9978735722753566	0.03645097211206722	0.9999761265702617	0.0379735962125781	g7	g8	g7	0.9763699606582619	0.5289167296082449	0.9876025792086486	0.809734820847922	0.9999944275286029	0.8102174843042323	NA	NA	FALSE
Arl6ip6	ENSMUSG00000026960	ENSG00000177917	ENSMODG00000004186	NA	intermediate	NA	NA	NA	NA	NA	NA	NA	NA	NA	g3	g2	g1	0.9981065691411855	0.6487569120476274	0.9996911882556438	0.09001633352991492	0.0020418072655931387	0.6028435437193814	NA	NA	FALSE
Rbms1	ENSMUSG00000026970	ENSG00000153250	ENSMODG00000005250	diverse	NA	p8	p7	p5	0.9960651916725942	0.9998824446201108	0.7559023101930822	0.023661405356164122	0.02790722118973993	0.04473816393846459	NA	NA	NA	NA	NA	NA	NA	NA	NA	NA	NA	FALSE
Slc25a12	ENSMUSG00000027010	ENSG00000115840	ENSMODG00000008847	intermediate	NA	p7	p8	p7	0.9724327305422907	0.9407868619856485	0.9362888290816912	0.19721415687002464	0.9999761265702617	0.25224652008412524	NA	NA	NA	NA	NA	NA	NA	NA	NA	NA	NA	FALSE
Ube2e3	ENSMUSG00000027011	ENSG00000170035	ENSMODG00000010301	marsupial	intermediate	p3	p3	p4	0.9942479646024102	0.9949413444996321	0.998605568400697	0.9999761265702617	0.011415554738087287	0.01253426314177599	g3	g2	g4	0.928428826151141	0.94534227653454	0.9840174446569574	0.1983872688350378	0.081211635346517555	0.04790675852723577	NA	NA	FALSE
Dync1i2	ENSMUSG00000027012	ENSG00000077380	ENSMODG00000008772	NA	intermediate	NA	NA	NA	NA	NA	NA	NA	NA	NA	g3	g4	g3	0.9768918069607865	0.9618575414904225	0.580021707563544	0.08696893523585114	0.9264972966660298	0.4231974888157325	NA	NA	FALSE
Zfp385b	ENSMUSG00000027016	ENSG00000144331	ENSMODG00000010201	NA	intermediate	NA	NA	NA	NA	NA	NA	NA	NA	NA	g7	g8	g2	0.9955758943834043	0.9274931391096332	0.9888742143151923	0.18465740306600892	0.0010070173175399054	7.333107011579258e-4	NA	NA	FALSE
Hat1	ENSMUSG00000027018	ENSG00000128708	ENSMODG00000008870	NA	preserved	NA	NA	NA	NA	NA	NA	NA	NA	NA	g1	g1	g1	0.9808288353727168	0.996397853581903	0.999975325969603	0.9999944275286029	0.9999944275286029	0.9999944275286029	NA	NA	FALSE
Stk39	ENSMUSG00000027030	ENSG00000198648	ENSMODG00000007566	intermediate	NA	p2	p4	p5	0.7763904175874226	0.8637347686528274	0.913121319067797	0.04765584502508955	0.013575636021774095	0.3352429470052128	NA	NA	NA	NA	NA	NA	NA	NA	NA	NA	NA	FALSE
Cers6	ENSMUSG00000027035	ENSG00000172292	ENSMODG00000007694	intermediate	preserved	p6	p5	p4	0.503566311367747	0.9995494147075618	0.9854450597892283	0.7613230240547236	0.030365315408239744	0.04473816393846459	g7	g7	g7	0.8195918030886551	0.776452501536174	0.5403124670578238	0.9923439366648871	0.7802951568057918	0.8748710000566405	NA	NA	FALSE
Lrp2	ENSMUSG00000027070	ENSG00000081479	ENSMODG00000007996	preserved	NA	p1	p1	p1	0.9802283608143566	0.9960887938714824	0.9758403197559409	0.9999761265702617	0.9999761265702617	0.9999761265702617	NA	NA	NA	NA	NA	NA	NA	NA	NA	NA	NA	FALSE
Itgav	ENSMUSG00000027087	ENSG00000138448	ENSMODG00000010653	intermediate	NA	p1	p2	p2	0.8302202539303372	0.9092612863282004	0.995318582219775	0.4264283753855987	0.3426867066277765	0.9999761265702617	NA	NA	NA	NA	NA	NA	NA	NA	NA	NA	NA	FALSE
Kif18a	ENSMUSG00000027115	ENSG00000121621	ENSMODG00000009475	NA	preserved	NA	NA	NA	NA	NA	NA	NA	NA	NA	g1	g1	g1	0.6976071998541571	0.9995767589863913	0.9992173430015662	0.9999944275286029	0.9999944275286029	0.9999944275286029	NA	NA	FALSE
Dnajc24	ENSMUSG00000027166	ENSG00000170946	ENSMODG00000009567	preserved	NA	p2	p2	p2	0.9627469728652944	0.9557910238067598	0.9486356555495148	0.9999761265702617	0.9999761265702617	0.9999761265702617	NA	NA	NA	NA	NA	NA	NA	NA	NA	NA	NA	FALSE
Elp4	ENSMUSG00000027167	ENSG00000109911	ENSMODG00000009596	preserved	NA	p2	p2	p2	0.9960101765350026	0.9545495947118282	0.9426419632959797	0.9999761265702617	0.9999761265702617	0.9999761265702617	NA	NA	NA	NA	NA	NA	NA	NA	NA	NA	NA	FALSE
Pax6	ENSMUSG00000027168	ENSG00000007372	ENSMODG00000009611	preserved	preserved	p2	p2	p2	0.9580522391694717	0.9540474128150438	0.9242866033771518	0.9999761265702617	0.9999761265702617	0.9999761265702617	g3	g3	g3	0.9984137579719444	0.5988143804431626	0.9882795726182106	0.9558855798871521	0.9999944275286029	0.953887035778354	NA	NA	TRUE
Caprin1	ENSMUSG00000027184	ENSG00000135387	ENSMODG00000009867	NA	intermediate	NA	NA	NA	NA	NA	NA	NA	NA	NA	g3	g2	g2	0.9830085340927232	0.999304408405213	0.9572542477002014	0.032074794941820396	0.1323057381993178	0.9999944275286029	NA	NA	FALSE
Sema6d	ENSMUSG00000027200	ENSG00000137872	ENSMODG00000002842	marsupial	marsupial	p8	p8	p1	0.8254406337046635	0.9996824489684137	0.9896410288750871	0.9999761265702617	0.006711990192083089	0.0026106462625581192	g4	g4	g2	0.9353917309054962	0.9818692563638071	0.8105587542152093	0.9999944275286029	0.026366449656020436	0.025210280518100637	NA	NA	FALSE
Dut	ENSMUSG00000027203	ENSG00000128951	ENSMODG00000002687	NA	intermediate	NA	NA	NA	NA	NA	NA	NA	NA	NA	g2	g1	g1	0.5271621093283173	0.9999620798646233	0.9999608156470552	0.1288110455776751	0.1288110455776751	0.9999944275286029	NA	NA	FALSE
Fbn1	ENSMUSG00000027204	ENSG00000166147	ENSMODG00000002675	intermediate	NA	p8	p8	p7	0.9519763357925284	0.7031366392994378	0.8201650078335984	0.9242704985362182	0.2087807716032064	0.3165422265781734	NA	NA	NA	NA	NA	NA	NA	NA	NA	NA	NA	FALSE
Meis2	ENSMUSG00000027210	ENSG00000134138	ENSMODG00000001274	intermediate	intermediate	p3	p3	p4	0.9921546360289896	0.9737693137227864	0.6509537545395532	0.9999761265702617	0.566483320452334	0.5659711360518039	g3	g2	g2	0.9867138658836189	0.6474532789467318	0.6191872456165489	0.2790830540196088	0.0925414838316792	0.7525159188606386	NA	ID	TRUE
Tspan18	ENSMUSG00000027217	ENSG00000157570	ENSMODG00000019871	NA	intermediate	NA	NA	NA	NA	NA	NA	NA	NA	NA	g3	g5	g8	0.9952108061189904	0.6011823510115322	0.9678238911899043	0.0028351156213509755	0.0011651132592744352	0.6900116487068615	NA	NA	FALSE
Syt13	ENSMUSG00000027220	ENSG00000019505	ENSMODG00000019875	mouse-specific	NA	p8	p4	p8	0.9933018466648073	0.7804498325780341	0.9150735951931365	0.007447159817612789	0.9999761265702617	0.009936206049374513	NA	NA	NA	NA	NA	NA	NA	NA	NA	NA	NA	FALSE
Frmd5	ENSMUSG00000027238	ENSG00000171877	ENSMODG00000017733	intermediate	intermediate	p5	p7	p6	0.9418079004242229	0.5628574978200384	0.5524855071290636	0.0835310430969528	0.2623462721518647	0.5759406324920314	g6	g6	g7	0.5700054700314762	0.9769148488411286	0.6042171936590056	0.9160798064907484	0.24931242472677376	0.05325291421164564	NA	NA	FALSE
Wdr76	ENSMUSG00000027242	ENSG00000092470	ENSMODG00000017738	NA	preserved	NA	NA	NA	NA	NA	NA	NA	NA	NA	g1	g1	g1	0.9988251333670412	0.9971871927714206	0.9999930621754278	0.9999944275286029	0.9999944275286029	0.9999944275286029	NA	NA	FALSE
Map1a	ENSMUSG00000027254	ENSG00000166963	ENSMODG00000017797	NA	preserved	NA	NA	NA	NA	NA	NA	NA	NA	NA	g8	g8	g8	0.9995063183093273	0.999722859518742	0.9153490054408381	0.9999944275286029	0.9999944275286029	0.9999944275286029	NA	NA	FALSE
Snap25	ENSMUSG00000027273	ENSG00000132639	ENSMODG00000004799	intermediate	preserved	p5	p6	p5	0.9981518815532604	0.9513782941136265	0.9985776467051746	0.09271820078602404	0.9999761265702617	0.08977995465281814	g8	g8	g8	0.972902676331451	0.9977748920665096	0.998718940414068	0.9999944275286029	0.9999944275286029	0.9999944275286029	NA	ID	FALSE
Jag1	ENSMUSG00000027276	ENSG00000101384	ENSMODG00000004910	intermediate	NA	p2	p3	p1	0.9835623935547096	0.9116633757387632	0.8187892128202214	0.20535171774142108	0.3384640529047748	0.08547230617039484	NA	NA	NA	NA	NA	NA	NA	NA	NA	NA	NA	FALSE
Tyro3	ENSMUSG00000027298	ENSG00000092445	ENSMODG00000000092	NA	intermediate	NA	NA	NA	NA	NA	NA	NA	NA	NA	g8	g8	g5	0.9501544736791075	0.9946263525416081	0.9773704064773857	0.9999944275286029	0.16633461428978194	0.0755926886804677	NA	NA	FALSE
Nusap1	ENSMUSG00000027306	ENSG00000137804	ENSMODG00000000151	NA	preserved	NA	NA	NA	NA	NA	NA	NA	NA	NA	g1	g1	g1	0.6885260452424709	0.9997261500967725	0.9999260677538623	0.9999944275286029	0.9999944275286029	0.9999944275286029	NA	NA	FALSE
4930402H24Rik	ENSMUSG00000027309	ENSG00000088854	ENSMODG00000005523	intermediate	preserved	p5	p6	p2	0.9294273578822531	0.6173560006912697	0.5382635567308731	0.6384435729083383	0.032652036409364614	0.02401691827468151	g4	g4	g4	0.9758867948740567	0.9922933121040061	0.998996051227861	0.9999944275286029	0.9999944275286029	0.9999944275286029	NA	NA	FALSE
Rad51	ENSMUSG00000027323	ENSG00000051180	ENSMODG00000000268	NA	preserved	NA	NA	NA	NA	NA	NA	NA	NA	NA	g1	g1	g1	0.994587302772794	0.999816105863417	0.9999883077526472	0.9999944275286029	0.9999944275286029	0.9999944275286029	NA	NA	FALSE
Knl1	ENSMUSG00000027326	ENSG00000137812	ENSMODG00000000294	NA	preserved	NA	NA	NA	NA	NA	NA	NA	NA	NA	g1	g1	g1	0.9994973043000126	0.9999971912907365	0.9994521032474699	0.9999944275286029	0.9999944275286029	0.9999944275286029	NA	NA	FALSE
Slc23a2	ENSMUSG00000027340	ENSG00000089057	ENSMODG00000011633	diverse	NA	p8	p6	p5	0.5256002671823765	0.9897466484870542	0.9885403206312884	0.027035876420090157	0.004905017783496162	0.04234779881498435	NA	NA	NA	NA	NA	NA	NA	NA	NA	NA	NA	FALSE
Chgb	ENSMUSG00000027350	ENSG00000089199	ENSMODG00000003761	intermediate	preserved	p6	p4	p5	0.6680719708312259	0.7708952408471336	0.7782999134010758	0.045630841036384345	0.3070929457271657	0.3458060208911465	g8	g8	g8	0.9911273874481791	0.9999936866386234	0.9999387580244018	0.9999944275286029	0.9999944275286029	0.9999944275286029	NA	NA	FALSE
Spred1	ENSMUSG00000027351	ENSG00000166068	ENSMODG00000001166	preserved	NA	p1	p1	p1	0.999679722527996	0.999826815693777	0.9732531327728323	0.9999761265702617	0.9999761265702617	0.9999761265702617	NA	NA	NA	NA	NA	NA	NA	NA	NA	NA	NA	FALSE
Mcm8	ENSMUSG00000027353	ENSG00000125885	ENSMODG00000003865	NA	preserved	NA	NA	NA	NA	NA	NA	NA	NA	NA	g1	g1	g1	0.9992356438844359	0.999868703721666	0.9999464433416304	0.9999944275286029	0.9999944275286029	0.9999944275286029	NA	NA	FALSE
Trpm7	ENSMUSG00000027365	ENSG00000092439	ENSMODG00000002196	NA	intermediate	NA	NA	NA	NA	NA	NA	NA	NA	NA	g5	g1	g5	0.6544326691891056	0.9097845861212179	0.9984491054117597	0.5136438571931654	0.9999944275286029	0.14551189110280383	NA	NA	FALSE
Bub1	ENSMUSG00000027379	ENSG00000169679	ENSMODG00000006946	NA	preserved	NA	NA	NA	NA	NA	NA	NA	NA	NA	g1	g1	g1	0.9431257363685897	0.9994525702898841	0.9998515455270813	0.9999944275286029	0.9999944275286029	0.9999944275286029	NA	NA	FALSE
Bcl2l11	ENSMUSG00000027381	ENSG00000153094	ENSMODG00000006716	intermediate	intermediate	p3	p2	p1	0.9929750750466776	0.8992318700123666	0.9643165366102887	0.04613097892766674	0.010095627664180946	0.2678749981521024	g3	g1	g1	0.7734176327608412	0.9778373436002386	0.9938124559329291	0.12045016456908325	0.11303601115054183	0.9999944275286029	NA	NA	FALSE
Ttl	ENSMUSG00000027394	ENSG00000114999	ENSMODG00000006593	NA	intermediate	NA	NA	NA	NA	NA	NA	NA	NA	NA	g2	g4	g6	0.9989497441312891	0.9856046008968095	0.5481208898977157	0.029912040839396848	0.24701249883470758	0.5628708771985782	NA	NA	FALSE
Pcsk2	ENSMUSG00000027419	ENSG00000125851	ENSMODG00000005404	intermediate	intermediate	p8	p7	p8	0.993646218890293	0.8985189850386583	0.9937710813822942	0.16112714404470635	0.9999761265702617	0.161843725757391	g6	g8	g3	0.725423748858056	0.6679962403455312	0.9737060295453764	0.20909651150548966	0.0027719791556881463	0.013243218279384312	NA	NA	FALSE
Snx5	ENSMUSG00000027423	ENSG00000089006	ENSMODG00000005489	preserved	NA	p1	p1	p1	0.919363218055094	0.6804719179817096	0.977795443302326	0.9034285343942332	0.9999761265702617	0.9210506599439532	NA	NA	NA	NA	NA	NA	NA	NA	NA	NA	NA	FALSE
Dtd1	ENSMUSG00000027430	ENSG00000125821	ENSMODG00000005696	NA	intermediate	NA	NA	NA	NA	NA	NA	NA	NA	NA	g2	g8	g7	0.9497354118061616	0.9045469960633369	0.7378707530552304	0.002205951852874559	0.0013436630456569512	0.5621320412479986	NA	NA	FALSE
Xrn2	ENSMUSG00000027433	ENSG00000088930	ENSMODG00000006163	NA	intermediate	NA	NA	NA	NA	NA	NA	NA	NA	NA	g3	g1	g2	0.9654041772403855	0.9923411068739845	0.9931235995672978	0.0063158072482832105	0.03502923714040199	0.05014764526862529	NA	NA	FALSE
Napb	ENSMUSG00000027438	ENSG00000125814	ENSMODG00000006277	NA	intermediate	NA	NA	NA	NA	NA	NA	NA	NA	NA	g8	g7	g7	0.6812376390405933	0.5306260938989978	0.6738803672065967	0.6087564804702096	0.4602323622920405	0.857993372630927	NA	NA	FALSE
Gins1	ENSMUSG00000027454	ENSG00000101003	ENSMODG00000006443	NA	preserved	NA	NA	NA	NA	NA	NA	NA	NA	NA	g1	g1	g1	0.9039520172901225	0.9998427019691016	0.9996997336846476	0.9999944275286029	0.9999944275286029	0.9999944275286029	NA	NA	FALSE
Tpx2	ENSMUSG00000027469	ENSG00000088325	ENSMODG00000019489	NA	preserved	NA	NA	NA	NA	NA	NA	NA	NA	NA	g1	g1	g1	0.579244595087687	0.9999374191635693	0.9999536534931136	0.9355493129088143	0.9355493129088143	0.9999944275286029	NA	NA	FALSE
Necab3	ENSMUSG00000027489	ENSG00000125967	ENSMODG00000002977	NA	intermediate	NA	NA	NA	NA	NA	NA	NA	NA	NA	g3	g4	g2	0.979170702651685	0.8961651602796455	0.8831633095807243	0.09175907535506869	0.08887184302118384	0.07299212369137446	NA	NA	FALSE
Aurka	ENSMUSG00000027496	ENSG00000087586	ENSMODG00000016435	NA	preserved	NA	NA	NA	NA	NA	NA	NA	NA	NA	g1	g1	g1	0.7548107933594491	0.9999975414771872	0.9998236562783979	0.9999944275286029	0.9999944275286029	0.9999944275286029	NA	NA	FALSE
Stmn2	ENSMUSG00000027500	ENSG00000104435	ENSMODG00000006671	intermediate	intermediate	p6	p5	p6	0.735552959558446	0.9992262864204526	0.9484765116206305	0.47467788634720365	0.9527654967866062	0.133935697026714	g3	g4	g4	0.914393226774615	0.655378992842235	0.9539998125675183	0.06959230266470909	0.08672643241860799	0.9923439366648871	NA	NA	FALSE
Tpd52	ENSMUSG00000027506	ENSG00000076554	ENSMODG00000006613	intermediate	diverse	p5	p1	p8	0.7280901911997767	0.9996197248095242	0.509680697354976	0.0025511039344887874	0.06792048157859107	0.007719818011866681	g5	g8	g4	0.9982508451215234	0.9969700090766291	0.6184309585776007	0.009858135589447	0.0028631037122563495	0.002624130381484268	NA	NA	FALSE
Pag1	ENSMUSG00000027508	ENSG00000076641	ENSMODG00000006558	intermediate	NA	p7	p5	p4	0.9996989796831978	0.804275017022603	0.8889285457678591	0.0026949035403482494	0.017205335337293855	0.41982187165856566	NA	NA	NA	NA	NA	NA	NA	NA	NA	NA	NA	FALSE
Phactr3	ENSMUSG00000027525	ENSG00000087495	ENSMODG00000016615	intermediate	intermediate	p7	p7	p6	0.7204782951894347	0.7596270507792684	0.9941097012243771	0.867023778597897	0.4930097332520054	0.41050715756496586	g8	g8	g7	0.9959644047751082	0.9985370206795856	0.59319831586360106	0.9999944275286029	0.08040971093682305	0.07639256137932485	NA	NA	FALSE
Atp9a	ENSMUSG00000027546	ENSG00000054793	ENSMODG00000016381	intermediate	NA	p7	p8	p7	0.9833604761857011	0.7055508434483085	0.9138756215309304	0.5228726087958072	0.9999761265702617	0.4888442698198197	NA	NA	NA	NA	NA	NA	NA	NA	NA	NA	NA	FALSE
E2f5	ENSMUSG00000027552	ENSG00000133740	ENSMODG00000005958	intermediate	NA	p1	p2	p2	0.9978811222030338	0.954444345629837	0.6072447104987415	0.12212011324367326	0.41945580423481243	0.8524068085239984	NA	NA	NA	NA	NA	NA	NA	NA	NA	NA	NA	TRUE
Zbtb46	ENSMUSG00000027583	ENSG00000130584	ENSMODG00000017020	NA	intermediate	NA	NA	NA	NA	NA	NA	NA	NA	NA	g5	g7	g8	0.6433455459205739	0.7766669064271672	0.9932844846833627	0.20190037611952608	0.6413359627374506	0.4472429555074342	NA	NA	TRUE
Pcmtd2	ENSMUSG00000027589	ENSG00000203880	ENSMODG00000017081	NA	intermediate	NA	NA	NA	NA	NA	NA	NA	NA	NA	g5	g8	g8	0.9694015948113345	0.956965045832368	0.9992888070867327	0.16160649961542495	0.09339293291658358	0.9999944275286029	NA	NA	FALSE
Itch	ENSMUSG00000027598	ENSG00000078747	ENSMODG00000002732	NA	preserved	NA	NA	NA	NA	NA	NA	NA	NA	NA	g2	g2	g2	0.9071096898003655	0.9727076063270514	0.8818709736373487	0.9999944275286029	0.9999944275286029	0.9999944275286029	NA	NA	FALSE
Acss2	ENSMUSG00000027605	ENSG00000131069	ENSMODG00000002614	NA	intermediate	NA	NA	NA	NA	NA	NA	NA	NA	NA	g5	g8	g8	0.9905692081014328	0.9296879241407899	0.991501092829377	0.13339919603111067	0.040317578798091905	0.9999944275286029	NA	NA	FALSE
Mmp24	ENSMUSG00000027612	ENSG00000125966	ENSMODG00000001844	intermediate	preserved	p6	p6	p7	0.9572706459688128	0.8941858643590864	0.5984518806352235	0.9999761265702617	0.3897498616279326	0.4380436552321533	g8	g8	g8	0.7612162771976845	0.9857308486424199	0.9947668707158792	0.9999944275286029	0.9999944275286029	0.9999944275286029	NA	NA	FALSE
Rbm39	ENSMUSG00000027620	ENSG00000131051	ENSMODG00000001557	NA	mouse-specific	NA	NA	NA	NA	NA	NA	NA	NA	NA	g5	g1	g5	0.7298007166998698	0.6431618817561583	0.9933585800436803	0.044936050936593724	0.9999944275286029	0.01104666904660224	NA	NA	FALSE
Epb41l1	ENSMUSG00000027624	ENSG00000088367	ENSMODG00000001490	intermediate	intermediate	p7	p7	p6	0.9892573188478996	0.6396472199644119	0.971784639522957	0.8906307046359206	0.05974215933294003	0.0458212904549225	g6	g8	g7	0.9372690519904673	0.9790368211671154	0.9947288768752419	0.01529899347440684	0.12838017640522834	0.08367907062636556	NA	NA	FALSE
Ndrg3	ENSMUSG00000027634	ENSG00000101079	ENSMODG00000001353	NA	preserved	NA	NA	NA	NA	NA	NA	NA	NA	NA	g8	g8	g8	0.8491047889431559	0.9995514036914798	0.9999916919711699	0.9999944275286029	0.9999944275286029	0.9999944275286029	NA	NA	FALSE
Rbl1	ENSMUSG00000027641	ENSG00000080839	ENSMODG00000000374	NA	preserved	NA	NA	NA	NA	NA	NA	NA	NA	NA	g1	g1	g1	0.9990427909507933	0.9995182863014223	0.9336782825284807	0.9999944275286029	0.9999944275286029	0.9999944275286029	NA	NA	FALSE
Skil	ENSMUSG00000027660	ENSG00000136603	ENSMODG00000016070	intermediate	NA	p2	p2	p3	0.869189300400219	0.9548785557370265	0.6129798958846663	0.9999761265702617	0.19413279168802372	0.07799712929844133	NA	NA	NA	NA	NA	NA	NA	NA	NA	NA	NA	FALSE
Fxr1	ENSMUSG00000027680	ENSG00000114416	ENSMODG00000021294	intermediate	NA	p1	p2	p3	0.5425983476292954	0.9879365309564047	0.9978116400882872	0.679097008592155	0.08704076211473308	0.032652036409364614	NA	NA	NA	NA	NA	NA	NA	NA	NA	NA	NA	FALSE
Tnik	ENSMUSG00000027692	ENSG00000154310	ENSMODG00000015989	intermediate	preserved	p7	p6	p5	0.9969730882253043	0.999500526550548	0.508575377978908	0.014783023684103874	0.1670510921035464	0.5284620917687687	g4	g4	g4	0.9748000192348866	0.953918904846635	0.8347802158782895	0.9999944275286029	0.9999944275286029	0.9999944275286029	NA	NA	FALSE
Nceh1	ENSMUSG00000027698	ENSG00000144959	ENSMODG00000021320	NA	intermediate	NA	NA	NA	NA	NA	NA	NA	NA	NA	g5	g8	g8	0.9654698361242062	0.9999054706387733	0.9723177116716395	0.08217651327818333	0.09033122626281123	0.9999944275286029	NA	NA	FALSE
Ect2	ENSMUSG00000027699	ENSG00000114346	ENSMODG00000021319	NA	preserved	NA	NA	NA	NA	NA	NA	NA	NA	NA	g1	g1	g1	0.6119133780418208	0.9999969376181786	0.999964029822052	0.9663883038745014	0.9663883038745014	0.9999944275286029	NA	NA	FALSE
Trpc3	ENSMUSG00000027716	ENSG00000138741	ENSMODG00000018925	human-specific	diverse	p7	p8	p8	0.9885584226847439	0.9996426283431952	0.9939549021187593	0.014695800249225401	0.03290845214192321	0.9999761265702617	g3	g6	g4	0.9044399322615603	0.941026014631675	0.9923092232496995	0.010759048885488894	0.03405451691319409	0.03039917795739346	NA	NA	FALSE
Trpc4	ENSMUSG00000027748	ENSG00000133107	ENSMODG00000010167	intermediate	NA	p7	p8	p1	0.5300342061672585	0.9999939880370412	0.6887324547708346	0.7308699527665764	0.25844944487049043	0.1740786086468866	NA	NA	NA	NA	NA	NA	NA	NA	NA	NA	NA	FALSE
Supt20	ENSMUSG00000027751	ENSG00000102710	ENSMODG00000010085	NA	intermediate	NA	NA	NA	NA	NA	NA	NA	NA	NA	g4	g2	g1	0.9612209058491166	0.8883994934825641	0.8290546351331818	0.03222780522287686	0.011832362385984289	0.44666719774774205	NA	NA	FALSE
Mbnl1	ENSMUSG00000027763	ENSG00000152601	ENSMODG00000015838	intermediate	human-specific	p2	p5	p1	0.961112646628759	0.9952457049755943	0.6865075325890381	0.0017882139361238168	0.3294720510117304	0.06693816188219659	g1	g8	g8	0.9943349994901286	0.961153378704617	0.749377353297301	0.003244224622597887	0.010416195669922846	0.9999944275286029	NA	NA	FALSE
Ppm1l	ENSMUSG00000027784	ENSG00000163590	ENSMODG00000016297	intermediate	NA	p2	p4	p4	0.874832787376387	0.6418877908459958	0.6822574837915719	0.10177090659957232	0.05061508211934232	0.7484739325411917	NA	NA	NA	NA	NA	NA	NA	NA	NA	NA	NA	FALSE
Dclk1	ENSMUSG00000027797	ENSG00000133083	ENSMODG00000009947	NA	intermediate	NA	NA	NA	NA	NA	NA	NA	NA	NA	g4	g6	g4	0.9998433692939124	0.93715445337418	0.9999132440436681	0.16206167331852758	0.9999944275286029	0.16206167331852758	NA	NA	FALSE
Nbea	ENSMUSG00000027799	ENSG00000172915	ENSMODG00000009914	marsupial	marsupial	p6	p6	p3	0.7626469411879513	0.9951250081819838	0.9012506169547403	0.9920254132773401	0.010307415720656195	0.002851712978039989	g6	g6	g2	0.9940953342212969	0.8855759115760925	0.9953925268868543	0.9999944275286029	0.002119011024238251	0.00494538425846967	NA	NA	FALSE
Wwtr1	ENSMUSG00000027803	ENSG00000018408	ENSMODG00000021266	preserved	NA	p1	p1	p1	0.9905673024498503	0.9991247005732165	0.9116318390950202	0.9999761265702617	0.9999761265702617	0.9999761265702617	NA	NA	NA	NA	NA	NA	NA	NA	NA	NA	NA	FALSE
Ptx3	ENSMUSG00000027832	ENSG00000163661	ENSMODG00000015690	intermediate	NA	p2	p2	p1	0.954324537153953	0.9816548529274538	0.7356068515508103	0.9999761265702617	0.4795192369138771	0.4656767344850324	NA	NA	NA	NA	NA	NA	NA	NA	NA	NA	NA	FALSE
Serpini1	ENSMUSG00000027834	ENSG00000163536	ENSMODG00000016222	NA	intermediate	NA	NA	NA	NA	NA	NA	NA	NA	NA	g7	g4	g6	0.9325734237142926	0.8244030360616472	0.9999514649401189	0.04446207509093299	0.15615014218115625	0.36358850292373773	NA	NA	FALSE
Ptpn22	ENSMUSG00000027843	ENSG00000134242	ENSMODG00000000719	NA	human-specific	NA	NA	NA	NA	NA	NA	NA	NA	NA	g1	g8	g8	0.9358395650375635	0.9999915028640586	0.999706820519168	0.005833086032538349	0.005833086032538349	0.9999944275286029	NA	NA	FALSE
Syt6	ENSMUSG00000027849	ENSG00000134207	ENSMODG00000000628	diverse	intermediate	p3	p5	p7	0.6781074358225702	0.9183908773776176	0.9889462767915613	0.021561065078927757	0.015412597121059107	0.02783115802238226	g4	g6	g4	0.991618186387682	0.9726106574794678	0.9654690285968447	0.023851077796764535	0.9999944275286029	0.09635195034408557	NA	NA	FALSE
Ptgfrn	ENSMUSG00000027864	ENSG00000134247	ENSMODG00000005096	preserved	NA	p8	p8	p8	0.9492319944755543	0.9946033367431846	0.8373207495256697	0.9999761265702617	0.9999761265702617	0.9999761265702617	NA	NA	NA	NA	NA	NA	NA	NA	NA	NA	NA	FALSE
Notch2	ENSMUSG00000027878	ENSG00000134250	ENSMODG00000018700	preserved	intermediate	p1	p1	p1	0.998468492929705	0.9985620464509605	0.9995976377101623	0.9999761265702617	0.9999761265702617	0.9999761265702617	g2	g1	g1	0.5572577660963929	0.6851357479288789	0.9999886258305423	0.7906700753796847	0.7685940928266204	0.9999944275286029	NA	NA	FALSE
Stxbp3	ENSMUSG00000027882	ENSG00000116266	ENSMODG00000002311	intermediate	NA	p2	p1	p1	0.9865223849235621	0.9879212920109115	0.9929564139261319	0.07587212610766608	0.06384083237465732	0.9999761265702617	NA	NA	NA	NA	NA	NA	NA	NA	NA	NA	NA	FALSE
Gpsm2	ENSMUSG00000027883	ENSG00000121957	ENSMODG00000002268	NA	preserved	NA	NA	NA	NA	NA	NA	NA	NA	NA	g1	g1	g1	0.9945768631484514	0.9378745909937245	0.9997526517940587	0.9999944275286029	0.9999944275286029	0.9999944275286029	NA	NA	FALSE
Slc6a17	ENSMUSG00000027894	ENSG00000197106	ENSMODG00000001744	marsupial	intermediate	p8	p8	p6	0.988662584305473	0.999603650385652	0.9993254903228737	0.9999761265702617	0.0022866771396220205	0.0013738329155401417	g8	g7	g8	0.999685858480099	0.9956830215826021	0.8983997969697505	0.02014975248272187	0.9999944275286029	0.241716354695023	NA	NA	FALSE
Olfm3	ENSMUSG00000027965	ENSG00000118733	ENSMODG00000003347	intermediate	preserved	p6	p7	p7	0.920159422850716	0.7087932984957422	0.9986511728992922	0.5426752078304947	0.19106420020482612	0.9514933491606927	g8	g8	g8	0.9986709859735602	0.9999436764909846	0.9999411925839709	0.9999944275286029	0.9999944275286029	0.9999944275286029	NA	NA	FALSE
Col11a1	ENSMUSG00000027966	ENSG00000060718	ENSMODG00000003278	marsupial	intermediate	p5	p5	p2	0.6422578614650309	0.8093953131116527	0.5038218684059734	0.8162795938501932	0.046162982149676776	0.03297101855827571	g3	g2	g1	0.7991043042580389	0.9126007047044105	0.9998372729314584	0.42453114966270916	0.006286439054158321	0.12163792069672004	NA	NA	FALSE
Ndst4	ENSMUSG00000027971	ENSG00000138653	ENSMODG00000005217	NA	intermediate	NA	NA	NA	NA	NA	NA	NA	NA	NA	g4	g4	g2	0.9658030497975584	0.9650313385687791	0.8267705506037358	0.9999944275286029	0.04484846572295431	0.06614006594050156	NA	NA	FALSE
Ndst3	ENSMUSG00000027977	ENSG00000164100	ENSMODG00000005100	NA	intermediate	NA	NA	NA	NA	NA	NA	NA	NA	NA	g3	g4	g8	0.9743696935608348	0.9765039352079158	0.6341060336752189	0.053431650133853925	0.005211759278156094	0.010839041219716263	NA	NA	FALSE
Trim2	ENSMUSG00000027993	ENSG00000109654	ENSMODG00000001127	intermediate	NA	p4	p2	p1	0.9427607330594087	0.9283193891418812	0.9288394103962379	0.027217405347129634	0.00748954985578128	0.07003591694261965	NA	NA	NA	NA	NA	NA	NA	NA	NA	NA	NA	FALSE
Gucy1b3	ENSMUSG00000028005	ENSG00000061918	ENSMODG00000001630	NA	intermediate	NA	NA	NA	NA	NA	NA	NA	NA	NA	g7	g6	g8	0.9467541918589581	0.9128212814211905	0.9428836618093736	0.23272377536351735	0.09004893687327933	0.014258839456062766	NA	NA	FALSE
Gstcd	ENSMUSG00000028018	ENSG00000138780	ENSMODG00000020626	intermediate	NA	p3	p2	p1	0.7691973440281308	0.9833523626025539	0.5441536150146151	0.35485585685227655	0.26461816321022436	0.6459110760523132	NA	NA	NA	NA	NA	NA	NA	NA	NA	NA	NA	FALSE
Pdgfc	ENSMUSG00000028019	ENSG00000145431	ENSMODG00000001723	preserved	human-specific	p1	p1	p1	0.8784960129145025	0.9998437679848153	0.9767125863402187	0.9999761265702617	0.9999761265702617	0.9999761265702617	g3	g1	g1	0.9995307240215477	0.9994747016736211	0.9998031130737413	0.0017401272671625932	0.0011651132592744352	0.9999944275286029	NA	NA	FALSE
Fubp1	ENSMUSG00000028034	ENSG00000162613	ENSMODG00000020804	intermediate	intermediate	p1	p2	p4	0.7025125149359364	0.9780478992013608	0.5490553117166992	0.5218526159692614	0.12932805854560778	0.21171153599334772	g3	g1	g2	0.8101126671827986	0.7532849759406076	0.9372773000418961	0.1400361575192002	0.3996309369954304	0.49484794450638675	NA	NA	FALSE
Thbs3	ENSMUSG00000028047	ENSG00000169231	ENSMODG00000017093	diverse	NA	p3	p4	p1	0.9551159950193383	0.7379010615658348	0.9980804904544547	0.02227154611960823	0.00967303744806613	0.0030783830300042305	NA	NA	NA	NA	NA	NA	NA	NA	NA	NA	NA	FALSE
Sema4a	ENSMUSG00000028064	ENSG00000196189	ENSMODG00000016928	intermediate	NA	p7	p6	p6	0.9934178955784682	0.9971593022599624	0.9737344077009922	0.020713312038570617	0.08442008171718987	0.9999761265702617	NA	NA	NA	NA	NA	NA	NA	NA	NA	NA	NA	FALSE
Iqgap3	ENSMUSG00000028068	ENSG00000183856	ENSMODG00000016849	NA	preserved	NA	NA	NA	NA	NA	NA	NA	NA	NA	g1	g1	g1	0.9945831850382639	0.9996944265493269	0.9997281170385585	0.9999944275286029	0.9999944275286029	0.9999944275286029	NA	NA	FALSE
Dclk2	ENSMUSG00000028078	ENSG00000170390	ENSMODG00000000868	human-specific	intermediate	p3	p1	p1	0.5329027859710074	0.9912399917535177	0.9550080075254047	0.003635407733519109	0.011415554738087287	0.9999761265702617	g6	g6	g2	0.9833287533304075	0.9396561130161644	0.7964727983557922	0.9999944275286029	0.059515158424732505	0.081211635346517555	NA	NA	FALSE
Rps3a1	ENSMUSG00000028081	ENSG00000145425	ENSMODG00000000969	intermediate	NA	p4	p3	p2	0.7264381848894849	0.9087346800148975	0.7291890349368775	0.09819540187891093	0.039674566162693284	0.4346421656958003	NA	NA	NA	NA	NA	NA	NA	NA	NA	NA	NA	FALSE
Fbxw7	ENSMUSG00000028086	ENSG00000109670	ENSMODG00000001062	intermediate	NA	p1	p2	p2	0.9394519820767667	0.9130505797683248	0.6987410731741874	0.2884701726736308	0.5129680400487886	0.9144693059751619	NA	NA	NA	NA	NA	NA	NA	NA	NA	MB	NA	FALSE
Chd1l	ENSMUSG00000028089	ENSG00000131778	ENSMODG00000018717	NA	intermediate	NA	NA	NA	NA	NA	NA	NA	NA	NA	g5	g1	g1	0.9076732345661901	0.790306744217049	0.9997424626117064	0.2566993230130137	0.008715999245846592	0.9999944275286029	NA	NA	FALSE
Ptbp2	ENSMUSG00000028134	ENSG00000117569	ENSMODG00000004211	intermediate	NA	p3	p3	p5	0.8958882660083718	0.9946561676365935	0.6145605289587754	0.9999761265702617	0.07629634395708607	0.015677751755231516	NA	NA	NA	NA	NA	NA	NA	NA	NA	NA	NA	FALSE
Celf3	ENSMUSG00000028137	ENSG00000159409	ENSMODG00000027673	intermediate	NA	p4	p5	p5	0.9094621369083334	0.8436358735078523	0.9369736284044259	0.1312354589103194	0.11576572606382905	0.9999761265702617	NA	NA	NA	NA	NA	NA	NA	NA	NA	NA	NA	FALSE
Rap1gds1	ENSMUSG00000028149	ENSG00000138698	ENSMODG00000020720	intermediate	NA	p1	p3	p6	0.8202616016808041	0.908883502285087	0.9254270916631551	0.0759653843478902	0.0030077787725757018	0.005617379410479721	NA	NA	NA	NA	NA	NA	NA	NA	NA	NA	NA	FALSE
Tspan5	ENSMUSG00000028152	ENSG00000168785	ENSMODG00000020718	intermediate	intermediate	p4	p6	p3	0.6994168833497069	0.5183578353583764	0.8759499887486327	0.10586507364182014	0.4685958940107412	0.09256046774471548	g8	g5	g5	0.9996415720463389	0.875462443067969	0.8652817682741956	0.2719505631125496	0.23618817123828068	0.9999944275286029	NA	NA	FALSE
Ppp3ca	ENSMUSG00000028161	ENSG00000138814	ENSMODG00000020679	preserved	intermediate	p7	p7	p7	0.9385271326805043	0.9030078006125063	0.621541171357944	0.9999761265702617	0.867023778597897	0.8574416988698941	g6	g7	g7	0.6065712863567632	0.9921184395473082	0.6318108895207404	0.6852090529567222	0.799588111450123	0.9819619523906836	NA	NA	FALSE
Manba	ENSMUSG00000028164	ENSG00000109323	ENSMODG00000020669	NA	intermediate	NA	NA	NA	NA	NA	NA	NA	NA	NA	g8	g4	g2	0.9834025781846083	0.896357807796245	0.9727692030523902	0.002596473127282639	7.348178587929939e-4	0.14267170941399032	NA	NA	FALSE
Wls	ENSMUSG00000028173	ENSG00000116729	ENSMODG00000000754	intermediate	preserved	p1	p2	p1	0.8505480762492817	0.8862739793071142	0.9782247088816456	0.32403691140547025	0.9999761265702617	0.26533553874699345	g1	g1	g1	0.9978474637702972	0.9999109999922968	0.9945704532024215	0.9999944275286029	0.9999944275286029	0.9999944275286029	NA	NA	FALSE
Lrrc7	ENSMUSG00000028176	ENSG00000033122	ENSMODG00000000649	intermediate	preserved	p8	p8	p7	0.9825144847179212	0.7923614596780664	0.9988072510087279	0.9999761265702617	0.06587714999648846	0.3961725577735321	g4	g4	g4	0.9994548668619913	0.740266931285528	0.7468819787652797	0.9999944275286029	0.9999944275286029	0.9140986316425102	NA	NA	FALSE
Adgrl2	ENSMUSG00000028184	ENSG00000117114	ENSMODG00000000713	preserved	NA	p8	p8	p8	0.9999428849919515	0.9802438777501855	0.8411691446681726	0.9999761265702617	0.9999761265702617	0.9999761265702617	NA	NA	NA	NA	NA	NA	NA	NA	NA	NA	NA	FALSE
Ddah1	ENSMUSG00000028194	ENSG00000153904	ENSMODG00000000292	intermediate	intermediate	p8	p1	p1	0.9616142364591072	0.9374184660638609	0.6213425163965854	0.09174117158444266	0.05369567453984338	0.8524068085239984	g4	g6	g7	0.9946834185942578	0.9479536960378689	0.7406405841691098	0.07594855524289922	0.05358434751769993	0.456525549386228	NA	NA	FALSE
Col24a1	ENSMUSG00000028197	ENSG00000171502	ENSMODG00000000261	NA	intermediate	NA	NA	NA	NA	NA	NA	NA	NA	NA	g1	g6	g2	0.93905427750658	0.9458616020790809	0.7907723287158529	0.018627359734211184	0.1931296773382344	0.08558891259088511	NA	NA	FALSE
Tmem55a	ENSMUSG00000028221	ENSG00000155099	ENSMODG00000007561	NA	diverse	NA	NA	NA	NA	NA	NA	NA	NA	NA	g8	g1	g4	0.9995016856503538	0.9997179415233597	0.8947941674764961	6.976364030076972e-4	0.003185802593104955	0.009802814151209427	NA	NA	FALSE
Calb1	ENSMUSG00000028222	ENSG00000104327	ENSMODG00000007628	intermediate	NA	p8	p8	p7	0.9999048941191779	0.9998209708477316	0.9302653573290813	0.9999761265702617	0.16893688391379122	0.16900894929621071	NA	NA	NA	NA	NA	NA	NA	NA	NA	NA	NA	FALSE
Mmp16	ENSMUSG00000028226	ENSG00000156103	ENSMODG00000007939	NA	intermediate	NA	NA	NA	NA	NA	NA	NA	NA	NA	g4	g2	g6	0.9448390806823805	0.9820454438323482	0.9517043904976686	0.053995565673507696	0.019724348949908464	0.009304226295651865	NA	NA	FALSE
Nsmaf	ENSMUSG00000028245	ENSG00000035681	ENSMODG00000008797	intermediate	NA	p7	p1	p2	0.7592089441842758	0.8774548102050881	0.5074336545230184	0.12244110375556082	0.08740637001238374	0.7255658957862448	NA	NA	NA	NA	NA	NA	NA	NA	NA	NA	NA	FALSE
Pnisr	ENSMUSG00000028248	ENSG00000132424	ENSMODG00000018115	intermediate	NA	p2	p1	p2	0.997348079564328	0.9940747138297484	0.6632795931414743	0.03186350466310933	0.9149446749486492	0.4368680045826034	NA	NA	NA	NA	NA	NA	NA	NA	NA	NA	NA	FALSE
Ccnc	ENSMUSG00000028252	ENSG00000112237	ENSMODG00000018091	intermediate	NA	p2	p3	p3	0.9906659308283408	0.9932201330924239	0.6637849966663822	0.05476170205965945	0.5532506577835237	0.9148940876459567	NA	NA	NA	NA	NA	NA	NA	NA	NA	NA	NA	FALSE
Pdlim5	ENSMUSG00000028273	ENSG00000163110	ENSMODG00000019264	intermediate	NA	p2	p2	p1	0.998120142199558	0.8355222766013374	0.8521785187416901	0.9999761265702617	0.24959659866399564	0.2270183842545623	NA	NA	NA	NA	NA	NA	NA	NA	NA	NA	NA	FALSE
Rragd	ENSMUSG00000028278	ENSG00000025039	ENSMODG00000018275	intermediate	NA	p7	p4	p6	0.9802422961746431	0.9736896454227859	0.585163350906048	0.0015491081529662523	0.19936413422284502	0.0639955487616561	NA	NA	NA	NA	NA	NA	NA	NA	NA	NA	NA	FALSE
Epha7	ENSMUSG00000028289	ENSG00000135333	ENSMODG00000018150	NA	preserved	NA	NA	NA	NA	NA	NA	NA	NA	NA	g4	g4	g4	0.7773122381827172	0.9925789621043243	0.9992946041232863	0.9999944275286029	0.9999944275286029	0.9999944275286029	MB	NA	FALSE
Smc2	ENSMUSG00000028312	ENSG00000136824	ENSMODG00000004036	NA	intermediate	NA	NA	NA	NA	NA	NA	NA	NA	NA	g3	g1	g1	0.7416542173757508	0.9999956190929556	0.9998837589418849	0.24372342659784432	0.24372342659784432	0.9999944275286029	NA	NA	FALSE
Tmod1	ENSMUSG00000028328	ENSG00000136842	ENSMODG00000003143	NA	preserved	NA	NA	NA	NA	NA	NA	NA	NA	NA	g8	g8	g8	0.8277861820015392	0.997946970897508	0.9999912865992533	0.9999944275286029	0.9999944275286029	0.9999944275286029	NA	NA	FALSE
Anp32b	ENSMUSG00000028333	ENSG00000136938	ENSMODG00000003261	intermediate	intermediate	p2	p2	p3	0.5767817380958152	0.9921765554440285	0.6570087670142225	0.8370828331313361	0.33265521820932287	0.23724355967965371	g3	g1	g1	0.8742121122631303	0.9789901271967697	0.9995408374144186	0.09602061986938351	0.0861702621482254	0.9999944275286029	NA	NA	FALSE
Coro2a	ENSMUSG00000028337	ENSG00000106789	ENSMODG00000012537	intermediate	intermediate	p7	p8	p6	0.5841157460643308	0.9556045194258848	0.6506029188683543	0.6722720721038903	0.38846007094958784	0.08790731626857942	g5	g8	g3	0.89045309806215	0.7711624996604581	0.830750059796726	0.09794743330753583	0.029042611856393043	0.0023023018589601514	NA	NA	FALSE
Brinp1	ENSMUSG00000028351	ENSG00000078725	ENSMODG00000019618	intermediate	intermediate	p8	p7	p7	0.9931531772732423	0.9799154305565052	0.7425635747157759	0.08579700329957651	0.11139099601341029	0.9658737827439204	g6	g7	g7	0.95640804934166	0.995983759968454	0.873592669980207	0.12098632374891707	0.3274865262859336	0.9999944275286029	NA	NA	FALSE
Fmn2	ENSMUSG00000028354	ENSG00000155816	ENSMODG00000007102	marsupial	NA	p4	p4	p3	0.9958568783786231	0.9990756546612997	0.553651370419009	0.9999761265702617	0.007501268438489677	0.008355961011974857	NA	NA	NA	NA	NA	NA	NA	NA	NA	NA	NA	FALSE
Zfp618	ENSMUSG00000028358	ENSG00000157657	ENSMODG00000004063	NA	intermediate	NA	NA	NA	NA	NA	NA	NA	NA	NA	g6	g4	g2	0.9488233028467358	0.9869543142432146	0.7825528339844516	0.020055537287557518	0.08233081953085615	0.28852960875568145	NA	NA	TRUE
Slc44a5	ENSMUSG00000028360	ENSG00000137968	ENSMODG00000019086	marsupial	NA	p1	p1	p8	0.9949625619011129	0.9961541058883826	0.9974205602114214	0.9999761265702617	0.007346037470982886	0.00635763138995449	NA	NA	NA	NA	NA	NA	NA	NA	NA	NA	NA	FALSE
Tnc	ENSMUSG00000028364	ENSG00000041982	ENSMODG00000019592	NA	intermediate	NA	NA	NA	NA	NA	NA	NA	NA	NA	g2	g4	g2	0.830240252030794	0.8341076935055797	0.8844847969299325	0.13316141236347678	0.9999944275286029	0.13865625073465623	NA	NA	FALSE
Svep1	ENSMUSG00000028369	ENSG00000165124	ENSMODG00000003939	NA	intermediate	NA	NA	NA	NA	NA	NA	NA	NA	NA	g7	g6	g6	0.5483789342557984	0.8193463537170138	0.8265663290891814	0.2357329356881983	0.018630135021745604	0.9999944275286029	NA	NA	FALSE
Astn2	ENSMUSG00000028373	ENSG00000148219	ENSMODG00000019604	preserved	intermediate	p8	p8	p8	0.777078714722134	0.9854514629955555	0.9995734686317125	0.998837463577386	0.9999761265702617	0.9999761265702617	g7	g7	g6	0.7785473178541362	0.7295708060630137	0.7456492571516422	0.9378245248344951	0.4095587919493007	0.19684488758351124	NA	NA	FALSE
Ptbp3	ENSMUSG00000028382	ENSG00000119314	ENSMODG00000005502	marsupial	NA	p5	p5	p8	0.9985806853344783	0.7327336264097937	0.9546692047793066	0.9679255933132804	0.015222889231057803	0.027986762561064644	NA	NA	NA	NA	NA	NA	NA	NA	NA	NA	NA	FALSE
Snx30	ENSMUSG00000028385	ENSG00000148158	ENSMODG00000004826	intermediate	intermediate	p4	p4	p8	0.6759891555107747	0.8109011960423061	0.9700273507101635	0.8411033440401517	0.012614549317345998	0.05868714794158356	g7	g8	g3	0.5421021789142261	0.9995004623686435	0.9720519730174657	0.7907066607032877	0.0012445450621279095	0.0011161034335990254	NA	NA	FALSE
Ptprd	ENSMUSG00000028399	ENSG00000153707	ENSMODG00000015192	intermediate	marsupial	p5	p7	p6	0.9935789341236902	0.9989964783517086	0.8503243904199067	0.0026106462625581192	0.2732338855001922	0.06527305132169095	g4	g4	g7	0.8525590363614398	0.8174831389141931	0.75779878983594	0.9999944275286029	0.012800683642855833	0.03688035861518943	NA	NA	FALSE
Mpdz	ENSMUSG00000028402	ENSG00000107186	ENSMODG00000015042	NA	intermediate	NA	NA	NA	NA	NA	NA	NA	NA	NA	g5	g1	g1	0.9864819129266461	0.957122239961319	0.994503512992765	0.09945131976497391	0.015588391910450415	0.9999944275286029	NA	NA	FALSE
Slc44a1	ENSMUSG00000028412	ENSG00000070214	ENSMODG00000016274	NA	intermediate	NA	NA	NA	NA	NA	NA	NA	NA	NA	g7	g8	g7	0.6253700862676386	0.9989973678236455	0.9451540783053977	0.6012771847838349	0.9636657572230489	0.14904390423152547	NA	NA	FALSE
Ubap2	ENSMUSG00000028433	ENSG00000137073	ENSMODG00000003674	NA	intermediate	NA	NA	NA	NA	NA	NA	NA	NA	NA	g2	g1	g2	0.7923112979654169	0.8761122861846665	0.7577956902594283	0.29200984056149504	0.9918118064240644	0.22415660686433386	NA	NA	FALSE
Epb41l4b	ENSMUSG00000028434	ENSG00000095203	ENSMODG00000003302	preserved	human-specific	p8	p8	p8	0.9829054803885826	0.9940625956729361	0.9995064816822904	0.9999761265702617	0.9999761265702617	0.9999761265702617	g6	g8	g8	0.9996193201670749	0.9995987355642295	0.9771967900759809	8.338317284724084e-4	0.0011651132592744352	0.9999944275286029	NA	NA	FALSE
Kif24	ENSMUSG00000028438	ENSG00000186638	ENSMODG00000008094	NA	preserved	NA	NA	NA	NA	NA	NA	NA	NA	NA	g1	g1	g1	0.9998624965206353	0.9999640119114278	0.9999750493109559	0.9999944275286029	0.9999944275286029	0.9999944275286029	NA	NA	FALSE
Fam219a	ENSMUSG00000028439	ENSG00000164970	ENSMODG00000008045	NA	intermediate	NA	NA	NA	NA	NA	NA	NA	NA	NA	g8	g7	g6	0.9828605567507861	0.7646296837756594	0.9096773865142981	0.23909068364734953	0.011057980340587295	0.29694047768715204	NA	NA	FALSE
Car9	ENSMUSG00000028463	ENSG00000107159	ENSMODG00000007486	NA	intermediate	NA	NA	NA	NA	NA	NA	NA	NA	NA	g5	g8	g4	0.9251054149861557	0.9996185565498171	0.9784758606069955	0.15974247043257528	0.005113988011758771	0.0025237287627815656	NA	NA	FALSE
Psip1	ENSMUSG00000028484	ENSG00000164985	ENSMODG00000014943	NA	intermediate	NA	NA	NA	NA	NA	NA	NA	NA	NA	g8	g3	g1	0.6933569946130086	0.5572367853424999	0.9745391260005111	0.00604329619169095	0.0064330873236189265	0.05781257057900688	NA	NA	FALSE
Sh3gl2	ENSMUSG00000028488	ENSG00000107295	ENSMODG00000014850	preserved	NA	p8	p8	p8	0.8418046840715069	0.6601119195691392	0.9661738741971525	0.8548644655938337	0.9999761265702617	0.8983485931922873	NA	NA	NA	NA	NA	NA	NA	NA	NA	NA	NA	FALSE
Plin2	ENSMUSG00000028494	ENSG00000147872	ENSMODG00000014661	intermediate	NA	p4	p2	p1	0.9206146861158927	0.9406766173906692	0.7119205320555146	0.0038079061073524522	0.007794905903691394	0.524172414694421	NA	NA	NA	NA	NA	NA	NA	NA	NA	NA	NA	FALSE
Rps6	ENSMUSG00000028495	ENSG00000137154	ENSMODG00000004095	NA	preserved	NA	NA	NA	NA	NA	NA	NA	NA	NA	g2	g2	g2	0.6427009360989572	0.6177967301586373	0.9949850296150373	0.7128130155980605	0.9923439366648871	0.9707034235474893	NA	NA	FALSE
Mllt3	ENSMUSG00000028496	ENSG00000171843	ENSMODG00000003574	NA	human-specific	NA	NA	NA	NA	NA	NA	NA	NA	NA	g4	g2	g2	0.9996764211194377	0.9622301269816228	0.8709998219020432	0.002746533669965679	0.04271116444642524	0.9999944275286029	NA	NA	FALSE
Dab1	ENSMUSG00000028519	ENSG00000173406	ENSMODG00000003377	preserved	preserved	p8	p8	p8	0.9999936553452571	0.9999335358375447	0.9997393351222359	0.9999761265702617	0.9999761265702617	0.9999761265702617	g8	g8	g8	0.8828339640163352	0.9999754884848224	0.99345126081433	0.9999944275286029	0.9999944275286029	0.9999944275286029	NA	SCA	FALSE
Sgip1	ENSMUSG00000028524	ENSG00000118473	ENSMODG00000001029	NA	intermediate	NA	NA	NA	NA	NA	NA	NA	NA	NA	g7	g7	g8	0.5127851197051188	0.999777672768358	0.5739433880702647	0.8648850378176538	0.43419899668193374	0.7394682594037281	NA	NA	FALSE
Pde4b	ENSMUSG00000028525	ENSG00000184588	ENSMODG00000001072	intermediate	intermediate	p2	p8	p7	0.9982521244795345	0.8693931285193743	0.9467067553020612	0.021923430649523203	0.0020608419657693567	0.18314473653395796	g7	g8	g8	0.9822228376381537	0.9999985145710591	0.9999737669071449	0.061770887081181565	0.061784504040549186	0.9999944275286029	NA	NA	FALSE
Dnajc6	ENSMUSG00000028528	ENSG00000116675	ENSMODG00000001204	NA	preserved	NA	NA	NA	NA	NA	NA	NA	NA	NA	g7	g7	g7	0.9422937274540801	0.9809462048626968	0.8025333278678773	0.9999944275286029	0.9999944275286029	0.9999944275286029	NA	NA	FALSE
Cachd1	ENSMUSG00000028532	ENSG00000158966	ENSMODG00000001285	marsupial	intermediate	p2	p2	p3	0.942464291711804	0.9832422439389557	0.9976357660971776	0.9999761265702617	0.026340620563652235	0.032767102300138344	g1	g2	g2	0.7904878287458369	0.9840906999983243	0.9536271186591082	0.42453114966270916	0.40906419766980695	0.9999944275286029	NA	NA	FALSE
Elavl4	ENSMUSG00000028546	ENSG00000162374	ENSMODG00000001300	intermediate	NA	p4	p4	p3	0.8884894541160641	0.9970378100417624	0.8867893415837129	0.9999761265702617	0.3714396839848598	0.2388073169667155	NA	NA	NA	NA	NA	NA	NA	NA	NA	NA	NA	FALSE
Nfia	ENSMUSG00000028565	ENSG00000162599	ENSMODG00000002475	preserved	intermediate	p2	p2	p2	0.990160079319944	0.9732761814106341	0.9970167851783559	0.9999761265702617	0.9999761265702617	0.9999761265702617	g3	g2	g2	0.9952904583177907	0.7657028051526183	0.7440332094826644	0.13889010689753684	0.36323959024226055	0.952665748242816	NA	NA	TRUE
Hook1	ENSMUSG00000028572	ENSG00000134709	ENSMODG00000003308	intermediate	intermediate	p8	p7	p1	0.9999366041417762	0.6201855766888226	0.5467413547356025	0.6231761180676949	0.1306243762359727	0.08864923646796868	g8	g7	g5	0.8691850235576452	0.9951756487663789	0.9530589635215352	0.2888943378610244	0.058574607943035456	0.019260559538791428	NA	NA	FALSE
Pum1	ENSMUSG00000028580	ENSG00000134644	ENSMODG00000017067	intermediate	intermediate	p2	p3	p2	0.6128623848242848	0.9515867119647374	0.9165758047102287	0.6376061192822327	0.8548644655938337	0.26694231683038816	g3	g2	g2	0.8670493901410432	0.9991976123746573	0.9155190136388363	0.2898043522865486	0.32845878807785683	0.9999944275286029	NA	NA	FALSE
Pdpn	ENSMUSG00000028583	ENSG00000162493	ENSMODG00000025516	human-specific	NA	p3	p1	p1	0.9958500155084008	0.9996360547698704	0.9520698395568528	0.0017882139361238168	0.011989106012637508	0.9999761265702617	NA	NA	NA	NA	NA	NA	NA	NA	NA	NA	NA	FALSE
Orc1	ENSMUSG00000028587	ENSG00000085840	ENSMODG00000000666	NA	preserved	NA	NA	NA	NA	NA	NA	NA	NA	NA	g1	g1	g1	0.913458062009479	0.9828654600091051	0.9990187506866255	0.9999944275286029	0.9999944275286029	0.9999944275286029	NA	NA	FALSE
Ndc1	ENSMUSG00000028614	ENSG00000058804	ENSMODG00000021356	NA	preserved	NA	NA	NA	NA	NA	NA	NA	NA	NA	g1	g1	g1	0.9990603367105213	0.9967167442847199	0.5568230744343683	0.9999944275286029	0.9131670824319	0.9121820095558675	NA	NA	FALSE
Hivep3	ENSMUSG00000028634	ENSG00000127124	ENSMODG00000017330	intermediate	intermediate	p7	p8	p8	0.9987003139811746	0.9612473997003818	0.5735473438817323	0.11285585081182163	0.576499048740521	0.8292227704014558	g6	g7	g6	0.9896341655809596	0.9944579562555522	0.9339721162846545	0.01529899347440684	0.9999944275286029	0.15296234573169312	NA	NA	TRUE
Ccdc30	ENSMUSG00000028637	ENSG00000186409	ENSMODG00000017230	intermediate	NA	p6	p5	p5	0.9256025107513954	0.8766734475332332	0.7831415233958814	0.19983602841660628	0.1281897479601469	0.9405634778546837	NA	NA	NA	NA	NA	NA	NA	NA	NA	NA	NA	FALSE
Ybx1	ENSMUSG00000028639	ENSG00000065978	ENSMODG00000017214	NA	intermediate	NA	NA	NA	NA	NA	NA	NA	NA	NA	g4	g2	g2	0.8275605302582737	0.9874536474827342	0.9982837330221869	0.16457784392595634	0.1655634607874835	0.9999944275286029	NA	NA	TRUE
Slc2a1	ENSMUSG00000028645	ENSG00000117394	ENSMODG00000017148	intermediate	NA	p2	p3	p2	0.9858736877484218	0.8881795965112672	0.5441820806288534	0.25510152858057067	0.8052212828493204	0.49710995065416896	NA	NA	NA	NA	NA	NA	NA	NA	NA	NA	ID	FALSE
Macf1	ENSMUSG00000028649	ENSG00000127603	ENSMODG00000017689	NA	mouse-specific	NA	NA	NA	NA	NA	NA	NA	NA	NA	g4	g7	g4	0.9996977882294034	0.9938870156771097	0.9913820719334513	0.003018758803463526	0.9999944275286029	0.003390554075463101	NA	CBLM	FALSE
Trit1	ENSMUSG00000028653	ENSG00000043514	ENSMODG00000017650	intermediate	NA	p1	p2	p2	0.9970826437355107	0.5293951748456235	0.7901051504735849	0.7326794910790272	0.13344197896428184	0.7011447907883293	NA	NA	NA	NA	NA	NA	NA	NA	NA	NA	NA	FALSE
Mycl	ENSMUSG00000028654	ENSG00000116990	ENSMODG00000017647	intermediate	NA	p1	p2	p3	0.9990334475088839	0.9589581482260788	0.5518361173212688	0.044335886507649774	0.07615138153179007	0.6730261149489094	NA	NA	NA	NA	NA	NA	NA	NA	NA	NA	NA	TRUE
Epha8	ENSMUSG00000028661	ENSG00000070886	ENSMODG00000016101	preserved	NA	p8	p8	p8	0.9999564184467049	0.9974355079491432	0.9928001361479828	0.9999761265702617	0.9999761265702617	0.9999761265702617	NA	NA	NA	NA	NA	NA	NA	NA	NA	NA	NA	FALSE
Ephb2	ENSMUSG00000028664	ENSG00000133216	ENSMODG00000016114	intermediate	intermediate	p2	p1	p1	0.891107567722533	0.9995771249242436	0.8735527640928888	0.21963430063733078	0.37735632922492474	0.9999761265702617	g2	g3	g1	0.8997939084009718	0.8144121860678122	0.7768807921545542	0.2879094465086283	0.4095587919493007	0.16494439452972798	NA	NA	FALSE
Srsf10	ENSMUSG00000028676	ENSG00000188529	ENSMODG00000013020	intermediate	intermediate	p2	p3	p1	0.9695838999291996	0.7783198361643104	0.9226731803455059	0.4049666230741732	0.21446760143334798	0.07328069732062015	g3	g1	g1	0.7538354490655339	0.999916522654697	0.9992897095637874	0.24556915561333467	0.24556915561333467	0.9999944275286029	NA	NA	FALSE
Kif2c	ENSMUSG00000028678	ENSG00000142945	ENSMODG00000002620	NA	preserved	NA	NA	NA	NA	NA	NA	NA	NA	NA	g1	g1	g1	0.9996402899966538	0.9999904757043824	0.9997509406240802	0.9999944275286029	0.9999944275286029	0.9999944275286029	NA	NA	FALSE
Plk3	ENSMUSG00000028680	ENSG00000173846	ENSMODG00000002562	intermediate	NA	p2	p1	p2	0.9980009505342982	0.6397624543977906	0.8410389709003643	0.5991922858286687	0.9999761265702617	0.5629450614382207	NA	NA	NA	NA	NA	NA	NA	NA	NA	NA	NA	FALSE
Prdx1	ENSMUSG00000028691	ENSG00000117450	ENSMODG00000002382	NA	intermediate	NA	NA	NA	NA	NA	NA	NA	NA	NA	g3	g2	g2	0.9435228583240355	0.7436683818329783	0.9965664915793294	0.131330631042939	0.1543434309528219	0.9999944275286029	NA	NA	FALSE
Nasp	ENSMUSG00000028693	ENSG00000132780	ENSMODG00000002288	NA	intermediate	NA	NA	NA	NA	NA	NA	NA	NA	NA	g3	g1	g1	0.857975333665335	0.9971730630726797	0.9998012906156056	0.06681658956778892	0.06606802219070501	0.9999944275286029	NA	NA	FALSE
Lurap1	ENSMUSG00000028701	ENSG00000171357	ENSMODG00000002033	NA	intermediate	NA	NA	NA	NA	NA	NA	NA	NA	NA	g5	g8	g8	0.9110551514983177	0.9640096501706982	0.9973876509493982	0.21292442875544398	0.21360143141093793	0.9999944275286029	NA	NA	FALSE
Dmbx1	ENSMUSG00000028707	ENSG00000197587	ENSMODG00000001963	preserved	NA	p4	p4	p4	0.996310457483125	0.8044176180737767	0.8792265552664053	0.9999761265702617	0.9999761265702617	0.9648355575879155	NA	NA	NA	NA	NA	NA	NA	NA	NA	NA	NA	TRUE
Ddost	ENSMUSG00000028757	ENSG00000244038	ENSMODG00000015962	NA	intermediate	NA	NA	NA	NA	NA	NA	NA	NA	NA	g3	g2	g1	0.9785397331781568	0.9956388289453779	0.8224808841904087	0.07248275035320986	0.025210280518100637	0.37131622455640384	NA	NA	FALSE
Sema3c	ENSMUSG00000028780	ENSG00000075223	ENSMODG00000017075	NA	intermediate	NA	NA	NA	NA	NA	NA	NA	NA	NA	g6	g2	g2	0.997987392175658	0.61351710875864	0.6655532528633121	0.1262495245778239	0.0017359522183688799	0.750290786328669	NA	NA	FALSE
Zfp362	ENSMUSG00000028799	ENSG00000160094	ENSMODG00000017096	intermediate	NA	p1	p2	p3	0.9783073343419578	0.551124363083132	0.5209328785132217	0.09468890882295347	0.08331674007934442	0.7388795755730998	NA	NA	NA	NA	NA	NA	NA	NA	NA	NA	NA	TRUE
Nipal3	ENSMUSG00000028803	ENSG00000001461	ENSMODG00000013086	NA	intermediate	NA	NA	NA	NA	NA	NA	NA	NA	NA	g8	g8	g7	0.9996797013170317	0.9958955971965511	0.9822632660740348	0.9999944275286029	0.063310436689641	0.06959230266470909	NA	NA	FALSE
Csmd2	ENSMUSG00000028804	ENSG00000121904	ENSMODG00000018179	intermediate	preserved	p6	p5	p1	0.9803307955772064	0.6069634220130359	0.9979651918661516	0.06384083237465732	0.002120704301763489	0.07364987059839968	g6	g6	g6	0.9765464517414363	0.9996873728763224	0.9979955536515255	0.9999944275286029	0.9999944275286029	0.9999944275286029	NA	NA	FALSE
Sfpq	ENSMUSG00000028820	ENSG00000116560	ENSMODG00000017937	intermediate	NA	p2	p3	p3	0.8556664236341872	0.5689210373578392	0.6567357890399577	0.6003713979690496	0.5012452982420542	0.7776643955773431	NA	NA	NA	NA	NA	NA	NA	NA	NA	NA	NA	FALSE
Tmem57	ENSMUSG00000028826	ENSG00000204178	ENSMODG00000013985	intermediate	NA	p6	p5	p5	0.8056336547599615	0.9585313390109939	0.7175955906890419	0.3897498616279326	0.560824932380586	0.9434057353356512	NA	NA	NA	NA	NA	NA	NA	NA	NA	NA	NA	FALSE
Stmn1	ENSMUSG00000028832	ENSG00000117632	ENSMODG00000014027	mouse-specific	intermediate	p6	p3	p6	0.9663079349711029	0.547176794062763	0.8812613642917868	0.00904116586873307	0.9999761265702617	0.010897547368072734	g3	g2	g2	0.616512049598873	0.9968071070679895	0.996291588393767	0.6071745030346587	0.6071424387127259	0.9999944275286029	NA	NA	FALSE
Wasf2	ENSMUSG00000028868	ENSG00000158195	ENSMODG00000014503	NA	intermediate	NA	NA	NA	NA	NA	NA	NA	NA	NA	g2	g1	g2	0.5844854221954304	0.7832813643136849	0.502692657637046	0.42901414233227225	0.7737578435231421	0.2567577173634278	NA	NA	FALSE
Cdca8	ENSMUSG00000028873	ENSG00000134690	ENSMODG00000017762	NA	preserved	NA	NA	NA	NA	NA	NA	NA	NA	NA	g1	g1	g1	0.9998576416472108	0.9999140347958991	0.9998493862102998	0.9999944275286029	0.9999944275286029	0.9999944275286029	NA	NA	FALSE
Sema3a	ENSMUSG00000028883	ENSG00000075213	ENSMODG00000016983	intermediate	NA	p7	p8	p8	0.8210672420461934	0.9910914659257747	0.9991904008791935	0.11893934665713893	0.10586507364182014	0.9999761265702617	NA	NA	NA	NA	NA	NA	NA	NA	NA	NA	NA	FALSE
Epb41	ENSMUSG00000028906	ENSG00000159023	ENSMODG00000011038	intermediate	preserved	p5	p4	p4	0.6520511537368361	0.9310564967814424	0.9968863044143728	0.60653808239261	0.57992290055033	0.9999761265702617	g8	g8	g8	0.9390895063086948	0.9958683468757372	0.9997902155419793	0.9999944275286029	0.9999944275286029	0.9999944275286029	NA	NA	FALSE
Cdk14	ENSMUSG00000028926	ENSG00000058091	ENSMODG00000010497	marsupial	NA	p5	p5	p4	0.9983681846421413	0.992447714976317	0.9426707160692802	0.9999761265702617	0.009146417957668913	0.02315957651385294	NA	NA	NA	NA	NA	NA	NA	NA	NA	NA	NA	FALSE
Acot7	ENSMUSG00000028937	ENSG00000097021	ENSMODG00000023679	intermediate	diverse	p6	p7	p6	0.8551947421489976	0.9385292520464453	0.9242161374405901	0.28896404152034205	0.9999761265702617	0.17755133516618435	g1	g7	g4	0.8584475313268135	0.7288181864461247	0.9985203418415024	0.025533397922591752	0.016280523754328015	0.008752128117167877	NA	NA	FALSE
Prkag2	ENSMUSG00000028944	ENSG00000106617	ENSMODG00000004614	NA	human-specific	NA	NA	NA	NA	NA	NA	NA	NA	NA	g1	g8	g8	0.6796891101862614	0.9932200257715231	0.999972011649584	0.012746984737407287	0.012746984737407287	0.9999944275286029	NA	NA	FALSE
Smarcd3	ENSMUSG00000028949	ENSG00000082014	ENSMODG00000004451	intermediate	NA	p7	p8	p5	0.9487259208782609	0.957780509218603	0.5702824244954936	0.20697620712808304	0.12284522611139712	0.05828117379031335	NA	NA	NA	NA	NA	NA	NA	NA	NA	NA	NA	FALSE
Casz1	ENSMUSG00000028977	ENSG00000130940	ENSMODG00000002623	preserved	NA	p1	p1	p1	0.9952330279132845	0.9883421870041528	0.5865517971649882	0.9999761265702617	0.8488458057682619	0.8478906092931104	NA	NA	NA	NA	NA	NA	NA	NA	NA	NA	NA	TRUE
Klhl7	ENSMUSG00000028986	ENSG00000122550	ENSMODG00000001075	intermediate	NA	p6	p3	p1	0.7287224076892032	0.9566668989307219	0.8821211747415962	0.0049248852676393165	0.05107796411273715	0.025044939111884757	NA	NA	NA	NA	NA	NA	NA	NA	NA	NA	NA	FALSE
Fam126a	ENSMUSG00000028995	ENSG00000122591	ENSMODG00000001096	intermediate	intermediate	p4	p3	p2	0.9825926315373426	0.5680377373017285	0.7455156099622372	0.044213540271574994	0.04846624081900033	0.6882576994939815	g3	g2	g2	0.7153367772469774	0.9667648176728129	0.9296156103593509	0.5131754243438638	0.49502297590962774	0.9999944275286029	NA	NA	FALSE
Draxin	ENSMUSG00000029005	ENSG00000162490	ENSMODG00000010996	NA	intermediate	NA	NA	NA	NA	NA	NA	NA	NA	NA	g2	g1	g1	0.9072312271597316	0.9952444428416436	0.999370786034109	0.1968945000990649	0.19163567366221476	0.9999944275286029	NA	NA	FALSE
Morn1	ENSMUSG00000029049	ENSG00000116151	ENSMODG00000025573	NA	mouse-specific	NA	NA	NA	NA	NA	NA	NA	NA	NA	g8	g5	g8	0.996135268039158	0.6786990944389922	0.9644389981669871	0.026313223868337426	0.9999944275286029	0.04319366741798702	NA	NA	FALSE
Ski	ENSMUSG00000029050	ENSG00000157933	ENSMODG00000020914	NA	intermediate	NA	NA	NA	NA	NA	NA	NA	NA	NA	g8	g8	g7	0.9988881299540209	0.9998675225856646	0.6744351271905416	0.9999944275286029	0.6048295227616753	0.6049077654208795	NA	NA	FALSE
Gabrd	ENSMUSG00000029054	ENSG00000187730	ENSMODG00000020572	NA	preserved	NA	NA	NA	NA	NA	NA	NA	NA	NA	g8	g8	g8	0.9897518323159492	0.9999954016304872	0.9999624548390125	0.9999944275286029	0.9999944275286029	0.9999944275286029	NA	NA	FALSE
Plch2	ENSMUSG00000029055	ENSG00000149527	ENSMODG00000008162	NA	human-specific	NA	NA	NA	NA	NA	NA	NA	NA	NA	g1	g8	g8	0.5414446307419649	0.9995811237669735	0.9942851537512193	0.012591256543877055	0.012435956064362184	0.9999944275286029	NA	NA	FALSE
Gnb1	ENSMUSG00000029064	ENSG00000078369	ENSMODG00000006881	NA	intermediate	NA	NA	NA	NA	NA	NA	NA	NA	NA	g3	g2	g3	0.5204930858323904	0.8388837481862472	0.9599261355512877	0.2454291482808187	0.8635476593901286	0.3416435459516577	NA	NA	FALSE
Prom1	ENSMUSG00000029086	ENSG00000007062	ENSMODG00000000987	preserved	NA	p1	p1	p1	0.9930215163453119	0.9991464343669719	0.9907122334380961	0.9999761265702617	0.9999761265702617	0.9999761265702617	NA	NA	NA	NA	NA	NA	NA	NA	NA	NA	NA	FALSE
Kcnip4	ENSMUSG00000029088	ENSG00000185774	ENSMODG00000000625	preserved	intermediate	p8	p8	p8	0.999438371520173	0.9999424921540179	0.9999401189130166	0.9999761265702617	0.9999761265702617	0.9999761265702617	g7	g8	g8	0.9661616579337259	0.9992453021312104	0.9647471651369676	0.09226149992965152	0.16025988016159348	0.9999944275286029	NA	NA	FALSE
Adgra3	ENSMUSG00000029090	ENSG00000152990	ENSMODG00000000582	preserved	intermediate	p2	p2	p2	0.9978261341256122	0.9718053905695907	0.6094245468921669	0.9999761265702617	0.8682993201703373	0.8548644655938337	g4	g1	g2	0.5746543005017987	0.5196662221267011	0.9883358013783291	0.06606802219070501	0.34627643891714566	0.11171987912899059	NA	NA	FALSE
Sorcs2	ENSMUSG00000029093	ENSG00000184985	ENSMODG00000002995	marsupial	intermediate	p1	p1	p5	0.5872485593430935	0.9921292849108525	0.8092208547387342	0.8472356354226334	0.039273896221066265	0.02046221681771845	g1	g2	g3	0.9952260150951623	0.9098689850492329	0.9291456150086411	0.2217031247335939	0.012950294042268355	0.09140225504136341	NA	NA	FALSE
Afap1	ENSMUSG00000029094	ENSG00000196526	ENSMODG00000003012	mouse-specific	preserved	p4	p3	p4	0.5935577699633146	0.9994396652692815	0.9989467256945359	0.021565520611173554	0.8548644655938337	0.007696077403298508	g3	g3	g3	0.999494071757028	0.9516959243602342	0.8864671989664913	0.9999944275286029	0.9999944275286029	0.9999944275286029	NA	NA	FALSE
Ablim2	ENSMUSG00000029095	ENSG00000163995	ENSMODG00000003062	intermediate	NA	p7	p8	p8	0.7909451343566288	0.9998883365056475	0.9994243021541875	0.3699585190266057	0.3702839171174802	0.9999761265702617	NA	NA	NA	NA	NA	NA	NA	NA	NA	NA	NA	FALSE
Rgs12	ENSMUSG00000029101	ENSG00000159788	ENSMODG00000003502	NA	intermediate	NA	NA	NA	NA	NA	NA	NA	NA	NA	g4	g2	g2	0.6919495233839852	0.994728102866559	0.5511206774403183	0.14043474732528932	0.09586536966798827	0.9071718895862834	NA	NA	FALSE
Pcdh7	ENSMUSG00000029108	ENSG00000169851	ENSMODG00000000034	preserved	preserved	p8	p8	p8	0.9735892153237171	0.9053914915839565	0.9995152384692514	0.9999761265702617	0.9999761265702617	0.9999761265702617	g6	g6	g6	0.9335941801591867	0.9987090322675531	0.9992702465036053	0.9999944275286029	0.9999944275286029	0.9999944275286029	NA	NA	FALSE
Ppp2r2c	ENSMUSG00000029120	ENSG00000074211	ENSMODG00000002866	preserved	marsupial	p8	p8	p8	0.9934033871950586	0.9948502402425684	0.9999791579289375	0.9999761265702617	0.9999761265702617	0.9999761265702617	g3	g3	g4	0.9935543902333059	0.5543953699434925	0.986585401845036	0.9081688482048917	0.04414107129367481	0.046721556217601067	NA	NA	FALSE
Crmp1	ENSMUSG00000029121	ENSG00000072832	ENSMODG00000001760	intermediate	NA	p6	p5	p6	0.9894599073317036	0.9424291639471731	0.5462288623839496	0.1312253254417521	0.8067355620196024	0.08377153303374524	NA	NA	NA	NA	NA	NA	NA	NA	NA	NA	NA	FALSE
Stk32b	ENSMUSG00000029123	ENSG00000152953	ENSMODG00000001697	intermediate	intermediate	p8	p7	p3	0.9996866494001271	0.9083398111162254	0.9102383476412121	0.054558450006109975	0.014695800249225401	0.008069120418140981	g6	g6	g4	0.9712611703239448	0.9809115170387744	0.9932907194800543	0.9999944275286029	0.061828614826761774	0.032985669954779945	NA	NA	FALSE
Nsg1	ENSMUSG00000029126	ENSG00000168824	ENSMODG00000001519	intermediate	NA	p7	p6	p4	0.9506799864708444	0.7285019660912067	0.928134759448842	0.40546502419207037	0.011886150494814613	0.02684232679374978	NA	NA	NA	NA	NA	NA	NA	NA	NA	NA	NA	FALSE
Ppm1g	ENSMUSG00000029147	ENSG00000115241	ENSMODG00000015646	NA	intermediate	NA	NA	NA	NA	NA	NA	NA	NA	NA	g3	g2	g2	0.9824530333127343	0.8042453664043713	0.9944563105686971	0.0976405985505231	0.0563900270398592	0.9999944275286029	NA	NA	FALSE
Mapre3	ENSMUSG00000029166	ENSG00000084764	ENSMODG00000015753	preserved	intermediate	p6	p6	p6	0.5886293459866684	0.9437459520529051	0.6943556826530756	0.8217814301150609	0.6622352481535722	0.9210506599439532	g8	g7	g7	0.9210205375663647	0.9915287688776511	0.8912791669708501	0.1607000551110848	0.19025905437963653	0.9999944275286029	NA	NA	FALSE
Ppargc1a	ENSMUSG00000029167	ENSG00000109819	ENSMODG00000000549	intermediate	NA	p7	p7	p8	0.8858324410822153	0.593424625554664	0.9985472573006231	0.8162795938501932	0.17727265274071036	0.6090633939900698	NA	NA	NA	NA	NA	NA	NA	NA	NA	NA	NA	FALSE
Dpysl5	ENSMUSG00000029168	ENSG00000157851	ENSMODG00000015761	marsupial	preserved	p5	p5	p6	0.8882052878644009	0.986016699137237	0.8841893493924168	0.9999761265702617	0.031527900388415686	0.012614549317345998	g4	g4	g4	0.9776380530267387	0.9857145705872263	0.9954583854674177	0.9999944275286029	0.9999944275286029	0.9999944275286029	NA	CBLM	FALSE
Tbc1d1	ENSMUSG00000029174	ENSG00000065882	ENSMODG00000020529	intermediate	mouse-specific	p8	p5	p1	0.9961566970313585	0.8197093289752754	0.8132855024626598	0.05210360949521836	0.001537488748377203	0.021181546927749484	g1	g8	g1	0.9614581185909551	0.9228993579450251	0.9999795949337134	0.002566197341528744	0.9999944275286029	0.0022863175334416714	NA	NA	FALSE
Cenpa	ENSMUSG00000029177	ENSG00000115163	ENSMODG00000027633	NA	preserved	NA	NA	NA	NA	NA	NA	NA	NA	NA	g1	g1	g1	0.8802178361732034	0.9999562376009002	0.9968954979588107	0.9999944275286029	0.9999944275286029	0.9999944275286029	NA	NA	TRUE
Sel1l3	ENSMUSG00000029189	ENSG00000091490	ENSMODG00000000154	mouse-specific	preserved	p8	p1	p8	0.9746909352650867	0.993454159284842	0.8989286629586702	0.0013738329155401417	0.9999761265702617	0.0012974316631581648	g8	g8	g8	0.9996241188162023	0.9999203506987528	0.9960336663133426	0.9999944275286029	0.9999944275286029	0.9999944275286029	NA	NA	FALSE
Pds5a	ENSMUSG00000029202	ENSG00000121892	ENSMODG00000020557	intermediate	preserved	p1	p2	p1	0.7621137982975729	0.8530509819154894	0.937620070767039	0.38755817951376154	0.9655000114153867	0.13567694181602585	g1	g1	g1	0.9932687023060307	0.9939853009501256	0.9341000661750637	0.9999944275286029	0.9999944275286029	0.9999944275286029	NA	NA	FALSE
Nsun7	ENSMUSG00000029206	ENSG00000179299	ENSMODG00000020564	NA	intermediate	NA	NA	NA	NA	NA	NA	NA	NA	NA	g1	g7	g2	0.9746977348532914	0.5433732528464367	0.9276800899825216	0.04158276801995189	0.21660066702925718	0.04295173856007203	NA	NA	FALSE
Apbb2	ENSMUSG00000029207	ENSG00000163697	ENSMODG00000020566	intermediate	intermediate	p5	p5	p6	0.6546327528060129	0.9637160891886888	0.9956273489074945	0.8923909396240596	0.4511844028889499	0.10586507364182014	g6	g7	g4	0.9460976687574573	0.989882285462959	0.9925485517596452	0.03579908895045988	0.10761660708828555	0.0053069160077136674	NA	NA	FALSE
Gabrb1	ENSMUSG00000029212	ENSG00000163288	ENSMODG00000020614	preserved	intermediate	p8	p8	p8	0.54005617039216	0.9317977000538432	0.923766670656113	0.7989192500542364	0.7897026714145164	0.9999761265702617	g6	g7	g6	0.6491126250726095	0.9910316271564006	0.9967790913111839	0.6049077654208795	0.9989275927493453	0.023590699932370517	NA	NA	FALSE
Uchl1	ENSMUSG00000029223	ENSG00000154277	ENSMODG00000020568	NA	preserved	NA	NA	NA	NA	NA	NA	NA	NA	NA	g4	g4	g4	0.9986824899549689	0.9972906372521498	0.9988174894518966	0.9999944275286029	0.9999944275286029	0.9999944275286029	NA	NA	FALSE
Chic2	ENSMUSG00000029229	ENSG00000109220	ENSMODG00000020667	preserved	NA	p2	p2	p2	0.5999260102345432	0.7972162989701214	0.9770303660372046	0.8200742567776842	0.8566696524023831	0.9999761265702617	NA	NA	NA	NA	NA	NA	NA	NA	NA	NA	NA	FALSE
Epha5	ENSMUSG00000029245	ENSG00000145242	ENSMODG00000020730	preserved	NA	p6	p6	p6	0.9528779502306588	0.9556111273700462	0.9704538185095217	0.9999761265702617	0.9999761265702617	0.9999761265702617	NA	NA	NA	NA	NA	NA	NA	NA	NA	NA	NA	FALSE
Rest	ENSMUSG00000029249	ENSG00000084093	ENSMODG00000020702	preserved	NA	p1	p1	p1	0.9714050152812824	0.9990559651311188	0.9996467665355884	0.9999761265702617	0.9999761265702617	0.9999761265702617	NA	NA	NA	NA	NA	NA	NA	NA	NA	NA	NA	TRUE
Cenpc1	ENSMUSG00000029253	ENSG00000145241	ENSMODG00000020735	NA	human-specific	NA	NA	NA	NA	NA	NA	NA	NA	NA	g5	g1	g1	0.5631243630865855	0.9999249878189542	0.9997854605739193	0.006155008495957923	0.006195019738034425	0.9999944275286029	NA	NA	FALSE
Fam69a	ENSMUSG00000029270	ENSG00000154511	ENSMODG00000011623	intermediate	intermediate	p7	p7	p6	0.9693288786392938	0.9966857426812524	0.8188023303245815	0.9999761265702617	0.3177792864907234	0.3277359146198798	g8	g7	g8	0.936294910392053	0.9696916844067315	0.7785740329309699	0.17891499292830781	0.9999944275286029	0.13339919603111067	NA	NA	FALSE
Tgfbr3	ENSMUSG00000029287	ENSG00000069702	ENSMODG00000011996	NA	intermediate	NA	NA	NA	NA	NA	NA	NA	NA	NA	g1	g8	g5	0.9823272098343223	0.9086042292886974	0.8023769353759049	0.003244224622597887	0.3861336572138326	0.1161427816026992	NA	NA	FALSE
Aff1	ENSMUSG00000029313	ENSG00000172493	ENSMODG00000020745	intermediate	intermediate	p3	p1	p2	0.9844049412905069	0.9920030595162298	0.8966134334326044	0.007905206267312592	0.21866095456381457	0.07479702993910012	g2	g2	g1	0.9944395641185155	0.6767166683173957	0.978759381505982	0.9999944275286029	0.056616142985996085	0.5392873450150338	NA	NA	TRUE
Hnrnpdl	ENSMUSG00000029328	ENSG00000152795	ENSMODG00000011916	intermediate	intermediate	p2	p3	p3	0.6844699695253929	0.8515584483623999	0.7467517032797961	0.25510152858057067	0.3114382114430175	0.9172297227419344	g3	g1	g2	0.9941555747023518	0.9747133344244377	0.9096518380552135	0.0173126243071179	0.029851751958924474	0.24825759466736283	NA	NA	FALSE
Cds1	ENSMUSG00000029330	ENSG00000163624	ENSMODG00000020781	NA	preserved	NA	NA	NA	NA	NA	NA	NA	NA	NA	g8	g8	g8	0.9979381868190579	0.9996312509248275	0.9813434894103654	0.9999944275286029	0.9999944275286029	0.9999944275286029	NA	NA	FALSE
Fgf5	ENSMUSG00000029337	ENSG00000138675	ENSMODG00000020788	NA	intermediate	NA	NA	NA	NA	NA	NA	NA	NA	NA	g6	g6	g7	0.941357814006022	0.9998556977435754	0.8778171122275621	0.9999944275286029	0.2912555667199755	0.23650958344554687	NA	NA	FALSE
Antxr2	ENSMUSG00000029338	ENSG00000163297	ENSMODG00000020794	preserved	intermediate	p2	p2	p2	0.9997519782477218	0.9777688507688167	0.8501841061909754	0.9999761265702617	0.9999761265702617	0.9999761265702617	g3	g2	g2	0.9904526678832156	0.9774383618548123	0.9843747494948037	0.07754882047123299	0.04384631080629986	0.9999944275286029	NA	NA	FALSE
Mthfd2l	ENSMUSG00000029376	ENSG00000163738	ENSMODG00000019190	intermediate	intermediate	p2	p2	p4	0.5148004592122677	0.8321875381821343	0.8254809694594198	0.7022252248590399	0.07394808229471639	0.09468890882295347	g1	g2	g2	0.8564804865314237	0.9966651972813925	0.992908284413716	0.16025988016159348	0.1591292091279208	0.9999944275286029	NA	NA	FALSE
Shroom3	ENSMUSG00000029381	ENSG00000138771	ENSMODG00000011853	intermediate	NA	p1	p1	p2	0.9963522865527068	0.9110467787789764	0.9427378302647006	0.9999761265702617	0.0806344154829838	0.11100829196148773	NA	NA	NA	NA	NA	NA	NA	NA	NA	NA	NA	FALSE
Cdkl2	ENSMUSG00000029403	ENSG00000138769	ENSMODG00000019201	preserved	NA	p8	p8	p8	0.7186947931879548	0.9988159517516986	0.5516794630956655	0.9589733747166124	0.7777854968878773	0.8162795938501932	NA	NA	NA	NA	NA	NA	NA	NA	NA	NA	NA	FALSE
Kntc1	ENSMUSG00000029414	ENSG00000184445	ENSMODG00000012292	NA	preserved	NA	NA	NA	NA	NA	NA	NA	NA	NA	g1	g1	g1	0.9596697977784898	0.9999970574586176	0.9999973700560281	0.9999944275286029	0.9999944275286029	0.9999944275286029	NA	NA	FALSE
Rsrc2	ENSMUSG00000029422	ENSG00000111011	ENSMODG00000012269	intermediate	NA	p2	p2	p3	0.549824525471212	0.5488414039535774	0.8877235182586297	0.7339203502092659	0.5724925159780596	0.6535945628227653	NA	NA	NA	NA	NA	NA	NA	NA	NA	NA	NA	FALSE
Scarb2	ENSMUSG00000029426	ENSG00000138760	ENSMODG00000019298	intermediate	NA	p4	p3	p6	0.8005325309394675	0.8579887800220872	0.6193326878869201	0.47568098719207574	0.014910783767694046	0.009701269801452805	NA	NA	NA	NA	NA	NA	NA	NA	NA	NA	NA	FALSE
Nipsnap2	ENSMUSG00000029432	ENSG00000146729	ENSMODG00000006605	intermediate	NA	p3	p2	p1	0.6937816452454668	0.9742218407160355	0.59850039075978545	0.20646651494131452	0.05290059026003139	0.08812375386672831	NA	NA	NA	NA	NA	NA	NA	NA	NA	NA	NA	FALSE
Bcl7a	ENSMUSG00000029438	ENSG00000110987	ENSMODG00000012157	intermediate	intermediate	p2	p3	p2	0.9996695654393262	0.8566330522162461	0.6925466956573298	0.29942049226480083	0.9387944737854725	0.3612477489449668	g3	g2	g3	0.8020414840207931	0.7565275533863102	0.9916246307765995	0.4074681010472425	0.9999944275286029	0.22633361540135874	NA	NA	FALSE
Fam168a	ENSMUSG00000029461	ENSG00000054965	ENSMODG00000007608	intermediate	NA	p5	p7	p6	0.9437583552999833	0.7773618317781531	0.9007847017713071	0.049134515965304174	0.15378573073727958	0.47568098719207574	NA	NA	NA	NA	NA	NA	NA	NA	NA	NA	NA	FALSE
Camkk2	ENSMUSG00000029471	ENSG00000110931	ENSMODG00000012011	NA	preserved	NA	NA	NA	NA	NA	NA	NA	NA	NA	g8	g8	g8	0.9987040772906142	0.9999932349538779	0.9998270948607303	0.9999944275286029	0.9999944275286029	0.9999944275286029	NA	NA	FALSE
Ncor2	ENSMUSG00000029478	ENSG00000196498	ENSMODG00000012632	preserved	NA	p1	p1	p1	0.9471055652013619	0.9997626615826372	0.5592171790290262	0.9999761265702617	0.8117822123488032	0.8234284935268604	NA	NA	NA	NA	NA	NA	NA	NA	NA	NA	NA	TRUE
St7	ENSMUSG00000029534	ENSG00000004866	ENSMODG00000015806	intermediate	human-specific	p5	p3	p6	0.7765735007596791	0.8763682955214148	0.6402366671760643	0.01145661997665013	0.3871664036387311	0.03255626565220701	g8	g3	g3	0.9612295666929634	0.8908911996973313	0.9861251121721748	0.0023023018589601514	0.0016989107208657747	0.9999944275286029	NA	NA	FALSE
Cabp1	ENSMUSG00000029544	ENSG00000157782	ENSMODG00000003051	NA	preserved	NA	NA	NA	NA	NA	NA	NA	NA	NA	g8	g8	g8	0.9987579740131124	0.9986437383664136	0.9999577850891969	0.9999944275286029	0.9999944275286029	0.9999944275286029	NA	NA	FALSE
Foxp2	ENSMUSG00000029563	ENSG00000128573	ENSMODG00000015863	preserved	intermediate	p7	p7	p7	0.9951830147352934	0.7952210017979932	0.9935308361737799	0.9999761265702617	0.9999761265702617	0.9999761265702617	g3	g1	g1	0.9528858213427168	0.8102442257693242	0.9483013788284611	0.054347275653444986	0.03604369388797884	0.9999944275286029	NA	ID	TRUE
Tmem168	ENSMUSG00000029569	ENSG00000146802	ENSMODG00000015899	intermediate	NA	p2	p3	p2	0.6467480568311473	0.6691978657859277	0.5527458375853311	0.4138221387268908	0.6044397427216055	0.740711001166202	NA	NA	NA	NA	NA	NA	NA	NA	NA	NA	NA	FALSE
Lfng	ENSMUSG00000029570	ENSG00000106003	ENSMODG00000000130	preserved	NA	p1	p1	p1	0.9914711764369383	0.9899262759117539	0.9990400166524108	0.9999761265702617	0.9999761265702617	0.9999761265702617	NA	NA	NA	NA	NA	NA	NA	NA	NA	NA	NA	FALSE
Radil	ENSMUSG00000029576	ENSG00000157927	ENSMODG00000000926	NA	diverse	NA	NA	NA	NA	NA	NA	NA	NA	NA	g1	g4	g8	0.928571832998829	0.8474985222208605	0.9998724872809384	0.00972658656141057	0.003105639991150329	0.014071959101490178	NA	NA	FALSE
Fscn1	ENSMUSG00000029581	ENSG00000075618	ENSMODG00000001028	NA	intermediate	NA	NA	NA	NA	NA	NA	NA	NA	NA	g3	g2	g4	0.661476443695005	0.9705930333924901	0.8967755267730331	0.42414756703092094	0.3680315920030142	0.09262148923390169	NA	NA	FALSE
Lhx5	ENSMUSG00000029595	ENSG00000089116	ENSMODG00000027538	preserved	NA	p4	p4	p4	0.9991535356389488	0.9978321107499383	0.6697982845261584	0.9999761265702617	0.9210506599439532	0.9208717474367838	NA	NA	NA	NA	NA	NA	NA	NA	NA	NA	NA	TRUE
Dtx1	ENSMUSG00000029603	ENSG00000135144	ENSMODG00000003357	intermediate	NA	p7	p8	p5	0.9945864375010742	0.8717201708993824	0.9517943929557073	0.28110417566730644	0.012838666734201592	0.008436690835609825	NA	NA	NA	NA	NA	NA	NA	NA	NA	NA	NA	FALSE
Rph3a	ENSMUSG00000029608	ENSG00000089169	ENSMODG00000003188	NA	human-specific	NA	NA	NA	NA	NA	NA	NA	NA	NA	g5	g8	g8	0.9961565227130726	0.9668887310123504	0.9998348737182399	0.021824313694824026	0.020808290490701663	0.9999944275286029	NA	NA	FALSE
Rpl6	ENSMUSG00000029614	ENSG00000089009	ENSMODG00000003096	NA	preserved	NA	NA	NA	NA	NA	NA	NA	NA	NA	g2	g2	g2	0.6206478204612298	0.9280986288908804	0.9990695909655716	0.9532926297177879	0.9753402514561257	0.9999944275286029	NA	NA	FALSE
Phf14	ENSMUSG00000029629	ENSG00000106443	ENSMODG00000014114	NA	intermediate	NA	NA	NA	NA	NA	NA	NA	NA	NA	g4	g3	g3	0.7879965109009637	0.719113999497248	0.9791589813815742	0.34076876404590484	0.40185390389105724	0.9999944275286029	NA	NA	FALSE
Cdk8	ENSMUSG00000029635	ENSG00000132964	ENSMODG00000008753	intermediate	NA	p2	p3	p2	0.9962036990703208	0.9687867589118693	0.5112608277546721	0.09819540187891093	0.7776643955773431	0.7461402662066153	NA	NA	NA	NA	NA	NA	NA	NA	NA	NA	NA	FALSE
Pan3	ENSMUSG00000029647	ENSG00000152520	ENSMODG00000009065	NA	intermediate	NA	NA	NA	NA	NA	NA	NA	NA	NA	g5	g8	g1	0.9935089060463695	0.9935570731758006	0.8227459181776473	0.03333830910809675	0.22697669999658565	0.011787544356566149	NA	NA	FALSE
Mtus2	ENSMUSG00000029651	ENSG00000132938	ENSMODG00000009167	intermediate	intermediate	p6	p6	p5	0.9779599343654429	0.8414174454226715	0.5197858628674685	0.9999761265702617	0.6901324486040302	0.6264498698309463	g6	g7	g5	0.7153007402292931	0.979244555209812	0.9878300903551525	0.5237502078165464	0.00842012484289703	0.00675289454907266	NA	NA	FALSE
Fam3c	ENSMUSG00000029672	ENSG00000196937	ENSMODG00000015478	marsupial	NA	p8	p8	p1	0.9509176555221304	0.9927653348992419	0.9261884196121493	0.9999761265702617	0.04466186859785593	0.044650763209152074	NA	NA	NA	NA	NA	NA	NA	NA	NA	NA	NA	FALSE
Auts2	ENSMUSG00000029673	ENSG00000158321	ENSMODG00000006856	intermediate	intermediate	p7	p7	p6	0.9953515457023052	0.7010002864436348	0.9298998554220586	0.9438990680853462	0.09281689525231562	0.5133972553985613	g4	g4	g3	0.9483148444925233	0.712368351567906	0.6201072351499115	0.9999944275286029	0.5951895328052191	0.6566070779306491	NA	CBLM/ID	FALSE
Eln	ENSMUSG00000029675	ENSG00000049540	ENSMODG00000028305	NA	diverse	NA	NA	NA	NA	NA	NA	NA	NA	NA	g5	g1	g8	0.9990439415841207	0.9996143473042965	0.998734758817995	0.0014724335204105601	0.00942999910952672	6.976364030076972e-4	NA	NA	FALSE
Cul1	ENSMUSG00000029686	ENSG00000055130	ENSMODG00000001825	intermediate	NA	p4	p2	p4	0.9862338020353824	0.6850363085842051	0.9053933249671682	0.027705980211652246	0.9999761265702617	0.09090257975078614	NA	NA	NA	NA	NA	NA	NA	NA	NA	NA	NA	FALSE
Cux1	ENSMUSG00000029705	ENSG00000257923	ENSMODG00000013581	NA	intermediate	NA	NA	NA	NA	NA	NA	NA	NA	NA	g7	g1	g8	0.9329869728595578	0.8887851487683162	0.9997788022198265	0.008579723175979704	0.15475754750822635	0.009665816787231522	NA	NA	TRUE
Ephb4	ENSMUSG00000029710	ENSG00000196411	ENSMODG00000004739	NA	preserved	NA	NA	NA	NA	NA	NA	NA	NA	NA	g1	g1	g1	0.9998492779126664	0.9999716918417215	0.9994878782260609	0.9999944275286029	0.9999944275286029	0.9999944275286029	NA	NA	FALSE
Mcm7	ENSMUSG00000029730	ENSG00000166508	ENSMODG00000004229	intermediate	human-specific	p2	p2	p1	0.8903559272704042	0.5755374275365438	0.5819309603352473	0.8052212828493204	0.6095373144723618	0.43510125155447604	g3	g1	g1	0.972625061739943	0.9744147043061129	0.9999805430119296	0.01567221911232308	0.009858135589447	0.9999944275286029	NA	NA	FALSE
Dync1i1	ENSMUSG00000029757	ENSG00000158560	ENSMODG00000016718	NA	preserved	NA	NA	NA	NA	NA	NA	NA	NA	NA	g8	g8	g8	0.9841014491466503	0.9999858619056813	0.9968512367848252	0.9999944275286029	0.9999944275286029	0.9999944275286029	NA	NA	FALSE
Cald1	ENSMUSG00000029761	ENSG00000122786	ENSMODG00000014124	marsupial	intermediate	p2	p2	p6	0.56550910731257	0.9955177410299707	0.8900274806576156	0.8292430164217478	0.007696077403298508	0.007357316334329157	g3	g3	g5	0.8866063495571704	0.9949417437746477	0.9958446032581365	0.9999944275286029	0.12223594087444115	0.0028631037122563495	NA	NA	FALSE
Exoc4	ENSMUSG00000029763	ENSG00000131558	ENSMODG00000014411	marsupial	human-specific	p2	p2	p6	0.9479355673344908	0.7161001663678034	0.7953515120024234	0.933582991682946	0.01987676780802957	0.02394853033727785	g5	g1	g1	0.949094800711881	0.998705526026103	0.9683918924997443	0.04648306467411396	0.04482348604869352	0.9999944275286029	NA	NA	FALSE
Plxna4	ENSMUSG00000029765	ENSG00000221866	ENSMODG00000014456	preserved	intermediate	p7	p7	p7	0.9712661188133956	0.696996787626893	0.8456253334530992	0.93313688391828	0.9999761265702617	0.889097313976302	g6	g8	g7	0.8583322214250506	0.6808723552520505	0.5279077954468464	0.12466327220613417	0.16825917162094553	0.8285572638910786	NA	NA	FALSE
Calu	ENSMUSG00000029767	ENSG00000128595	ENSMODG00000015080	NA	intermediate	NA	NA	NA	NA	NA	NA	NA	NA	NA	g3	g2	g1	0.9793547088789577	0.640100498215325	0.9992611396763226	0.0782394109194219	0.01779128163265505	0.6342080121602472	NA	NA	FALSE
Herc3	ENSMUSG00000029804	ENSG00000138641	ENSMODG00000019229	intermediate	preserved	p8	p8	p7	0.6391876730002979	0.991925314198888	0.7432849603326412	0.8904196559297413	0.45442799384234683	0.14380291099262504	g8	g8	g8	0.9961976410770691	0.959695984059435	0.9997361641689265	0.9999944275286029	0.9999944275286029	0.9999944275286029	NA	NA	FALSE
Igf2bp3	ENSMUSG00000029814	ENSG00000136231	ENSMODG00000001014	marsupial	NA	p3	p3	p1	0.9932677591581149	0.902274377489527	0.9796087628656477	0.9999761265702617	0.005045591007602832	0.0179222475258274	NA	NA	NA	NA	NA	NA	NA	NA	NA	NA	NA	FALSE
Tra2a	ENSMUSG00000029817	ENSG00000164548	ENSMODG00000000807	intermediate	intermediate	p1	p2	p1	0.883355156650395	0.978880920176483	0.7295174728781183	0.28110417566730644	0.9219937016099382	0.47307374005508535	g2	g1	g1	0.9975357865872999	0.7068669662824125	0.9531493776137513	0.4253506420380635	0.081211635346517555	0.9999944275286029	NA	NA	FALSE
Osbpl3	ENSMUSG00000029822	ENSG00000070882	ENSMODG00000000723	intermediate	mouse-specific	p8	p2	p1	0.8500363065523795	0.7036684149602865	0.99236116528655	0.0049248852676393165	0.0037980385523420715	0.22311805132478832	g2	g8	g2	0.5523442074925388	0.805533850655453	0.989425406071805	0.002762703168855833	0.9071718895862834	0.0019610483175178483	NA	NA	FALSE
Trim24	ENSMUSG00000029833	ENSG00000122779	ENSMODG00000013826	NA	intermediate	NA	NA	NA	NA	NA	NA	NA	NA	NA	g3	g2	g2	0.9008961102364826	0.9667043841133858	0.7693111215660398	0.11571584444417464	0.4446015917385698	0.9999944275286029	NA	NA	FALSE
Ptn	ENSMUSG00000029838	ENSG00000105894	ENSMODG00000013899	intermediate	NA	p7	p2	p1	0.966479347132305	0.6090102371960351	0.9945078250481901	0.003635407733519109	0.0038614707157285707	0.6041040580081866	NA	NA	NA	NA	NA	NA	NA	NA	NA	NA	NA	FALSE
Mad2l1	ENSMUSG00000029910	ENSG00000164109	ENSMODG00000018944	NA	preserved	NA	NA	NA	NA	NA	NA	NA	NA	NA	g1	g1	g1	0.5349893570265316	0.9990282683034006	0.999215383751036	0.8900053417728728	0.8900053417728728	0.9999944275286029	NA	NA	FALSE
Prdm5	ENSMUSG00000029913	ENSG00000138738	ENSMODG00000018942	intermediate	NA	p2	p2	p1	0.8507593718458396	0.5568227113843535	0.9951421752657975	0.739567238502159	0.0352196959810701	0.7036753741275633	NA	NA	NA	NA	NA	NA	NA	NA	NA	NA	NA	TRUE
Smarcad1	ENSMUSG00000029920	ENSG00000163104	ENSMODG00000019268	NA	preserved	NA	NA	NA	NA	NA	NA	NA	NA	NA	g2	g2	g2	0.9528319672984507	0.9483907667136608	0.9952957516699678	0.9999944275286029	0.9999944275286029	0.9999944275286029	NA	NA	FALSE
Add2	ENSMUSG00000030000	ENSG00000075340	ENSMODG00000011394	human-specific	NA	p6	p5	p5	0.9913827129112337	0.999037391012076	0.9858186261587899	0.010085596237443374	0.015677751755231516	0.9999761265702617	NA	NA	NA	NA	NA	NA	NA	NA	NA	NA	NA	FALSE
Zfp638	ENSMUSG00000030016	ENSG00000075292	ENSMODG00000010964	intermediate	NA	p3	p2	p4	0.8878641392690823	0.7219782881157184	0.8505602163931515	0.5472053534109887	0.041690190684430355	0.026927254931865367	NA	NA	NA	NA	NA	NA	NA	NA	NA	NA	NA	FALSE
Prickle2	ENSMUSG00000030020	ENSG00000163637	ENSMODG00000003090	intermediate	intermediate	p8	p5	p8	0.5943582236459866	0.9979052442606233	0.5843471422242863	0.25844951884633177	0.642817345209792	0.3007927715401968	g4	g4	g6	0.62168704734933955	0.9998957645199054	0.9862341864986419	0.9771518500985652	0.03816602981635494	0.05184557861247755	NA	NA	FALSE
Lrig1	ENSMUSG00000030029	ENSG00000144749	ENSMODG00000003264	preserved	intermediate	p1	p1	p1	0.9936686665688229	0.9987554627033549	0.9998537304815373	0.9999761265702617	0.9999761265702617	0.9999761265702617	g5	g8	g1	0.909913844442002	0.6004331354855732	0.9960592000422849	0.7107744868122986	0.02648458053093221	0.009060630106477412	NA	NA	FALSE
Cnbp	ENSMUSG00000030057	ENSG00000169714	ENSMODG00000008362	NA	human-specific	NA	NA	NA	NA	NA	NA	NA	NA	NA	g5	g1	g1	0.9634513047969553	0.9929932624594966	0.9914866818877497	0.007277522279929278	0.030220653202347056	0.9999944275286029	NA	NA	TRUE
Frmd4b	ENSMUSG00000030064	ENSG00000114541	ENSMODG00000003688	intermediate	mouse-specific	p6	p2	p5	0.8890926943272688	0.5976307216626501	0.6644618312066335	0.002243740153919438	0.18536434124213944	0.04607888742222567	g3	g4	g3	0.9932062460433781	0.9981452316532062	0.7698988678236783	0.013029207987354326	0.9999944275286029	0.012218168433672516	NA	NA	FALSE
Foxp1	ENSMUSG00000030067	ENSG00000114861	ENSMODG00000003884	human-specific	NA	p7	p1	p1	0.8632147282824186	0.8909046239340336	0.9201600903738112	0.03186350466310933	0.01984007455025151	0.9999761265702617	NA	NA	NA	NA	NA	NA	NA	NA	NA	NA	CBLM/ID/AUTISM	TRUE
Cntn3	ENSMUSG00000030075	ENSG00000113805	ENSMODG00000003991	intermediate	diverse	p8	p1	p6	0.8690760030355785	0.620324566467077	0.802616776921536	0.42845727548811685	0.07651984805587608	0.08064017627228104	g6	g2	g5	0.9764979462945479	0.9228320697179718	0.9127718877602282	0.018773426331024145	0.010792042534752726	0.0034043900648040187	NA	NA	FALSE
Chl1	ENSMUSG00000030077	ENSG00000134121	ENSMODG00000004153	intermediate	intermediate	p7	p8	p7	0.9891332455373597	0.9973541372656384	0.9919629707946828	0.052515409831258776	0.9999761265702617	0.04473816393846459	g6	g7	g8	0.9996430780111389	0.9832237057808235	0.9473504893125256	0.006641458579705401	0.001558821647480646	0.17231030186159607	NA	NA	FALSE
Cntn6	ENSMUSG00000030092	ENSG00000134115	ENSMODG00000004198	NA	intermediate	NA	NA	NA	NA	NA	NA	NA	NA	NA	g7	g8	g5	0.8993786407628821	0.9999814117486255	0.9907173036983526	0.061828614826761774	0.016280523754328015	0.038687836099488435	NA	NA	FALSE
Itpr1	ENSMUSG00000030102	ENSG00000150995	ENSMODG00000004495	preserved	intermediate	p8	p8	p8	0.9998248594355069	0.9869453531318633	0.9988886223487978	0.9999761265702617	0.9999761265702617	0.9999761265702617	g2	g1	g8	0.6060988930189732	0.6709727340647432	0.9825189905194934	0.5122075450527332	0.0012488995534129003	0.015048967711057874	NA	SCA	FALSE
Tmcc1	ENSMUSG00000030126	ENSG00000172765	ENSMODG00000006987	diverse	intermediate	p6	p5	p4	0.9994635532145546	0.9981961405909171	0.9558196635269586	0.006977873629273142	0.004856631255345981	0.02861360708751289	g3	g3	g4	0.5279133141826118	0.7410446371774343	0.9424761925492231	0.8461502385698126	0.7552644107095727	0.44083232807220674	NA	NA	FALSE
Rasgef1a	ENSMUSG00000030134	ENSG00000198915	ENSMODG00000001262	preserved	preserved	p8	p8	p8	0.9970603384120098	0.9999239565953932	0.9858364093333042	0.9999761265702617	0.9999761265702617	0.9999761265702617	g8	g8	g8	0.9997452991776581	0.9996395112265143	0.9745623720859957	0.9999944275286029	0.9999944275286029	0.9999944275286029	NA	NA	FALSE
Adipor2	ENSMUSG00000030168	ENSG00000006831	ENSMODG00000018416	intermediate	NA	p2	p3	p3	0.925292001665216	0.6918197806246958	0.9776913350414367	0.5133972553985613	0.15374736584782495	0.9274139773024385	NA	NA	NA	NA	NA	NA	NA	NA	NA	NA	NA	FALSE
Erc1	ENSMUSG00000030172	ENSG00000082805	ENSMODG00000018407	NA	intermediate	NA	NA	NA	NA	NA	NA	NA	NA	NA	g7	g8	g7	0.9968595715368198	0.650138752383103	0.9073333179097657	0.6409625821387889	0.9999944275286029	0.6552347019852235	NA	NA	FALSE
Kdm5a	ENSMUSG00000030180	ENSG00000073614	ENSMODG00000018390	intermediate	NA	p3	p2	p3	0.9505634610585334	0.9992727224814155	0.600682698043257	0.12269869933765006	0.8370828331313361	0.08074482432666706	NA	NA	NA	NA	NA	NA	NA	NA	NA	NA	NA	FALSE
Etv6	ENSMUSG00000030199	ENSG00000139083	ENSMODG00000018238	intermediate	intermediate	p3	p2	p3	0.9799050686182681	0.7036454665285189	0.9612043102093195	0.2726347591785868	0.9999761265702617	0.25557277468938006	g3	g1	g1	0.9778386232424842	0.9886723298615148	0.7521346300805207	0.011253141319659125	0.20577550357645785	0.9999944275286029	NA	NA	TRUE
Lrp6	ENSMUSG00000030201	ENSG00000070018	ENSMODG00000018237	intermediate	NA	p2	p3	p3	0.6876228242292991	0.5297267642945808	0.7324188349371887	0.3168404899966843	0.5239840840455515	0.6770260713464581	NA	NA	NA	NA	NA	NA	NA	NA	NA	NA	NA	FALSE
Dusp16	ENSMUSG00000030203	ENSG00000111266	ENSMODG00000018231	intermediate	intermediate	p1	p1	p4	0.6280362192050325	0.9677042397657057	0.5756784020250745	0.8763022911550473	0.1440693285595765	0.1461833184017598	g5	g5	g8	0.8306078908393985	0.9803401441117267	0.997255678329601	0.9999944275286029	0.24601759227782025	0.06197575346442841	NA	NA	FALSE
Grin2b	ENSMUSG00000030209	ENSG00000273079	ENSMODG00000018204	preserved	preserved	p7	p7	p7	0.8889543735773165	0.9996086331319488	0.9440129997353017	0.9999761265702617	0.9999761265702617	0.9999761265702617	g4	g4	g4	0.9989355694388076	0.6709180210145245	0.917525495549301	0.9999944275286029	0.9999944275286029	0.9707034235474893	NA	ID/AUTISM	FALSE
Atf7ip	ENSMUSG00000030213	ENSG00000171681	ENSMODG00000018198	intermediate	NA	p4	p3	p4	0.9263262918513742	0.9992761358203676	0.9729581010871435	0.17805396924542854	0.9999761265702617	0.04101015190204355	NA	NA	NA	NA	NA	NA	NA	NA	NA	NA	NA	FALSE
Ptpro	ENSMUSG00000030223	ENSG00000151490	ENSMODG00000017933	intermediate	human-specific	p7	p3	p6	0.9970840444816358	0.5814992160680198	0.6595143616540795	0.0013738329155401417	0.5220397564944889	0.003635407733519109	g6	g4	g4	0.9982799512443329	0.7159764694894133	0.996914477558947	0.015619381107971309	0.012950294042268355	0.9999944275286029	NA	NA	FALSE
Dera	ENSMUSG00000030225	ENSG00000023697	ENSMODG00000017903	intermediate	NA	p3	p3	p2	0.9471479734155851	0.9426141253511109	0.7433948886915509	0.9999761265702617	0.38003720747866654	0.3823350342302242	NA	NA	NA	NA	NA	NA	NA	NA	NA	NA	NA	FALSE
Lmo3	ENSMUSG00000030226	ENSG00000048540	ENSMODG00000017897	intermediate	NA	p2	p7	p3	0.5413156740429029	0.9349458807352232	0.989683290752284	0.00819188674404735	0.7150074965665523	0.006954487249651159	NA	NA	NA	NA	NA	NA	NA	NA	NA	NA	NA	FALSE
Plekha5	ENSMUSG00000030231	ENSG00000052126	ENSMODG00000017872	NA	intermediate	NA	NA	NA	NA	NA	NA	NA	NA	NA	g6	g7	g7	0.9903018484366626	0.8049945206738276	0.9886267744269941	0.1402150834382674	0.005355340577823635	0.9999944275286029	NA	NA	FALSE
Ldhb	ENSMUSG00000030246	ENSG00000111716	ENSMODG00000017786	intermediate	NA	p1	p3	p1	0.6602310345192087	0.8576253490087099	0.8202698106301254	0.14744796494295223	0.8503311581281896	0.10330820918498572	NA	NA	NA	NA	NA	NA	NA	NA	NA	NA	NA	FALSE
Rad18	ENSMUSG00000030254	ENSG00000070950	ENSMODG00000004679	NA	preserved	NA	NA	NA	NA	NA	NA	NA	NA	NA	g1	g1	g1	0.9676769605981153	0.8768419199815131	0.9999976647693367	0.9999944275286029	0.9999944275286029	0.9999944275286029	NA	NA	FALSE
Srgap3	ENSMUSG00000030257	ENSG00000196220	ENSMODG00000004712	NA	marsupial	NA	NA	NA	NA	NA	NA	NA	NA	NA	g8	g8	g3	0.9991963721819352	0.9977410460654635	0.8539061097436746	0.9999944275286029	9.364740386245227e-4	0.0010070173175399054	PA-PXA	NA	FALSE
Rassf8	ENSMUSG00000030259	ENSG00000123094	ENSMODG00000016548	intermediate	diverse	p4	p8	p5	0.8989760960179646	0.8591284508664708	0.9766889452120302	0.01852614138214877	0.2501191453037179	0.012614549317345998	g3	g6	g8	0.925192681826301	0.8679668621229655	0.9282045991072306	0.009139356506524431	0.015233887462383485	0.002030848198465158	NA	NA	FALSE
Bcat1	ENSMUSG00000030268	ENSG00000060982	ENSMODG00000017691	NA	intermediate	NA	NA	NA	NA	NA	NA	NA	NA	NA	g3	g2	g2	0.982560444406869	0.9996956695202305	0.6581516310979529	0.0622330300512227	0.6334943271153235	0.9999944275286029	NA	NA	FALSE
C2cd5	ENSMUSG00000030279	ENSG00000111731	ENSMODG00000017718	marsupial	NA	p6	p6	p8	0.9836407340868197	0.9979696590524512	0.5726284104478339	0.9999761265702617	0.039440117662646906	0.03033174819418578	NA	NA	NA	NA	NA	NA	NA	NA	NA	NA	NA	FALSE
Atp2b2	ENSMUSG00000030302	ENSG00000157087	ENSMODG00000005537	marsupial	preserved	p8	p8	p6	0.9999021025609596	0.9993547341526487	0.9825269349959779	0.9999761265702617	0.008436690835609825	0.008531623900893707	g8	g8	g8	0.9998594108322116	0.9996069243958404	0.9999822218089468	0.9999944275286029	0.9999944275286029	0.9999944275286029	NA	NA	FALSE
Far2	ENSMUSG00000030303	ENSG00000064763	ENSMODG00000014398	preserved	NA	p8	p8	p8	0.9973410123612915	0.9989510890868837	0.9988892192041138	0.9999761265702617	0.9999761265702617	0.9999761265702617	NA	NA	NA	NA	NA	NA	NA	NA	NA	NA	NA	FALSE
Tmtc1	ENSMUSG00000030306	ENSG00000133687	ENSMODG00000014377	intermediate	NA	p7	p8	p8	0.9137147085295602	0.9969879727520004	0.8842879045234066	0.20793608538524475	0.34361386226550167	0.9999761265702617	NA	NA	NA	NA	NA	NA	NA	NA	NA	NA	NA	FALSE
Slc6a1	ENSMUSG00000030310	ENSG00000157103	ENSMODG00000005984	intermediate	NA	p8	p8	p6	0.9999805824366484	0.8213031249967857	0.5740540703892938	0.9999761265702617	0.10948832036563665	0.12244110375556082	NA	NA	NA	NA	NA	NA	NA	NA	NA	NA	ID/AUTISM	FALSE
Atg7	ENSMUSG00000030314	ENSG00000197548	ENSMODG00000006136	intermediate	NA	p3	p2	p2	0.9004662808779089	0.9667065082242564	0.633995034337421	0.12244110375556082	0.1442457742439243	0.8779048863601624	NA	NA	NA	NA	NA	NA	NA	NA	NA	NA	NA	FALSE
Vgll4	ENSMUSG00000030315	ENSG00000144560	ENSMODG00000006145	intermediate	marsupial	p2	p2	p3	0.9604340097548293	0.999141843415196	0.962645266491865	0.9999761265702617	0.1442501830603986	0.10684746172879543	g1	g1	g2	0.821128260803875	0.9999486469737978	0.9202480484759769	0.9999944275286029	0.034713068723173916	0.0064330873236189265	NA	NA	FALSE
Pianp	ENSMUSG00000030329	ENSG00000139200	ENSMODG00000018107	NA	intermediate	NA	NA	NA	NA	NA	NA	NA	NA	NA	g8	g7	g7	0.6477634496557431	0.8384498085519663	0.8933207889612015	0.6508800716550501	0.5328362316375019	0.9999944275286029	NA	NA	FALSE
Rad51ap1	ENSMUSG00000030346	ENSG00000111247	ENSMODG00000018276	NA	intermediate	NA	NA	NA	NA	NA	NA	NA	NA	NA	g3	g1	g1	0.5725951957906904	0.9999793539598055	0.9999542949864152	0.45432010475310447	0.45432010475310447	0.9999944275286029	NA	NA	FALSE
Prmt8	ENSMUSG00000030350	ENSG00000111218	ENSMODG00000018329	diverse	NA	p2	p3	p8	0.9855745383311586	0.9968379542245468	0.9996611368755428	0.013389052356354257	0.0012974316631581648	0.0012974316631581648	NA	NA	NA	NA	NA	NA	NA	NA	NA	NA	NA	FALSE
Tspan11	ENSMUSG00000030351	ENSG00000110900	ENSMODG00000018332	intermediate	NA	p2	p3	p2	0.6977467300720689	0.998815292301863	0.9954911939067469	0.06848208453718639	0.9415564569446592	0.02059007982276507	NA	NA	NA	NA	NA	NA	NA	NA	NA	NA	NA	FALSE
Tspan9	ENSMUSG00000030352	ENSG00000011105	ENSMODG00000018335	marsupial	preserved	p3	p3	p8	0.9827532582264467	0.9666781208282813	0.9853237969074973	0.9999761265702617	0.00748954985578128	0.009178335269940188	g8	g8	g8	0.9990735164060641	0.5281729546519159	0.9999597187852647	0.8827081301450245	0.9999944275286029	0.8827081301450245	NA	NA	FALSE
Tead4	ENSMUSG00000030353	ENSG00000197905	ENSMODG00000018340	NA	mouse-specific	NA	NA	NA	NA	NA	NA	NA	NA	NA	g1	g8	g1	0.9789754440865364	0.9843294558722465	0.999077769655935	0.0023023018589601514	0.9999944275286029	0.0010354993194916324	NA	NA	TRUE
Nova2	ENSMUSG00000030411	ENSG00000104967	ENSMODG00000021529	NA	preserved	NA	NA	NA	NA	NA	NA	NA	NA	NA	g4	g4	g4	0.8182794165218985	0.9944526579975843	0.9407778554394443	0.9999944275286029	0.9999944275286029	0.9999944275286029	NA	NA	FALSE
Ttyh1	ENSMUSG00000030428	ENSG00000167614	ENSMODG00000004137	preserved	NA	p1	p1	p1	0.8915347435304876	0.9992533407605363	0.9991633508738758	0.9999761265702617	0.9999761265702617	0.9999761265702617	NA	NA	NA	NA	NA	NA	NA	NA	NA	NA	NA	FALSE
Kctd15	ENSMUSG00000030499	ENSG00000153885	ENSMODG00000012038	intermediate	NA	p3	p4	p4	0.7822105524179465	0.9805255904836789	0.9978728142034752	0.4195931792289867	0.40517726643080454	0.9999761265702617	NA	NA	NA	NA	NA	NA	NA	NA	NA	NA	NA	FALSE
Slc17a6	ENSMUSG00000030500	ENSG00000091664	ENSMODG00000009304	NA	intermediate	NA	NA	NA	NA	NA	NA	NA	NA	NA	g4	g4	g2	0.8794438095549827	0.999888941648463	0.8922301224743553	0.9999944275286029	0.08839437526531341	0.020549048031976686	NA	NA	FALSE
Fam189a1	ENSMUSG00000030518	ENSG00000104059	ENSMODG00000011845	human-specific	intermediate	p5	p7	p7	0.8595257676815032	0.8431781416592633	0.9900666184152515	0.020090391786022888	0.012614549317345998	0.9999761265702617	g1	g6	g7	0.6982464024351243	0.997820561906239	0.732818707031481	0.08696893523585114	0.026366449656020436	0.01025009357063775	NA	NA	FALSE
Apba2	ENSMUSG00000030519	ENSG00000034053	ENSMODG00000011835	intermediate	diverse	p2	p1	p1	0.9954663257919099	0.9991918252778819	0.5626491339342722	0.011365303939862955	0.333959084970498	0.8269956341485929	g3	g1	g7	0.9998221462394257	0.9977227407776689	0.7926444794502697	0.003185802593104955	0.02492491083119606	0.008704836853358724	NA	NA	FALSE
Mphosph10	ENSMUSG00000030521	ENSG00000124383	ENSMODG00000011803	intermediate	NA	p1	p2	p1	0.9581644726269117	0.9891190182067878	0.7545148315407094	0.12902453179688217	0.9679255933132804	0.4417187943956083	NA	NA	NA	NA	NA	NA	NA	NA	NA	NA	NA	FALSE
Blm	ENSMUSG00000030528	ENSG00000197299	ENSMODG00000019449	NA	preserved	NA	NA	NA	NA	NA	NA	NA	NA	NA	g1	g1	g1	0.9988838852757727	0.9524785067485461	0.9998113059861091	0.9999944275286029	0.9999944275286029	0.9999944275286029	NA	NA	FALSE
Idh2	ENSMUSG00000030541	ENSG00000182054	ENSMODG00000019516	NA	human-specific	NA	NA	NA	NA	NA	NA	NA	NA	NA	g2	g1	g1	0.6066983893677962	0.9924613564428052	0.9994594447103861	0.048929566197408174	0.03631865294998246	0.9999944275286029	NA	NA	FALSE
Nr2f2	ENSMUSG00000030551	ENSG00000185551	ENSMODG00000012819	NA	intermediate	NA	NA	NA	NA	NA	NA	NA	NA	NA	g3	g2	g4	0.9479413661804875	0.8570610890170306	0.642733552496795	0.21404495299793083	0.20219710105472175	0.40908091170444133	NA	NA	TRUE
Mef2a	ENSMUSG00000030557	ENSG00000068305	ENSMODG00000012725	NA	intermediate	NA	NA	NA	NA	NA	NA	NA	NA	NA	g7	g7	g8	0.8861199276205411	0.5531854488277488	0.9876985456170012	0.8412909123653952	0.06447022989035134	0.7754343172275295	NA	NA	TRUE
Mfge8	ENSMUSG00000030605	ENSG00000140545	ENSMODG00000019575	intermediate	intermediate	p2	p1	p1	0.7536387913886402	0.996877869262776	0.9636485513671209	0.45319171580334705	0.47634566191032307	0.9999761265702617	g1	g2	g1	0.9180407259381308	0.9552378420641426	0.5647274034843704	0.21373388721146613	0.9107541773448826	0.7423498790940866	NA	NA	FALSE
Sytl2	ENSMUSG00000030616	ENSG00000137501	ENSMODG00000004359	NA	intermediate	NA	NA	NA	NA	NA	NA	NA	NA	NA	g5	g8	g5	0.5197117080487369	0.641062784796143	0.9286632848927951	0.29217101494584946	0.8362598632109967	0.042450078003461865	NA	NA	FALSE
Me3	ENSMUSG00000030621	ENSG00000151376	ENSMODG00000004158	mouse-specific	NA	p8	p1	p8	0.9104092155537624	0.9989151600716709	0.9999611700692969	0.04769883103134961	0.9999761265702617	0.0020239738440831745	NA	NA	NA	NA	NA	NA	NA	NA	NA	NA	NA	FALSE
Zfand6	ENSMUSG00000030629	ENSG00000086666	ENSMODG00000019428	intermediate	intermediate	p2	p2	p3	0.5500517269347944	0.7173638295502955	0.9895480667264105	0.7871864644293629	0.7060999985785574	0.5012452982420542	g4	g2	g2	0.8753169000301722	0.9835277945139482	0.9963240121279917	0.1917140939888311	0.1933177543831663	0.9999944275286029	NA	NA	FALSE
Sh3gl3	ENSMUSG00000030638	ENSG00000140600	ENSMODG00000019381	intermediate	NA	p8	p7	p8	0.9233154337329238	0.9909644229339397	0.992010140370505	0.1870597289979844	0.9999761265702617	0.037464652154912056	NA	NA	NA	NA	NA	NA	NA	NA	NA	NA	NA	FALSE
Xylt1	ENSMUSG00000030657	ENSG00000103489	ENSMODG00000005904	intermediate	NA	p7	p8	p8	0.5298372227482472	0.999223587815477	0.999512213780414	0.6613137617725134	0.6613137617725134	0.9999761265702617	NA	NA	NA	NA	NA	NA	NA	NA	NA	NA	NA	FALSE
Pik3c2a	ENSMUSG00000030660	ENSG00000011405	ENSMODG00000007062	intermediate	NA	p3	p2	p1	0.932823782984689	0.7185883347336546	0.5087338767890678	0.19415881342867977	0.24618227479371946	0.5687674221193916	NA	NA	NA	NA	NA	NA	NA	NA	NA	NA	NA	FALSE
Kif22	ENSMUSG00000030677	ENSG00000079616	ENSMODG00000015765	NA	preserved	NA	NA	NA	NA	NA	NA	NA	NA	NA	g1	g1	g1	0.9634728441511078	0.9997615855708103	0.998169694209893	0.9999944275286029	0.9999944275286029	0.9999944275286029	NA	NA	FALSE
Sez6l2	ENSMUSG00000030683	ENSG00000174938	ENSMODG00000015748	intermediate	intermediate	p7	p7	p6	0.9917519608347123	0.6215906280576509	0.9925101175614647	0.8763022911550473	0.056702634434373275	0.6095373144723618	g8	g7	g7	0.9390235488837485	0.8911634933068432	0.995974455667588	0.30190813370048336	0.1554676691527978	0.9999944275286029	NA	NA	FALSE
Fchsd2	ENSMUSG00000030691	ENSG00000137478	ENSMODG00000007713	intermediate	NA	p7	p5	p6	0.9985136866832199	0.6521098399142023	0.8251994834800496	0.0070627929515597095	0.2357294233989327	0.10706327642779905	NA	NA	NA	NA	NA	NA	NA	NA	NA	NA	NA	FALSE
Pgm2l1	ENSMUSG00000030729	ENSG00000165434	ENSMODG00000007336	mouse-specific	NA	p6	p4	p6	0.9908456179598006	0.7822060555783497	0.9832190542117449	0.00648672062244819	0.9999761265702617	0.006954487249651159	NA	NA	NA	NA	NA	NA	NA	NA	NA	NA	NA	FALSE
Rps3	ENSMUSG00000030744	ENSG00000149273	ENSMODG00000006945	NA	intermediate	NA	NA	NA	NA	NA	NA	NA	NA	NA	g3	g2	g2	0.6406806880265071	0.999182200773179	0.9994039644875511	0.6443025425136919	0.6442769498641071	0.9999944275286029	NA	NA	FALSE
Acer3	ENSMUSG00000030760	ENSG00000078124	ENSMODG00000005216	NA	human-specific	NA	NA	NA	NA	NA	NA	NA	NA	NA	g5	g7	g7	0.8886529315590473	0.9632047476340644	0.9063941872828976	0.011960628626626198	0.04528103012551587	0.9999944275286029	NA	NA	FALSE
Pak1	ENSMUSG00000030774	ENSG00000149269	ENSMODG00000005078	intermediate	marsupial	p1	p4	p3	0.9263187634282783	0.9244744880010144	0.8955662807627818	0.013714454607857038	0.04922977025467826	0.10586507364182014	g7	g7	g8	0.9962865025014924	0.9353774354917889	0.9999755505608574	0.9999944275286029	0.016293008678185453	0.01697177569232304	NA	NA	FALSE
Fus	ENSMUSG00000030795	ENSG00000089280	ENSMODG00000001889	NA	intermediate	NA	NA	NA	NA	NA	NA	NA	NA	NA	g5	g1	g5	0.9470069319493668	0.9963959684022803	0.8734697815395944	0.04797171941383845	0.9999944275286029	0.2745989135577724	NA	NA	FALSE
Sergef	ENSMUSG00000030839	ENSG00000129158	ENSMODG00000006721	intermediate	marsupial	p8	p8	p1	0.7388986364752868	0.9999273318449449	0.8110806392582912	0.9741535239350243	0.24933736165766365	0.06937958629521086	g8	g8	g3	0.9999950387139267	0.7486150822243346	0.9593489104968153	0.9999944275286029	7.298267015991934e-4	0.0010354993194916324	NA	NA	FALSE
Fgfr2	ENSMUSG00000030849	ENSG00000066468	ENSMODG00000008525	mouse-specific	intermediate	p1	p4	p1	0.9336181708813223	0.7338968345250634	0.9987276400354356	0.026927254931865367	0.9999761265702617	0.023686548676443844	g1	g7	g5	0.99723232977589	0.5576902621820711	0.9968170635631823	0.033655329967858215	0.0023023018589601514	0.0976182716883269	NA	NA	FALSE
Tacc2	ENSMUSG00000030852	ENSG00000138162	ENSMODG00000008327	diverse	intermediate	p1	p4	p7	0.9995819561393321	0.91319147253336	0.911293763738824	0.004764822062677516	0.0026949035403482494	0.0036832975478495594	g1	g4	g6	0.563256628952393	0.7781355744132954	0.9821599624440198	0.1404279067852328	0.16206167331852758	0.28446138534261833	NA	NA	FALSE
Ptpn5	ENSMUSG00000030854	ENSG00000110786	ENSMODG00000006327	human-specific	intermediate	p8	p5	p5	0.9851881501009947	0.9536186925322592	0.8587999458681468	0.011415554738087287	0.008300316132468694	0.9999761265702617	g6	g6	g4	0.79463334044269	0.9899241008338665	0.9984141751840936	0.9999944275286029	0.41259606178377195	0.044174966371242644	NA	NA	FALSE
Plk1	ENSMUSG00000030867	ENSG00000166851	ENSMODG00000006693	NA	intermediate	NA	NA	NA	NA	NA	NA	NA	NA	NA	g1	g2	g1	0.782169302536227	0.9671230496204605	0.9999074592267806	0.3290846941379012	0.9999944275286029	0.05107906467105818	NA	NA	FALSE
Zranb1	ENSMUSG00000030967	ENSG00000019995	ENSMODG00000010224	intermediate	NA	p2	p4	p3	0.7018011534808238	0.5495530033569557	0.7647953901639876	0.27550786526359977	0.6095373144723618	0.5724925159780596	NA	NA	NA	NA	NA	NA	NA	NA	NA	NA	NA	FALSE
Rrm1	ENSMUSG00000030978	ENSG00000167325	ENSMODG00000008391	NA	preserved	NA	NA	NA	NA	NA	NA	NA	NA	NA	g1	g1	g1	0.5668649477384309	0.9997721698811066	0.9999020884923578	0.9202689429756137	0.9202689429756137	0.9999944275286029	NA	NA	FALSE
Stim1	ENSMUSG00000030987	ENSG00000167323	ENSMODG00000008347	intermediate	intermediate	p7	p8	p8	0.7372719041062468	0.998913752134656	0.6860251833313614	0.34817957326117127	0.45544573906648006	0.9333213388312795	g5	g8	g7	0.9216343883309002	0.9230175006412373	0.7804777215653189	0.09940041972697272	0.061770887081181565	0.2292139163922061	NA	NA	FALSE
Mki67	ENSMUSG00000031004	ENSG00000148773	ENSMODG00000006953	intermediate	NA	p2	p6	p5	0.7645881818046627	0.9882668278700762	0.6747378091662466	0.0016924152210899591	0.044335886507649774	0.36143261197175675	NA	NA	NA	NA	NA	NA	NA	NA	NA	NA	NA	FALSE
Cask	ENSMUSG00000031012	ENSG00000147044	ENSMODG00000021095	NA	intermediate	NA	NA	NA	NA	NA	NA	NA	NA	NA	g3	g4	g4	0.9080322816131949	0.9998444144215992	0.9997854717181323	0.1489096251470338	0.1489096251470338	0.9999944275286029	NA	CBLM/ID	FALSE
Wee1	ENSMUSG00000031016	ENSG00000166483	ENSMODG00000007933	NA	intermediate	NA	NA	NA	NA	NA	NA	NA	NA	NA	g3	g1	g1	0.8828323838618496	0.9999898243169045	0.9998956948875172	0.08166328509801117	0.08166328509801117	0.9999944275286029	NA	NA	FALSE
St5	ENSMUSG00000031024	ENSG00000166444	ENSMODG00000007524	intermediate	intermediate	p1	p1	p2	0.9983996170232013	0.97469360926595106	0.7958301116382942	0.9999761265702617	0.3893399415801442	0.4094769823918619	g8	g7	g5	0.5998408870974824	0.5813083508976397	0.9674370469036606	0.6252883766988785	0.4904106092605858	0.06142033924031305	NA	NA	FALSE
Stk33	ENSMUSG00000031027	ENSG00000130413	ENSMODG00000007414	intermediate	NA	p1	p2	p4	0.9875956832074914	0.535453304393684	0.75057299469392	0.7261613304802841	0.028512521155652126	0.048062926171721705	NA	NA	NA	NA	NA	NA	NA	NA	NA	NA	NA	FALSE
Dock11	ENSMUSG00000031093	ENSG00000147251	ENSMODG00000011503	NA	preserved	NA	NA	NA	NA	NA	NA	NA	NA	NA	g4	g4	g4	0.9961559435725041	0.9919875950504393	0.9994167828400903	0.9999944275286029	0.9999944275286029	0.9999944275286029	NA	NA	FALSE
Enox2	ENSMUSG00000031109	ENSG00000165675	ENSMODG00000015416	intermediate	intermediate	p4	p5	p5	0.9963803918076083	0.9627277722374853	0.8930524360563645	0.10852239434100441	0.23626876034482422	0.9999761265702617	g1	g3	g2	0.9919701269215544	0.8762255335962449	0.9748546117489747	0.027125999324459013	0.08549031842579062	0.10593009450109198	NA	NA	FALSE
Gpc4	ENSMUSG00000031119	ENSG00000076716	ENSMODG00000015295	intermediate	NA	p1	p2	p1	0.9508883243343648	0.9962859229228483	0.9977776661245039	0.13735192156185	0.9999761265702617	0.029766606504739876	NA	NA	NA	NA	NA	NA	NA	NA	NA	NA	NA	FALSE
Slc9a9	ENSMUSG00000031129	ENSG00000181804	ENSMODG00000021244	NA	intermediate	NA	NA	NA	NA	NA	NA	NA	NA	NA	g1	g8	g5	0.7003458860265432	0.9982310414806755	0.946280565161098	0.0016063339859658636	0.10301704053505037	0.022832526874546802	NA	NA	FALSE
Fgf13	ENSMUSG00000031137	ENSG00000129682	ENSMODG00000014019	diverse	intermediate	p2	p8	p4	0.9996545285802004	0.5495650983814467	0.9891625140918615	0.0029345345255566463	0.004479413218989144	0.005882064672793887	g4	g6	g4	0.8511715961744691	0.6548232647062673	0.9991851621019645	0.6900095749625942	0.9999944275286029	0.6311728696769308	NA	NA	FALSE
Syp	ENSMUSG00000031144	ENSG00000102003	ENSMODG00000009899	NA	intermediate	NA	NA	NA	NA	NA	NA	NA	NA	NA	g8	g7	g8	0.8953750204178876	0.932938168393893	0.9675861644381647	0.2869517783018387	0.9999944275286029	0.17053374867732515	NA	NA	FALSE
Aff2	ENSMUSG00000031189	ENSG00000155966	ENSMODG00000005570	intermediate	intermediate	p7	p8	p6	0.6845413586052648	0.6781110434549907	0.9932203903283718	0.6921297204194643	0.010269275763109736	0.007526727659137322	g6	g6	g4	0.9088400141122334	0.9167132528787755	0.9993707270065465	0.9999944275286029	0.0179437562285035	0.16025988016159348	NA	NA	TRUE
Msn	ENSMUSG00000031207	ENSG00000147065	ENSMODG00000012494	NA	preserved	NA	NA	NA	NA	NA	NA	NA	NA	NA	g1	g1	g1	0.9522457550307097	0.886898987719349	0.8671680893926544	0.9999944275286029	0.9999944275286029	0.9999944275286029	NA	NA	FALSE
Atrx	ENSMUSG00000031229	ENSG00000085224	ENSMODG00000003920	NA	intermediate	NA	NA	NA	NA	NA	NA	NA	NA	NA	g3	g1	g1	0.5169824473238076	0.698552312743882	0.9418461129802442	0.19521975205501949	0.026376434318719874	0.9999944275286029	PA-PXA	NA	FALSE
Cenpi	ENSMUSG00000031262	ENSG00000102384	ENSMODG00000011746	NA	preserved	NA	NA	NA	NA	NA	NA	NA	NA	NA	g1	g1	g1	0.9744835216063338	0.999996344082975	0.9999945004435707	0.9999944275286029	0.9999944275286029	0.9999944275286029	NA	NA	FALSE
Col4a5	ENSMUSG00000031274	ENSG00000188153	ENSMODG00000011584	NA	intermediate	NA	NA	NA	NA	NA	NA	NA	NA	NA	g1	g1	g2	0.7722787091863944	0.7672738816643251	0.9609399899738823	0.9859510564621742	0.4614071753322595	0.3996504538338574	NA	NA	FALSE
Pak3	ENSMUSG00000031284	ENSG00000077264	ENSMODG00000005255	preserved	intermediate	p2	p2	p2	0.9822335179942262	0.9859088506500432	0.5287091166567509	0.9999761265702617	0.7888180380566923	0.79229164034231	g4	g6	g2	0.9980330927131683	0.7230269483854334	0.9395848100661249	0.5084774427901617	0.017366298192197774	0.03876360161636477	NA	NA	FALSE
Dcx	ENSMUSG00000031285	ENSG00000077279	ENSMODG00000005199	intermediate	preserved	p5	p5	p6	0.5058375873791514	0.9899990774201507	0.9012752375147148	0.76912818405027	0.710153120013122	0.052515409831258776	g4	g4	g4	0.9987247615159155	0.9988282782367776	0.9990646705101943	0.9999944275286029	0.9999944275286029	0.9999944275286029	NA	ID	FALSE
Nlgn3	ENSMUSG00000031302	ENSG00000196338	ENSMODG00000004381	intermediate	NA	p7	p7	p6	0.9899728891121253	0.9991747839988847	0.834693114956365	0.9999761265702617	0.3327414229979651	0.323851431503907	NA	NA	NA	NA	NA	NA	NA	NA	NA	NA	NA	FALSE
Rps6ka3	ENSMUSG00000031309	ENSG00000177189	ENSMODG00000008086	NA	marsupial	NA	NA	NA	NA	NA	NA	NA	NA	NA	g4	g4	g5	0.9725877200256597	0.8878258997597301	0.9928143481624074	0.9999944275286029	0.0019917714841160335	0.017364784188224944	NA	NA	FALSE
Flna	ENSMUSG00000031328	ENSG00000196924	ENSMODG00000008710	NA	intermediate	NA	NA	NA	NA	NA	NA	NA	NA	NA	g3	g4	g2	0.9975177851268645	0.9901670349902439	0.8853494681160824	0.031207489838586774	0.20671347676930693	0.10017888708812431	NA	NA	FALSE
Gpm6b	ENSMUSG00000031342	ENSG00000046653	ENSMODG00000017304	intermediate	intermediate	p2	p2	p1	0.8937832422749505	0.9999706380513981	0.6303694702434502	0.9999761265702617	0.6457899441476126	0.6113005123607229	g3	g3	g2	0.9996773127878995	0.8929317288296459	0.9448345978948182	0.9999944275286029	0.13981407783491398	0.3109501190194738	NA	NA	FALSE
Gabra3	ENSMUSG00000031343	ENSG00000011677	ENSMODG00000005899	intermediate	NA	p7	p8	p1	0.9374242139809154	0.9144052182588612	0.6338827836398284	0.19888557369722198	0.007239544835257444	0.009936206049374513	NA	NA	NA	NA	NA	NA	NA	NA	NA	NA	NA	FALSE
Ap1s2	ENSMUSG00000031367	ENSG00000182287	ENSMODG00000017197	intermediate	NA	p2	p3	p3	0.9639399352865687	0.5947262676843363	0.5524215575584677	0.07604373480449378	0.39219298798842867	0.6437775594074169	NA	NA	NA	NA	NA	NA	NA	NA	NA	NA	CBLM	FALSE
Atp2b3	ENSMUSG00000031376	ENSG00000067842	ENSMODG00000008152	preserved	preserved	p8	p8	p8	0.9994705219992907	0.9994031130520438	0.8148329267909106	0.9999761265702617	0.9999761265702617	0.9999761265702617	g8	g8	g8	0.9910649149149864	0.9999714887865375	0.9999217002816789	0.9999944275286029	0.9999944275286029	0.9999944275286029	NA	NA	FALSE
L1cam	ENSMUSG00000031391	ENSG00000198910	ENSMODG00000008677	intermediate	intermediate	p7	p8	p7	0.8900571121173402	0.7577853115627164	0.9018803893603962	0.5220397564944889	0.9999761265702617	0.4927303506562483	g6	g4	g7	0.5108387379513744	0.9623791221187893	0.7334197120141036	0.5033804047926879	0.45777468438708113	0.23462080275427413	EPN	CBLM	FALSE
Plp1	ENSMUSG00000031425	ENSG00000123560	ENSMODG00000011542	NA	intermediate	NA	NA	NA	NA	NA	NA	NA	NA	NA	g8	g7	g5	0.7567344842868544	0.5021660588437566	0.8316871902993198	0.604505073476855	0.4196771817890496	0.18786936043206734	NA	NA	FALSE
Mcf2l	ENSMUSG00000031442	ENSG00000126217	ENSMODG00000004096	intermediate	intermediate	p7	p6	p8	0.7283678533050766	0.9740268407248938	0.9997235753583609	0.06870574560002957	0.4810907108364099	0.0125851877935922	g8	g7	g7	0.9985496295088626	0.9571753737118611	0.9956681636680506	0.1229733882561133	0.023590699932370517	0.9999944275286029	NA	NA	FALSE
Gas6	ENSMUSG00000031451	ENSG00000183087	ENSMODG00000003633	marsupial	NA	p8	p8	p7	0.9928409520824478	0.9979666124884091	0.9988518585468698	0.9999761265702617	0.03787899414089127	0.01876694738130585	NA	NA	NA	NA	NA	NA	NA	NA	NA	NA	NA	FALSE
Rasa3	ENSMUSG00000031453	ENSG00000185989	ENSMODG00000003579	NA	human-specific	NA	NA	NA	NA	NA	NA	NA	NA	NA	g1	g7	g7	0.9431281727506073	0.9527471458940439	0.939824012405856	0.005341155974173026	0.005562081411036908	0.9999944275286029	NA	NA	FALSE
Angpt2	ENSMUSG00000031465	ENSG00000091879	ENSMODG00000012086	NA	intermediate	NA	NA	NA	NA	NA	NA	NA	NA	NA	g5	g1	g1	0.9303721777769783	0.9913426063893191	0.9999444236778118	0.16413995124912883	0.1649301090391673	0.9999944275286029	NA	NA	FALSE
Ankrd10	ENSMUSG00000031508	ENSG00000088448	ENSMODG00000004501	marsupial	NA	p2	p2	p4	0.8992381320567885	0.7340202887316556	0.9312887728194449	0.9210506599439532	0.0125851877935922	0.02619773995032458	NA	NA	NA	NA	NA	NA	NA	NA	NA	NA	NA	FALSE
Arhgef7	ENSMUSG00000031511	ENSG00000102606	ENSMODG00000004481	intermediate	marsupial	p2	p5	p4	0.9030916500124989	0.9536169421668996	0.5962158382110391	0.0027656340362392125	0.047452891732755645	0.4542103991935112	g8	g8	g4	0.5700737920341941	0.9839718648508968	0.9675354908003542	0.9195403591369484	0.033847940730865944	0.0010354993194916324	NA	NA	FALSE
Gpm6a	ENSMUSG00000031517	ENSG00000150625	ENSMODG00000003704	intermediate	mouse-specific	p2	p7	p1	0.773797724496343	0.9998405731104498	0.7165010220913666	0.0030783830300042305	0.17338736304374294	0.20967854012955287	g4	g7	g4	0.9872610225956555	0.7914176052673716	0.9633894833878636	0.016871750255252862	0.9999944275286029	0.01744081263499454	NA	NA	FALSE
Dlc1	ENSMUSG00000031523	ENSG00000164741	ENSMODG00000019070	NA	intermediate	NA	NA	NA	NA	NA	NA	NA	NA	NA	g1	g7	g8	0.9722326046111877	0.8632597952619029	0.9998897528191562	0.0064330873236189265	0.0021087424752347698	0.25494678518002917	NA	NA	FALSE
Dusp4	ENSMUSG00000031530	ENSG00000120875	ENSMODG00000019009	intermediate	NA	p7	p3	p6	0.6461292557280258	0.7485486082321332	0.6236058794092567	0.01692247159039323	0.5291596873088608	0.06126864162976098	NA	NA	NA	NA	NA	NA	NA	NA	NA	NA	NA	FALSE
Ank1	ENSMUSG00000031543	ENSG00000029534	ENSMODG00000010432	preserved	preserved	p8	p8	p8	0.9998420025546794	0.9993099668354934	0.9773863909492627	0.9999761265702617	0.9999761265702617	0.9999761265702617	g8	g8	g8	0.9985117729274232	0.9999908092763108	0.9999857598663923	0.9999944275286029	0.9999944275286029	0.9999944275286029	NA	NA	FALSE
Sfrp1	ENSMUSG00000031548	ENSG00000104332	ENSMODG00000010484	NA	human-specific	NA	NA	NA	NA	NA	NA	NA	NA	NA	g3	g1	g1	0.9861137528841571	0.6463097223672719	0.9441852554811188	0.03889111040823789	0.01977406139546175	0.9813954883667128	NA	NA	FALSE
Slit2	ENSMUSG00000031558	ENSG00000145147	ENSMODG00000000731	NA	intermediate	NA	NA	NA	NA	NA	NA	NA	NA	NA	g2	g1	g1	0.9989461367087067	0.9999111599208669	0.875137342794066	0.00604329619169095	0.27877750071741453	0.9999944275286029	NA	NA	FALSE
Tenm3	ENSMUSG00000031561	ENSG00000218336	ENSMODG00000004107	mouse-specific	NA	p3	p8	p3	0.8707197581972504	0.8879784888269273	0.9863768722357781	0.043451373238439506	0.9999761265702617	0.041426293315668536	NA	NA	NA	NA	NA	NA	NA	NA	NA	NA	NA	FALSE
Wwc2	ENSMUSG00000031563	ENSG00000151718	ENSMODG00000004171	marsupial	NA	p8	p8	p1	0.9993533843493616	0.9663590786724785	0.8898962795170882	0.9999761265702617	0.0020608419657693567	0.002781290868219661	NA	NA	NA	NA	NA	NA	NA	NA	NA	NA	NA	FALSE
Fgfr1	ENSMUSG00000031565	ENSG00000077782	ENSMODG00000010647	intermediate	marsupial	p2	p1	p1	0.93451554779898	0.9866288705548968	0.8257733692195421	0.17986895310144693	0.4094769823918619	0.9999761265702617	g8	g8	g1	0.991361674277635	0.918174322648901	0.9997655577855156	0.9999944275286029	7.333107011579258e-4	0.0014206877654251316	PA-PXA	CBLM	FALSE
Pcm1	ENSMUSG00000031592	ENSG00000078674	ENSMODG00000019039	NA	intermediate	NA	NA	NA	NA	NA	NA	NA	NA	NA	g4	g1	g3	0.8430952460694996	0.7350902664918642	0.6920796727564485	0.03197504793847465	0.17811054542221272	0.257364349927691	NA	AUTISM	FALSE
Msmo1	ENSMUSG00000031604	ENSG00000052802	ENSMODG00000002349	intermediate	preserved	p5	p6	p6	0.6338954901801632	0.5365887513315444	0.5899606131531864	0.5186757539608403	0.3789451738835463	0.7078745932375036	g3	g3	g3	0.9959540898958122	0.5924990375845411	0.8274324089205305	0.9498736530517795	0.9999944275286029	0.8748710000566405	NA	NA	FALSE
Galnt7	ENSMUSG00000031608	ENSG00000109586	ENSMODG00000025055	NA	intermediate	NA	NA	NA	NA	NA	NA	NA	NA	NA	g8	g8	g6	0.9919062543197246	0.9999836616395201	0.6102132792933878	0.9999944275286029	0.13473898163264267	0.13248927563695487	NA	NA	FALSE
Nr3c2	ENSMUSG00000031618	ENSG00000151623	ENSMODG00000000830	NA	intermediate	NA	NA	NA	NA	NA	NA	NA	NA	NA	g8	g8	g7	0.9550284297042332	0.9966074408120772	0.5949658146783311	0.9999944275286029	0.6940391593305183	0.7170215410360458	NA	AUTISM	TRUE
Sorbs2	ENSMUSG00000031626	ENSG00000154556	ENSMODG00000004845	marsupial	preserved	p5	p5	p6	0.9986054135704167	0.999923246457408	0.8464594035334151	0.9999761265702617	0.011989106012637508	0.004856631255345981	g6	g6	g6	0.9984983283605449	0.7391087356610159	0.6163136285261107	0.9999944275286029	0.9703498389221183	0.9079208582740159	NA	NA	FALSE
Irf2	ENSMUSG00000031627	ENSG00000168310	ENSMODG00000004393	intermediate	NA	p3	p2	p2	0.9954363053093062	0.9198757400162006	0.667643592352956	0.1215252566191062	0.3002984709040071	0.8811070439958627	NA	NA	NA	NA	NA	NA	NA	NA	NA	NA	NA	TRUE
Cenpu	ENSMUSG00000031629	ENSG00000151725	ENSMODG00000004536	NA	intermediate	NA	NA	NA	NA	NA	NA	NA	NA	NA	g3	g1	g1	0.5937907837071847	0.9988804296935254	0.9821818960971834	0.38931740260530423	0.3852748879506669	0.9999944275286029	NA	NA	FALSE
Sh3rf1	ENSMUSG00000031642	ENSG00000154447	ENSMODG00000002876	intermediate	intermediate	p7	p7	p5	0.9978232017959621	0.5926915597848721	0.9415009802616576	0.8545043326729153	0.008768149499700595	0.05379070742414268	g6	g2	g1	0.9989146113973856	0.7667086998580896	0.9501380641973229	0.08441356044372149	0.0015716355177145139	0.2562843690243333	NA	NA	FALSE
Cbln1	ENSMUSG00000031654	ENSG00000102924	ENSMODG00000012983	NA	intermediate	NA	NA	NA	NA	NA	NA	NA	NA	NA	g7	g8	g7	0.9930542071645899	0.9998539522672976	0.9479439413622708	0.0174979919620904	0.9999944275286029	0.1420127047040856	NA	NA	FALSE
Nkd1	ENSMUSG00000031661	ENSG00000140807	ENSMODG00000013068	intermediate	intermediate	p1	p2	p2	0.8609011270563777	0.9958246021264482	0.9772244111174425	0.2970056103948725	0.2933656044585061	0.9999761265702617	g3	g1	g1	0.8939607311562209	0.8945808921127903	0.9905566888866545	0.12029231893020134	0.09420446911741645	0.9999944275286029	NA	NA	FALSE
Cdh11	ENSMUSG00000031673	ENSG00000140937	ENSMODG00000006996	preserved	intermediate	p8	p8	p8	0.986724024175831	0.9989539981783143	0.9999483388910382	0.9999761265702617	0.9999761265702617	0.9999761265702617	g6	g4	g8	0.9981764595974808	0.9616184457730647	0.9999505314441585	0.10761660708828555	0.0017426893113304833	0.0014049605693754825	NA	NA	FALSE
Slc10a7	ENSMUSG00000031684	ENSG00000120519	ENSMODG00000000522	intermediate	NA	p4	p3	p4	0.8723046008431895	0.886990883486138	0.7924296270931915	0.1871860773848182	0.9502826653396442	0.32044125018837927	NA	NA	NA	NA	NA	NA	NA	NA	NA	NA	NA	FALSE
Orc6	ENSMUSG00000031697	ENSG00000091651	ENSMODG00000012795	NA	preserved	NA	NA	NA	NA	NA	NA	NA	NA	NA	g1	g1	g1	0.8544032619621019	0.9953413567390688	0.984114429433043	0.9999944275286029	0.9999944275286029	0.9999944275286029	NA	NA	FALSE
Tbc1d9	ENSMUSG00000031709	ENSG00000109436	ENSMODG00000000209	NA	preserved	NA	NA	NA	NA	NA	NA	NA	NA	NA	g7	g7	g7	0.5441738491139563	0.6659087493735022	0.9984468958497645	0.674912383892802	0.9021399584300961	0.9999944275286029	NA	NA	FALSE
Gab1	ENSMUSG00000031714	ENSG00000109458	ENSMODG00000000336	intermediate	intermediate	p4	p3	p2	0.9700695090865943	0.7164796173772741	0.8668225130985474	0.2261259794653955	0.03013559080791688	0.4135757935363586	g3	g4	g3	0.9999076091822574	0.9063814977716259	0.6249056411818564	0.20517831259177022	0.9800972168774683	0.4741177757688833	NA	NA	FALSE
Smarca5	ENSMUSG00000031715	ENSG00000153147	ENSMODG00000000391	preserved	NA	p3	p3	p3	0.704273870720915	0.9657664992550555	0.98608800395244	0.9285385995068621	0.9440020064594298	0.9999761265702617	NA	NA	NA	NA	NA	NA	NA	NA	NA	NA	NA	FALSE
Irx3	ENSMUSG00000031734	ENSG00000177508	ENSMODG00000013192	intermediate	NA	p1	p3	p2	0.7317670768208674	0.835171441727212	0.9745310565372475	0.12392016427403756	0.49098143498915053	0.3345169703719482	NA	NA	NA	NA	NA	NA	NA	NA	NA	NA	NA	TRUE
Irx5	ENSMUSG00000031737	ENSG00000176842	ENSMODG00000013202	intermediate	NA	p2	p2	p3	0.9863080653920646	0.9999201328950975	0.7251361648131259	0.9999761265702617	0.4884742580738869	0.48893656825309834	NA	NA	NA	NA	NA	NA	NA	NA	NA	NA	NA	TRUE
Gnao1	ENSMUSG00000031748	ENSG00000087258	ENSMODG00000013359	preserved	preserved	p6	p6	p6	0.9800363261602175	0.9954210467605304	0.9207287846348963	0.9999761265702617	0.9999761265702617	0.9999761265702617	g7	g7	g7	0.9939527810747275	0.6646955535550099	0.9487200694173881	0.9999944275286029	0.9999944275286029	0.9973893997564238	NA	ID	FALSE
Cenpn	ENSMUSG00000031756	ENSG00000166451	ENSMODG00000015271	NA	preserved	NA	NA	NA	NA	NA	NA	NA	NA	NA	g1	g1	g1	0.9984978769537084	0.9999823775820197	0.999905065796508	0.9999944275286029	0.9999944275286029	0.9999944275286029	NA	NA	FALSE
Cdyl2	ENSMUSG00000031758	ENSG00000166446	ENSMODG00000008202	NA	intermediate	NA	NA	NA	NA	NA	NA	NA	NA	NA	g8	g8	g7	0.9990567240464616	0.9997795417534651	0.8644658038786198	0.9999944275286029	0.28852960875568145	0.28852960875568145	NA	NA	FALSE
Adgrg1	ENSMUSG00000031785	ENSG00000205336	ENSMODG00000014011	intermediate	intermediate	p3	p4	p4	0.9978698155554515	0.7566604719332322	0.6628680342250937	0.43555745198699125	0.5488979969765777	0.8409763765396525	g3	g2	g2	0.9984150593843056	0.5955993564059057	0.8051090072677637	0.6465322356265133	0.12514331030805836	0.8522557895337886	NA	NA	FALSE
Tpm4	ENSMUSG00000031799	ENSG00000167460	ENSMODG00000014882	NA	human-specific	NA	NA	NA	NA	NA	NA	NA	NA	NA	g5	g1	g1	0.5867140585989622	0.8714141060729926	0.9890049261883731	0.002576511903256934	0.002154517053814148	0.9999944275286029	NA	NA	FALSE
Cdh13	ENSMUSG00000031841	ENSG00000140945	ENSMODG00000015029	intermediate	NA	p8	p8	p7	0.9980775732984466	0.816883480658887	0.9955276898073361	0.9999761265702617	0.03140191539543349	0.3645665184760059	NA	NA	NA	NA	NA	NA	NA	NA	NA	NA	NA	FALSE
Cbfb	ENSMUSG00000031885	ENSG00000067955	ENSMODG00000006352	NA	intermediate	NA	NA	NA	NA	NA	NA	NA	NA	NA	g2	g1	g1	0.5833829878027759	0.9810304820635652	0.9964578655891222	0.7166109155584969	0.7128130155980605	0.9999944275286029	NA	NA	TRUE
Maml2	ENSMUSG00000031925	ENSG00000184384	ENSMODG00000000104	human-specific	intermediate	p6	p2	p2	0.9983538644742506	0.9799338057545871	0.9995386311410397	0.0012974316631581648	0.0012974316631581648	0.9999761265702617	g4	g5	g7	0.7463868784738039	0.9912944715178547	0.9402784613511289	0.030751506526313987	0.18734125955973774	0.007491183806031715	NA	NA	FALSE
Panx1	ENSMUSG00000031934	ENSG00000110218	ENSMODG00000000278	NA	intermediate	NA	NA	NA	NA	NA	NA	NA	NA	NA	g3	g4	g2	0.8728653967706141	0.5820450458522328	0.9947382408594186	0.3335265496587709	0.19548449378582297	0.5473275499538635	NA	NA	FALSE
Taf1d	ENSMUSG00000031939	ENSG00000166012	ENSMODG00000008546	intermediate	NA	p1	p2	p2	0.8828198293042224	0.9948086283944875	0.7110424368592523	0.2608872192544858	0.5521302184908647	0.9516586196557294	NA	NA	NA	NA	NA	NA	NA	NA	NA	NA	NA	FALSE
Jam3	ENSMUSG00000031990	ENSG00000166086	ENSMODG00000005384	NA	human-specific	NA	NA	NA	NA	NA	NA	NA	NA	NA	g3	g1	g1	0.9994754078362186	0.9716761600577565	0.9796238337627383	0.008508003237366252	0.004159529617273412	0.9999944275286029	NA	NA	FALSE
Aplp2	ENSMUSG00000031996	ENSG00000084234	ENSMODG00000005040	NA	intermediate	NA	NA	NA	NA	NA	NA	NA	NA	NA	g4	g7	g7	0.6848941111587494	0.992990290471192	0.9987357034662009	0.20628696858103285	0.20671347676930693	0.9999944275286029	NA	NA	FALSE
Usp2	ENSMUSG00000032010	ENSG00000036672	ENSMODG00000013213	NA	preserved	NA	NA	NA	NA	NA	NA	NA	NA	NA	g8	g8	g8	0.9325999187752628	0.9996419224740901	0.9884906106577023	0.9999944275286029	0.9999944275286029	0.9999944275286029	NA	NA	FALSE
Thy1	ENSMUSG00000032011	ENSG00000154096	ENSMODG00000013188	intermediate	NA	p7	p8	p8	0.9082069792271916	0.9995391961128636	0.9965153611553159	0.16639078054243547	0.17046719862911902	0.9999761265702617	NA	NA	NA	NA	NA	NA	NA	NA	NA	NA	NA	FALSE
Grik4	ENSMUSG00000032017	ENSG00000149403	ENSMODG00000013079	preserved	intermediate	p8	p8	p8	0.9971187286771157	0.8879842012762549	0.9084051610277092	0.9999761265702617	0.9999761265702617	0.9999761265702617	g1	g6	g3	0.8735166074800592	0.9984708295971229	0.7078914991957379	0.008871837461988727	0.23191197210648593	0.02301401938853609	NA	NA	FALSE
Ubash3b	ENSMUSG00000032020	ENSG00000154127	ENSMODG00000012999	NA	preserved	NA	NA	NA	NA	NA	NA	NA	NA	NA	g8	g8	g8	0.9637311499128659	0.7296963918971165	0.999988207031409	0.9999944275286029	0.9999944275286029	0.9999944275286029	NA	NA	FALSE
Clmp	ENSMUSG00000032024	ENSG00000166250	ENSMODG00000012950	NA	diverse	NA	NA	NA	NA	NA	NA	NA	NA	NA	g1	g3	g8	0.9045382086786942	0.9449564332455582	0.9995249325323684	0.0221878426507267	0.002834183659680359	0.001656142201207056	NA	NA	FALSE
Kirrel3	ENSMUSG00000032036	ENSG00000149571	ENSMODG00000004676	diverse	preserved	p5	p7	p1	0.9720215032659217	0.9252637865868867	0.913692113243359	0.007526727659137322	0.005248645252975132	0.02298841192187775	g7	g7	g7	0.8213653782501512	0.9162145299620716	0.8289465234323371	0.9999944275286029	0.9999944275286029	0.9999944275286029	NA	NA	FALSE
Rdx	ENSMUSG00000032050	ENSG00000137710	ENSMODG00000014549	human-specific	NA	p4	p2	p2	0.9935698115046876	0.776743093820818	0.820961606843022	0.010922811358147289	0.003776904745392428	0.8943781489087649	NA	NA	NA	NA	NA	NA	NA	NA	NA	NA	NA	FALSE
Dixdc1	ENSMUSG00000032064	ENSG00000150764	ENSMODG00000014441	marsupial	intermediate	p6	p6	p1	0.9708094159745643	0.998036348485089	0.8110898958746546	0.9999761265702617	0.005937720522230069	0.005740740929893034	g5	g8	g3	0.8540263721735565	0.9980703717120043	0.8901401374589311	0.31321805142732023	0.04671430959279319	0.023971618879797367	NA	NA	FALSE
Cadm1	ENSMUSG00000032076	ENSG00000182985	ENSMODG00000013865	NA	preserved	NA	NA	NA	NA	NA	NA	NA	NA	NA	g5	g5	g5	0.572311208300262	0.9684939052619732	0.8499593586071321	0.913389701481982	0.9042412234360669	0.9999944275286029	NA	NA	FALSE
Dscaml1	ENSMUSG00000032087	ENSG00000177103	ENSMODG00000013655	NA	intermediate	NA	NA	NA	NA	NA	NA	NA	NA	NA	g6	g7	g4	0.8305274796999953	0.8774547908894252	0.9996870218366966	0.18827823627763382	0.3541298416149153	0.038953082817099666	NA	NA	FALSE
Fez1	ENSMUSG00000032118	ENSG00000149557	ENSMODG00000004051	intermediate	intermediate	p5	p6	p6	0.681195018365205	0.6072323084981387	0.9388597736830345	0.42393615178021876	0.5714885461302076	0.8370828331313361	g7	g8	g6	0.6332559944239777	0.7620450662911706	0.7533395848638414	0.5911709961403988	0.380853160050868	0.15305121058563728	NA	NA	FALSE
Robo4	ENSMUSG00000032125	ENSG00000154133	ENSMODG00000003874	intermediate	NA	p4	p5	p5	0.6488846158338775	0.9814811034508586	0.6816996314213419	0.589349431734828	0.6298928484015526	0.9217743350154705	NA	NA	NA	NA	NA	NA	NA	NA	NA	NA	NA	FALSE
Robo3	ENSMUSG00000032128	ENSG00000154134	ENSMODG00000003861	preserved	NA	p5	p5	p5	0.9974328677649568	0.9979759835283947	0.9200684110056799	0.9999761265702617	0.9999761265702617	0.9999761265702617	NA	NA	NA	NA	NA	NA	NA	NA	NA	NA	NA	FALSE
Olfm2	ENSMUSG00000032172	ENSG00000105088	ENSMODG00000004753	NA	mouse-specific	NA	NA	NA	NA	NA	NA	NA	NA	NA	g4	g6	g4	0.9390198595550636	0.9969671442790172	0.9861393371895236	0.023521956760564566	0.9999944275286029	0.043176023996003586	NA	NA	FALSE
Pde4a	ENSMUSG00000032177	ENSG00000065989	ENSMODG00000005727	NA	intermediate	NA	NA	NA	NA	NA	NA	NA	NA	NA	g5	g7	g8	0.7449105542621367	0.8343396078646693	0.9960532465331758	0.19639319862482674	0.3841625349004159	0.28852960875568145	NA	NA	FALSE
Ilf3	ENSMUSG00000032178	ENSG00000129351	ENSMODG00000005911	NA	intermediate	NA	NA	NA	NA	NA	NA	NA	NA	NA	g3	g2	g2	0.991547028026674	0.7768332644377669	0.9958543161397011	0.06909902335865575	0.03671476181094775	0.9999944275286029	NA	NA	FALSE
Scg3	ENSMUSG00000032181	ENSG00000104112	ENSMODG00000002026	intermediate	NA	p6	p5	p6	0.9954239161708388	0.9554053005777026	0.5851249810440685	0.09533982470576936	0.8476194514217016	0.07836633484346539	NA	NA	NA	NA	NA	NA	NA	NA	NA	NA	NA	FALSE
Tmod2	ENSMUSG00000032186	ENSG00000128872	ENSMODG00000002002	intermediate	NA	p7	p6	p7	0.9724878580671349	0.9918101858243678	0.8401256310346094	0.04017526506810986	0.9999761265702617	0.1976039573698734	NA	NA	NA	NA	NA	NA	NA	NA	NA	NA	NA	FALSE
Gnb5	ENSMUSG00000032192	ENSG00000069966	ENSMODG00000001948	NA	preserved	NA	NA	NA	NA	NA	NA	NA	NA	NA	g8	g8	g8	0.9982996860517226	0.9999099044490288	0.9863501296258841	0.9999944275286029	0.9999944275286029	0.9999944275286029	NA	NA	FALSE
Nedd4	ENSMUSG00000032216	ENSG00000069869	ENSMODG00000008121	NA	marsupial	NA	NA	NA	NA	NA	NA	NA	NA	NA	g1	g1	g6	0.999727904670676	0.9945289808093747	0.9105099712861272	0.9999944275286029	0.01864390350736177	0.01864390350736177	NA	NA	FALSE
Ccnb2	ENSMUSG00000032218	ENSG00000157456	ENSMODG00000008862	NA	preserved	NA	NA	NA	NA	NA	NA	NA	NA	NA	g1	g1	g1	0.5623237620455505	0.9999128545766619	0.9999758660645632	0.9173146496350537	0.9173146496350537	0.9999944275286029	NA	NA	FALSE
Myo1e	ENSMUSG00000032220	ENSG00000157483	ENSMODG00000008886	intermediate	mouse-specific	p2	p2	p1	0.9994509695617589	0.7304710512078013	0.7895545461011624	0.967634755364535	0.40051127628843125	0.60653808239261	g1	g4	g1	0.9994543133067134	0.549856303462475	0.998602484920309	0.021247414111106484	0.9999944275286029	0.022347232739867513	NA	NA	FALSE
Mns1	ENSMUSG00000032221	ENSG00000138587	ENSMODG00000008165	NA	human-specific	NA	NA	NA	NA	NA	NA	NA	NA	NA	g8	g1	g1	0.5694579374037936	0.9724177553016103	0.9999510084559299	0.0033263541606559023	0.0026166469769770017	0.9999944275286029	NA	NA	FALSE
Tcf12	ENSMUSG00000032228	ENSG00000140262	ENSMODG00000008311	preserved	intermediate	p3	p3	p3	0.9799787542254249	0.9934975578868172	0.9930446742713915	0.9999761265702617	0.9999761265702617	0.9999761265702617	g3	g3	g2	0.8020230647698666	0.7323417848540852	0.5808503928769182	0.953887035778354	0.49507023676989403	0.6393538522187172	NA	ID	TRUE
Rora	ENSMUSG00000032238	ENSG00000069667	ENSMODG00000011532	preserved	preserved	p8	p8	p8	0.9998923518024804	0.9981238311607705	0.9999950654797105	0.9999761265702617	0.9999761265702617	0.9999761265702617	g8	g8	g8	0.9760099883454942	0.9976938797784468	0.9997775700794677	0.9999944275286029	0.9999944275286029	0.9999944275286029	NA	NA	TRUE
Phip	ENSMUSG00000032253	ENSG00000146247	ENSMODG00000018435	preserved	intermediate	p3	p3	p3	0.957397228896962	0.9740668869294196	0.6219231012045358	0.9999761265702617	0.8583109214051535	0.8710416769096122	g4	g2	g1	0.990334624608124	0.5458418852519072	0.9927540085592526	0.021901554873730546	0.002964019574855015	0.6457734680269623	NA	NA	FALSE
Kif23	ENSMUSG00000032254	ENSG00000137807	ENSMODG00000009242	NA	preserved	NA	NA	NA	NA	NA	NA	NA	NA	NA	g1	g1	g1	0.9696222573628267	0.999992119103942	0.999955072272715	0.9999944275286029	0.9999944275286029	0.9999944275286029	NA	NA	FALSE
Fam46a	ENSMUSG00000032265	ENSG00000112773	ENSMODG00000018405	diverse	NA	p1	p6	p8	0.8614831921480927	0.9530490650014138	0.944233826510197	0.004479413218989144	0.005956214440255133	0.036509082574683764	NA	NA	NA	NA	NA	NA	NA	NA	NA	NA	NA	FALSE
Thsd4	ENSMUSG00000032289	ENSG00000187720	ENSMODG00000008931	intermediate	NA	p2	p3	p3	0.5614825468765418	0.88934035818538	0.7947017857160003	0.1481746401778591	0.13777833858490135	0.9577590974683353	NA	NA	NA	NA	NA	NA	NA	NA	NA	NA	NA	FALSE
Tmem266	ENSMUSG00000032313	ENSG00000169758	ENSMODG00000011936	NA	preserved	NA	NA	NA	NA	NA	NA	NA	NA	NA	g8	g8	g8	0.9826567785452113	0.9999109330992233	0.9999976708829441	0.9999944275286029	0.9999944275286029	0.9999944275286029	NA	NA	FALSE
Rcn2	ENSMUSG00000032320	ENSG00000117906	ENSMODG00000012080	NA	intermediate	NA	NA	NA	NA	NA	NA	NA	NA	NA	g3	g2	g2	0.8376537404617711	0.9855911012099521	0.8669117118295893	0.12127985024112192	0.11281720019096587	0.9999944275286029	NA	NA	FALSE
Nptn	ENSMUSG00000032336	ENSG00000156642	ENSMODG00000009865	NA	preserved	NA	NA	NA	NA	NA	NA	NA	NA	NA	g8	g8	g8	0.9988194025134478	0.9939529049682189	0.9318756871496062	0.9999944275286029	0.9999944275286029	0.9999944275286029	NA	NA	FALSE
Neo1	ENSMUSG00000032340	ENSG00000067141	ENSMODG00000009924	NA	intermediate	NA	NA	NA	NA	NA	NA	NA	NA	NA	g3	g1	g2	0.5096318312598147	0.7996852163635857	0.528111740022414	0.04271355460821554	0.3274865262859336	0.3297516986267701	NA	NA	FALSE
Lrrc1	ENSMUSG00000032352	ENSG00000137269	ENSMODG00000018794	NA	intermediate	NA	NA	NA	NA	NA	NA	NA	NA	NA	g4	g6	g1	0.9809350952476286	0.990617707780282	0.8072414110381883	0.06789369664090504	0.031048684300922894	0.02568208849315268	NA	NA	FALSE
Rasgrf1	ENSMUSG00000032356	ENSG00000058335	ENSMODG00000019438	NA	preserved	NA	NA	NA	NA	NA	NA	NA	NA	NA	g8	g8	g8	0.9893098068016919	0.9999921705980489	0.9999944163278687	0.9999944275286029	0.9999944275286029	0.9999944275286029	NA	NA	FALSE
Adamts7	ENSMUSG00000032363	ENSG00000136378	ENSMODG00000011540	intermediate	NA	p3	p2	p1	0.9697215523099	0.9782865370398552	0.6887624225558832	0.11005271418563403	0.03679844660646304	0.11485718939485881	NA	NA	NA	NA	NA	NA	NA	NA	NA	NA	NA	FALSE
Zic1	ENSMUSG00000032368	ENSG00000152977	ENSMODG00000021251	intermediate	NA	p3	p4	p2	0.9986184258214429	0.8772588838280169	0.5017322445334885	0.25888535511948585	0.5178761820737646	0.21866095456381457	NA	NA	NA	NA	NA	NA	NA	NA	NA	MB	CBLM	TRUE
Plod2	ENSMUSG00000032374	ENSG00000152952	ENSMODG00000021246	intermediate	NA	p2	p1	p1	0.6949182437204245	0.9620799871018096	0.8965287124619072	0.542616637558869	0.5472053534109887	0.9999761265702617	NA	NA	NA	NA	NA	NA	NA	NA	NA	NA	NA	FALSE
Usp3	ENSMUSG00000032376	ENSG00000140455	ENSMODG00000011011	NA	intermediate	NA	NA	NA	NA	NA	NA	NA	NA	NA	g7	g8	g6	0.9977689975384821	0.9995504854395768	0.8708480997887854	0.015044751198433166	0.06472251479827822	0.0071533690481881945	NA	NA	FALSE
Ppib	ENSMUSG00000032383	ENSG00000166794	ENSMODG00000010819	NA	intermediate	NA	NA	NA	NA	NA	NA	NA	NA	NA	g3	g3	g2	0.9973797696410455	0.6399453739949338	0.8243143306901222	0.9923439366648871	0.3680186388788198	0.7232510972849666	NA	NA	FALSE
Igdcc3	ENSMUSG00000032394	ENSG00000174498	ENSMODG00000010271	intermediate	NA	p2	p1	p2	0.9909914865712306	0.6447768945796565	0.9990228973857016	0.4899942206060651	0.9999761265702617	0.48893656825309834	NA	NA	NA	NA	NA	NA	NA	NA	NA	NA	NA	FALSE
Tipin	ENSMUSG00000032397	ENSG00000075131	ENSMODG00000009724	NA	preserved	NA	NA	NA	NA	NA	NA	NA	NA	NA	g1	g1	g1	0.9895769186402881	0.9998388612295463	0.998571702959152	0.9999944275286029	0.9999944275286029	0.9999944275286029	NA	NA	FALSE
Rpl4	ENSMUSG00000032399	ENSG00000174444	ENSMODG00000009657	NA	preserved	NA	NA	NA	NA	NA	NA	NA	NA	NA	g2	g2	g2	0.9812039428841776	0.9988451828259389	0.7837086270579229	0.9999944275286029	0.9999944275286029	0.9999944275286029	NA	NA	FALSE
Zwilch	ENSMUSG00000032400	ENSG00000174442	ENSMODG00000009648	NA	intermediate	NA	NA	NA	NA	NA	NA	NA	NA	NA	g2	g1	g2	0.8554243167910852	0.9999753346832166	0.967372237158628	0.31088504286582774	0.9999944275286029	0.08197981725549712	NA	NA	FALSE
Smad3	ENSMUSG00000032402	ENSG00000166949	ENSMODG00000009609	intermediate	NA	p2	p1	p2	0.9199417267730859	0.9997693065039293	0.9909800214268879	0.19358874613144772	0.9999761265702617	0.02917871113499963	NA	NA	NA	NA	NA	NA	NA	NA	NA	NA	NA	TRUE
Tfdp2	ENSMUSG00000032411	ENSG00000114126	ENSMODG00000021234	intermediate	intermediate	p2	p1	p2	0.9905048953857607	0.9998413193457064	0.7031591009034877	0.039933849815126904	0.944434599514873	0.5193202436337417	g3	g1	g2	0.9835633165038677	0.9998953505972247	0.9720703652634219	0.007422030191108186	0.08750999578788118	0.05859118866280652	NA	NA	TRUE
Slc25a36	ENSMUSG00000032449	ENSG00000114120	ENSMODG00000018620	marsupial	intermediate	p3	p3	p4	0.9406314381492769	0.8937823605532526	0.978846551443843	0.9999761265702617	0.04064583929676583	0.01829158244738795	g3	g2	g1	0.8520554890239636	0.8139599717190901	0.9058119575210332	0.16151661169232828	0.02672330188580114	0.4015303432853271	NA	NA	FALSE
Clstn2	ENSMUSG00000032452	ENSG00000158258	ENSMODG00000018610	marsupial	diverse	p8	p8	p6	0.9470047370655829	0.9542393285357544	0.9245104735994666	0.9999761265702617	0.027137351222590176	0.02794500229471158	g4	g7	g6	0.9966288994468601	0.6134963823975157	0.9983344527426528	0.01104666904660224	0.017576609435855158	0.03138572682419762	NA	NA	FALSE
Map4	ENSMUSG00000032479	ENSG00000047849	ENSMODG00000014294	NA	human-specific	NA	NA	NA	NA	NA	NA	NA	NA	NA	g1	g4	g4	0.9571086227052038	0.6443716421954282	0.9326166124870556	0.04797171941383845	0.009540850045114438	0.9702637680942223	NA	NA	FALSE
Smarcc1	ENSMUSG00000032481	ENSG00000173473	ENSMODG00000014207	intermediate	preserved	p2	p3	p3	0.9947491311541791	0.9843075941517121	0.7805108954588629	0.06529943625221667	0.41119397753297127	0.9999761265702617	g2	g2	g2	0.7332053999009555	0.6525397089714754	0.9133937338878981	0.8203211698151281	0.9999944275286029	0.9551300758762261	NA	NA	TRUE
Cspg5	ENSMUSG00000032482	ENSG00000114646	ENSMODG00000014181	NA	intermediate	NA	NA	NA	NA	NA	NA	NA	NA	NA	g8	g7	g7	0.6912929091667369	0.9494135038140816	0.8415049072274559	0.5032839508992231	0.4423749267798297	0.9999944275286029	NA	NA	FALSE
Arpp21	ENSMUSG00000032503	ENSG00000172995	ENSMODG00000002309	marsupial	intermediate	p8	p8	p3	0.999947817138122	0.9999725807725706	0.683231786691851	0.9999761265702617	0.007229674625740802	0.007229674625740802	g7	g6	g6	0.986589239756798	0.9693455907552365	0.6208388304226699	0.11586035623095715	0.43881886561364636	0.963641994709347	NA	NA	FALSE
Nktr	ENSMUSG00000032525	ENSG00000114857	ENSMODG00000013574	mouse-specific	NA	p3	p5	p3	0.7810648094695449	0.9587879879046962	0.8893292175855901	0.02813702368857146	0.9508983567707388	0.008164864725436262	NA	NA	NA	NA	NA	NA	NA	NA	NA	NA	NA	FALSE
Trak1	ENSMUSG00000032536	ENSG00000182606	ENSMODG00000011111	marsupial	NA	p2	p2	p8	0.9806287117249509	0.932135016335154	0.9670683500346056	0.9999761265702617	0.002066078361265432	0.0026767275995916197	NA	NA	NA	NA	NA	NA	NA	NA	NA	NA	NA	FALSE
Ephb1	ENSMUSG00000032537	ENSG00000154928	ENSMODG00000018518	intermediate	marsupial	p1	p2	p1	0.9928173570388027	0.7751371126826718	0.8941999267228865	0.42393615178021876	0.9999761265702617	0.5005186399517666	g7	g7	g2	0.9548213323131826	0.9886097108793104	0.7642710696068385	0.9999944275286029	0.002957590657479149	0.003066279701977077	NA	NA	FALSE
Gnai2	ENSMUSG00000032562	ENSG00000114353	ENSMODG00000016991	intermediate	NA	p3	p1	p1	0.6382301942620916	0.9761770644750553	0.9500869365681885	0.04709931709778525	0.07292185102064008	0.9999761265702617	NA	NA	NA	NA	NA	NA	NA	NA	NA	NA	NA	FALSE
Atp2c1	ENSMUSG00000032570	ENSG00000017260	ENSMODG00000011991	intermediate	NA	p6	p5	p7	0.5156891517396403	0.8297905518834792	0.9805040220265101	0.043527070661962874	0.5765758780400243	0.0051016180464274336	NA	NA	NA	NA	NA	NA	NA	NA	NA	NA	NA	FALSE
Bsn	ENSMUSG00000032589	ENSG00000164061	ENSMODG00000012965	NA	preserved	NA	NA	NA	NA	NA	NA	NA	NA	NA	g8	g8	g8	0.9641860508364501	0.99997392778996	0.9968901206776295	0.9999944275286029	0.9999944275286029	0.9999944275286029	NA	NA	FALSE
Prkar2a	ENSMUSG00000032601	ENSG00000114302	ENSMODG00000013392	intermediate	NA	p7	p7	p4	0.6803832446834106	0.9857965035214112	0.7135694519793458	0.9232826151172193	0.06267922919269982	0.04473816393846459	NA	NA	NA	NA	NA	NA	NA	NA	NA	NA	NA	FALSE
Srek1	ENSMUSG00000032621	ENSG00000153914	ENSMODG00000019665	NA	intermediate	NA	NA	NA	NA	NA	NA	NA	NA	NA	g3	g1	g2	0.5108319757556888	0.9371611800939017	0.8874694259968285	0.08549031842579062	0.11897497815573976	0.3297516986267701	NA	NA	FALSE
Eml4	ENSMUSG00000032624	ENSG00000143924	ENSMODG00000000339	NA	preserved	NA	NA	NA	NA	NA	NA	NA	NA	NA	g1	g1	g1	0.98754203949943975	0.927235241358391	0.8146952828148355	0.9999944275286029	0.9999944275286029	0.9999944275286029	NA	NA	FALSE
Thsd7a	ENSMUSG00000032625	ENSG00000005108	ENSMODG00000014167	preserved	intermediate	p5	p5	p5	0.9996339698784497	0.9628601912188539	0.9783459169570223	0.9999761265702617	0.9999761265702617	0.9999761265702617	g4	g2	g3	0.9996672369412031	0.7843148709605939	0.9994512657271825	0.009261106270827584	0.002751462527867723	0.059693803492452936	NA	NA	FALSE
1700025G04Rik	ENSMUSG00000032666	ENSG00000116667	ENSMODG00000007332	preserved	intermediate	p5	p5	p5	0.9717993026083623	0.9982349344405452	0.9945365998827923	0.9999761265702617	0.9999761265702617	0.9999761265702617	g8	g8	g7	0.7915032420049928	0.9909687169242618	0.6204064792523851	0.9999944275286029	0.5667697372355006	0.6778319933483071	NA	NA	FALSE
Malt1	ENSMUSG00000032688	ENSG00000172175	ENSMODG00000020434	human-specific	NA	p5	p8	p8	0.9625108431285573	0.9949167825946654	0.6146458466045088	0.006234704945688083	0.019719266009461753	0.8711966876332071	NA	NA	NA	NA	NA	NA	NA	NA	NA	NA	NA	FALSE
Abtb2	ENSMUSG00000032724	ENSG00000166016	ENSMODG00000009912	intermediate	intermediate	p4	p5	p5	0.9488808012948045	0.9996352504930147	0.9307366703819383	0.10977262713959741	0.11082801914362186	0.9999761265702617	g2	g6	g3	0.9938283854494221	0.8645922421090022	0.7402734721751769	0.11303601115054183	0.2442581812287743	0.06932844671641826	NA	NA	FALSE
Ablim3	ENSMUSG00000032735	ENSG00000173210	ENSMODG00000005706	preserved	human-specific	p8	p8	p8	0.9971201345760929	0.9999346586294179	0.9999651985356606	0.9999761265702617	0.9999761265702617	0.9999761265702617	g3	g8	g8	0.814838816745158	0.9999908388357638	0.9332281298549702	0.023571625319319563	0.023085956541925752	0.9999944275286029	NA	NA	FALSE
Inppl1	ENSMUSG00000032737	ENSG00000165458	ENSMODG00000008002	intermediate	NA	p2	p2	p1	0.9795372954954267	0.9800521379640162	0.9589151701800447	0.9999761265702617	0.11974589644222107	0.15215569442189808	NA	NA	NA	NA	NA	NA	NA	NA	NA	NA	NA	FALSE
Ccdc88a	ENSMUSG00000032740	ENSG00000115355	ENSMODG00000001885	intermediate	intermediate	p6	p5	p6	0.9299808195295507	0.5523690820000096	0.9954581561096619	0.6659061788289165	0.9999761265702617	0.7011845516895149	g3	g2	g2	0.9921398226286589	0.6959455572035111	0.9858628447617341	0.23191197210648593	0.0703526245036289	0.9999944275286029	NA	NA	FALSE
Lama1	ENSMUSG00000032796	ENSG00000101680	ENSMODG00000021454	intermediate	intermediate	p2	p1	p2	0.9586026822055063	0.9993155980324901	0.6350834084310146	0.015471642292555817	0.8737951507491387	0.31843833981449393	g2	g2	g1	0.7917710409566111	0.8756976380325289	0.9999959573820618	0.9999944275286029	0.3792747058245741	0.1933177543831663	NA	NA	FALSE
Fanca	ENSMUSG00000032815	ENSG00000187741	ENSMODG00000003463	NA	preserved	NA	NA	NA	NA	NA	NA	NA	NA	NA	g1	g1	g1	0.999071728945445	0.999440970822037	0.9994778195092515	0.9999944275286029	0.9999944275286029	0.9999944275286029	NA	NA	FALSE
Igdcc4	ENSMUSG00000032816	ENSG00000103742	ENSMODG00000010244	intermediate	intermediate	p3	p1	p2	0.9198330338294781	0.9509591105594616	0.929934522683798	0.0270997575438014	0.28647390635861325	0.13100256373261507	g2	g1	g1	0.7061626653423074	0.999984380101489	0.9982706534995114	0.22778981955832422	0.2292940822528251	0.9999944275286029	NA	NA	FALSE
Ank2	ENSMUSG00000032826	ENSG00000145362	ENSMODG00000005638	intermediate	intermediate	p5	p6	p5	0.8875704687817317	0.6298109167159778	0.8564637400893899	0.5564549194728938	0.9999761265702617	0.5445056506407085	g6	g7	g6	0.5379648707135142	0.9217966681539908	0.5817614406581402	0.7823194620262451	0.6292047897745315	0.21774650257455613	NA	AUTISM	FALSE
Pkd1	ENSMUSG00000032855	ENSG00000008710	ENSMODG00000016034	NA	intermediate	NA	NA	NA	NA	NA	NA	NA	NA	NA	g5	g8	g8	0.9136976064288092	0.9972849057144642	0.9953735142996035	0.20975202415531777	0.214658274472338	0.9999944275286029	NA	NA	FALSE
Acsl3	ENSMUSG00000032883	ENSG00000123983	ENSMODG00000021195	intermediate	NA	p4	p5	p5	0.9520221219409358	0.9256852427788554	0.8088198440789651	0.16865467075396084	0.14439130671145375	0.9881785727086435	NA	NA	NA	NA	NA	NA	NA	NA	NA	NA	NA	FALSE
Rims3	ENSMUSG00000032890	ENSG00000117016	ENSMODG00000017587	NA	intermediate	NA	NA	NA	NA	NA	NA	NA	NA	NA	g5	g8	g7	0.5290817114077393	0.9980212460849458	0.9903881862851919	0.7887056284719239	0.059693803492452936	0.027512332266148812	NA	NA	FALSE
Itgbl1	ENSMUSG00000032925	ENSG00000198542	ENSMODG00000006309	NA	diverse	NA	NA	NA	NA	NA	NA	NA	NA	NA	g3	g6	g1	0.9850761123835664	0.9946875853661816	0.9999897973998126	0.002596473127282639	0.016107864683461974	0.002624130381484268	NA	NA	FALSE
Fshr	ENSMUSG00000032937	ENSG00000170820	ENSMODG00000001267	intermediate	NA	p5	p7	p4	0.7650106394017118	0.9904365084008206	0.5144546576833557	0.039674566162693284	0.47763391188904325	0.041794026735814525	NA	NA	NA	NA	NA	NA	NA	NA	NA	NA	NA	FALSE
Nup93	ENSMUSG00000032939	ENSG00000102900	ENSMODG00000013408	intermediate	NA	p7	p8	p8	0.9988503969008308	0.9727202266216642	0.9758315311454007	0.08608238591185448	0.06375046122214383	0.9999761265702617	NA	NA	NA	NA	NA	NA	NA	NA	NA	NA	NA	FALSE
Mycbp2	ENSMUSG00000033004	ENSG00000005810	ENSMODG00000001380	intermediate	intermediate	p6	p5	p6	0.7909141664276915	0.8259024230801564	0.9987933815637381	0.5294721588513375	0.9999761265702617	0.3433773938501337	g7	g8	g7	0.999365079186033	0.5977144340243106	0.9995556593255348	0.7128130155980605	0.9999944275286029	0.7128130155980605	NA	NA	FALSE
Trim33	ENSMUSG00000033014	ENSG00000197323	ENSMODG00000000443	NA	intermediate	NA	NA	NA	NA	NA	NA	NA	NA	NA	g3	g2	g2	0.7309323967707093	0.9856325264640667	0.865982235637737	0.09194777614562935	0.2414005674743423	0.9999944275286029	NA	NA	FALSE
Tbc1d4	ENSMUSG00000033083	ENSG00000136111	ENSMODG00000000964	intermediate	NA	p8	p3	p4	0.9917115587953991	0.8098295389178056	0.658120115477916	0.0027656340362392125	0.0027351809293582555	0.48868815723425285	NA	NA	NA	NA	NA	NA	NA	NA	NA	NA	NA	FALSE
Triobp	ENSMUSG00000033088	ENSG00000100106	ENSMODG00000024911	intermediate	intermediate	p5	p6	p6	0.9481443036362012	0.898051983761712	0.9351388419059032	0.2473682911205926	0.1379208593954338	0.9999761265702617	g2	g4	g4	0.9829810708603309	0.994608911613022	0.7337886280197377	0.013177452390110924	0.15837015949855196	0.9999944275286029	NA	NA	FALSE
Slc35d2	ENSMUSG00000033114	ENSG00000130958	ENSMODG00000000488	NA	intermediate	NA	NA	NA	NA	NA	NA	NA	NA	NA	g1	g3	g1	0.9245294468311487	0.8407889978855435	0.9757916513920432	0.07202727780265245	0.9999944275286029	0.0703001930424753	NA	NA	FALSE
Slc22a15	ENSMUSG00000033147	ENSG00000163393	ENSMODG00000004931	preserved	NA	p4	p4	p4	0.80049825082582	0.7100898223092161	0.9542970858810226	0.8796950105075798	0.9999761265702617	0.9364370538277326	NA	NA	NA	NA	NA	NA	NA	NA	NA	NA	NA	FALSE
Phldb2	ENSMUSG00000033149	ENSG00000144824	ENSMODG00000018090	intermediate	NA	p2	p2	p3	0.9998396534442846	0.9801009738551407	0.8369194092287948	0.9999761265702617	0.3052086422499589	0.30194785300721194	NA	NA	NA	NA	NA	NA	NA	NA	NA	NA	NA	FALSE
Atp1a1	ENSMUSG00000033161	ENSG00000163399	ENSMODG00000005035	NA	preserved	NA	NA	NA	NA	NA	NA	NA	NA	NA	g8	g8	g8	0.6020534318083876	0.9999127432745784	0.9990465558901208	0.9591490820691139	0.9587791353132203	0.9999944275286029	NA	NA	FALSE
Mgll	ENSMUSG00000033174	ENSG00000074416	ENSMODG00000007949	preserved	intermediate	p8	p8	p8	0.7172434328353959	0.9999939700927517	0.9999211659316231	0.9589733747166124	0.9589733747166124	0.9999761265702617	g8	g8	g7	0.9507725738521107	0.9960070118477654	0.955911599777214	0.9999944275286029	0.12289002128152245	0.13248927563695487	NA	NA	FALSE
Ttc28	ENSMUSG00000033209	ENSG00000100154	ENSMODG00000008345	intermediate	intermediate	p2	p1	p7	0.9120680305302709	0.528355721819701	0.9406285152037425	0.14174507022479713	0.007349197609170227	0.489587308709706	g3	g2	g1	0.5570711444388782	0.9954600134599872	0.9865152748679709	0.7721213289279886	0.032884525981357986	0.055112737158488495	NA	NA	FALSE
Slitrk5	ENSMUSG00000033214	ENSG00000165300	ENSMODG00000009776	preserved	NA	p8	p8	p8	0.999997513729153	0.8323669848803762	0.9945861909459514	0.9999761265702617	0.9999761265702617	0.9999761265702617	NA	NA	NA	NA	NA	NA	NA	NA	NA	NA	NA	FALSE
Ttf2	ENSMUSG00000033222	ENSG00000116830	ENSMODG00000005145	NA	preserved	NA	NA	NA	NA	NA	NA	NA	NA	NA	g1	g1	g1	0.9999496997356991	0.9998839962961398	0.999981626746726	0.9999944275286029	0.9999944275286029	0.9999944275286029	NA	NA	FALSE
Arid2	ENSMUSG00000033237	ENSG00000189079	ENSMODG00000018527	intermediate	NA	p3	p3	p4	0.995055333155902	0.9955361368100101	0.84096011172845	0.9999761265702617	0.3176007412309331	0.31751331725308335	NA	NA	NA	NA	NA	NA	NA	NA	NA	MB	NA	TRUE
Shf	ENSMUSG00000033256	ENSG00000138606	ENSMODG00000017645	NA	intermediate	NA	NA	NA	NA	NA	NA	NA	NA	NA	g8	g8	g7	0.6806965255886817	0.5628415436018952	0.6223012077492783	0.7671839667387869	0.6349419279305925	0.45187546706384274	NA	NA	FALSE
Ptprm	ENSMUSG00000033278	ENSG00000173482	ENSMODG00000021453	preserved	preserved	p8	p8	p8	0.9999818176305505	0.9963095917467818	0.9999943087358375	0.9999761265702617	0.9999761265702617	0.9999761265702617	g2	g2	g2	0.5407616247558453	0.9569854112626164	0.9252136639145576	0.8866871783527152	0.8661329487142296	0.9999944275286029	NA	NA	FALSE
Lpp	ENSMUSG00000033306	ENSG00000145012	ENSMODG00000015050	intermediate	intermediate	p1	p2	p2	0.9875355061050515	0.9936033846361315	0.7040739677975941	0.050899350705272864	0.23227350055078683	0.9463255250951274	g5	g8	g8	0.6613213051248242	0.9991839597172433	0.9575302375457665	0.039284788278532067	0.10739091355064775	0.9999944275286029	NA	NA	FALSE
Mif	ENSMUSG00000033307	ENSG00000240972	ENSMODG00000014937	NA	intermediate	NA	NA	NA	NA	NA	NA	NA	NA	NA	g1	g2	g2	0.5421628574846525	0.957281764739778	0.8144810015301672	0.7685482161828507	0.7974590773693163	0.9999944275286029	NA	NA	FALSE
Galnt9	ENSMUSG00000033316	ENSG00000182870	ENSMODG00000015333	NA	preserved	NA	NA	NA	NA	NA	NA	NA	NA	NA	g8	g8	g8	0.9999689742199614	0.9999909551927757	0.9999641509678401	0.9999944275286029	0.9999944275286029	0.9999944275286029	NA	NA	FALSE
Plppr5	ENSMUSG00000033342	ENSG00000117598	ENSMODG00000003951	NA	intermediate	NA	NA	NA	NA	NA	NA	NA	NA	NA	g6	g4	g6	0.9998169804327502	0.9280221580215715	0.9909749552965939	0.17691211218525363	0.9999944275286029	0.17702376231037284	NA	NA	FALSE
Arhgap44	ENSMUSG00000033389	ENSG00000006740	ENSMODG00000008107	diverse	intermediate	p5	p8	p6	0.658357637621831	0.944693739809605	0.9666180293108525	0.013714454607857038	0.041794026735814525	0.025333627545007894	g8	g7	g7	0.6135097633059411	0.8833420032052582	0.9385154530310481	0.7263122918300584	0.70757046392373	0.9999944275286029	NA	NA	FALSE
Clasp2	ENSMUSG00000033392	ENSG00000163539	ENSMODG00000002548	intermediate	preserved	p7	p8	p7	0.5995445029617399	0.9393244442669805	0.5278150225386032	0.09268343051289905	0.6042691360497895	0.5359913748359789	g7	g7	g7	0.550871251056113	0.5033659405030243	0.8437908039053447	0.7409957334330073	0.8442226798326484	0.8138841787116635	NA	NA	FALSE
Agl	ENSMUSG00000033400	ENSG00000162688	ENSMODG00000003831	NA	intermediate	NA	NA	NA	NA	NA	NA	NA	NA	NA	g8	g4	g7	0.7792109231406738	0.9780559953178403	0.975151816519153	0.002618560207305804	0.10601975933825585	0.011253141319659125	NA	NA	FALSE
Ctdspl2	ENSMUSG00000033411	ENSG00000137770	ENSMODG00000017709	NA	preserved	NA	NA	NA	NA	NA	NA	NA	NA	NA	g1	g1	g1	0.9420347948339491	0.985854060389012	0.9240519448648037	0.9999944275286029	0.9999944275286029	0.9999944275286029	NA	NA	FALSE
Snap91	ENSMUSG00000033419	ENSG00000065609	ENSMODG00000018376	intermediate	preserved	p6	p6	p5	0.7923139973029902	0.9868048628052104	0.909242394670413	0.9999761265702617	0.24964197114144857	0.20697620712808304	g7	g7	g7	0.8942545698807873	0.9964688128926691	0.9986508441141136	0.9999944275286029	0.9999944275286029	0.9999944275286029	NA	NA	FALSE
Antxr1	ENSMUSG00000033420	ENSG00000169604	ENSMODG00000011777	intermediate	NA	p2	p1	p2	0.9586220154285837	0.5340323740031884	0.7629281135070537	0.711363035135805	0.9695793077696457	0.7353577299816305	NA	NA	NA	NA	NA	NA	NA	NA	NA	NA	NA	FALSE
Cdc14a	ENSMUSG00000033502	ENSG00000079335	ENSMODG00000003521	intermediate	intermediate	p4	p3	p6	0.786342017677484	0.9798658648005425	0.9870920710389797	0.10964244547555096	0.026801461972981718	0.0015491081529662523	g1	g2	g1	0.9939972707053121	0.9633976559278251	0.7602943075831979	0.11351934409401593	0.9999944275286029	0.47998816100590824	NA	NA	FALSE
Otud7a	ENSMUSG00000033510	ENSG00000169918	ENSMODG00000011729	NA	intermediate	NA	NA	NA	NA	NA	NA	NA	NA	NA	g7	g8	g8	0.6862990611604011	0.9999896933584588	0.9659125522144311	0.5850818410359216	0.6048295227616753	0.9999944275286029	NA	NA	FALSE
Ppip5k1	ENSMUSG00000033526	ENSG00000168781	ENSMODG00000017788	NA	preserved	NA	NA	NA	NA	NA	NA	NA	NA	NA	g8	g8	g8	0.998345735943141	0.999992855690975	0.9998895248750703	0.9999944275286029	0.9999944275286029	0.9999944275286029	NA	NA	FALSE
Dph5	ENSMUSG00000033554	ENSG00000117543	ENSMODG00000003370	intermediate	NA	p2	p2	p3	0.9100132366594965	0.716782890892459	0.7928591972849969	0.9172297227419344	0.2472396955786218	0.3713590938920731	NA	NA	NA	NA	NA	NA	NA	NA	NA	NA	NA	FALSE
Rbfox2	ENSMUSG00000033565	ENSG00000100320	ENSMODG00000001122	intermediate	NA	p7	p5	p4	0.6799846615582602	0.9162330552494415	0.6722773355475881	0.04473816393846459	0.08049997231216222	0.33164495990602105	NA	NA	NA	NA	NA	NA	NA	NA	NA	NA	NA	FALSE
Adgrb3	ENSMUSG00000033569	ENSG00000135298	ENSMODG00000018608	intermediate	mouse-specific	p8	p8	p7	0.9986421458437112	0.525194912866255	0.9420282590977517	0.7915676150988117	0.1496441834585164	0.7404619948136065	g7	g1	g7	0.917400404740565	0.993943092853515	0.9997988187546791	0.0033546131437569068	0.9999944275286029	0.0010354993194916324	MB	NA	FALSE
Igf2bp2	ENSMUSG00000033581	ENSG00000073792	ENSMODG00000002822	intermediate	diverse	p2	p3	p7	0.895531763741899	0.9535944316098818	0.8520998708210858	0.22333588150145228	0.0020608419657693567	0.0015491081529662523	g6	g1	g8	0.9997288974191194	0.5049509264629951	0.9994904322234024	0.002763355755809645	9.364740386245227e-4	0.0013566444671449017	NA	NA	FALSE
Lgi3	ENSMUSG00000033595	ENSG00000168481	ENSMODG00000009582	NA	preserved	NA	NA	NA	NA	NA	NA	NA	NA	NA	g8	g8	g8	0.8413203567405363	0.999996695090015	0.9987050677105047	0.9999944275286029	0.9999944275286029	0.9999944275286029	NA	NA	FALSE
Cplx1	ENSMUSG00000033615	ENSG00000168993	ENSMODG00000005672	marsupial	intermediate	p7	p7	p5	0.9551372859067052	0.9818733823983405	0.8623006469518927	0.9999761265702617	0.009157207933524278	0.007725042012569562	g5	g7	g8	0.5684678243364547	0.7667258464218725	0.9999434977441747	0.24439640723844833	0.736641612249584	0.4507696295207292	NA	NA	FALSE
Map3k13	ENSMUSG00000033618	ENSG00000073803	ENSMODG00000002708	intermediate	preserved	p5	p5	p4	0.988105252219502	0.9819437388355556	0.9507392858172898	0.9999761265702617	0.11396431239559669	0.11897777233404766	g4	g4	g4	0.9544653912300075	0.9686284712679204	0.9569844908622699	0.9999944275286029	0.9999944275286029	0.9999944275286029	NA	NA	FALSE
Gabrb3	ENSMUSG00000033676	ENSG00000166206	ENSMODG00000000898	intermediate	diverse	p6	p7	p7	0.9315484661251365	0.9299378078371151	0.8725910794703718	0.16939564764553477	0.271668231988098	0.9999761265702617	g3	g8	g6	0.9987986635149705	0.6292228896311957	0.9978329480855282	7.333107011579258e-4	0.0015133294829394858	0.003918755462624188	NA	AUTISM	FALSE
Foxn3	ENSMUSG00000033713	ENSG00000053254	ENSMODG00000003001	intermediate	preserved	p2	p1	p1	0.7755054997030237	0.938865146201983	0.9347397635210839	0.4478671719262397	0.45712840128155585	0.9999761265702617	g8	g8	g8	0.9993296912466989	0.9107014994439886	0.9999183980648848	0.9999944275286029	0.9999944275286029	0.9999944275286029	NA	NA	TRUE
Sf3b3	ENSMUSG00000033732	ENSG00000189091	ENSMODG00000014363	NA	intermediate	NA	NA	NA	NA	NA	NA	NA	NA	NA	g3	g1	g1	0.9006389018671641	0.9998443865171042	0.9958738603327368	0.11440686150781501	0.1157290377403491	0.9999944275286029	NA	NA	FALSE
St18	ENSMUSG00000033740	ENSG00000147488	ENSMODG00000009635	preserved	intermediate	p3	p3	p3	0.9526772768761069	0.9197104742275665	0.864245940509578	0.9999761265702617	0.9999761265702617	0.9999761265702617	g4	g3	g4	0.7562945116662311	0.5135658721195756	0.6702894343881897	0.38054839447891525	0.8748710000566405	0.39516038273019194	NA	NA	TRUE
Mtss1l	ENSMUSG00000033763	ENSG00000132613	ENSMODG00000014319	NA	intermediate	NA	NA	NA	NA	NA	NA	NA	NA	NA	g5	g8	g8	0.6342139609540367	0.9712509008211743	0.9998980630979175	0.6595175173456265	0.6626616260496914	0.9999944275286029	NA	NA	FALSE
Tmem131l	ENSMUSG00000033767	ENSG00000121210	ENSMODG00000001175	intermediate	intermediate	p2	p2	p3	0.9943206111356507	0.733322367131797	0.8217980363484879	0.967634755364535	0.28414971855041754	0.5400842335767819	g3	g2	g2	0.9858014567707201	0.9760324296480183	0.8510975662610312	0.09844686901222247	0.17597622526476425	0.9999944275286029	NA	NA	FALSE
Ephx4	ENSMUSG00000033805	ENSG00000172031	ENSMODG00000011866	NA	human-specific	NA	NA	NA	NA	NA	NA	NA	NA	NA	g1	g8	g8	0.9464035221527979	0.9995861220310279	0.999973177105549	0.003018758803463526	0.003018758803463526	0.9999944275286029	NA	NA	FALSE
B3galt2	ENSMUSG00000033849	ENSG00000162630	ENSMODG00000024892	NA	intermediate	NA	NA	NA	NA	NA	NA	NA	NA	NA	g4	g2	g2	0.9950140733474244	0.8476451454276178	0.9671048731358994	0.08696893523585114	0.05941286782200968	0.9999944275286029	NA	NA	FALSE
Kcnk10	ENSMUSG00000033854	ENSG00000100433	ENSMODG00000003344	preserved	intermediate	p1	p1	p1	0.9943001595716224	0.8069989478917134	0.7148391801977367	0.9999761265702617	0.9540384531377791	0.8649965858708907	g8	g7	g4	0.999920063004545	0.9122388765179997	0.9728131034740247	0.2109843562819359	0.009060630106477412	0.019823985033986677	NA	NA	FALSE
Engase	ENSMUSG00000033857	ENSG00000167280	ENSMODG00000002037	intermediate	NA	p2	p1	p3	0.9957220450195067	0.9969019165227876	0.7913962550293159	0.03290845214192321	0.3452431511621434	0.055968833719707255	NA	NA	NA	NA	NA	NA	NA	NA	NA	NA	NA	FALSE
Klf9	ENSMUSG00000033863	ENSG00000119138	ENSMODG00000002760	NA	preserved	NA	NA	NA	NA	NA	NA	NA	NA	NA	g8	g8	g8	0.9985948520334441	0.9999166325650466	0.9999604060363382	0.9999944275286029	0.9999944275286029	0.9999944275286029	NA	NA	TRUE
Ppargc1b	ENSMUSG00000033871	ENSG00000155846	ENSMODG00000009891	NA	intermediate	NA	NA	NA	NA	NA	NA	NA	NA	NA	g5	g8	g8	0.9814897780975101	0.9999238423543189	0.9999290826101851	0.06473372941179796	0.06473372941179796	0.9999944275286029	NA	NA	FALSE
Trim36	ENSMUSG00000033949	ENSG00000152503	ENSMODG00000015705	diverse	NA	p4	p5	p7	0.9276336675328766	0.9968674029800972	0.8498950501362873	0.03468213908182381	0.003635407733519109	0.0017896749863754785	NA	NA	NA	NA	NA	NA	NA	NA	NA	NA	NA	FALSE
Slc16a2	ENSMUSG00000033965	ENSG00000147100	ENSMODG00000011962	mouse-specific	NA	p2	p8	p2	0.9388057719558881	0.934508644606615	0.7457327595071164	0.0032787541425927107	0.9514933491606927	0.020444717945519116	NA	NA	NA	NA	NA	NA	NA	NA	NA	NA	NA	FALSE
Rfc3	ENSMUSG00000033970	ENSG00000133119	ENSMODG00000009764	NA	intermediate	NA	NA	NA	NA	NA	NA	NA	NA	NA	g3	g2	g1	0.817063726027162	0.550217748944859	0.9999567976844885	0.20128367340424053	0.21030927787046347	0.7738783585797736	NA	NA	FALSE
Gria2	ENSMUSG00000033981	ENSG00000120251	ENSMODG00000001807	intermediate	intermediate	p6	p7	p8	0.7444305076293407	0.9993207998236193	0.6238969895112726	0.23492994366324432	0.30472429829489467	0.4138244034507554	g4	g4	g6	0.8974037371083191	0.853018790765523	0.8315914785122493	0.9999944275286029	0.27877750071741453	0.46562250573082925	NA	NA	FALSE
Tesk2	ENSMUSG00000033985	ENSG00000070759	ENSMODG00000002412	intermediate	NA	p5	p1	p4	0.67745726963797	0.8691715573770488	0.8102019844296616	0.005911283504915644	0.46505639999095966	0.02227844062056434	NA	NA	NA	NA	NA	NA	NA	NA	NA	NA	NA	FALSE
Kcnk1	ENSMUSG00000033998	ENSG00000135750	ENSMODG00000008541	NA	intermediate	NA	NA	NA	NA	NA	NA	NA	NA	NA	g8	g7	g8	0.955930504965416	0.7209404129097	0.9999659157131331	0.5600056382415577	0.9999944275286029	0.5292530689895801	NA	NA	FALSE
Scaper	ENSMUSG00000034007	ENSG00000140386	ENSMODG00000012042	intermediate	marsupial	p6	p7	p8	0.5077547147224524	0.9933979296487472	0.8355242255030059	0.752027667590072	0.1976039573698734	0.31442604698914434	g6	g6	g8	0.8609295993187996	0.9159436354264309	0.9949773635660697	0.9999944275286029	0.0036510453336703894	0.00855748747893899	NA	NA	FALSE
Pds5b	ENSMUSG00000034021	ENSG00000083642	ENSMODG00000009630	NA	human-specific	NA	NA	NA	NA	NA	NA	NA	NA	NA	g3	g1	g1	0.9959194734738278	0.9981281741354892	0.9920220382529595	0.003280817970280614	0.0031047814529194923	0.9999944275286029	NA	NA	FALSE
Fancd2	ENSMUSG00000034023	ENSG00000144554	ENSMODG00000005440	NA	preserved	NA	NA	NA	NA	NA	NA	NA	NA	NA	g1	g1	g1	0.9995655372032284	0.998699092225192	0.9997401697256695	0.9999944275286029	0.9999944275286029	0.9999944275286029	NA	NA	FALSE
Cct2	ENSMUSG00000034024	ENSG00000166226	ENSMODG00000020380	NA	intermediate	NA	NA	NA	NA	NA	NA	NA	NA	NA	g3	g2	g2	0.6802260688154743	0.7435785384301925	0.9775700456944248	0.3168217223142847	0.09635195034408557	0.9999944275286029	NA	NA	FALSE
Galnt17	ENSMUSG00000034040	ENSG00000185274	ENSMODG00000006826	intermediate	intermediate	p8	p6	p7	0.9999730743106142	0.607352873303495	0.6909411910147631	0.1997894368512535	0.5329854480083553	0.36664450080063654	g8	g7	g7	0.92086335291875	0.6017007187305354	0.8890030019611913	0.10923389142380219	0.2414005674743423	0.8957482019931325	NA	NA	FALSE
Gpbp1l1	ENSMUSG00000034042	ENSG00000159592	ENSMODG00000002239	preserved	NA	p2	p2	p2	0.9965018300128993	0.9992356234895035	0.5228855519672362	0.9999761265702617	0.7893860104856403	0.7897205466528416	NA	NA	NA	NA	NA	NA	NA	NA	NA	NA	NA	TRUE
Fstl5	ENSMUSG00000034098	ENSG00000168843	ENSMODG00000002116	intermediate	intermediate	p6	p7	p6	0.8582177185416999	0.9995596635747477	0.9821499716143159	0.27814595286396526	0.9999761265702617	0.014629527566838958	g8	g7	g8	0.9311631402193298	0.8061083784895132	0.8987840839316656	0.43520806091740916	0.9999944275286029	0.4740669688774326	NA	NA	FALSE
Golim4	ENSMUSG00000034109	ENSG00000173905	ENSMODG00000016212	intermediate	intermediate	p4	p3	p2	0.9515932000733689	0.9247008645648201	0.9038950955012549	0.19141984127169626	0.028502338183622213	0.21801051319230502	g3	g2	g1	0.9996161754470574	0.7270587309940093	0.7062503799570512	0.0954183537556292	0.04384631080629986	0.6808395855796069	NA	NA	FALSE
Sik3	ENSMUSG00000034135	ENSG00000160584	ENSMODG00000013784	NA	intermediate	NA	NA	NA	NA	NA	NA	NA	NA	NA	g8	g8	g5	0.9896814205329877	0.6345708806055074	0.9864760091466288	0.9844884404103579	0.05197431619060889	0.15971595485868423	NA	NA	FALSE
Tmem63c	ENSMUSG00000034145	ENSG00000165548	ENSMODG00000005511	NA	intermediate	NA	NA	NA	NA	NA	NA	NA	NA	NA	g6	g8	g4	0.7701087433406433	0.9971366133992581	0.6797711777661966	0.016355030035885527	0.19025905437963653	0.13188304544606666	NA	NA	FALSE
Tspoap1	ENSMUSG00000034156	ENSG00000005379	ENSMODG00000014734	intermediate	NA	p6	p7	p6	0.9641582594712024	0.9940394147056036	0.9989036206306308	0.10507281043160618	0.9999761265702617	0.025069230689456247	NA	NA	NA	NA	NA	NA	NA	NA	NA	NA	NA	FALSE
Ogt	ENSMUSG00000034160	ENSG00000147162	ENSMODG00000004615	intermediate	NA	p1	p2	p7	0.9953499503066734	0.9702781202217633	0.7476103638454256	0.05981939550025638	0.021012229543482395	0.007007210856262262	NA	NA	NA	NA	NA	NA	NA	NA	NA	NA	NA	FALSE
Faah	ENSMUSG00000034171	ENSG00000117480	ENSMODG00000001986	NA	intermediate	NA	NA	NA	NA	NA	NA	NA	NA	NA	g7	g8	g5	0.8135610600033417	0.700414257688144	0.9941587722641979	0.5340683448261395	0.05597497663335393	0.02935963772550151	NA	NA	FALSE
Nsf	ENSMUSG00000034187	ENSG00000073969	ENSMODG00000011031	NA	preserved	NA	NA	NA	NA	NA	NA	NA	NA	NA	g8	g8	g8	0.9498386369588497	0.9884185009282666	0.9971927559536854	0.9999944275286029	0.9999944275286029	0.9999944275286029	NA	NA	FALSE
Polq	ENSMUSG00000034206	ENSG00000051341	ENSMODG00000018252	NA	preserved	NA	NA	NA	NA	NA	NA	NA	NA	NA	g1	g1	g1	0.9982538494551562	0.9997640830796432	0.999808800903162	0.9999944275286029	0.9999944275286029	0.9999944275286029	NA	NA	FALSE
Atm	ENSMUSG00000034218	ENSG00000149311	ENSMODG00000014639	NA	marsupial	NA	NA	NA	NA	NA	NA	NA	NA	NA	g1	g1	g5	0.97642754224905	0.997566027371513	0.9023375457492566	0.9999944275286029	0.006501652279028999	0.013029207987354326	MB	NA	FALSE
Zdhhc14	ENSMUSG00000034265	ENSG00000175048	ENSMODG00000007981	NA	intermediate	NA	NA	NA	NA	NA	NA	NA	NA	NA	g7	g8	g5	0.6106300002552792	0.9995121161301886	0.9467706578207719	0.6900095749625942	0.043753741063670165	0.05004744704444076	NA	NA	FALSE
Setd5	ENSMUSG00000034269	ENSG00000168137	ENSMODG00000004781	preserved	NA	p3	p3	p3	0.9632631130319573	0.7168313440772662	0.8584415315342565	0.9382029141711764	0.9999761265702617	0.9016000405451952	NA	NA	NA	NA	NA	NA	NA	NA	NA	NA	ID/AUTISM	FALSE
Jdp2	ENSMUSG00000034271	ENSG00000140044	ENSMODG00000005909	NA	preserved	NA	NA	NA	NA	NA	NA	NA	NA	NA	g8	g8	g8	0.999790253356278	0.9910115683695058	0.9940052789758212	0.9999944275286029	0.9999944275286029	0.9999944275286029	NA	NA	TRUE
Igsf9b	ENSMUSG00000034275	ENSG00000080854	ENSMODG00000005364	NA	intermediate	NA	NA	NA	NA	NA	NA	NA	NA	NA	g8	g7	g8	0.9782706228103656	0.8667590647327941	0.9994292004106683	0.27877750071741453	0.9999944275286029	0.2765724585030271	NA	NA	FALSE
Med13	ENSMUSG00000034297	ENSG00000108510	ENSMODG00000014293	preserved	NA	p3	p3	p3	0.6756935912966404	0.8793882442503608	0.8997123799401189	0.8709737384534407	0.8897943554320068	0.9999761265702617	NA	NA	NA	NA	NA	NA	NA	NA	NA	NA	AUTISM	FALSE
Tmem132d	ENSMUSG00000034310	ENSG00000151952	ENSMODG00000015641	preserved	NA	p8	p8	p8	0.9999288804962246	0.999757919495138	0.999996635083626	0.9999761265702617	0.9999761265702617	0.9999761265702617	NA	NA	NA	NA	NA	NA	NA	NA	NA	NA	NA	FALSE
Iqsec1	ENSMUSG00000034312	ENSG00000144711	ENSMODG00000008514	intermediate	preserved	p1	p2	p4	0.8738449051111934	0.6947034367653256	0.8107124285188455	0.5005186399517666	0.029565509838905317	0.06847992850969307	g8	g8	g8	0.9991841103445801	0.8214138894395551	0.9994731802296986	0.9999944275286029	0.9999944275286029	0.9999944275286029	NA	NA	FALSE
Tmem132c	ENSMUSG00000034324	ENSG00000181234	ENSMODG00000015648	marsupial	intermediate	p8	p8	p1	0.9990959958920865	0.9989420706820259	0.9981905618401075	0.9999761265702617	0.0012974316631581648	0.0014522247226172757	g6	g8	g6	0.8751244503221008	0.5367375091888646	0.5216513379863786	0.10828681735932728	0.8265403883560217	0.39896836415941417	NA	NA	FALSE
Brip1	ENSMUSG00000034329	ENSG00000136492	ENSMODG00000014258	NA	preserved	NA	NA	NA	NA	NA	NA	NA	NA	NA	g1	g1	g1	0.9594527946602893	0.9999830776925135	0.9998116548069247	0.9999944275286029	0.9999944275286029	0.9999944275286029	NA	NA	FALSE
Ina	ENSMUSG00000034336	ENSG00000148798	ENSMODG00000011125	preserved	marsupial	p6	p6	p6	0.9612145574469976	0.9947916539309494	0.9973676166337337	0.9999761265702617	0.9999761265702617	0.9999761265702617	g4	g4	g7	0.9307225153245877	0.9870343057626861	0.9696462271593645	0.9999944275286029	0.03227803941878903	0.005120818281792731	NA	NA	FALSE
Cmip	ENSMUSG00000034390	ENSG00000153815	ENSMODG00000015208	intermediate	intermediate	p1	p5	p5	0.7196218554806827	0.9976930009272785	0.9089393869141503	0.17347208977421757	0.1728204679526125	0.9999761265702617	g2	g4	g6	0.9097954209263898	0.9281064492469826	0.9611701181904987	0.19372478619227002	0.017672848312268293	0.11351934409401593	NA	NA	FALSE
Spata6	ENSMUSG00000034401	ENSG00000132122	ENSMODG00000001370	NA	intermediate	NA	NA	NA	NA	NA	NA	NA	NA	NA	g2	g1	g1	0.8410434724295552	0.7443156332000744	0.905419519678345	0.5182805736671294	0.43738402582884145	0.9999944275286029	NA	NA	FALSE
Kcnh5	ENSMUSG00000034402	ENSG00000140015	ENSMODG00000008936	NA	intermediate	NA	NA	NA	NA	NA	NA	NA	NA	NA	g1	g1	g6	0.5669475189314526	0.9996352561572949	0.8777175674291022	0.9202689429756137	0.12270602483602541	0.03240719941319079	NA	NA	FALSE
Diaph2	ENSMUSG00000034480	ENSG00000147202	ENSMODG00000002444	intermediate	NA	p7	p2	p8	0.9835589202839398	0.9875333549471349	0.975041610757648	0.002040140424616958	0.10198669540301739	0.0041527980853303895	NA	NA	NA	NA	NA	NA	NA	NA	NA	NA	NA	FALSE
Uaca	ENSMUSG00000034485	ENSG00000137831	ENSMODG00000009133	intermediate	NA	p1	p2	p2	0.5538503900769931	0.5569833271630736	0.8558536329681575	0.7428600069737319	0.7011447907883293	0.8052212828493204	NA	NA	NA	NA	NA	NA	NA	NA	NA	NA	NA	FALSE
Edil3	ENSMUSG00000034488	ENSG00000164176	ENSMODG00000020246	intermediate	intermediate	p4	p4	p6	0.9231352538170833	0.7570943300860418	0.8032729161801857	0.9492132338958305	0.03341655856724897	0.13872453663469528	g6	g4	g4	0.6038216072203626	0.9893330663767107	0.9630775560934853	0.7050814205172239	0.6866406857811579	0.9999944275286029	NA	NA	FALSE
Rsrc1	ENSMUSG00000034544	ENSG00000174891	ENSMODG00000015684	intermediate	human-specific	p3	p2	p3	0.9854588801673118	0.8585183373014924	0.836786645080769	0.2970169197127057	0.9999761265702617	0.3764046369703791	g5	g1	g1	0.9883932292420948	0.9802201500533573	0.9972676466949336	0.03197504793847465	0.03197461198892384	0.9999944275286029	NA	NA	FALSE
Inpp5j	ENSMUSG00000034570	ENSG00000185133	ENSMODG00000028788	NA	preserved	NA	NA	NA	NA	NA	NA	NA	NA	NA	g8	g8	g8	0.8196711026814658	0.9999685900731126	0.9998772335511127	0.9999944275286029	0.9999944275286029	0.9999944275286029	NA	NA	FALSE
Ptpn13	ENSMUSG00000034573	ENSG00000163629	ENSMODG00000020762	intermediate	NA	p2	p2	p8	0.9991016717555393	0.8292643526725229	0.8108237470064285	0.9999761265702617	0.0661609315669833	0.08822891235925027	NA	NA	NA	NA	NA	NA	NA	NA	NA	NA	NA	FALSE
Daam1	ENSMUSG00000034574	ENSG00000100592	ENSMODG00000008221	mouse-specific	NA	p1	p5	p1	0.9182606292452479	0.9186051974937928	0.9183385630429585	0.013167138316224255	0.9999761265702617	0.013389052356354257	NA	NA	NA	NA	NA	NA	NA	NA	NA	NA	NA	FALSE
Exph5	ENSMUSG00000034584	ENSG00000110723	ENSMODG00000014611	NA	intermediate	NA	NA	NA	NA	NA	NA	NA	NA	NA	g8	g8	g7	0.9909296640040545	0.9993731823433605	0.9887516207794822	0.9999944275286029	0.06606802219070501	0.04276420865725953	NA	NA	FALSE
Slc41a2	ENSMUSG00000034591	ENSG00000136052	ENSMODG00000002104	preserved	intermediate	p8	p8	p8	0.9260971396131927	0.9982182391229533	0.9988746902135864	0.9999761265702617	0.9999761265702617	0.9999761265702617	g7	g7	g8	0.9744551767426533	0.5759961861630586	0.9321791817603056	0.9190719188244093	0.1798113966302798	0.7588546899906543	NA	NA	FALSE
Myo5a	ENSMUSG00000034593	ENSG00000197535	ENSMODG00000001873	intermediate	NA	p7	p7	p5	0.684275087517378	0.7354528589045402	0.8901862741857263	0.8292227704014558	0.0905426795588107	0.08547230617039484	NA	NA	NA	NA	NA	NA	NA	NA	NA	NA	AUTISM	FALSE
Zcchc11	ENSMUSG00000034610	ENSG00000134744	ENSMODG00000000618	intermediate	NA	p4	p4	p3	0.7966116876746293	0.5307273305521264	0.7780322826289624	0.7047722847640562	0.30094398152654	0.18920411020122824	NA	NA	NA	NA	NA	NA	NA	NA	NA	NA	NA	FALSE
Chst11	ENSMUSG00000034612	ENSG00000171310	ENSMODG00000002117	intermediate	intermediate	p8	p8	p6	0.6851327420812396	0.8142480897604534	0.841659571801754	0.8683032828751684	0.04272252030608899	0.06049038830723297	g1	g7	g3	0.9989564840079195	0.6394247095221813	0.7155900674093626	0.033847940730865944	0.15914935137455152	0.024920270682282242	NA	NA	FALSE
Ppm1h	ENSMUSG00000034613	ENSG00000111110	ENSMODG00000014325	preserved	intermediate	p8	p8	p8	0.6589298575284972	0.9625978561443767	0.9844206765007668	0.8954095301558752	0.9046205975956121	0.9999761265702617	g7	g4	g8	0.7869410162017341	0.9963200374651087	0.9998769721268584	0.001969945112617405	0.4281878955453166	0.0010889265168614545	NA	NA	FALSE
Pik3ip1	ENSMUSG00000034614	ENSG00000100100	ENSMODG00000009671	NA	intermediate	NA	NA	NA	NA	NA	NA	NA	NA	NA	g5	g8	g8	0.9691132199580879	0.9999341276376008	0.9893803539778437	0.08827205700065843	0.0888115571291125	0.9999944275286029	NA	NA	FALSE
Ankrd12	ENSMUSG00000034647	ENSG00000101745	ENSMODG00000021447	intermediate	intermediate	p7	p6	p6	0.524720776729913	0.9955661610518743	0.9642608768156524	0.7321359877928049	0.7334191998153401	0.9999761265702617	g8	g7	g8	0.8165585465779729	0.6450893281942952	0.9857263537687966	0.2902467734381486	0.9999944275286029	0.08623060726219024	NA	NA	FALSE
Cacna1a	ENSMUSG00000034656	ENSG00000141837	ENSMODG00000011749	intermediate	preserved	p5	p6	p8	0.6113944245264294	0.9997438497417366	0.9984015766018075	0.08534725871116003	0.04473816393846459	0.0015491081529662523	g8	g8	g8	0.9991119508597027	0.9964165196319836	0.9999860526793949	0.9999944275286029	0.9999944275286029	0.9999944275286029	NA	SCA	FALSE
Dbn1	ENSMUSG00000034675	ENSG00000113758	ENSMODG00000004633	NA	intermediate	NA	NA	NA	NA	NA	NA	NA	NA	NA	g3	g4	g3	0.9973054139337167	0.9352416038498939	0.7616282392093133	0.1003708545876604	0.9999944275286029	0.3207742757548823	NA	NA	FALSE
Fras1	ENSMUSG00000034687	ENSG00000138759	ENSMODG00000020811	marsupial	NA	p8	p8	p3	0.9984989657768677	0.9993887076642008	0.9885169936850154	0.9999761265702617	0.0012974316631581648	0.0012974316631581648	NA	NA	NA	NA	NA	NA	NA	NA	NA	NA	NA	FALSE
Ttyh2	ENSMUSG00000034714	ENSG00000141540	ENSMODG00000006708	preserved	NA	p1	p1	p1	0.9757839516894792	0.9873494950361303	0.6764615837185375	0.9999761265702617	0.9200047601288824	0.9210506599439532	NA	NA	NA	NA	NA	NA	NA	NA	NA	NA	NA	FALSE
Tmx4	ENSMUSG00000034723	ENSG00000125827	ENSMODG00000004035	intermediate	NA	p7	p6	p1	0.773990856398799	0.9816636745782538	0.6034260057639446	0.06936217495885624	0.01237391251828754	0.007007210856262262	NA	NA	NA	NA	NA	NA	NA	NA	NA	NA	NA	FALSE
Dgkh	ENSMUSG00000034731	ENSG00000102780	ENSMODG00000014844	preserved	NA	p8	p8	p8	0.99977403802661	0.9994955174687967	0.723902797997881	0.9999761265702617	0.9623373401556093	0.9623373401556093	NA	NA	NA	NA	NA	NA	NA	NA	NA	NA	NA	FALSE
Nagk	ENSMUSG00000034744	ENSG00000124357	ENSMODG00000011200	intermediate	NA	p7	p6	p5	0.7263918372417598	0.8960919538886977	0.699795985657307	0.4139654547121213	0.1306243762359727	0.26652583109832273	NA	NA	NA	NA	NA	NA	NA	NA	NA	NA	NA	FALSE
Mast4	ENSMUSG00000034751	ENSG00000069020	ENSMODG00000019672	intermediate	NA	p8	p1	p3	0.8355615316942259	0.9897392166035338	0.6023084480880895	0.06763307058751777	0.0421763557144258	0.11995880102218266	NA	NA	NA	NA	NA	NA	NA	NA	NA	NA	NA	FALSE
BC030867	ENSMUSG00000034773	ENSG00000125319	ENSMODG00000011789	NA	preserved	NA	NA	NA	NA	NA	NA	NA	NA	NA	g1	g1	g1	0.9672039375095401	0.9979095639182776	0.9995357717562288	0.9999944275286029	0.9999944275286029	0.9999944275286029	NA	NA	FALSE
Unc13a	ENSMUSG00000034799	ENSG00000130477	ENSMODG00000006976	intermediate	diverse	p5	p6	p6	0.7989948728566182	0.9995622128737772	0.9775699429314728	0.12818229520175012	0.13100256373261507	0.9999761265702617	g5	g4	g7	0.9783644162782954	0.9972123686645579	0.6083566347594217	0.0017943617556395407	0.03766607894769235	0.002621526466006987	NA	NA	FALSE
Celf5	ENSMUSG00000034818	ENSG00000161082	ENSMODG00000019151	intermediate	intermediate	p6	p7	p6	0.9999352706163868	0.9978628229651197	0.9627705134394788	0.014736490593770477	0.9999761265702617	0.11082845713211899	g4	g6	g7	0.9981921404391467	0.7083954378239493	0.9111661496250923	0.541339062667331	0.0353969169161373	0.1508556882911287	NA	NA	FALSE
Ano8	ENSMUSG00000034863	ENSG00000074855	ENSMODG00000015094	intermediate	NA	p6	p5	p3	0.7165528716415538	0.8919247987233738	0.7236098725460626	0.13515417022898862	0.018010596425505513	0.06192710215639189	NA	NA	NA	NA	NA	NA	NA	NA	NA	NA	NA	FALSE
Pip5k1c	ENSMUSG00000034902	ENSG00000186111	ENSMODG00000006823	NA	intermediate	NA	NA	NA	NA	NA	NA	NA	NA	NA	g8	g8	g7	0.6293587987907252	0.9977934706119023	0.9157225959042335	0.9825320497545821	0.13755745831232888	0.19180267055645703	NA	NA	FALSE
Ncaph	ENSMUSG00000034906	ENSG00000121152	ENSMODG00000008508	NA	preserved	NA	NA	NA	NA	NA	NA	NA	NA	NA	g1	g1	g1	0.9998635368997464	0.9996776186447935	0.9996987172879297	0.9999944275286029	0.9999944275286029	0.9999944275286029	NA	NA	FALSE
Mdga2	ENSMUSG00000034912	ENSG00000139915	ENSMODG00000013060	NA	intermediate	NA	NA	NA	NA	NA	NA	NA	NA	NA	g6	g6	g7	0.9995602906297754	0.8128887894781313	0.9838346690592973	0.9999944275286029	0.04414107129367481	0.06081591407312337	NA	NA	FALSE
Atcay	ENSMUSG00000034958	ENSG00000167654	ENSMODG00000000696	intermediate	NA	p4	p6	p5	0.7017854901968376	0.8923253246298815	0.9474373347483022	0.10872435750609268	0.47880168796465544	0.30094464918219943	NA	NA	NA	NA	NA	NA	NA	NA	NA	NA	NA	FALSE
Foxn2	ENSMUSG00000034998	ENSG00000170802	ENSMODG00000001169	intermediate	intermediate	p3	p3	p4	0.918231545413025	0.9903744170108244	0.9778815200656291	0.9999761265702617	0.06627729566057095	0.06975825423611806	g5	g7	g2	0.7450964985634412	0.5216310933082602	0.6212727587700876	0.12665019526147017	0.04171002566299197	0.03653699794709732	NA	NA	TRUE
Baz1a	ENSMUSG00000035021	ENSG00000198604	ENSMODG00000012946	intermediate	human-specific	p2	p2	p3	0.964378534159234	0.5810026235448148	0.9072431105770925	0.8385174649975693	0.18816248804981625	0.6570968577808824	g2	g1	g1	0.8940303296278619	0.9960777621915942	0.9949494165082665	0.02258784327840773	0.02585467028435762	0.9999944275286029	NA	NA	FALSE
Ncapd3	ENSMUSG00000035024	ENSG00000151503	ENSMODG00000005403	NA	intermediate	NA	NA	NA	NA	NA	NA	NA	NA	NA	g3	g1	g1	0.6503188341564834	0.8294084672594725	0.9999644930776618	0.2853555126904018	0.3193166233465974	0.9999944275286029	NA	NA	FALSE
Nek11	ENSMUSG00000035032	ENSG00000114670	ENSMODG00000011910	intermediate	NA	p7	p3	p8	0.7451408851126828	0.7265724013040884	0.8668923918660053	0.05226325601264826	0.530697415838773	0.06473599621600765	NA	NA	NA	NA	NA	NA	NA	NA	NA	NA	NA	FALSE
Eef2k	ENSMUSG00000035064	ENSG00000103319	ENSMODG00000007732	intermediate	NA	p7	p8	p5	0.9147241418986334	0.9865734976722768	0.8620446231215176	0.21402430311289444	0.014446291402742223	0.004337514323984898	NA	NA	NA	NA	NA	NA	NA	NA	NA	NA	NA	FALSE
Xkr6	ENSMUSG00000035067	ENSG00000171044	ENSMODG00000008911	preserved	preserved	p7	p7	p7	0.9241354148292031	0.8241146965561477	0.9753283616258427	0.998837463577386	0.9999761265702617	0.9999761265702617	g8	g8	g8	0.9991240009423655	0.9998164128439389	0.9364045747607789	0.9999944275286029	0.9999944275286029	0.9999944275286029	NA	NA	FALSE
Brinp3	ENSMUSG00000035131	ENSG00000162670	ENSMODG00000011874	intermediate	intermediate	p7	p8	p8	0.981606131609294	0.9711397446144758	0.9998719650641479	0.1262443925726317	0.06620915165565532	0.9999761265702617	g6	g7	g8	0.5551371932229899	0.9270842721097832	0.9996190773224506	0.7174254080508824	0.04731943160423646	0.15042659127059402	NA	NA	FALSE
Arhgap5	ENSMUSG00000035133	ENSG00000100852	ENSMODG00000017613	intermediate	NA	p2	p1	p1	0.6777481211071523	0.8337915143880628	0.7735052252255034	0.405044465090861	0.47244584914042204	0.9241376763749668	NA	NA	NA	NA	NA	NA	NA	NA	NA	NA	NA	FALSE
Elmod2	ENSMUSG00000035151	ENSG00000179387	ENSMODG00000024910	preserved	NA	p2	p2	p2	0.8969213302350229	0.9876057746376904	0.5946163717549027	0.9999761265702617	0.8159585745443959	0.8526090526570267	NA	NA	NA	NA	NA	NA	NA	NA	NA	NA	NA	FALSE
Zc3h12c	ENSMUSG00000035164	ENSG00000149289	ENSMODG00000014555	preserved	NA	p2	p2	p2	0.8074618322138419	0.9763750501045201	0.958509569127079	0.9999761265702617	0.9999761265702617	0.9999761265702617	NA	NA	NA	NA	NA	NA	NA	NA	NA	NA	NA	FALSE
1110059E24Rik	ENSMUSG00000035171	ENSG00000155621	ENSMODG00000002606	intermediate	NA	p3	p3	p2	0.9826377816739847	0.5530950286002378	0.9078331849360257	0.8098961313130216	0.203153532996037	0.7104316305137993	NA	NA	NA	NA	NA	NA	NA	NA	NA	NA	NA	FALSE
Ccdc186	ENSMUSG00000035173	ENSG00000165813	ENSMODG00000009821	NA	preserved	NA	NA	NA	NA	NA	NA	NA	NA	NA	g8	g8	g8	0.9998571816992807	0.5617021280934492	0.9986166241326182	0.9171115410977043	0.9999944275286029	0.9164618926417604	NA	NA	FALSE
Heatr5a	ENSMUSG00000035181	ENSG00000129493	ENSMODG00000017600	diverse	NA	p7	p8	p1	0.7121435566883072	0.9991390454000907	0.7186474001541121	0.02580887438130458	0.002668204883464416	0.0014522247226172757	NA	NA	NA	NA	NA	NA	NA	NA	NA	NA	NA	FALSE
Ano4	ENSMUSG00000035189	ENSG00000151572	ENSMODG00000004966	preserved	NA	p8	p8	p8	0.9998709322776806	0.9983572400043693	0.9997019463237452	0.9999761265702617	0.9999761265702617	0.9999761265702617	NA	NA	NA	NA	NA	NA	NA	NA	NA	NA	NA	FALSE
Scai	ENSMUSG00000035236	ENSG00000173611	ENSMODG00000019760	preserved	NA	p6	p6	p6	0.7788302786533677	0.9717303716403324	0.7033279653142821	0.9944888423514918	0.8479729501815307	0.9353937149556613	NA	NA	NA	NA	NA	NA	NA	NA	NA	NA	NA	FALSE
Hectd1	ENSMUSG00000035247	ENSG00000092148	ENSMODG00000017590	intermediate	NA	p1	p2	p1	0.6715803802751664	0.89304226698893	0.6509365255844362	0.5324684259784834	0.8004540798337235	0.5012452982420542	NA	NA	NA	NA	NA	NA	NA	NA	NA	NA	NA	FALSE
Tpbg	ENSMUSG00000035274	ENSG00000146242	ENSMODG00000018403	intermediate	NA	p2	p3	p1	0.5270219005329312	0.6062427277367951	0.6788229061114209	0.5378979207299637	0.5633447822791409	0.27823499382341754	NA	NA	NA	NA	NA	NA	NA	NA	NA	NA	NA	FALSE
[truncated: 978 more rows]
