# Supplementary material for: Cellular development and evolution of the mammalian cerebellum
Source: Nature. 2023 Nov 29;625(7996):788–96. doi: 10.1038/s41586-023-06884-x (PMC10808058; doi:10.1038/s41586-023-06884-x)
Supplement: Supplementary file 10 — Gene ontology terms associated with genes that exhibit trajectory changes or presence/absence (P/A) expression differences. P values are from one-sided hypergeometric tests with Benjamini–Hochberg adjustment for each functional database (source). [file 41586_2023_6884_MOESM10_ESM.csv]

analysis	cell_type	class	source	geneSet	description	link	size	overlap	expect	enrichmentRatio	pValue	FDR	overlapId_Entrez	overlapId_Ensembl	overlapId_Symbol
trajectory changes	GC	human-specific	KEGG	mmu05202	Transcriptional misregulation in cancer	http://www.kegg.jp/kegg-bin/show_pathway?mmu05202+12395+12444+14083+16480+17268+208266+21417+70122	124	8	1.625563293732077	4.921370967741936	1.8558133890222983e-4	0.05697347104298456	12395;12444;14083;16480;17268;208266;21417;70122	ENSMUSG00000000184;ENSMUSG00000001552;ENSMUSG00000006586;ENSMUSG00000020160;ENSMUSG00000022607;ENSMUSG00000024238;ENSMUSG00000028496;ENSMUSG00000061589	Ccnd2;Jup;Runx1t1;Meis1;Ptk2;Zeb1;Mllt3;Dot1l
trajectory changes	GC	human-specific	KEGG	mmu04720	Long-term potentiation	http://www.kegg.jp/kegg-bin/show_pathway?mmu04720+14799+18751+18798+20111+20112	51	5	0.668578451454322	7.4785539215686265	4.879216451756374e-4	0.057690188518777566	14799;18751;18798;20111;20112	ENSMUSG00000003644;ENSMUSG00000020524;ENSMUSG00000023809;ENSMUSG00000039943;ENSMUSG00000052889	Rps6ka1;Gria1;Rps6ka2;Plcb4;Prkcb
trajectory changes	GC	human-specific	KEGG	mmu04713	Circadian entrainment	http://www.kegg.jp/kegg-bin/show_pathway?mmu04713+14799+14802+16519+18751+18798+20192	80	6	1.048750512085211	5.72109375	5.637477705418004e-4	0.057690188518777566	14799;14802;16519;18751;18798;20192	ENSMUSG00000020524;ENSMUSG00000025892;ENSMUSG00000026824;ENSMUSG00000039943;ENSMUSG00000052889;ENSMUSG00000057378	Gria1;Gria4;Kcnj3;Plcb4;Prkcb;Ryr3
trajectory changes	GC	human-specific	KEGG	mmu04310	Wnt signaling pathway	http://www.kegg.jp/kegg-bin/show_pathway?mmu04310+12444+18751+18798+20377+26414+76441+93687	120	7	1.5731257681278166	4.449739583333333	8.852164643222693e-4	0.06479161258610548	12444;18751;18798;20377;26414;76441;93687	ENSMUSG00000000184;ENSMUSG00000024576;ENSMUSG00000031548;ENSMUSG00000039943;ENSMUSG00000040260;ENSMUSG00000046709;ENSMUSG00000052889	Ccnd2;Csnk1a1;Sfrp1;Plcb4;Daam2;Mapk10;Prkcb
trajectory changes	GC	human-specific	KEGG	mmu04723	Retrograde endocannabinoid signaling	http://www.kegg.jp/kegg-bin/show_pathway?mmu04723+12801+14799+14802+16519+18751+18798+26414	125	7	1.6386726751331422	4.27175	0.001127171293684892	0.06479161258610548	12801;14799;14802;16519;18751;18798;26414	ENSMUSG00000020524;ENSMUSG00000025892;ENSMUSG00000026824;ENSMUSG00000039943;ENSMUSG00000044288;ENSMUSG00000046709;ENSMUSG00000052889	Gria1;Gria4;Kcnj3;Plcb4;Cnr1;Mapk10;Prkcb
trajectory changes	GC	human-specific	KEGG	mmu04340	Hedgehog signaling pathway	http://www.kegg.jp/kegg-bin/show_pathway?mmu04340+12444+14633+14634+93687	37	4	0.48504711183941007	8.246621621621621	0.0012825797342960188	0.06479161258610548	12444;14633;14634;93687	ENSMUSG00000000184;ENSMUSG00000021318;ENSMUSG00000024576;ENSMUSG00000048402	Ccnd2;Gli3;Csnk1a1;Gli2
trajectory changes	GC	human-specific	KEGG	mmu04724	Glutamatergic synapse	http://www.kegg.jp/kegg-bin/show_pathway?mmu04724+14799+14802+14807+16519+18751+18798	96	6	1.2585006145022533	4.767578125	0.0014773331860024053	0.06479161258610548	14799;14802;14807;16519;18751;18798	ENSMUSG00000001985;ENSMUSG00000020524;ENSMUSG00000025892;ENSMUSG00000026824;ENSMUSG00000039943;ENSMUSG00000052889	Grik3;Gria1;Gria4;Kcnj3;Plcb4;Prkcb
trajectory changes	GC	human-specific	KEGG	mmu04012	ErbB signaling pathway	http://www.kegg.jp/kegg-bin/show_pathway?mmu04012+14083+17974+18751+241656+26414	67	5	0.8783285538713642	5.692630597014925	0.00170781477596893	0.06553739202780769	14083;17974;18751;241656;26414	ENSMUSG00000022607;ENSMUSG00000039913;ENSMUSG00000046709;ENSMUSG00000052889;ENSMUSG00000066877	Ptk2;Pak7;Mapk10;Prkcb;Nck2
trajectory changes	GC	mouse-specific	MolecularFunction	GO:0005096	GTPase activator activity	http://amigo.geneontology.org/amigo/term/GO:0005096	188	6	0.7892392049348869	7.602257924446374	1.2677184374321193e-4	0.09101663942020055	54610;57915;71302;78514;210933;238130	ENSMUSG00000003134;ENSMUSG00000029174;ENSMUSG00000033569;ENSMUSG00000035954;ENSMUSG00000036452;ENSMUSG00000037148	Tbc1d8;Tbc1d1;Adgrb3;Dock4;Arhgap26;Arhgap10
trajectory changes	GC	mouse-specific	MolecularFunction	GO:0030695	GTPase regulator activity	http://amigo.geneontology.org/amigo/term/GO:0030695	202	6	0.8480123372172721	7.075368761365932	1.8766317406226918e-4	0.09101663942020055	54610;57915;71302;78514;210933;238130	ENSMUSG00000003134;ENSMUSG00000029174;ENSMUSG00000033569;ENSMUSG00000035954;ENSMUSG00000036452;ENSMUSG00000037148	Tbc1d8;Tbc1d1;Adgrb3;Dock4;Arhgap26;Arhgap10
trajectory changes	GC	marsupial	BiologicalProcess	GO:0050808	synapse organization	http://amigo.geneontology.org/amigo/term/GO:0050808	375	13	2.3784355179704018	5.465777777777777	5.682901658143891e-7	0.0031585567415963745	13383;13640;17999;19266;19878;20370;22215;54126;72333;116838;226180;270190;319504	ENSMUSG00000000632;ENSMUSG00000020580;ENSMUSG00000020598;ENSMUSG00000022770;ENSMUSG00000025326;ENSMUSG00000028399;ENSMUSG00000031511;ENSMUSG00000032216;ENSMUSG00000032537;ENSMUSG00000034336;ENSMUSG00000037386;ENSMUSG00000048915;ENSMUSG00000058056	Sez6;Rock2;Nrcam;Dlg1;Ube3a;Ptprd;Arhgef7;Nedd4;Ephb1;Ina;Rims2;Efna5;Palld
trajectory changes	GC	marsupial	BiologicalProcess	GO:0099173	postsynapse organization	http://amigo.geneontology.org/amigo/term/GO:0099173	159	8	1.0084566596194502	7.932914046121594	7.041332638624276e-6	0.019567863402736863	13383;19266;19878;22215;54126;226180;270190;319504	ENSMUSG00000020580;ENSMUSG00000020598;ENSMUSG00000022770;ENSMUSG00000025326;ENSMUSG00000028399;ENSMUSG00000031511;ENSMUSG00000032537;ENSMUSG00000034336	Rock2;Nrcam;Dlg1;Ube3a;Ptprd;Arhgef7;Ephb1;Ina
trajectory changes	GC	marsupial	BiologicalProcess	GO:0007411	axon guidance	http://amigo.geneontology.org/amigo/term/GO:0007411	183	8	1.160676532769556	6.892531876138433	1.9665167903859526e-5	0.02732475080241281	13640;14026;21808;72333;214968;269784;270190;319504	ENSMUSG00000020598;ENSMUSG00000021262;ENSMUSG00000027200;ENSMUSG00000032537;ENSMUSG00000039239;ENSMUSG00000048915;ENSMUSG00000058056;ENSMUSG00000064293	Nrcam;Evl;Sema6d;Ephb1;Tgfb2;Efna5;Palld;Cntn4
trajectory changes	GC	marsupial	BiologicalProcess	GO:0097485	neuron projection guidance	http://amigo.geneontology.org/amigo/term/GO:0097485	183	8	1.160676532769556	6.892531876138433	1.9665167903859526e-5	0.02732475080241281	13640;14026;21808;72333;214968;269784;270190;319504	ENSMUSG00000020598;ENSMUSG00000021262;ENSMUSG00000027200;ENSMUSG00000032537;ENSMUSG00000039239;ENSMUSG00000048915;ENSMUSG00000058056;ENSMUSG00000064293	Nrcam;Evl;Sema6d;Ephb1;Tgfb2;Efna5;Palld;Cntn4
trajectory changes	GC	marsupial	BiologicalProcess	GO:0006935	chemotaxis	http://amigo.geneontology.org/amigo/term/GO:0006935	400	11	2.536997885835095	4.335833333333333	4.038313648235814e-5	0.03914801394411975	13640;14026;14182;19271;21808;72333;118453;214968;269784;270190;319504	ENSMUSG00000020598;ENSMUSG00000020682;ENSMUSG00000021262;ENSMUSG00000025314;ENSMUSG00000027200;ENSMUSG00000031565;ENSMUSG00000032537;ENSMUSG00000039239;ENSMUSG00000048915;ENSMUSG00000058056;ENSMUSG00000064293	Nrcam;Mmp28;Evl;Ptprj;Sema6d;Fgfr1;Ephb1;Tgfb2;Efna5;Palld;Cntn4
trajectory changes	GC	marsupial	BiologicalProcess	GO:0042330	taxis	http://amigo.geneontology.org/amigo/term/GO:0042330	402	11	2.5496828752642706	4.314262023217247	4.2261260105203036e-5	0.03914801394411975	13640;14026;14182;19271;21808;72333;118453;214968;269784;270190;319504	ENSMUSG00000020598;ENSMUSG00000020682;ENSMUSG00000021262;ENSMUSG00000025314;ENSMUSG00000027200;ENSMUSG00000031565;ENSMUSG00000032537;ENSMUSG00000039239;ENSMUSG00000048915;ENSMUSG00000058056;ENSMUSG00000064293	Nrcam;Mmp28;Evl;Ptprj;Sema6d;Fgfr1;Ephb1;Tgfb2;Efna5;Palld;Cntn4
trajectory changes	GC	marsupial	BiologicalProcess	GO:0048667	cell morphogenesis involved in neuron differentiation	http://amigo.geneontology.org/amigo/term/GO:0048667	492	12	3.120507399577167	3.845528455284553	5.63251684235766e-5	0.041165839861025066	13640;14026;17999;19266;19878;21808;22215;72333;214968;269784;270190;319504	ENSMUSG00000020580;ENSMUSG00000020598;ENSMUSG00000021262;ENSMUSG00000025326;ENSMUSG00000027200;ENSMUSG00000028399;ENSMUSG00000032216;ENSMUSG00000032537;ENSMUSG00000039239;ENSMUSG00000048915;ENSMUSG00000058056;ENSMUSG00000064293	Rock2;Nrcam;Evl;Ube3a;Sema6d;Ptprd;Nedd4;Ephb1;Tgfb2;Efna5;Palld;Cntn4
trajectory changes	GC	marsupial	BiologicalProcess	GO:0098742	cell-cell adhesion via plasma-membrane adhesion molecules	http://amigo.geneontology.org/amigo/term/GO:0098742	157	7	0.9957716701902748	7.029723991507431	5.9252738195070265e-5	0.041165839861025066	13640;19266;21808;23938;72333;319504;320865	ENSMUSG00000020598;ENSMUSG00000028399;ENSMUSG00000039239;ENSMUSG00000040420;ENSMUSG00000048915;ENSMUSG00000058056;ENSMUSG00000058444	Nrcam;Ptprd;Tgfb2;Cdh18;Efna5;Palld;Map2k5
trajectory changes	GC	marsupial	BiologicalProcess	GO:2001239	regulation of extrinsic apoptotic signaling pathway in absence of ligand	http://amigo.geneontology.org/amigo/term/GO:2001239	37	4	0.2346723044397463	17.045045045045047	8.41243961697824e-5	0.05195148821240562	14182;21808;23938;80707	ENSMUSG00000004637;ENSMUSG00000031565;ENSMUSG00000039239;ENSMUSG00000058444	Wwox;Fgfr1;Tgfb2;Map2k5
trajectory changes	GC	marsupial	BiologicalProcess	GO:0098974	postsynaptic actin cytoskeleton organization	http://amigo.geneontology.org/amigo/term/GO:0098974	16	3	0.1014799154334038	29.5625	1.2933023032590807e-4	0.06534703819558155	19878;54126;226180	ENSMUSG00000020580;ENSMUSG00000031511;ENSMUSG00000034336	Rock2;Arhgef7;Ina
trajectory changes	GC	marsupial	BiologicalProcess	GO:0031290	retinal ganglion cell axon guidance	http://amigo.geneontology.org/amigo/term/GO:0031290	16	3	0.1014799154334038	29.5625	1.2933023032590807e-4	0.06534703819558155	13640;270190;319504	ENSMUSG00000020598;ENSMUSG00000032537;ENSMUSG00000048915	Nrcam;Ephb1;Efna5
trajectory changes	GC	marsupial	BiologicalProcess	GO:0099188	postsynaptic cytoskeleton organization	http://amigo.geneontology.org/amigo/term/GO:0099188	18	3	0.11416490486257928	26.27777777777778	1.8674051550116033e-4	0.08649198209628743	19878;54126;226180	ENSMUSG00000020580;ENSMUSG00000031511;ENSMUSG00000034336	Rock2;Arhgef7;Ina
trajectory changes	GC	marsupial	CellularComponent	GO:0097060	synaptic membrane	http://amigo.geneontology.org/amigo/term/GO:0097060	402	11	2.5447332883187035	4.322653399668325	4.152657285361183e-5	0.027573644374798256	13383;13429;14395;14816;16522;19266;26422;116838;170935;237213;319504	ENSMUSG00000000560;ENSMUSG00000010825;ENSMUSG00000018589;ENSMUSG00000019828;ENSMUSG00000020598;ENSMUSG00000022770;ENSMUSG00000026825;ENSMUSG00000027799;ENSMUSG00000028399;ENSMUSG00000037386;ENSMUSG00000043301	Gabra2;Grid2ip;Glra2;Grm1;Nrcam;Dlg1;Dnm1;Nbea;Ptprd;Rims2;Kcnj6
trajectory changes	GC	marsupial	CellularComponent	GO:0098978	glutamatergic synapse	http://amigo.geneontology.org/amigo/term/GO:0098978	419	10	2.652346387575962	3.77024661893397	2.914268140035148e-4	0.0967537022491669	13383;13429;14816;17999;19266;19878;116838;226180;270190;319504	ENSMUSG00000019828;ENSMUSG00000020580;ENSMUSG00000020598;ENSMUSG00000022770;ENSMUSG00000026825;ENSMUSG00000028399;ENSMUSG00000032216;ENSMUSG00000032537;ENSMUSG00000034336;ENSMUSG00000037386	Grm1;Rock2;Nrcam;Dlg1;Dnm1;Ptprd;Nedd4;Ephb1;Ina;Rims2
trajectory changes	GC	marsupial	KEGG	mmu04360	Axon guidance	http://www.kegg.jp/kegg-bin/show_pathway?mmu04360+13640+13837+18479+19878+214968+259302+270190	152	7	1.120852109791069	6.245248538011697	9.647207848617612e-5	0.029616928095256068	13640;13837;18479;19878;214968;259302;270190	ENSMUSG00000020580;ENSMUSG00000027200;ENSMUSG00000030257;ENSMUSG00000030774;ENSMUSG00000032537;ENSMUSG00000048915;ENSMUSG00000052504	Rock2;Sema6d;Srgap3;Pak1;Ephb1;Efna5;Epha3
trajectory changes	Purkinje	diverse	BiologicalProcess	GO:0021537	telencephalon development	http://amigo.geneontology.org/amigo/term/GO:0021537	225	7	0.9133192389006342	7.664351851851853	3.118614812158693e-5	0.08926242043565735	12558;14168;18080;18212;57752;67703;329628	ENSMUSG00000021068;ENSMUSG00000024304;ENSMUSG00000030852;ENSMUSG00000031137;ENSMUSG00000032036;ENSMUSG00000046743;ENSMUSG00000055254	Nin;Cdh2;Tacc2;Fgf13;Kirrel3;Fat4;Ntrk2
trajectory changes	Purkinje	diverse	BiologicalProcess	GO:0021543	pallium development	http://amigo.geneontology.org/amigo/term/GO:0021543	152	6	0.6169978858350951	9.72450657894737	3.2120338407937155e-5	0.08926242043565735	12558;14168;18212;57752;67703;329628	ENSMUSG00000024304;ENSMUSG00000030852;ENSMUSG00000031137;ENSMUSG00000032036;ENSMUSG00000046743;ENSMUSG00000055254	Cdh2;Tacc2;Fgf13;Kirrel3;Fat4;Ntrk2
trajectory changes	Purkinje	human-specific	CellularComponent	GO:0014069	postsynaptic density	http://amigo.geneontology.org/amigo/term/GO:0014069	324	7	1.2032410533423363	5.817620650953984	1.7200315114274112e-4	0.04083090777268517	11519;12168;17756;18798;192167;216028;333605	ENSMUSG00000015222;ENSMUSG00000030000;ENSMUSG00000039943;ENSMUSG00000042846;ENSMUSG00000049176;ENSMUSG00000063887;ENSMUSG00000067336	Map2;Add2;Plcb4;Lrrtm3;Frmpd4;Nlgn1;Bmpr2
trajectory changes	Purkinje	human-specific	CellularComponent	GO:0032279	asymmetric synapse	http://amigo.geneontology.org/amigo/term/GO:0032279	328	7	1.2180958811613773	5.746674057649668	1.8551941352495938e-4	0.04083090777268517	11519;12168;17756;18798;192167;216028;333605	ENSMUSG00000015222;ENSMUSG00000030000;ENSMUSG00000039943;ENSMUSG00000042846;ENSMUSG00000049176;ENSMUSG00000063887;ENSMUSG00000067336	Map2;Add2;Plcb4;Lrrtm3;Frmpd4;Nlgn1;Bmpr2
trajectory changes	Purkinje	human-specific	CellularComponent	GO:0098984	neuron to neuron synapse	http://amigo.geneontology.org/amigo/term/GO:0098984	349	7	1.2960837272113437	5.400885647303985	2.7136609736555517e-4	0.04083090777268517	11519;12168;17756;18798;192167;216028;333605	ENSMUSG00000015222;ENSMUSG00000030000;ENSMUSG00000039943;ENSMUSG00000042846;ENSMUSG00000049176;ENSMUSG00000063887;ENSMUSG00000067336	Map2;Add2;Plcb4;Lrrtm3;Frmpd4;Nlgn1;Bmpr2
trajectory changes	Purkinje	human-specific	CellularComponent	GO:0099572	postsynaptic specialization	http://amigo.geneontology.org/amigo/term/GO:0099572	353	7	1.310938555030385	5.339685809940767	2.9087144379280616e-4	0.04083090777268517	11519;12168;17756;18798;192167;216028;333605	ENSMUSG00000015222;ENSMUSG00000030000;ENSMUSG00000039943;ENSMUSG00000042846;ENSMUSG00000049176;ENSMUSG00000063887;ENSMUSG00000067336	Map2;Add2;Plcb4;Lrrtm3;Frmpd4;Nlgn1;Bmpr2
trajectory changes	Purkinje	human-specific	CellularComponent	GO:0030175	filopodium	http://amigo.geneontology.org/amigo/term/GO:0030175	88	4	0.32680621201890614	12.239669421487603	3.0746165491479793e-4	0.04083090777268517	14726;17756;19684;192167	ENSMUSG00000015222;ENSMUSG00000028583;ENSMUSG00000032050;ENSMUSG00000063887	Map2;Pdpn;Rdx;Nlgn1
trajectory changes	Purkinje	human-specific	CellularComponent	GO:0098978	glutamatergic synapse	http://amigo.geneontology.org/amigo/term/GO:0098978	419	7	1.5560432140445646	4.498589715773487	8.121771161111457e-4	0.0898809341829668	11519;18798;67972;116838;192167;216028;333605	ENSMUSG00000019943;ENSMUSG00000030000;ENSMUSG00000037386;ENSMUSG00000039943;ENSMUSG00000042846;ENSMUSG00000049176;ENSMUSG00000063887	Atp2b1;Add2;Rims2;Plcb4;Lrrtm3;Frmpd4;Nlgn1
trajectory changes	Purkinje	marsupial	CellularComponent	GO:0098793	presynapse	http://amigo.geneontology.org/amigo/term/GO:0098793	493	15	3.6201046590141797	4.143526613974959	2.604019471053043e-6	0.0017290689287792205	11941;12287;12293;12889;13405;13869;20336;27062;27204;30948;94090;229706;243043;244682;330938	ENSMUSG00000004113;ENSMUSG00000021071;ENSMUSG00000024381;ENSMUSG00000027894;ENSMUSG00000029763;ENSMUSG00000030302;ENSMUSG00000032064;ENSMUSG00000033615;ENSMUSG00000037653;ENSMUSG00000039488;ENSMUSG00000040118;ENSMUSG00000045103;ENSMUSG00000054423;ENSMUSG00000059602;ENSMUSG00000062209	Cacna1b;Trim9;Bin1;Slc6a17;Exoc4;Atp2b2;Dixdc1;Cplx1;Kctd8;Cntn5;Cacna2d1;Dmd;Cadps;Syn3;Erbb4
trajectory changes	Purkinje	marsupial	CellularComponent	GO:0098978	glutamatergic synapse	http://amigo.geneontology.org/amigo/term/GO:0098978	419	13	3.076721809588116	4.22527638328807	1.0626148460701756e-5	0.003527881288952983	11941;12287;12293;12889;13869;18213;27062;27204;30948;50791;64085;224997;229706	ENSMUSG00000003279;ENSMUSG00000004113;ENSMUSG00000024381;ENSMUSG00000027894;ENSMUSG00000030302;ENSMUSG00000032452;ENSMUSG00000033615;ENSMUSG00000040003;ENSMUSG00000040118;ENSMUSG00000054423;ENSMUSG00000059146;ENSMUSG00000059602;ENSMUSG00000062209	Dlgap1;Cacna1b;Bin1;Slc6a17;Atp2b2;Clstn2;Cplx1;Magi2;Cacna2d1;Cadps;Ntrk3;Syn3;Erbb4
trajectory changes	Purkinje	marsupial	CellularComponent	GO:0097060	synaptic membrane	http://amigo.geneontology.org/amigo/term/GO:0097060	402	12	2.951890614449696	4.065191284954538	3.508211535252492e-5	0.00776484153135885	11941;12293;12876;13405;13869;18213;26422;50791;64085;224997;243043;244682	ENSMUSG00000003279;ENSMUSG00000027799;ENSMUSG00000030302;ENSMUSG00000032452;ENSMUSG00000037653;ENSMUSG00000037852;ENSMUSG00000039488;ENSMUSG00000040003;ENSMUSG00000040118;ENSMUSG00000045103;ENSMUSG00000059146;ENSMUSG00000062209	Dlgap1;Nbea;Atp2b2;Clstn2;Kctd8;Cpe;Cntn5;Magi2;Cacna2d1;Dmd;Ntrk3;Erbb4
trajectory changes	Purkinje	marsupial	CellularComponent	GO:0045211	postsynaptic membrane	http://amigo.geneontology.org/amigo/term/GO:0045211	291	10	2.136816340310601	4.679859383023265	5.1559161639902484e-5	0.008558820832223812	11941;12293;13405;13869;18213;26422;50791;64085;224997;243043	ENSMUSG00000003279;ENSMUSG00000027799;ENSMUSG00000030302;ENSMUSG00000032452;ENSMUSG00000037653;ENSMUSG00000040003;ENSMUSG00000040118;ENSMUSG00000045103;ENSMUSG00000059146;ENSMUSG00000062209	Dlgap1;Nbea;Atp2b2;Clstn2;Kctd8;Magi2;Cacna2d1;Dmd;Ntrk3;Erbb4
trajectory changes	Purkinje	marsupial	CellularComponent	GO:0098982	GABA-ergic synapse	http://amigo.geneontology.org/amigo/term/GO:0098982	86	5	0.6314989871708305	7.917669072440524	4.1504833593231094e-4	0.05108026921131574	11941;13869;50791;229706;244682	ENSMUSG00000027894;ENSMUSG00000030302;ENSMUSG00000039488;ENSMUSG00000040003;ENSMUSG00000062209	Slc6a17;Atp2b2;Cntn5;Magi2;Erbb4
trajectory changes	Purkinje	marsupial	CellularComponent	GO:0014069	postsynaptic density	http://amigo.geneontology.org/amigo/term/GO:0014069	324	9	2.37913571910871	3.7828863346104726	6.026838980701665e-4	0.05108026921131574	11941;13405;13869;20336;27204;50791;64085;224997;234214	ENSMUSG00000003279;ENSMUSG00000029763;ENSMUSG00000030302;ENSMUSG00000031626;ENSMUSG00000032452;ENSMUSG00000040003;ENSMUSG00000045103;ENSMUSG00000059602;ENSMUSG00000062209	Dlgap1;Exoc4;Atp2b2;Sorbs2;Clstn2;Magi2;Dmd;Syn3;Erbb4
trajectory changes	Purkinje	marsupial	CellularComponent	GO:0030658	transport vesicle membrane	http://amigo.geneontology.org/amigo/term/GO:0030658	144	6	1.0573936529372046	5.674329501915709	6.535447590660937e-4	0.05108026921131574	12876;13405;27204;30948;215821;229706	ENSMUSG00000019852;ENSMUSG00000024381;ENSMUSG00000027894;ENSMUSG00000037852;ENSMUSG00000045103;ENSMUSG00000059602	Arfgef3;Bin1;Slc6a17;Cpe;Dmd;Syn3
trajectory changes	Purkinje	marsupial	CellularComponent	GO:0032279	asymmetric synapse	http://amigo.geneontology.org/amigo/term/GO:0032279	328	9	2.4085077650236326	3.736753574432296	6.581175349239521e-4	0.05108026921131574	11941;13405;13869;20336;27204;50791;64085;224997;234214	ENSMUSG00000003279;ENSMUSG00000029763;ENSMUSG00000030302;ENSMUSG00000031626;ENSMUSG00000032452;ENSMUSG00000040003;ENSMUSG00000045103;ENSMUSG00000059602;ENSMUSG00000062209	Dlgap1;Exoc4;Atp2b2;Sorbs2;Clstn2;Magi2;Dmd;Syn3;Erbb4
trajectory changes	Purkinje	marsupial	CellularComponent	GO:0005891	voltage-gated calcium channel complex	http://amigo.geneontology.org/amigo/term/GO:0005891	24	3	0.1762322754895341	17.022988505747126	6.923530465389183e-4	0.05108026921131574	12287;12293;320508	ENSMUSG00000004113;ENSMUSG00000028532;ENSMUSG00000040118	Cacna1b;Cachd1;Cacna2d1
trajectory changes	Purkinje	marsupial	CellularComponent	GO:0030018	Z disc	http://amigo.geneontology.org/amigo/term/GO:0030018	102	5	0.7489871708305199	6.6756817669596575	9.056423907655153e-4	0.05654922286623316	13405;17931;30948;234214;235281	ENSMUSG00000019907;ENSMUSG00000024381;ENSMUSG00000031626;ENSMUSG00000045103;ENSMUSG00000049281	Ppp1r12a;Bin1;Sorbs2;Dmd;Scn3b
trajectory changes	Purkinje	marsupial	CellularComponent	GO:0098984	neuron to neuron synapse	http://amigo.geneontology.org/amigo/term/GO:0098984	349	9	2.562711006076975	3.5119059381484043	0.0010220775770464208	0.05654922286623316	11941;13405;13869;20336;27204;50791;64085;224997;234214	ENSMUSG00000003279;ENSMUSG00000029763;ENSMUSG00000030302;ENSMUSG00000031626;ENSMUSG00000032452;ENSMUSG00000040003;ENSMUSG00000045103;ENSMUSG00000059602;ENSMUSG00000062209	Dlgap1;Exoc4;Atp2b2;Sorbs2;Clstn2;Magi2;Dmd;Syn3;Erbb4
trajectory changes	Purkinje	marsupial	CellularComponent	GO:0030133	transport vesicle	http://amigo.geneontology.org/amigo/term/GO:0030133	281	8	2.063386225523295	3.8771219372520145	0.0010470622805988095	0.05654922286623316	12876;13405;20336;27204;30948;94090;215821;229706	ENSMUSG00000019852;ENSMUSG00000021071;ENSMUSG00000024381;ENSMUSG00000027894;ENSMUSG00000029763;ENSMUSG00000037852;ENSMUSG00000045103;ENSMUSG00000059602	Arfgef3;Trim9;Bin1;Slc6a17;Exoc4;Cpe;Dmd;Syn3
trajectory changes	Purkinje	marsupial	CellularComponent	GO:0099572	postsynaptic specialization	http://amigo.geneontology.org/amigo/term/GO:0099572	353	9	2.592083051991897	3.4721109700107458	0.0011071383994895045	0.05654922286623316	11941;13405;13869;20336;27204;50791;64085;224997;234214	ENSMUSG00000003279;ENSMUSG00000029763;ENSMUSG00000030302;ENSMUSG00000031626;ENSMUSG00000032452;ENSMUSG00000040003;ENSMUSG00000045103;ENSMUSG00000059602;ENSMUSG00000062209	Dlgap1;Exoc4;Atp2b2;Sorbs2;Clstn2;Magi2;Dmd;Syn3;Erbb4
trajectory changes	Purkinje	marsupial	CellularComponent	GO:0031674	I band	http://amigo.geneontology.org/amigo/term/GO:0031674	109	5	0.800388251181634	6.246968258989771	0.00122039015321862	0.05788136155265455	13405;17931;30948;234214;235281	ENSMUSG00000019907;ENSMUSG00000024381;ENSMUSG00000031626;ENSMUSG00000045103;ENSMUSG00000049281	Ppp1r12a;Bin1;Sorbs2;Dmd;Scn3b
trajectory changes	Purkinje	marsupial	CellularComponent	GO:0030659	cytoplasmic vesicle membrane	http://amigo.geneontology.org/amigo/term/GO:0030659	370	9	2.716914247130317	3.312581547064306	0.0015352106917176922	0.06795865995336985	12876;13405;27062;27204;30948;54418;74741;215821;229706	ENSMUSG00000019852;ENSMUSG00000024381;ENSMUSG00000027894;ENSMUSG00000028354;ENSMUSG00000030279;ENSMUSG00000037852;ENSMUSG00000045103;ENSMUSG00000054423;ENSMUSG00000059602	Arfgef3;Bin1;Slc6a17;Fmn2;C2cd5;Cpe;Dmd;Cadps;Syn3
trajectory changes	Purkinje	marsupial	CellularComponent	GO:0012506	vesicle membrane	http://amigo.geneontology.org/amigo/term/GO:0012506	388	9	2.8490884537474677	3.158905083540704	0.0021247669602322272	0.08527864693587241	12876;13405;27062;27204;30948;54418;74741;215821;229706	ENSMUSG00000019852;ENSMUSG00000024381;ENSMUSG00000027894;ENSMUSG00000028354;ENSMUSG00000030279;ENSMUSG00000037852;ENSMUSG00000045103;ENSMUSG00000054423;ENSMUSG00000059602	Arfgef3;Bin1;Slc6a17;Fmn2;C2cd5;Cpe;Dmd;Cadps;Syn3
trajectory changes	Purkinje	marsupial	CellularComponent	GO:0008021	synaptic vesicle	http://amigo.geneontology.org/amigo/term/GO:0008021	182	6	1.3364280891289668	4.48957938613111	0.0021833388522738417	0.08527864693587241	13405;20336;27204;30948;94090;229706	ENSMUSG00000021071;ENSMUSG00000024381;ENSMUSG00000027894;ENSMUSG00000029763;ENSMUSG00000045103;ENSMUSG00000059602	Trim9;Bin1;Slc6a17;Exoc4;Dmd;Syn3
presence-absence differences	astroglia	Human gained	CellularComponent	GO:0005865	striated muscle thin filament	http://amigo.geneontology.org/amigo/term/GO:0005865	11	3	0.13476263399693722	22.261363636363637	2.722261657368552e-4	0.0659576525226265	17929;17930;320502	ENSMUSG00000044086;ENSMUSG00000031461;ENSMUSG00000024049	Lmod3;Myom2;Myom1
presence-absence differences	astroglia	Human gained	CellularComponent	GO:0036379	myofilament	http://amigo.geneontology.org/amigo/term/GO:0036379	11	3	0.13476263399693722	22.261363636363637	2.722261657368552e-4	0.0659576525226265	17929;17930;320502	ENSMUSG00000044086;ENSMUSG00000031461;ENSMUSG00000024049	Lmod3;Myom2;Myom1
presence-absence differences	astroglia	Human gained	CellularComponent	GO:0031430	M band	http://amigo.geneontology.org/amigo/term/GO:0031430	12	3	0.14701378254211334	20.406249999999996	3.597690137597809e-4	0.0659576525226265	17929;17930;320502	ENSMUSG00000044086;ENSMUSG00000031461;ENSMUSG00000024049	Lmod3;Myom2;Myom1
presence-absence differences	GABA.DN	Human lost	KEGG	mmu05166	Human T-cell leukemia virus 1 infection	http://www.kegg.jp/kegg-bin/show_pathway?mmu05166+12575+21752+21894+245000	105	4	0.3431372549019608	11.657142857142857	2.170156685921132e-4	0.05859423051987056	12575;21752;21894;245000	ENSMUSG00000032409;ENSMUSG00000028465;ENSMUSG00000023067;ENSMUSG00000021611	Atr;Tln1;Cdkn1a;Tert
presence-absence differences	GABA.DN	Marsupial expressed	MolecularFunction	GO:0004553	hydrolase activity, hydrolyzing O-glycosyl compounds	http://amigo.geneontology.org/amigo/term/GO:0004553	47	4	0.27832320398940313	14.371780515117582	1.554010344566592e-4	0.09187834803815109	17155;17158;17939;74245	ENSMUSG00000024085;ENSMUSG00000028189;ENSMUSG00000022453;ENSMUSG00000003746	Man2a1;Ctbs;Naga;Man1a
presence-absence differences	GABA.DN	Marsupial expressed	MolecularFunction	GO:0016798	hydrolase activity, acting on glycosyl bonds	http://amigo.geneontology.org/amigo/term/GO:0016798	54	4	0.31977559607293127	12.508771929824562	2.6747699574425354e-4	0.09187834803815109	17155;17158;17939;74245	ENSMUSG00000024085;ENSMUSG00000028189;ENSMUSG00000022453;ENSMUSG00000003746	Man2a1;Ctbs;Naga;Man1a
presence-absence differences	interneuron	Mouse gained	BiologicalProcess	GO:0033005	positive regulation of mast cell activation	http://amigo.geneontology.org/amigo/term/GO:0033005	11	3	0.05752961082910321	52.14705882352941	2.0962265046997608e-5	0.08984426799143175	16190;20911;57914	ENSMUSG00000004626;ENSMUSG00000030748;ENSMUSG00000033467	Stxbp2;Il4ra;Crlf2
presence-absence differences	interneuron	Marsupial expressed	CellularComponent	GO:0044420	extracellular matrix component	http://amigo.geneontology.org/amigo/term/GO:0044420	33	4	0.2880551301684533	13.886230728335992	1.7683947825897217e-4	0.0972617130424347	12828;12829;16774;66548	ENSMUSG00000067158;ENSMUSG00000079465;ENSMUSG00000024421;ENSMUSG00000043822	Col4a4;Col4a3;Lama3;Adamtsl5
presence-absence differences	oligo	Human gained	BiologicalProcess	GO:0007600	sensory perception	http://amigo.geneontology.org/amigo/term/GO:0007600	178	8	1.1021671826625388	7.258426966292134	9.190754394206024e-6	0.03587151440058611	12810;14725;15429;15451;18587;20274;110253;667742	ENSMUSG00000029491;ENSMUSG00000020953;ENSMUSG00000041482;ENSMUSG00000033088;ENSMUSG00000027070;ENSMUSG00000075316;ENSMUSG00000001249;ENSMUSG00000042448	Pde6b;Coch;Piezo2;Triobp;Lrp2;Scn9a;Hpn;Hoxd1
presence-absence differences	Purkinje	Human lost	KEGG	mmu05030	Cocaine addiction	http://www.kegg.jp/kegg-bin/show_pathway?mmu05030+18747+242443	20	2	0.034158838599487616	58.550000000000004	4.1160581924848394e-4	0.07605928038587173	18747;242443	ENSMUSG00000039579;ENSMUSG00000005469	Grin3a;Prkaca
presence-absence differences	Purkinje	Human lost	KEGG	mmu05031	Amphetamine addiction	http://www.kegg.jp/kegg-bin/show_pathway?mmu05031+18747+242443	24	2	0.04099060631938514	48.791666666666664	5.965433755754646e-4	0.07605928038587173	18747;242443	ENSMUSG00000039579;ENSMUSG00000005469	Grin3a;Prkaca
presence-absence differences	Purkinje	Human lost	KEGG	mmu05034	Alcoholism	http://www.kegg.jp/kegg-bin/show_pathway?mmu05034+18747+242443	32	2	0.05465414175918019	36.59375	0.0010671407693664259	0.0907069653961462	18747;242443	ENSMUSG00000039579;ENSMUSG00000005469	Grin3a;Prkaca
presence-absence differences	Purkinje	Mouse gained	MolecularFunction	GO:0004896	cytokine receptor activity	http://amigo.geneontology.org/amigo/term/GO:0004896	32	3	0.10633191803581318	28.213541666666664	1.439084438759064e-4	0.08864760142755834	12982;14588;57914	ENSMUSG00000059326;ENSMUSG00000027316;ENSMUSG00000033467	Csf2ra;Gfra4;Crlf2
presence-absence differences	UBC	Mouse gained	MolecularFunction	GO:0008200	ion channel inhibitor activity	http://amigo.geneontology.org/amigo/term/GO:0008200	11	2	0.02233708694849548	89.53719008264461	2.041665426871786e-4	0.07537634244123836	16526;17999	ENSMUSG00000032216;ENSMUSG00000037624	Nedd4;Kcnk2
presence-absence differences	UBC	Mouse gained	MolecularFunction	GO:0016248	channel inhibitor activity	http://amigo.geneontology.org/amigo/term/GO:0016248	12	2	0.024367731216540522	82.07575757575758	2.447283845494752e-4	0.07537634244123836	16526;17999	ENSMUSG00000032216;ENSMUSG00000037624	Nedd4;Kcnk2
presence-absence differences	UBC	Mouse lost	CellularComponent	GO:0005929	cilium	http://amigo.geneontology.org/amigo/term/GO:0005929	255	9	1.9915773353751913	4.5190311418685125	1.3225572972774824e-4	0.07274065135026153	11636;69707;72140;74682;213081;217935;230500;230967;328108	ENSMUSG00000037890;ENSMUSG00000035614;ENSMUSG00000023072;ENSMUSG00000035578;ENSMUSG00000066643;ENSMUSG00000039523;ENSMUSG00000042050;ENSMUSG00000073791;ENSMUSG00000026817	Wdr19;Togaram1;Cep89;Iqcg;Wdr35;Cep104;Wdr60;Efcab7;Ak1
presence-absence differences	UBC	Marsupial expressed	BiologicalProcess	GO:1905207	regulation of cardiocyte differentiation	http://amigo.geneontology.org/amigo/term/GO:1905207	27	4	0.17701693680568203	22.59670781893004	2.4536947780040563e-5	0.09576770718549832	12224;12818;13642;20348	ENSMUSG00000001300;ENSMUSG00000022371;ENSMUSG00000028780;ENSMUSG00000005148	Efnb2;Col14a1;Sema3c;Klf5
