# Supplementary material for: Cellular development and evolution of the mammalian cerebellum
Source: Nature. 2023 Nov 29;625(7996):788–96. doi: 10.1038/s41586-023-06884-x (PMC10808058; doi:10.1038/s41586-023-06884-x)
Supplement: Supplementary file 11 — Presence/absence (P/A) expression differences in cerebellar neural cell types across species. [file 41586_2023_6884_MOESM11_ESM.csv]

Mouse gene symbol	Mouse ENSEMBL ID	Human ENSEMBL ID	Opossum ENSEMBL ID	cell_type	P/A class hum_mou_opo	P/A class hum_mou	HUM_max_cpm	MOU_max_cpm	OPO_max_cpm	HUM_sec_cpm	MOU_sec_cpm	OPO_sec_cpm	HUM_prop_max	MOU_prop_max	OPO_prop_max	HUM_bulk_max_RPKM	MOU_bulk_max_RPKM	OPO_bulk_max_RPKM	HUM_exon_length	MOU_exon_length	OPO_exon_length
Map4k5	ENSMUSG00000034761	ENSG00000012983	ENSMODG00000011778	astroglia	not classified	eutherian-expressed	335.0728605241395	89.06305664410402	123.67134665078466	277.07698365245795	74.20764784018641	111.56563778356266	0.30026504478474625	0.4041960043602923	0.20750471259471567	16.6719619060433	10.8859826241624	27.9807755787026	7620	8614	3792
Map4k5	ENSMUSG00000034761	ENSG00000012983	ENSMODG00000011778	GABA_DN	not classified	not classified	200.18653745535613	115.12021839950005	249.91669443518828	171.06591169577638	86.45447496467524	158.61044304104772	0.17939089289508536	0.5224515534437644	0.41932827009502033	16.6719619060433	10.8859826241624	27.9807755787026	7620	8614	3792
Map4k5	ENSMUSG00000034761	ENSG00000012983	ENSMODG00000011778	GC	not classified	not classified	202.00941763296424	90.26050718723293	200.30894043477716	184.65028554847729	89.77103896511947	183.5529990649978	0.1810244098481162	0.40963040941205076	0.33609279951029575	16.6719619060433	10.8859826241624	27.9807755787026	7620	8614	3792
Map4k5	ENSMUSG00000034761	ENSG00000012983	ENSMODG00000011778	glut_DN	not classified	not classified	220.27994220451686	118.15966324495976	187.00537079424922	203.9527473687412	99.33163996537583	134.23841468060326	0.19739696795424438	0.5362455046991935	0.31377111005269964	16.6719619060433	10.8859826241624	27.9807755787026	7620	8614	3792
Map4k5	ENSMUSG00000034761	ENSG00000012983	ENSMODG00000011778	interneuron	not classified	not classified	276.2418631177013	155.59157212317666	184.8060957579893	271.9854941069809	112.13456147376853	134.39748573318997	0.24754548986960612	0.7061232135298326	0.31008100764276564	16.6719619060433	10.8859826241624	27.9807755787026	7620	8614	3792
Map4k5	ENSMUSG00000034761	ENSG00000012983	ENSMODG00000011778	oligo	therian-expressed	eutherian-expressed	1115.922635947522	220.34520749173706	595.9919541086196	842.5852498017447	207.0107645597571	432.3214309839366	0.9999991038813341	0.999995461687263	0.9999983221278153	16.6719619060433	10.8859826241624	27.9807755787026	7620	8614	3792
Map4k5	ENSMUSG00000034761	ENSG00000012983	ENSMODG00000011778	Purkinje	not classified	not classified	230.47784989524246	97.35594676979683	144.23005910825856	167.6198738321573	84.19041940630572	129.50276488403028	0.20653550339001964	0.4418317332439119	0.24199960438118312	16.6719619060433	10.8859826241624	27.9807755787026	7620	8614	3792
Map4k5	ENSMUSG00000034761	ENSG00000012983	ENSMODG00000011778	UBC	not classified	not classified	130.55256372597017	77.54142004187237	112.70780501549733	124.48649321548612	44.7127207690588	95.19699431356621	0.11699058924862635	0.35190721421779025	0.1891092910386259	16.6719619060433	10.8859826241624	27.9807755787026	7620	8614	3792
Sav1	ENSMUSG00000021067	ENSG00000151748	ENSMODG00000013105	astroglia	not analysed	not analysed	70.1971134946931	82.19550140447096	36.85548962517967	65.61392764970911	78.1420063518288	32.9105425632047	0.4929557677346034	0.053903774470956754	0.3678067447236171	9.73189902523803	15.3284524912546	11.9185698541304	5630	5265	1593
Sav1	ENSMUSG00000021067	ENSG00000151748	ENSMODG00000013105	GABA_DN	not analysed	not analysed	14.25236375452869	1524.8551387618177	9.13208649912332	13.801098567445969	576.4825462323831	3.2369478171642396	0.10008652160857974	0.9999993442004301	0.09113548733001445	9.73189902523803	15.3284524912546	11.9185698541304	5630	5265	1593
Sav1	ENSMUSG00000021067	ENSG00000151748	ENSMODG00000013105	GC	not analysed	not analysed	58.81293073461664	449.0762965142388	25.358184354000255	52.139208526814556	225.27596305474205	18.136751103319025	0.41301090571476	0.29450404211828696	0.25306708265718025	9.73189902523803	15.3284524912546	11.9185698541304	5630	5265	1593
Sav1	ENSMUSG00000021067	ENSG00000151748	ENSMODG00000013105	glut_DN	not analysed	not analysed	35.78118374890197	1120.0785589345446	34.04139433551199	22.40135005469663	462.6416840157298	21.48089274590252	0.25127159832186485	0.7345470372333274	0.3397229168227772	9.73189902523803	15.3284524912546	11.9185698541304	5630	5265	1593
Sav1	ENSMUSG00000021067	ENSG00000151748	ENSMODG00000013105	interneuron	not analysed	not analysed	57.97293492123963	920.7604397985159	34.77414194804743	57.94610046888052	404.374274763529	26.203161848196352	0.4071120765398478	0.6038343004253325	0.3470355184680565	9.73189902523803	15.3284524912546	11.9185698541304	5630	5265	1593
Sav1	ENSMUSG00000021067	ENSG00000151748	ENSMODG00000013105	oligo	not analysed	not analysed	110.40574109853712	84.09721638213776	46.074456321415404	102.51153254741159	73.4484024972457	23.500658018424517	0.7753188721876971	0.055150918335433695	0.4598092703919048	9.73189902523803	15.3284524912546	11.9185698541304	5630	5265	1593
Sav1	ENSMUSG00000021067	ENSG00000151748	ENSMODG00000013105	Purkinje	not analysed	not analysed	31.73867433508304	967.8063447692651	19.01755320160508	25.6624109835119	500.2526275769264	13.66642978188378	0.22288327532031973	0.6346869846719595	0.1897894833802921	9.73189902523803	15.3284524912546	11.9185698541304	5630	5265	1593
Sav1	ENSMUSG00000021067	ENSG00000151748	ENSMODG00000013105	UBC	not analysed	not analysed	41.495497738495374	67.0690811535882	19.03939886271324	32.63814093149254	0	8.050557501106951	0.29140008651147625	0.043983874575898196	0.1900074965332917	9.73189902523803	15.3284524912546	11.9185698541304	5630	5265	1593
Irf3	ENSMUSG00000003184	ENSG00000126456	ENSMODG00000013603	astroglia	therian-expressed	eutherian-expressed	121.52499283002543	453.66245187106676	351.3485584375323	105.26648209943473	330.8628904182107	190.64413888425517	0.4821261101237069	0.8279324636879506	0.9432278077920265	13.324932060145	16.7060757614956	5.29779912312191	3794	3442	4270
Irf3	ENSMUSG00000003184	ENSG00000126456	ENSMODG00000013603	GABA_DN	not classified	not classified	68.42636467831055	547.945205479452	37.31064845907022	41.40329570233791	386.4750189126073	33.26148851813416	0.27146792000558045	0.9999981750033307	0.10016389795321949	13.324932060145	16.7060757614956	5.29779912312191	3794	3442	4270
Irf3	ENSMUSG00000003184	ENSG00000126456	ENSMODG00000013603	GC	therian-expressed	eutherian-expressed	96.37853697380874	318.6558516801854	332.5071035608488	87.65729055335876	298.16065718721404	251.12765977997353	0.3823625745494853	0.5815458679951292	0.8926461738215365	13.324932060145	16.7060757614956	5.29779912312191	3794	3442	4270
Irf3	ENSMUSG00000003184	ENSG00000126456	ENSMODG00000013603	glut_DN	not classified	not classified	89.04266415651156	328.36310989716264	79.47862025115244	46.65557300819583	319.2802713172794	42.96178549180504	0.35325896595505735	0.5992615819099348	0.2133677311192329	13.324932060145	16.7060757614956	5.29779912312191	3794	3442	4270
Irf3	ENSMUSG00000003184	ENSG00000126456	ENSMODG00000013603	interneuron	therian-expressed	eutherian-expressed	127.74655084312725	417.83893701774423	280.2036146266287	112.4075447944066	285.25121555915723	170.590242238144	0.5068088975398001	0.7625546683951134	0.7522326043829978	13.324932060145	16.7060757614956	5.29779912312191	3794	3442	4270
Irf3	ENSMUSG00000003184	ENSG00000126456	ENSMODG00000013603	oligo	therian-expressed	eutherian-expressed	93.89671361502347	320.99784472875683	372.4949713178872	79.47093091557423	195.11719226360333	197.39439399921042	0.3725164366142304	0.5858199975084858	0.9999973154072072	13.324932060145	16.7060757614956	5.29779912312191	3794	3442	4270
Irf3	ENSMUSG00000003184	ENSG00000126456	ENSMODG00000013603	Purkinje	not classified	not classified	92.93338079365107	230.48742023922168	144.13620023061793	46.9587500922404	228.2829096671098	60.50074449527254	0.36869460626388934	0.42063877427081653	0.3869470043411891	13.324932060145	16.7060757614956	5.29779912312191	3794	3442	4270
Irf3	ENSMUSG00000003184	ENSG00000126456	ENSMODG00000013603	UBC	not classified	not classified	163.1907046574627	77.54142004187237	36.22750875498128	62.24324660774306	67.0690811535882	31.7323314378554	0.6474264907375492	0.14151283331549627	0.09725610890987278	13.324932060145	16.7060757614956	5.29779912312191	3794	3442	4270
Ttc12	ENSMUSG00000040219	ENSG00000149292	ENSMODG00000014228	astroglia	not analysed	not analysed	48.60999713201017	11.279170755366065	20.66756226103131	47.118691985110495	9.799751870282645	9.916945580761125	0.9999794285231944	0.32690601012973247	0.24023695120790714	0	0	6.21267353791107	5302	4545	2731
Ttc12	ENSMUSG00000040219	ENSG00000149292	ENSMODG00000014228	GABA_DN	not analysed	not analysed	6.9005492837229845	2.7017023426461013	18.65532422953511	4.549694033076276	0	3.2369478171642396	0.14195448953625758	0.07830387113985349	0.2168469682149576	0	0	6.21267353791107	5302	4545	2731
Ttc12	ENSMUSG00000040219	ENSG00000149292	ENSMODG00000014228	GC	not analysed	not analysed	18.395981955652715	15.485389534973754	86.02890571231933	15.530064839458674	2.1894629904123417	21.199465773462506	0.37843251611761375	0.4488155218125951	0.9999883761351157	0	0	6.21267353791107	5302	4545	2731
Ttc12	ENSMUSG00000040219	ENSG00000149292	ENSMODG00000014228	glut_DN	not analysed	not analysed	0	0	11.11516197014023	0	0	3.6280652616379263	0	0	0.12920114090684814	0	0	6.21267353791107	5302	4545	2731
Ttc12	ENSMUSG00000040219	ENSG00000149292	ENSMODG00000014228	interneuron	not analysed	not analysed	41.40135299621591	27.081189405838703	23.350301218885722	36.468991227181554	8.009611533840609	10.338268133322305	0.8516869728836167	0.7848984442423211	0.27142074637357183	0	0	6.21267353791107	5302	4545	2731
Ttc12	ENSMUSG00000040219	ENSG00000149292	ENSMODG00000014228	oligo	not analysed	not analysed	20.073771108824932	34.50179409329285	0	19.44269460193027	0	0	0.4129471167668442	0.999971016840048	0	0	0	6.21267353791107	5302	4545	2731
Ttc12	ENSMUSG00000040219	ENSG00000149292	ENSMODG00000014228	Purkinje	not analysed	not analysed	0.846272128958332	6.714203225503229	25.43580004069728	0	3.2116647664316798	1.8500394983432895	0.017409067472122782	0.1945988260356118	0.2956623028944564	0	0	6.21267353791107	5302	4545	2731
Ttc12	ENSMUSG00000040219	ENSG00000149292	ENSMODG00000014228	UBC	not analysed	not analysed	0	0	0	0	0	0	0	0	0	0	0	6.21267353791107	5302	4545	2731
Samd1	ENSMUSG00000079003	ENSG00000141858	ENSMODG00000011961	astroglia	not analysed	not analysed	174.97047373255762	160.8172853565736	20.55827331956227	140.3942269893862	66.17257808364214	20.423121696843722	0.5744699217540493	0.9114341090407461	0.37321325800487426	48.546533611964	28.2643536277061	122.874590654586	2263	2393	917
Samd1	ENSMUSG00000079003	ENSG00000141858	ENSMODG00000011961	GABA_DN	not analysed	not analysed	136.8226920434754	105.36639136319795	37.31064845907022	127.39143292613572	43.23109180122344	18.26417299824664	0.4492216287448281	0.597165427970143	0.6773345432874431	48.546533611964	28.2643536277061	122.874590654586	2263	2393	917
Samd1	ENSMUSG00000079003	ENSG00000141858	ENSMODG00000011961	GC	not analysed	not analysed	204.06282501941888	107.40994347551725	25.358184354000255	153.21604534036408	59.16751309081227	21.199465773462506	0.6699870705099579	0.6087472868147336	0.46035046099125265	48.546533611964	28.2643536277061	122.874590654586	2263	2393	917
Samd1	ENSMUSG00000079003	ENSG00000141858	ENSMODG00000011961	glut_DN	not analysed	not analysed	143.12473499560787	97.395087229475	22.440644495309904	130.67454198573034	92.23652282499184	14.174612324352928	0.46991274333331506	0.5519879555056408	0.40738567454759766	48.546533611964	28.2643536277061	122.874590654586	2263	2393	917
Samd1	ENSMUSG00000079003	ENSG00000141858	ENSMODG00000011961	interneuron	not analysed	not analysed	200.49812645639614	93.64172675344133	42.72454418251925	190.48250045550162	40.04805766920305	32.67012970041491	0.6582833123792774	0.5307157349617025	0.7756179754628691	48.546533611964	28.2643536277061	122.874590654586	2263	2393	917
Samd1	ENSMUSG00000079003	ENSG00000141858	ENSMODG00000011961	oligo	not analysed	not analysed	119.86383468379921	60.97412258237604	0	99.12767644726408	0	0	0.393541643129984	0.3455716527435929	0	48.546533611964	28.2643536277061	122.874590654586	2263	2393	917
Samd1	ENSMUSG00000079003	ENSG00000141858	ENSMODG00000011961	Purkinje	not analysed	not analysed	169.27292978710955	107.58876072760027	22.187145401872595	144.25997450655763	59.34734482739584	18.500394983432894	0.5557635220129439	0.6097607359752019	0.40278367217646494	48.546533611964	28.2643536277061	122.874590654586	2263	2393	917
Samd1	ENSMUSG00000079003	ENSG00000141858	ENSMODG00000011961	UBC	not analysed	not analysed	16.71295225945187	25.847140013957453	12.69293257514216	0	0	10.338481897318196	0.054872620345314614	0.14648901066597794	0.2304264879822051	48.546533611964	28.2643536277061	122.874590654586	2263	2393	917
Papd7	ENSMUSG00000034575	ENSG00000112941	ENSMODG00000002052	astroglia	therian-expressed	eutherian-expressed	214.0851837945254	140.56621979315324	144.67293582721916	137.84007731575247	132.34515616728427	134.93322450913925	0.9999953289839527	0.9580988052091738	0.9690490014721966	20.1135342553694	17.5337023894627	11.1480574249598	6785	8918	5994
Papd7	ENSMUSG00000034575	ENSG00000112941	ENSMODG00000002052	GABA_DN	not classified	not classified	111.16843728532378	113.47149839113627	132.7148605037338	102.63954701746583	60.77444000694565	91.3208649912332	0.5192695545081063	0.7734212899359606	0.8889513599506882	20.1135342553694	17.5337023894627	11.1480574249598	6785	8918	5994
Papd7	ENSMUSG00000034575	ENSG00000112941	ENSMODG00000002052	GC	therian-expressed	eutherian-expressed	157.98412259567914	120.83618640995691	106.24631759921958	103.64000022362158	104.46764030096543	75.8808878361449	0.7379463718560576	0.8236189747136662	0.711659629984856	20.1135342553694	17.5337023894627	11.1480574249598	6785	8918	5994
Papd7	ENSMUSG00000034575	ENSG00000112941	ENSMODG00000002052	glut_DN	not classified	not classified	149.34233369797755	144.06356652693177	132.46436708525405	98.3982553094804	92.23652282499184	102.12418300653594	0.6975804372378959	0.9819367068897212	0.8872735036490571	20.1135342553694	17.5337023894627	11.1480574249598	6785	8918	5994
Papd7	ENSMUSG00000034575	ENSG00000112941	ENSMODG00000002052	interneuron	therian-expressed	eutherian-expressed	151.48747332261038	117.05215844180167	114.34545395145219	127.58000661821283	104.52597470471412	103.38268133322306	0.7076004188481603	0.7978270548590766	0.7659093066783011	20.1135342553694	17.5337023894627	11.1480574249598	6785	8918	5994
Papd7	ENSMUSG00000034575	ENSG00000112941	ENSMODG00000002052	oligo	not classified	not classified	116.3339743107212	48.77929806590083	98.69719699960521	87.90014543478608	42.04860819106888	94.57031302773612	0.5433978608464322	0.3324795051375363	0.6610940716292403	20.1135342553694	17.5337023894627	11.1480574249598	6785	8918	5994
Papd7	ENSMUSG00000034575	ENSG00000112941	ENSMODG00000002052	Purkinje	not classified	not classified	174.12629735361838	131.60857707608778	120.77095310872254	114.7200497298076	113.17400641503392	76.07021280642032	0.8133467291880007	0.8970435474286049	0.8089486181204194	20.1135342553694	17.5337023894627	11.1480574249598	6785	8918	5994
Papd7	ENSMUSG00000034575	ENSG00000112941	ENSMODG00000002052	UBC	not classified	not classified	32.63814093149254	89.4254415381176	113.72330087050018	22.283936345935828	0	57.118196588139725	0.15245328004360068	0.6095234603239046	0.7617419977174916	20.1135342553694	17.5337023894627	11.1480574249598	6785	8918	5994
Mrpl12	ENSMUSG00000039640	ENSG00000262814	ENSMODG00000002902	astroglia	not analysed	eutherian-expressed	104.14713907808952	221.53885472051383	174.34878474388012	74.87692106100597	182.62518329659943	164.46618655649817	0.4436649224600917	0.8658147682414348	0.9999942644035869	11.8900555072999	41.0219002868521	37.6756977391764	1028	1532	2493
Mrpl12	ENSMUSG00000039640	ENSG00000262814	ENSMODG00000002902	GABA_DN	not analysed	not classified	102.63954701746583	164.45745485642863	73.05669199298656	58.5126972553044	142.319812951103	64.73895634328478	0.4372426076408959	0.6427301131520661	0.4190237005471894	11.8900555072999	41.0219002868521	37.6756977391764	1028	1532	2493
Mrpl12	ENSMUSG00000039640	ENSG00000262814	ENSMODG00000002902	GC	not analysed	eutherian-expressed	112.99826461059314	158.36984638124903	101.43273741600102	99.73006396021435	149.2362302928228	74.39302729033813	0.4813705566025556	0.6189386146913034	0.581777244893108	11.8900555072999	41.0219002868521	37.6756977391764	1028	1532	2493
Mrpl12	ENSMUSG00000039640	ENSG00000262814	ENSMODG00000002902	glut_DN	not analysed	eutherian-expressed	156.01578512649513	118.07031434484867	132.46436708525405	80.18052071521025	107.40479332249056	97.2427928130096	0.6646244133388685	0.46144059912038804	0.7597621487164108	11.8900555072999	41.0219002868521	37.6756977391764	1028	1532	2493
Mrpl12	ENSMUSG00000039640	ENSG00000262814	ENSMODG00000002902	interneuron	not analysed	eutherian-expressed	126.15961714761517	199.84012789768184	117.49249650192795	85.16436722875149	135.40594702919353	93.40120487554289	0.5374376795643256	0.7810121354980921	0.6738895415014389	11.8900555072999	41.0219002868521	37.6756977391764	1028	1532	2493
Mrpl12	ENSMUSG00000039640	ENSG00000262814	ENSMODG00000002902	oligo	not analysed	eutherian-expressed	234.7417840375587	183.4273398450039	98.69719699960521	79.41865544216336	168.19443276427552	47.00131603684903	0.9999957400181475	0.7168679279190082	0.5660872890929657	11.8900555072999	41.0219002868521	37.6756977391764	1028	1532	2493
Mrpl12	ENSMUSG00000039640	ENSG00000262814	ENSMODG00000002902	Purkinje	not analysed	not classified	73.43818148142984	125.25492589083551	118.70040018992064	46.54496709270826	103.35795915011569	87.75443355381996	0.3128453203898262	0.48951938822689023	0.680817589561648	11.8900555072999	41.0219002868521	37.6756977391764	1028	1532	2493
Mrpl12	ENSMUSG00000039640	ENSG00000262814	ENSMODG00000002902	UBC	not analysed	not classified	44.567872691871656	100.60362173038229	88.55613251217646	32.63814093149254	77.54142004187237	82.70785517854557	0.18985832887089227	0.39317753783022663	0.5079222359939557	11.8900555072999	41.0219002868521	37.6756977391764	1028	1532	2493
Snapc4	ENSMUSG00000036281	ENSG00000165684	ENSMODG00000017566	astroglia	not classified	not classified	62.48828344685372	45.11668302146426	112.71256886033503	58.354449414547766	39.19900748113058	100.88978279406116	0.8206478489393298	0.4390712861231337	0.5976270494716883	12.603483310992	13.6862493846484	12.8909285847909	5045	6622	4560
Snapc4	ENSMUSG00000036281	ENSG00000165684	ENSMODG00000017566	GABA_DN	not classified	not classified	48.45803676539754	54.794520547945204	166.61112962345885	34.91193464485835	49.33723645692859	74.62129691814044	0.6363910391164491	0.533255084334122	0.8834091779896707	12.603483310992	13.6862493846484	12.8909285847909	5045	6622	4560
Snapc4	ENSMUSG00000036281	ENSG00000165684	ENSMODG00000017566	GC	not classified	not classified	39.496030648919785	82.9671954923562	126.79092177000128	38.4198676819757	69.02876527261431	114.8660903210205	0.5186945584966268	0.8074288886336664	0.6722736003922916	12.603483310992	13.6862493846484	12.8909285847909	5045	6622	4560
Snapc4	ENSMUSG00000036281	ENSG00000165684	ENSMODG00000017566	glut_DN	not classified	not classified	48.30459806101765	72.99536479433556	119.14488017429194	47.018226717800694	59.70238361766594	105.21389258749987	0.6343759550759268	0.7103839767216122	0.6317325913000071	12.603483310992	13.6862493846484	12.8909285847909	5045	6622	4560
Snapc4	ENSMUSG00000036281	ENSG00000165684	ENSMODG00000017566	interneuron	not classified	not classified	63.873275421563626	92.02595131827175	188.59917959356878	55.683937968093105	75.42947658229042	116.75150609442862	0.838836709668887	0.8955878423685387	0.9999946977781137	12.603483310992	13.6862493846484	12.8909285847909	5045	6622	4560
Snapc4	ENSMUSG00000036281	ENSG00000165684	ENSMODG00000017566	oligo	not classified	not classified	46.948356807511736	73.4484024972457	148.6104919007282	39.70932772108168	73.16894709885125	74.49899426357744	0.6165646726092063	0.714792896738724	0.7879658026889587	12.603483310992	13.6862493846484	12.8909285847909	5045	6622	4560
Snapc4	ENSMUSG00000036281	ENSG00000165684	ENSMODG00000017566	Purkinje	not classified	not classified	52.89779055847173	48.52366741878351	121.00148899054508	42.68653013202144	40.28521935301938	95.57413555366531	0.6946975599413546	0.4722277355992783	0.641576743199831	12.603483310992	13.6862493846484	12.8909285847909	5045	6622	4560
Snapc4	ENSMUSG00000036281	ENSG00000165684	ENSMODG00000017566	UBC	not classified	low	41.495497738495374	44.7127207690588	72.36937328122738	22.283936345935828	0	69.81112916328189	0.5449532149290881	0.4351399637423531	0.38371847490910427	12.603483310992	13.6862493846484	12.8909285847909	5045	6622	4560
Asb7	ENSMUSG00000030509	ENSG00000183475	ENSMODG00000012148	astroglia	not classified	not classified	56.157690795754476	105.85429991308806	94.18842394209616	47.118691985110495	100.46829388092274	92.14951917697316	0.676663941781277	0.7045464088184217	0.6735052074573787	6.28606767295483	5.75799779435644	6.54485781646921	5397	6488	5455
Asb7	ENSMUSG00000030509	ENSG00000183475	ENSMODG00000012148	GABA_DN	not classified	low	18.198776132305102	40.66280370031514	62.47917360879707	17.106591169577637	30.34118664380964	58.534301100444864	0.21928351074954755	0.27064401108946595	0.4467645494209334	6.28606767295483	5.75799779435644	6.54485781646921	5397	6488	5455
Asb7	ENSMUSG00000030509	ENSG00000183475	ENSMODG00000012148	GC	not classified	not classified	26.330687099279857	71.96981380381028	101.43273741600102	25.577392025860856	64.36456087278344	66.50142071216976	0.31726779128452154	0.47901761100340146	0.7253065079242819	6.28606767295483	5.75799779435644	6.54485781646921	5397	6488	5455
Asb7	ENSMUSG00000030509	ENSG00000183475	ENSMODG00000012148	glut_DN	not classified	not classified	31.10371533879722	73.84978952809985	102.12418300653594	16.101532687005886	72.99536479433556	68.9332399711206	0.374779702066817	0.4915303775731254	0.7302507695055671	6.28606767295483	5.75799779435644	6.54485781646921	5397	6488	5455
Asb7	ENSMUSG00000030509	ENSG00000183475	ENSMODG00000012148	interneuron	not classified	not classified	33.801891940180305	150.2436092807624	127.94268167860798	33.56579800102763	69.0194634887038	107.04885205848645	0.40729098928042723	0.9999933441871572	0.9148689272004239	6.28606767295483	5.75799779435644	6.54485781646921	5397	6488	5455
Asb7	ENSMUSG00000030509	ENSG00000183475	ENSMODG00000012148	oligo	not classified	not classified	42.713138561421495	137.5705048837529	117.50329009212258	22.459176128314457	48.77929806590083	98.69719699960521	0.5146657616307535	0.9156435331844394	0.8402208515461687	6.28606767295483	5.75799779435644	6.54485781646921	5397	6488	5455
Asb7	ENSMUSG00000030509	ENSG00000183475	ENSMODG00000012148	Purkinje	not classified	low	24.011173199262057	43.64232096577099	100.83457415878756	19.288060164720033	37.264611868364824	69.50846222084749	0.2893191453134667	0.29047512036998613	0.721029272444786	6.28606767295483	5.75799779435644	6.54485781646921	5397	6488	5455
Asb7	ENSMUSG00000030509	ENSG00000183475	ENSMODG00000012148	UBC	not classified	not classified	82.99099547699075	129.23570006978727	62.03089138390919	8.356476129725936	22.3563603845294	44.425264012997566	0.9999879506451886	0.8601686322621017	0.44355905557958647	6.28606767295483	5.75799779435644	6.54485781646921	5397	6488	5455
Pid1	ENSMUSG00000045658	ENSG00000153823	ENSMODG00000024719	astroglia	not analysed	not classified	114.96484912890176	691.3870654989906	85.56741066433221	68.24541049614413	507.92304128688716	78.65774139658608	0.332123485721871	0.04876248038079368	0.1403664128855841	35.9412886766364	10.7987474686576	133.941460227473	3364	8172	507
Pid1	ENSMUSG00000045658	ENSG00000153823	ENSMODG00000024719	GABA_DN	not analysed	not classified	81.69600914995303	5010.997417997514	99.26613961073492	55.204394269783876	3598.6581274778896	82.18877849210988	0.23601269026174965	0.3534180424780716	0.16283806918989227	35.9412886766364	10.7987474686576	133.941460227473	3364	8172	507
Pid1	ENSMUSG00000045658	ENSG00000153823	ENSMODG00000024719	GC	not analysed	not classified	77.92106596018233	1622.2479721900347	102.95739287655968	52.757224442422086	805.2402558186351	91.04951837944417	0.22510720654139138	0.11441468732078035	0.16889327146787814	35.9412886766364	10.7987474686576	133.941460227473	3364	8172	507
Pid1	ENSMUSG00000045658	ENSG00000153823	ENSMODG00000024719	glut_DN	not analysed	eutherian-expressed	192.72538162684694	7432.946760399409	302.3917295861958	108.86300368579028	4925.276950931353	224.40644495309905	0.5567669250034678	0.5242344536976143	0.49604916216045836	35.9412886766364	10.7987474686576	133.941460227473	3364	8172	507
Pid1	ENSMUSG00000045658	ENSG00000153823	ENSMODG00000024719	interneuron	not analysed	eutherian-expressed	234.2020098790666	14178.667929468787	490.3563255966002	224.8150895888132	12078.210475004063	410.8660371285942	0.6765893094583207	0.9999999294715177	0.8043898713934218	35.9412886766364	10.7987474686576	133.941460227473	3364	8172	507
Pid1	ENSMUSG00000045658	ENSG00000153823	ENSMODG00000024719	oligo	not analysed	not classified	281.69014084507046	1387.604070305273	197.39439399921042	247.81919111816018	724.5376759591499	70.50197405527355	0.813778404267309	0.09786560905031727	0.32380952975292504	35.9412886766364	10.7987474686576	133.941460227473	3364	8172	507
Pid1	ENSMUSG00000045658	ENSG00000153823	ENSMODG00000024719	Purkinje	not analysed	eutherian-expressed	346.14991696699934	9850.175838645962	358.16391863022903	267.6698745727143	7148.142493040956	333.00710970179216	0.9999971110866649	0.6947179518504355	0.5875389250749607	35.9412886766364	10.7987474686576	133.941460227473	3364	8172	507
Pid1	ENSMUSG00000045658	ENSG00000153823	ENSMODG00000024719	UBC	not analysed	Mouse-expressed	11.141968172967914	1344.0512807257876	44.425264012997566	0	681.8689917281466	16.101115002213902	0.03218818043469215	0.09479389690327887	0.0728760506200385	35.9412886766364	10.7987474686576	133.941460227473	3364	8172	507
Ccdc85b	ENSMUSG00000095098	ENSG00000175602	ENSMODG00000009074	astroglia	not classified	eutherian-expressed	229.3105707493308	81.4265939255761	38.577007649593696	187.46485034056116	50.11861405325938	29.61948830688423	0.30450996853311363	0.786681865717234	0.536143516285765	25.5679317125899	64.1337545301939	23.7585109121795	1524	609	519
Ccdc85b	ENSMUSG00000095098	ENSG00000175602	ENSMODG00000009074	GABA_DN	not classified	not classified	87.27983661214587	95.6297217175098	49.63306980536746	85.53295584788819	54.794520547945204	45.6604324956166	0.1159021156917922	0.9239016919645547	0.6898007437802607	25.5679317125899	64.1337545301939	23.7585109121795	1524	609	519
Ccdc85b	ENSMUSG00000095098	ENSG00000175602	ENSMODG00000009074	GC	not classified	eutherian-expressed	753.0468291202301	96.02181615663079	50.71636870800051	446.4674278570355	85.28248701686348	26.781489824521728	0.9999986720630997	0.9276898104407737	0.7048564393417673	25.5679317125899	64.1337545301939	23.7585109121795	1524	609	519
Ccdc85b	ENSMUSG00000095098	ENSG00000175602	ENSMODG00000009074	glut_DN	not classified	not classified	419.10122671234967	59.70238361766594	33.07409542349017	171.0704343633847	46.03062570963881	26.492873417050816	0.5565399839236995	0.5767990562768608	0.4596640045124835	25.5679317125899	64.1337545301939	23.7585109121795	1524	609	519
Ccdc85b	ENSMUSG00000095098	ENSG00000175602	ENSMODG00000009074	interneuron	not classified	not classified	489.5738893925658	81.71526629748128	49.00519455062236	467.8352888572399	63.14227533189159	42.72454418251925	0.6501232331610658	0.7894707987815218	0.6810745291934379	25.5679317125899	64.1337545301939	23.7585109121795	1524	609	519
Ccdc85b	ENSMUSG00000095098	ENSG00000175602	ENSMODG00000009074	oligo	not classified	not classified	281.69014084507046	103.50538227987855	40.53013415474405	191.78213549407872	73.4484024972457	23.500658018424517	0.37406673248651834	0.9999903387600071	0.5632880818190449	25.5679317125899	64.1337545301939	23.7585109121795	1524	609	519
Ccdc85b	ENSMUSG00000095098	ENSG00000175602	ENSMODG00000009074	Purkinje	not classified	not classified	115.48084942580356	35.17240542867885	26.934529110578406	73.18923849335721	32.8866233659459	26.889219775676686	0.15335128123364675	0.3398090499731078	0.37433626988429464	25.5679317125899	64.1337545301939	23.7585109121795	1524	609	519
Ccdc85b	ENSMUSG00000095098	ENSG00000175602	ENSMODG00000009074	UBC	not classified	eutherian-expressed	228.4669865204478	55.8909009613235	31.015445691954596	142.0600942053409	51.69428002791491	25.38586515028432	0.3033897419070459	0.5399754076052622	0.4310528764568357	25.5679317125899	64.1337545301939	23.7585109121795	1524	609	519
Bace1	ENSMUSG00000032086	ENSG00000186318	ENSMODG00000013692	astroglia	not analysed	not analysed	79.72672133057766	362.8021723477766	16.45527128160235	69.20820110048174	362.133131281617	9.076942976374987	0.18759329296782531	0.668984630936737	0.3571374565845397	26.831856224693	32.7109228098635	55.0086100573243	7190	6348	2038
Bace1	ENSMUSG00000032086	ENSG00000186318	ENSMODG00000013692	GABA_DN	not analysed	not analysed	105.4674917835123	528.6164481040968	35.45219271811962	100.09326872767807	378.2521461697859	18.26417299824664	0.24816013695947606	0.9747358378632244	0.7694376908784255	26.831856224693	32.7109228098635	55.0086100573243	7190	6348	2038
Bace1	ENSMUSG00000032086	ENSG00000186318	ENSMODG00000013692	GC	not analysed	not analysed	160.31434184675837	433.59090697926507	17.703081128096233	118.48809194675935	305.2215324814062	16.1103883811879	0.37721224195718644	0.7995146528643059	0.3842193337077819	26.831856224693	32.7109228098635	55.0086100573243	7190	6348	2038
Bace1	ENSMUSG00000032086	ENSG00000186318	ENSMODG00000013692	glut_DN	not analysed	not analysed	93.33895856123596	414.27563138674935	17.020697167755994	91.2420185597	365.23157711053125	10.74044637295126	0.2196222584657336	0.7638984865385045	0.36940919367183667	26.831856224693	32.7109228098635	55.0086100573243	7190	6348	2038
Bace1	ENSMUSG00000032086	ENSG00000186318	ENSMODG00000013692	interneuron	not analysed	not analysed	169.00945970090154	433.29903049341925	32.04340813688944	140.93969190583348	364.53386486161094	25.18796519023211	0.39767145266821885	0.7989764507860243	0.6954550360469461	26.831856224693	32.7109228098635	55.0086100573243	7190	6348	2038
Bace1	ENSMUSG00000032086	ENSG00000186318	ENSMODG00000013692	oligo	not analysed	not analysed	424.9967175050274	463.40333162605793	46.074456321415404	418.58875790193065	366.8546796900078	40.53013415474405	0.9999976470461869	0.8544869088753475	0.9999782964710534	26.831856224693	32.7109228098635	55.0086100573243	7190	6348	2038
Bace1	ENSMUSG00000032086	ENSG00000186318	ENSMODG00000013692	Purkinje	not analysed	not analysed	118.72191192968461	394.63948039135084	20.166914831757513	99.74224799867461	325.26834638576827	13.66642978188378	0.27934717538401893	0.7276906459358234	0.43769321981482223	26.831856224693	32.7109228098635	55.0086100573243	7190	6348	2038
Bace1	ENSMUSG00000032086	ENSG00000186318	ENSMODG00000013692	UBC	not analysed	not analysed	311.2162330387153	435.9490274983233	44.425264012997566	66.85180903780748	310.1656801674895	10.338481897318196	0.7322774222547063	0.8038628803706018	0.964185003466784	26.831856224693	32.7109228098635	55.0086100573243	7190	6348	2038
Irx1	ENSMUSG00000060969	ENSG00000170549	ENSMODG00000001451	astroglia	therian-expressed	eutherian-expressed	428.9073217501335	256.11641741972835	480.49392142278856	400.9740023037779	179.17562544793904	454.6863697426889	0.5439942981388365	0.9203672012867109	0.9420084393653252	94.9528697230532	27.36931958104	39.2179626547858	1858	2620	2623
Irx1	ENSMUSG00000060969	ENSG00000170549	ENSMODG00000001451	GABA_DN	therian-expressed	eutherian-expressed	577.811142200687	278.27534129254843	328.7551139684395	347.75767561050003	142.319812951103	229.50427077512575	0.7328528817733205	0.9999964064498069	0.6445244737451772	94.9528697230532	27.36931958104	39.2179626547858	1858	2620	2623
Irx1	ENSMUSG00000060969	ENSG00000170549	ENSMODG00000001451	GC	not classified	not classified	131.65343549639928	161.11491521327588	202.86547483200204	58.153241650294696	108.39772674481627	60.41395642945462	0.16697947227432244	0.578974534683485	0.3977178083371618	94.9528697230532	27.36931958104	39.2179626547858	1858	2620	2623
Irx1	ENSMUSG00000060969	ENSG00000170549	ENSMODG00000001451	glut_DN	not classified	not classified	48.30459806101765	146.0926308442125	132.46436708525405	34.363080306518675	43.37265787647467	104.72300764477957	0.06126597655609669	0.5249912017875323	0.25969642100778845	94.9528697230532	27.36931958104	39.2179626547858	1858	2620	2623
Irx1	ENSMUSG00000060969	ENSG00000170549	ENSMODG00000001451	interneuron	not classified	not classified	24.845543537674125	204.00519042714004	64.08681627377888	22.48150895888132	40.04805766920305	32.67012970041491	0.03151224829528276	0.7331028914623825	0.12564221749817867	94.9528697230532	27.36931958104	39.2179626547858	1858	2620	2623
Irx1	ENSMUSG00000060969	ENSG00000170549	ENSMODG00000001451	oligo	not classified	not classified	140.84507042253523	0	197.39439399921042	71.91830081027953	0	141.0039481105471	0.17863746162733396	0	0.38699175315278267	94.9528697230532	27.36931958104	39.2179626547858	1858	2620	2623
Irx1	ENSMUSG00000060969	ENSG00000170549	ENSMODG00000001451	Purkinje	not classified	low	23.80400575131228	44.03632997222709	110.22180017635488	13.524372609989777	32.8866233659459	71.24617377636869	0.030191238864235873	0.15824676207716937	0.21608986365678592	94.9528697230532	27.36931958104	39.2179626547858	1858	2620	2623
Irx1	ENSMUSG00000060969	ENSG00000170549	ENSMODG00000001451	UBC	low	low	13.927460216209893	44.7127207690588	38.07879772542648	0	0	10.338481897318196	0.017664559593569846	0.1606774063557666	0.07465349137408599	94.9528697230532	27.36931958104	39.2179626547858	1858	2620	2623
Megf9	ENSMUSG00000039270	ENSG00000106780	ENSMODG00000019630	astroglia	therian-expressed	eutherian-expressed	423.51583297652513	133.59458496615605	197.2469955055863	409.9326202704613	101.51253679829459	84.61723718211582	0.999997638818762	0.9999925147226965	0.6313987612635542	44.5186263930582	21.0891476262101	43.5621169526666	6298	8226	6767
Megf9	ENSMUSG00000039270	ENSG00000106780	ENSMODG00000019630	GABA_DN	therian-expressed	eutherian-expressed	213.78545631793034	115.12021839950005	312.39586804398533	192.01564054672087	86.45447496467524	175.60290330133458	0.5047862084144839	0.8617067579640719	0.9999967989435802	44.5186263930582	21.0891476262101	43.5621169526666	6298	8226	6767
Megf9	ENSMUSG00000039270	ENSG00000106780	ENSMODG00000019630	GC	not classified	not classified	155.84213192036466	71.11118772922583	148.39626041423756	149.3123772102161	51.15524569309811	126.79092177000128	0.3679715179797889	0.5322869595371773	0.4750248020839423	44.5186263930582	21.0891476262101	43.5621169526666	6298	8226	6767
Megf9	ENSMUSG00000039270	ENSG00000106780	ENSMODG00000019630	glut_DN	not classified	not classified	217.72600737158055	76.39843869372561	171.17349434015952	212.8980433059667	72.28776312745778	153.18627450980392	0.5140905636297313	0.5718634991798548	0.5479360129694334	44.5186263930582	21.0891476262101	43.5621169526666	6298	8226	6767
Megf9	ENSMUSG00000039270	ENSG00000106780	ENSMODG00000019630	interneuron	therian-expressed	eutherian-expressed	338.0189194018031	110.0013200158402	170.898176730077	224.8150895888132	78.92784416486448	163.35064850207456	0.7981239305794936	0.8233903840737474	0.5470547057661751	44.5186263930582	21.0891476262101	43.5621169526666	6298	8226	6767
Megf9	ENSMUSG00000039270	ENSG00000106780	ENSMODG00000019630	oligo	not classified	not classified	418.58875790193065	91.71366992250195	161.26059712495393	253.09763867677444	42.04860819106888	67.55022359124008	0.9883639215944279	0.686502251895045	0.5162042696991717	44.5186263930582	21.0891476262101	43.5621169526666	6298	8226	6767
Megf9	ENSMUSG00000039270	ENSG00000106780	ENSMODG00000019630	Purkinje	therian-expressed	eutherian-expressed	206.76288032697883	95.23178588582124	148.05298930374096	202.86558914984664	71.55765242386387	145.09891488601914	0.48820463374224227	0.7128363254664922	0.4739259718919307	44.5186263930582	21.0891476262101	43.5621169526666	6298	8226	6767
Megf9	ENSMUSG00000039270	ENSG00000106780	ENSMODG00000019630	UBC	therian-expressed	eutherian-expressed	326.3814093149254	89.4254415381176	120.58285946385053	228.22523756172455	51.69428002791491	113.72330087050018	0.7706456601053593	0.6693742279041023	0.38599253641324127	44.5186263930582	21.0891476262101	43.5621169526666	6298	8226	6767
Scrt2	ENSMUSG00000060257	ENSG00000215397	ENSMODG00000019528	astroglia	low	low	42.10659283977389	25.016022166578118	48.91069762550791	35.55639837388738	16.744715646820456	41.33512452206262	0.14823536887503064	0.1703020334110287	0.13115368399419583	62.5405606856336	48.8544593676027	63.8859065907083	3577	3395	3412
Scrt2	ENSMUSG00000060257	ENSG00000215397	ENSMODG00000019528	GABA_DN	not classified	not classified	117.30933782329073	67.54255856615254	117.06860220088973	102.61701903260655	17.364125716270188	59.870679332641494	0.41298504086740223	0.45981071606848073	0.31391861502891966	62.5405606856336	48.8544593676027	63.8859065907083	3577	3395	3412
Scrt2	ENSMUSG00000060257	ENSG00000215397	ENSMODG00000019528	GC	not classified	not classified	108.03324179953839	80.55745760663794	175.3219273320839	90.87407185806917	59.115500741133225	120.73445181729497	0.38032874115126214	0.548412483226936	0.4701244875021698	62.5405606856336	48.8544593676027	63.8859065907083	3577	3395	3412
Scrt2	ENSMUSG00000060257	ENSG00000215397	ENSMODG00000019528	glut_DN	not classified	not classified	103.76543287181569	54.78473656657969	66.14819084698034	71.54947544013149	20.83593782556153	64.44267823770757	0.3653040101525685	0.37295905700151855	0.177375898122707	62.5405606856336	48.8544593676027	63.8859065907083	3577	3395	3412
Scrt2	ENSMUSG00000060257	ENSG00000215397	ENSMODG00000019528	interneuron	not classified	not classified	271.78634919644804	130.42954797800758	312.96727753242686	212.91091807187874	27.081189405838703	156.37438871829866	0.9568180897856211	0.8879276285264981	0.8392195043361018	62.5405606856336	48.8544593676027	63.8859065907083	3577	3395	3412
Scrt2	ENSMUSG00000060257	ENSG00000215397	ENSMODG00000019528	oligo	low	low	15.98184462450656	42.04860819106888	47.00131603684903	1.7276289329472658	34.50179409329285	23.037228160707702	0.05626374573293253	0.2862550820173901	0.12603369099346828	62.5405606856336	48.8544593676027	63.8859065907083	3577	3395	3412
Scrt2	ENSMUSG00000060257	ENSG00000215397	ENSMODG00000019528	Purkinje	not classified	not classified	169.27292978710955	85.57059574148673	88.8018959204779	118.74580531065097	24.256831330123344	88.62328933158057	0.5959217665279063	0.5825405157514572	0.23812164538756941	62.5405606856336	48.8544593676027	63.8859065907083	3577	3395	3412
Scrt2	ENSMUSG00000060257	ENSG00000215397	ENSMODG00000019528	UBC	not classified	not classified	62.24324660774306	22.3563603845294	51.69240948659099	44.567872691871656	0	36.22750875498128	0.21912603225789376	0.15219580506455554	0.13861282434800526	62.5405606856336	48.8544593676027	63.8859065907083	3577	3395	3412
Plppr3	ENSMUSG00000035835	ENSG00000129951	ENSMODG00000006257	astroglia	not classified	not classified	473.27907310113835	334.89431293640916	592.3897661376845	321.973297681179	264.69031233456855	378.96236926365566	0.39483662246565066	0.13902674955986005	0.5447890050920738	109.982921995015	132.957851985469	93.2584343186477	2741	4357	3495
Plppr3	ENSMUSG00000035835	ENSG00000129951	ENSMODG00000006257	GABA_DN	therian-expressed	eutherian-expressed	1009.0673538206312	1589.0410958904108	849.2840444184687	941.7866648467891	1101.8649475380719	744.4960470805119	0.8418220210166555	0.65966846836431825	0.7810408552732712	109.982921995015	132.957851985469	93.2584343186477	2741	4357	3495
Plppr3	ENSMUSG00000035835	ENSG00000129951	ENSMODG00000006257	GC	not classified	not classified	684.5978645812762	913.6379825634514	567.4449448294098	133.3761604522451	897.4291294937444	448.38737794023956	0.5711309118894947	0.3792841923067943	0.5218485946401215	109.982921995015	132.957851985469	93.2584343186477	2741	4357	3495
Plppr3	ENSMUSG00000035835	ENSG00000129951	ENSMODG00000006257	glut_DN	therian-expressed	eutherian-expressed	1198.6696555882158	2408.847038213073	867.7049204853163	1060.3305692556405	1411.6058550955902	666.2067792445877	0.999999165742487	0.9999995848638086	0.7979815441896456	109.982921995015	132.957851985469	93.2584343186477	2741	4357	3495
Plppr3	ENSMUSG00000035835	ENSG00000129951	ENSMODG00000006257	interneuron	not classified	not classified	703.9570669007669	1002.004008016032	816.7532425103728	641.5940046604676	947.1015905735536	747.6795231940869	0.5872814718696177	0.41596812755334145	0.7511240264902436	109.982921995015	132.957851985469	93.2584343186477	2741	4357	3495
Plppr3	ENSMUSG00000035835	ENSG00000129951	ENSMODG00000006257	oligo	not classified	not classified	23.97276693675984	126.14582457320662	98.69719699960521	5.018442777206233	45.856834961250975	74.49899426357744	0.01999946092364782	0.05236769716149627	0.09076650346166547	109.982921995015	132.957851985469	93.2584343186477	2741	4357	3495
Plppr3	ENSMUSG00000035835	ENSG00000129951	ENSMODG00000006257	Purkinje	therian-expressed	eutherian-expressed	744.404009074854	2013.7321978795155	899.1191961948388	735.279288762757	1045.3248141318518	732.1757982617955	0.6210246372549744	0.8359731149223254	0.8268715638823577	109.982921995015	132.957851985469	93.2584343186477	2741	4357	3495
Plppr3	ENSMUSG00000035835	ENSG00000129951	ENSMODG00000006257	UBC	not classified	not classified	52.92434882159759	672.0256403628938	423.87775779004613	32.63814093149254	614.7999105745585	412.52030869212024	0.04415253562341223	0.27898216479500904	0.38981757475774226	109.982921995015	132.957851985469	93.2584343186477	2741	4357	3495
Msh3	ENSMUSG00000014850	ENSG00000113318	ENSMODG00000020264	astroglia	therian-expressed	eutherian-expressed	139.01959106852595	184.4156262700955	213.62727492936446	119.59008199586647	170.67759003242875	195.79478863376698	0.7254931198161861	0.735590017836012	0.8277312740768675	9.58807152724311	0	8.04556514119219	4709	11254	6497
Msh3	ENSMUSG00000014850	ENSG00000113318	ENSMODG00000020264	GABA_DN	therian-expressed	eutherian-expressed	104.64296276075434	191.2594434350196	111.93194537721067	81.01758081503687	121.98841110094541	104.13195601466178	0.5460938917788001	0.7628883747715558	0.43369729725577116	9.58807152724311	0	8.04556514119219	4709	11254	6497
Msh3	ENSMUSG00000014850	ENSG00000113318	ENSMODG00000020264	GC	therian-expressed	eutherian-expressed	151.64151944802487	211.15979517499866	258.08671713695804	135.5572768699327	174.78383352353927	138.38007255069516	0.7913624129694465	0.8422661389416839	0.9999961253483464	9.58807152724311	0	8.04556514119219	4709	11254	6497
Msh3	ENSMUSG00000014850	ENSG00000113318	ENSMODG00000020264	glut_DN	therian-expressed	eutherian-expressed	108.27319193103371	119.71479471956303	153.38923518793516	104.25780706990588	113.52187424614381	153.18627450980392	0.5650387488752038	0.47751380815215494	0.5943298537781126	9.58807152724311	0	8.04556514119219	4709	11254	6497
Msh3	ENSMUSG00000014850	ENSG00000113318	ENSMODG00000020264	interneuron	therian-expressed	eutherian-expressed	191.61982626469086	250.70336221064653	118.72483113799355	151.48747332261038	155.59157212317666	104.32242584414229	0.9999947813605676	0.9999960112381325	0.46001736330206866	9.58807152724311	0	8.04556514119219	4709	11254	6497
Msh3	ENSMUSG00000014850	ENSG00000113318	ENSMODG00000020264	oligo	therian-expressed	eutherian-expressed	158.00674491292347	158.53271871417772	121.59040246423216	115.42418387574335	84.09721638213776	117.50329009212258	0.8245802295762185	0.6323492631571187	0.47112045398002583	9.58807152724311	0	8.04556514119219	4709	11254	6497
Msh3	ENSMUSG00000014850	ENSG00000113318	ENSMODG00000020264	Purkinje	therian-expressed	eutherian-expressed	80.58272013452243	115.61993159154048	157.16394249166348	80.15964215939123	110.41366479515504	134.4460988783834	0.4205321608581909	0.46118037425449515	0.6089555296746731	9.58807152724311	0	8.04556514119219	4709	11254	6497
Msh3	ENSMUSG00000014850	ENSG00000113318	ENSMODG00000020264	UBC	not classified	not classified	62.24324660774306	156.49452269170578	88.55613251217646	61.28082495132353	0	69.81112916328189	0.3248250611432227	0.6242193845842066	0.3431241652820807	9.58807152724311	0	8.04556514119219	4709	11254	6497
Mecr	ENSMUSG00000028910	ENSG00000116353	ENSMODG00000011066	astroglia	not analysed	not analysed	62.69297681927182	55.6288443504935	20.66756226103131	59.260663956478965	36.70021065920918	19.52705473433442	0.4402583379991578	0.5080535953995704	0.24023695120790714	6.69273514495844	6.56947697962078	20.2559911940579	3922	3041	1241
Mecr	ENSMUSG00000028910	ENSG00000116353	ENSMODG00000011066	GABA_DN	not analysed	not analysed	54.46400609996868	34.728251432540375	18.65532422953511	41.40329570233791	30.34118664380964	9.978446555440248	0.3824707969358586	0.31717022361773894	0.2168469682149576	6.69273514495844	6.56947697962078	20.2559911940579	3922	3041	1241
Mecr	ENSMUSG00000028910	ENSG00000116353	ENSMODG00000011066	GC	not analysed	not analysed	77.92106596018233	92.53261774775608	86.02890571231933	52.757224442422086	52.789948793749666	12.082791285890924	0.5471968430155504	0.845092679658813	0.9999883761351157	6.69273514495844	6.56947697962078	20.2559911940579	3922	3041	1241
Mecr	ENSMUSG00000028910	ENSG00000116353	ENSMODG00000011066	glut_DN	not analysed	not analysed	36.7095965003518	109.49304719150334	17.020697167755994	31.10371533879722	57.83021050196623	9.44974154956862	0.257791331084098	0.9999908670834109	0.19784628411278915	6.69273514495844	6.56947697962078	20.2559911940579	3922	3041	1241
Mecr	ENSMUSG00000028910	ENSG00000116353	ENSMODG00000011066	interneuron	not analysed	not analysed	83.52590695213965	62.71558482282847	28.431707039690664	77.4595338485253	47.35670649891868	21.362272091259626	0.5865565624779407	0.5727762050218119	0.3304863210563683	6.69273514495844	6.56947697962078	20.2559911940579	3922	3041	1241
Mecr	ENSMUSG00000028910	ENSG00000116353	ENSMODG00000011066	oligo	not analysed	not analysed	49.56383822363204	45.856834961250975	23.500658018424517	39.70932772108168	12.194824516475208	0	0.34805960967684707	0.4188066487399822	0.2731684734958307	6.69273514495844	6.56947697962078	20.2559911940579	3922	3041	1241
Mecr	ENSMUSG00000028910	ENSG00000116353	ENSMODG00000011066	Purkinje	not analysed	not analysed	48.022346398524114	84.91641798287115	25.43580004069728	37.198186123449155	28.90498289788512	7.923980500668784	0.3372345593539426	0.7755345624804031	0.2956623028944564	6.69273514495844	6.56947697962078	20.2559911940579	3922	3041	1241
Mecr	ENSMUSG00000028910	ENSG00000116353	ENSMODG00000011066	UBC	not analysed	not analysed	20.747748869247687	0	4.0252787505534755	19.49844430269385	0	0	0.14570004325573813	0	0.0467892963176532	6.69273514495844	6.56947697962078	20.2559911940579	3922	3041	1241
Mvb12b	ENSMUSG00000038740	ENSG00000196814	ENSMODG00000019787	astroglia	therian-expressed	eutherian-expressed	128.42758967099707	67.67502453219639	128.0071001271537	102.06610967732529	66.17257808364214	124.00537356618786	0.4822694737142006	0.519401826875586	0.546791287270036	37.3726719566291	51.3103152905657	58.4149855714152	7884	8741	2788
Mvb12b	ENSMUSG00000038740	ENSG00000196814	ENSMODG00000019787	GABA_DN	therian-expressed	eutherian-expressed	114.01891003622951	76.50377737400784	146.11338398597312	100.09326872767807	72.94596325144474	130.58726960674576	0.4281622031333439	0.5871619848772762	0.6241335460119822	37.3726719566291	51.3103152905657	58.4149855714152	7884	8741	2788
Mvb12b	ENSMUSG00000038740	ENSG00000196814	ENSMODG00000019787	GC	not classified	not classified	85.57473307265953	86.9061413673233	89.85718996798389	71.24980558360977	53.704971737758626	88.9780534791678	0.32134903090457023	0.6669995157729227	0.3838312759546659	37.3726719566291	51.3103152905657	58.4149855714152	7884	8741	2788
Mvb12b	ENSMUSG00000038740	ENSG00000196814	ENSMODG00000019787	glut_DN	not classified	not classified	100.80607524613482	60.87192951842187	142.1240818036294	82.59659212579155	44.776787713249455	116.09808837241364	0.37854555225002773	0.46718847338235464	0.6070929625332055	37.3726719566291	51.3103152905657	58.4149855714152	7884	8741	2788
Mvb12b	ENSMUSG00000038740	ENSG00000196814	ENSMODG00000019787	interneuron	not classified	not classified	142.5764454801039	56.853905528875096	139.09656779218972	107.66402199658788	42.92674550878925	114.34545395145219	0.535401057528835	0.43635037594498094	0.5941607245409474	37.3726719566291	51.3103152905657	58.4149855714152	7884	8741	2788
Mvb12b	ENSMUSG00000038740	ENSG00000196814	ENSMODG00000019787	oligo	not classified	not classified	251.8232497049718	103.50538227987855	98.69719699960521	245.32330847851176	60.97412258237604	46.074456321415404	0.9456431162130803	0.7943977119956283	0.4215919846926576	37.3726719566291	51.3103152905657	58.4149855714152	7884	8741	2788
Mvb12b	ENSMUSG00000038740	ENSG00000196814	ENSMODG00000019787	Purkinje	not classified	not classified	119.46529138824305	60.54995371181225	101.65612599798948	101.82824682505807	49.329935048918856	99.90213291053765	0.44861437758441963	0.46471732803266635	0.43423125700145954	37.3726719566291	51.3103152905657	58.4149855714152	7884	8741	2788
Mvb12b	ENSMUSG00000038740	ENSG00000196814	ENSMODG00000019787	UBC	not classified	low	36.21139656214572	44.7127207690588	95.19699431356621	32.63814093149254	0	92.58141126272994	0.1359805257360994	0.3431674980919784	0.40664062394388517	37.3726719566291	51.3103152905657	58.4149855714152	7884	8741	2788
Uba3	ENSMUSG00000030061	ENSG00000144744	ENSMODG00000003622	astroglia	therian-expressed	eutherian-expressed	343.71185094757806	295.423090626852	248.0107471323757	310.4688078999289	273.9850046815699	155.2914649609876	0.7020643927087944	0.9566667808469591	0.8170210205345305	26.8971533999398	46.7603979564518	79.2361821684304	4106	6368	1902
Uba3	ENSMUSG00000030061	ENSG00000144744	ENSMODG00000003622	GABA_DN	therian-expressed	eutherian-expressed	427.664779239441	237.77100490672893	208.26391202932356	401.48724841587097	183.7157592999349	202.8950799606184	0.8735462937688225	0.7699723855715143	0.6860831472593035	26.8971533999398	46.7603979564518	79.2361821684304	4106	6368	1902
Uba3	ENSMUSG00000030061	ENSG00000144744	ENSMODG00000003622	GC	therian-expressed	eutherian-expressed	432.3746278607688	308.8035874921121	265.82140828960036	428.56586278100286	226.19084338340375	258.08671713695804	0.8831666109122869	0.9999967617061388	0.875694625300954	26.8971533999398	46.7603979564518	79.2361821684304	4106	6368	1902
Uba3	ENSMUSG00000030061	ENSG00000144744	ENSMODG00000003622	glut_DN	therian-expressed	eutherian-expressed	342.6229006699501	221.54936858429954	204.2483660130719	330.7298954384715	218.98609438300667	197.84988306849607	0.6998401074150368	0.7174419602492422	0.6728547467075718	26.8971533999398	46.7603979564518	79.2361821684304	4106	6368	1902
Uba3	ENSMUSG00000030061	ENSG00000144744	ENSMODG00000003622	interneuron	therian-expressed	eutherian-expressed	456.24429694628816	236.0971002983409	303.55391584551444	404.66716125986375	220.42139384116695	243.41899363633203	0.9319226973971865	0.7645517905538616	0.9999967057031602	26.8971533999398	46.7603979564518	79.2361821684304	4106	6368	1902
Uba3	ENSMUSG00000030061	ENSG00000144744	ENSMODG00000003622	oligo	not classified	eutherian-expressed	277.9652940475718	294.3402573374821	175.63058133722424	234.7417840375587	91.71366992250195	74.49899426357744	0.5677707498930364	0.9531602484532409	0.5785792690855529	26.8971533999398	46.7603979564518	79.2361821684304	4106	6368	1902
Uba3	ENSMUSG00000030061	ENSG00000144744	ENSMODG00000003622	Purkinje	therian-expressed	eutherian-expressed	457.6530639083571	217.1791728175745	187.67284799628823	379.0241971730832	198.06899515234528	186.5292002984467	0.9348002389162423	0.7032899821254177	0.6182500700855029	26.8971533999398	46.7603979564518	79.2361821684304	4106	6368	1902
Uba3	ENSMUSG00000030061	ENSG00000144744	ENSMODG00000003622	UBC	therian-expressed	eutherian-expressed	489.57211397238814	258.47140013957454	177.11226502435292	217.26837937287434	145.3163424994411	134.40026466513658	0.9999979574041723	0.8370063483793834	0.583460374973763	26.8971533999398	46.7603979564518	79.2361821684304	4106	6368	1902
Tox	ENSMUSG00000041272	ENSG00000198846	ENSMODG00000008712	astroglia	therian-expressed	eutherian-expressed	88.92595840718276	725.1294042659094	180.55527002398168	79.59104939693198	609.7527098577151	143.7876471882	0.37586486677003317	0.33851226074044216	0.4298147222233641	49.9409810265224	8.07454935913477	44.9388272174476	4131	7609	4051
Tox	ENSMUSG00000041272	ENSG00000198846	ENSMODG00000008712	GABA_DN	therian-expressed	eutherian-expressed	236.58923832517624	2142.1057664722193	420.07597895967274	157.53418491812724	1789.1633628138661	262.34622611408514	0.9999957732829254	0.9999995331698607	0.9999976194839278	49.9409810265224	8.07454935913477	44.9388272174476	4131	7609	4051
Tox	ENSMUSG00000041272	ENSG00000198846	ENSMODG00000008712	GC	not classified	Mouse-expressed	33.005696783264796	434.53070683661645	86.02890571231933	28.290766208251473	158.36984638124903	77.36874838195166	0.13950574215112307	0.20285203036459004	0.20479319272713128	49.9409810265224	8.07454935913477	44.9388272174476	4131	7609	4051
Tox	ENSMUSG00000041272	ENSG00000198846	ENSMODG00000008712	glut_DN	not classified	Mouse-expressed	34.363080306518675	417.9166853236615	58.04904418620682	30.664060902913494	337.55792187068465	44.88128899061981	0.14524301826556807	0.19509610438881986	0.13818668266460638	49.9409810265224	8.07454935913477	44.9388272174476	4131	7609	4051
Tox	ENSMUSG00000041272	ENSG00000198846	ENSMODG00000008712	interneuron	not classified	not classified	99.3821741506965	334.2711496141954	81.67532425103728	36.42788190080688	189.56832584087093	64.08681627377888	0.4200603323882825	0.15604784730907598	0.19442942208665542	49.9409810265224	8.07454935913477	44.9388272174476	4131	7609	4051
Tox	ENSMUSG00000041272	ENSG00000198846	ENSMODG00000008712	oligo	not classified	not classified	79.41865544216336	294.3402573374821	47.00131603684903	39.954611561266404	172.50897046646426	13.510044718248018	0.335680186994901	0.1374069033086635	0.111887388243099	49.9409810265224	8.07454935913477	44.9388272174476	4131	7609	4051
Tox	ENSMUSG00000041272	ENSG00000198846	ENSMODG00000008712	Purkinje	not classified	not classified	97.83459431254892	260.14484608096603	166.50355485089608	89.70484566958321	206.71591830023138	159.00060733018864	0.41351915026216046	0.12144345471135964	0.3963643884110116	49.9409810265224	8.07454935913477	44.9388272174476	4131	7609	4051
Tox	ENSMUSG00000041272	ENSG00000198846	ENSMODG00000008712	UBC	not classified	low	5.570984086483957	25.847140013957453	68.42973875940909	0	11.1781801922647	38.07879772542648	0.023546973560367442	0.012066223970957546	0.16289809293733834	49.9409810265224	8.07454935913477	44.9388272174476	4131	7609	4051
Foxn3	ENSMUSG00000033713	ENSG00000053254	ENSMODG00000003001	astroglia	not analysed	not classified	217.71527747965436	732.8393453301848	267.69235104329573	215.92756919723215	726.7199037722611	203.79505725479117	0.254962658641904	0.58765319569721	0.41517762029079025	48.5463469281457	12.2613136039914	43.6837743725373	11033	11501	1327
Foxn3	ENSMUSG00000033713	ENSG00000053254	ENSMODG00000003001	GABA_DN	not analysed	eutherian-expressed	384.03128109344175	592.9042746485608	255.71887755597493	354.8761345799495	493.1506849315068	187.4375208263912	0.44973250183782054	0.4754413009617811	0.3966073540515554	48.5463469281457	12.2613136039914	43.6837743725373	11033	11501	1327
Foxn3	ENSMUSG00000033713	ENSG00000053254	ENSMODG00000003001	GC	not analysed	eutherian-expressed	853.9094457074096	926.8859773148585	644.764849507505	727.0034744851737	903.9451663450982	629.8114961005689	0.9999988289170076	0.7432563631945774	0.9999984490493709	48.5463469281457	12.2613136039914	43.6837743725373	11033	11501	1327
Foxn3	ENSMUSG00000033713	ENSG00000053254	ENSMODG00000003001	glut_DN	not analysed	not classified	150.28097174538826	813.2077208702857	188.9948309913724	134.60185383462326	567.1726443678264	171.17349434015952	0.17599149009225457	0.6520994253109524	0.2931216520473802	48.5463469281457	12.2613136039914	43.6837743725373	11033	11501	1327
Foxn3	ENSMUSG00000033713	ENSG00000053254	ENSMODG00000003001	interneuron	not analysed	eutherian-expressed	280.0728189329226	1247.0599378048587	310.36623215394167	270.91740777454663	982.5472954969358	299.07180927763477	0.32798851488565683	0.9999991981145671	0.48136270305105394	48.5463469281457	12.2613136039914	43.6837743725373	11033	11501	1327
Foxn3	ENSMUSG00000033713	ENSG00000053254	ENSMODG00000003001	oligo	not analysed	not classified	183.79121318182544	1104.0574109853712	345.55842241061555	162.94445569145233	1054.7072041087724	297.2209838014564	0.21523476390965834	0.8853275549860381	0.5359440526736416	48.5463469281457	12.2613136039914	43.6837743725373	11033	11501	1327
Foxn3	ENSMUSG00000033713	ENSG00000053254	ENSMODG00000003001	Purkinje	not analysed	not classified	226.19634193171677	526.1859738551344	172.74277491457948	197.37488102129763	420.72808440255005	170.20363384758264	0.264894688979156	0.4219408674457836	0.26791551544878894	48.5463469281457	12.2613136039914	43.6837743725373	11033	11501	1327
Foxn3	ENSMUSG00000033713	ENSG00000053254	ENSMODG00000003001	UBC	not analysed	not classified	163.1907046574627	258.47140013957454	128.80892001771122	103.73874434623843	245.91996422982336	107.88992688870836	0.19110985874200162	0.20726445060058515	0.1997762755519698	48.5463469281457	12.2613136039914	43.6837743725373	11033	11501	1327
Slc36a1	ENSMUSG00000020261	ENSG00000123643	ENSMODG00000009087	astroglia	not classified	not classified	22.74847016538138	89.06305664410402	24.792363951902814	20.829427815617905	23.519404488678347	23.03737979424329	0.1380722477600302	0.6590161756385813	0.1255974795035085	33.6658270492035	19.39243143081	15.492961460677	6980	5626	1489
Slc36a1	ENSMUSG00000020261	ENSG00000123643	ENSMODG00000009087	GABA_DN	not classified	low	19.953309256340166	45.51177996571445	117.06860220088973	13.61600152499217	27.017023426461012	37.31064845907022	0.1211069684794215	0.33676139478753536	0.5930665342746447	33.6658270492035	19.39243143081	15.492961460677	6980	5626	1489
Slc36a1	ENSMUSG00000020261	ENSG00000123643	ENSMODG00000009087	GC	not classified	eutherian-expressed	164.75673035083966	75.09198768491402	77.27004916306878	107.32539145367011	58.181880869366594	36.27350220663805	0.9999939304820606	0.5556381782736345	0.3914480859841028	33.6658270492035	19.39243143081	15.492961460677	6980	5626	1489
Slc36a1	ENSMUSG00000020261	ENSG00000123643	ENSMODG00000009087	glut_DN	not classified	not classified	33.60202508204494	78.04628854422387	26.492873417050816	12.720380593787366	36.49768239716778	22.440644495309904	0.20394809403171468	0.5774983313758135	0.13421221681168907	33.6658270492035	19.39243143081	15.492961460677	6980	5626	1489
Slc36a1	ENSMUSG00000020261	ENSG00000123643	ENSMODG00000009087	interneuron	not classified	not classified	27.90812644773406	135.14447887660367	81.67532425103728	25.231923429523032	54.16237881167741	46.700602437771444	0.16938887412630488	0.9999926005663798	0.4137650965217759	33.6658270492035	19.39243143081	15.492961460677	6980	5626	1489
Slc36a1	ENSMUSG00000020261	ENSG00000123643	ENSMODG00000009087	oligo	not classified	low	49.37710778528859	12.194824516475208	197.39439399921042	39.954611561266404	0	74.49899426357744	0.2996952414927276	0.09023479451806042	0.9999949340256642	33.6658270492035	19.39243143081	15.492961460677	6980	5626	1489
Slc36a1	ENSMUSG00000020261	ENSG00000123643	ENSMODG00000009087	Purkinje	not classified	not classified	38.49361647526786	84.19041940630572	18.500394983432894	22.677219132636388	48.52366741878351	16.95720002713152	0.2336376957445243	0.6229614198428115	0.09372252618775337	33.6658270492035	19.39243143081	15.492961460677	6980	5626	1489
Slc36a1	ENSMUSG00000020261	ENSG00000123643	ENSMODG00000009087	UBC	low	low	41.495497738495374	44.7127207690588	38.07879772542648	32.63814093149254	0	20.676963794636393	0.25185766792328174	0.3308488093033754	0.1929062120141405	33.6658270492035	19.39243143081	15.492961460677	6980	5626	1489
Tom1	ENSMUSG00000042870	ENSG00000100284	ENSMODG00000025453	astroglia	not classified	not classified	51.19422156859095	67.67502453219639	56.35628443016751	48.95213632882014	44.53152832205201	46.93593671328969	0.25784351769770397	0.46069459332448276	0.5339481935165108	9.43675302462479	0	7.49394526902206	5871	2499	2768
Tom1	ENSMUSG00000042870	ENSG00000100284	ENSMODG00000025453	GABA_DN	low	low	22.74847016538138	20.33140185015757	20.826391202932356	17.102836505434425	17.364125716270188	18.65532422953511	0.11457436776969916	0.13840507590239343	0.1973198565645899	9.43675302462479	0	7.49394526902206	5871	2499	2768
Tom1	ENSMUSG00000042870	ENSG00000100284	ENSMODG00000025453	GC	not classified	not classified	77.92106596018233	52.789948793749666	62.78191494499338	44.934447727741876	21.124799554458775	36.248373857672775	0.3924552641748708	0.35936513003532805	0.5948278955814548	9.43675302462479	0	7.49394526902206	5871	2499	2768
Tom1	ENSMUSG00000042870	ENSG00000100284	ENSMODG00000025453	glut_DN	not classified	not classified	63.601902968936834	36.49768239716778	17.020697167755994	61.18266083391966	15.343541903212937	11.11516197014023	0.3203357310904041	0.24845628155258295	0.16126276948538518	9.43675302462479	0	7.49394526902206	5871	2499	2768
Tom1	ENSMUSG00000042870	ENSG00000100284	ENSMODG00000025453	interneuron	not classified	not classified	91.08297659167502	34.17128928274464	56.86341407938133	71.5872790755786	23.006487829567938	47.149794898392194	0.4587462093804723	0.23261946823525406	0.538752998567346	9.43675302462479	0	7.49394526902206	5871	2499	2768
Tom1	ENSMUSG00000042870	ENSG00000100284	ENSMODG00000025453	oligo	not classified	not classified	198.5466386054084	146.8968049944914	23.500658018424517	99.12767644726408	48.77929806590083	13.510044718248018	0.9999949634253672	0.9999931925463417	0.22265722487322212	9.43675302462479	0	7.49394526902206	5871	2499	2768
Tom1	ENSMUSG00000042870	ENSG00000100284	ENSMODG00000025453	Purkinje	low	low	42.083040359389166	12.130916854695878	20.166914831757513	34.68280573226742	10.005052551538526	16.95720002713152	0.2119543735447017	0.08258065432053789	0.19107164093760048	9.43675302462479	0	7.49394526902206	5871	2499	2768
Tom1	ENSMUSG00000042870	ENSG00000100284	ENSMODG00000025453	UBC	low	low	32.63814093149254	0	31.015445691954596	20.747748869247687	0	12.69293257514216	0.16438443267692174	0	0.29385615758344236	9.43675302462479	0	7.49394526902206	5871	2499	2768
Ubqln4	ENSMUSG00000008604	ENSG00000160803	ENSMODG00000016961	astroglia	not classified	not classified	47.40853116518317	55.712789427941075	98.13877676415119	47.13243991175012	53.60576178552454	94.44219216452291	0.363134715071378	0.5276786871580585	0.6526605844847629	25.2313601409406	46.3432195729165	62.8789333727017	3878	4147	1820
Ubqln4	ENSMUSG00000008604	ENSG00000160803	ENSMODG00000016961	GABA_DN	not classified	not classified	51.319773508732915	64.84663770183515	104.13195601466178	41.40329570233791	60.77444000694565	100.45295149035653	0.39309362413462945	0.6141891117007602	0.6925175299402826	25.2313601409406	46.3432195729165	62.8789333727017	3878	4147	1820
Ubqln4	ENSMUSG00000008604	ENSG00000160803	ENSMODG00000016961	GC	not classified	not classified	77.92106596018233	105.57989758749933	101.17451711485987	52.757224442422086	64.4063033123946	97.94433706510243	0.5968513132566599	0.9999905285897084	0.6728494245841155	25.2313601409406	46.3432195729165	62.8789333727017	3878	4147	1820
Ubqln4	ENSMUSG00000008604	ENSG00000160803	ENSMODG00000016961	glut_DN	not classified	not classified	55.064394750527704	48.61718825964356	150.36624922131764	42.93742049868236	44.309873716859904	136.16557734204795	0.4217762669895935	0.46047333722800043	0.9999933496156564	25.2313601409406	46.3432195729165	62.8789333727017	3878	4147	1820
Ubqln4	ENSMUSG00000008604	ENSG00000160803	ENSMODG00000016961	interneuron	not classified	not classified	59.50786991579636	83.6207797637713	113.72682815876266	57.97293492123963	81.24356821751611	107.04885205848645	0.4558119151822038	0.7920067140409678	0.7563271174255114	25.2313601409406	46.3432195729165	62.8789333727017	3878	4147	1820
Ubqln4	ENSMUSG00000008604	ENSG00000160803	ENSMODG00000016961	oligo	not classified	low	46.948356807511736	45.856834961250975	54.04017887299207	39.954611561266404	42.04860819106888	47.00131603684903	0.35960992153424154	0.43432889858932566	0.35938795949810304	25.2313601409406	46.3432195729165	62.8789333727017	3878	4147	1820
Ubqln4	ENSMUSG00000008604	ENSG00000160803	ENSMODG00000016961	Purkinje	not classified	low	34.68280573226742	48.52366741878351	129.83108292789592	33.85624637787953	38.64478267830427	94.1122692148684	0.265659586321719	0.45958756297340536	0.8634266012062531	25.2313601409406	46.3432195729165	62.8789333727017	3878	4147	1820
Ubqln4	ENSMUSG00000008604	ENSG00000160803	ENSMODG00000016961	UBC	not classified	not classified	130.55256372597017	33.5345405767941	95.19699431356621	62.24324660774306	25.847140013957453	92.58141126272994	0.9999923403086712	0.31761939274102696	0.6330966005333433	25.2313601409406	46.3432195729165	62.8789333727017	3878	4147	1820
Exosc7	ENSMUSG00000025785	ENSG00000075914	ENSMODG00000011261	astroglia	therian-expressed	eutherian-expressed	116.64698248837175	254.24290223644232	150.16477902984613	105.26648209943473	230.56708390975103	140.7816336581331	0.4904401758166398	0.621018552159849	0.5071548008793195	10.4733937283384	13.3296463237824	37.8435136556111	4442	6013	1426
Exosc7	ENSMUSG00000025785	ENSG00000075914	ENSMODG00000011261	GABA_DN	not classified	eutherian-expressed	136.8527293566211	273.972602739726	74.62129691814044	109.19265679383062	172.92436720489377	58.534301100444864	0.5753948813321348	0.6692106941363516	0.2520201423021724	10.4733937283384	13.3296463237824	37.8435136556111	4442	6013	1426
Exosc7	ENSMUSG00000025785	ENSG00000075914	ENSMODG00000011261	GC	not classified	eutherian-expressed	192.17953032312556	236.47224535537666	80.5519419059395	121.78593083873197	225.27596305474205	57.952536872301586	0.8080154379426725	0.5776116074226244	0.27204983966066787	10.4733937283384	13.3296463237824	37.8435136556111	4442	6013	1426
Exosc7	ENSMUSG00000025785	ENSG00000075914	ENSMODG00000011261	glut_DN	not classified	eutherian-expressed	91.63488081738313	194.03274675741432	42.523836973058785	89.60540021878651	177.37792850959968	32.221339118853784	0.3852772364985465	0.47394808037089936	0.14361668702891955	10.4733937283384	13.3296463237824	37.8435136556111	4442	6013	1426
Exosc7	ENSMUSG00000025785	ENSG00000075914	ENSMODG00000011261	interneuron	not classified	eutherian-expressed	167.0518139042793	209.05194940942823	81.67532425103728	149.0376426503151	194.99150394161396	70.05090365665717	0.7023663984610199	0.5106342706381694	0.2758438634871616	10.4733937283384	13.3296463237824	37.8435136556111	4442	6013	1426
Exosc7	ENSMUSG00000025785	ENSG00000075914	ENSMODG00000011261	oligo	not classified	eutherian-expressed	148.6915146708961	367.2420124862284	296.09159099881566	119.86383468379921	168.19443276427552	148.9979885271549	0.6251708449029653	0.8970323296355796	0.9999966226780731	10.4733937283384	13.3296463237824	37.8435136556111	4442	6013	1426
Exosc7	ENSMUSG00000025785	ENSG00000075914	ENSMODG00000011261	Purkinje	not classified	eutherian-expressed	73.23392893054053	162.52076991182642	67.82880010852608	65.36780094828391	154.15990878872063	53.77843955135337	0.307910759577669	0.3969763259415769	0.22907969388804258	10.4733937283384	13.3296463237824	37.8435136556111	4442	6013	1426
Exosc7	ENSMUSG00000025785	ENSG00000075914	ENSMODG00000011261	UBC	not classified	not classified	66.85180903780748	134.1381623071764	38.07879772542648	41.495497738495374	103.38856005582981	36.22750875498128	0.2810772493101668	0.3276484283833244	0.12860435851155355	10.4733937283384	13.3296463237824	37.8435136556111	4442	6013	1426
B3galnt2	ENSMUSG00000039242	ENSG00000162885	ENSMODG00000008286	astroglia	therian-expressed	eutherian-expressed	197.79867600076116	199.91493815376595	126.80163996787694	195.46884598916543	121.50639338052228	80.70265108208805	0.36985105506715915	0.5425002829286135	0.9999921137288604	0	11.2500264160547	36.409881431365	5702	6335	2505
B3galnt2	ENSMUSG00000039242	ENSG00000162885	ENSMODG00000008286	GABA_DN	not classified	not classified	139.6477385794334	243.0977600277826	63.813946892615306	96.60768997212179	175.6106522719966	38.84337380597087	0.26111834768372016	0.6596835874913328	0.5032540876813083	0	11.2500264160547	36.409881431365	5702	6335	2505
B3galnt2	ENSMUSG00000039242	ENSG00000162885	ENSMODG00000008286	GC	not classified	eutherian-expressed	350.64479682082055	203.63658304278306	48.916408380265906	171.14946614531905	120.83618640995691	46.12367692000964	0.6556482109996079	0.5525995452643709	0.38576805966072913	0	11.2500264160547	36.409881431365	5702	6335	2505
B3galnt2	ENSMUSG00000039242	ENSG00000162885	ENSMODG00000008286	glut_DN	not classified	not classified	148.9066813282476	205.75839707113565	51.06209150326797	127.20380593787367	127.83105198868594	44.46064788056092	0.2784310507497517	0.5583574176941831	0.40268949854832353	0	11.2500264160547	36.409881431365	5702	6335	2505
B3galnt2	ENSMUSG00000039242	ENSG00000162885	ENSMODG00000008286	interneuron	not classified	eutherian-expressed	256.68838857653867	204.24509411293553	68.47767285476571	180.9942527571233	116.28710973103105	45.268669553801814	0.47996515071797763	0.5542508347116307	0.5400334951394801	0	11.2500264160547	36.409881431365	5702	6335	2505
B3galnt2	ENSMUSG00000039242	ENSG00000162885	ENSMODG00000008286	oligo	not classified	not classified	123.44276946322147	73.16894709885125	67.55022359124008	105.38729832133089	42.04860819106888	47.00131603684903	0.2308177155149859	0.19855531992403944	0.5327193787791221	0	11.2500264160547	36.409881431365	5702	6335	2505
B3galnt2	ENSMUSG00000039242	ENSG00000162885	ENSMODG00000008286	Purkinje	not classified	eutherian-expressed	534.8053045672373	368.50560625383	46.91821199907206	306.80943532390404	124.10238446718542	46.250987458582244	0.9999981301641521	0.9999972863444426	0.3700097412085261	0	11.2500264160547	36.409881431365	5702	6335	2505
B3galnt2	ENSMUSG00000039242	ENSG00000162885	ENSMODG00000008286	UBC	not classified	not classified	100.27771355671122	167.6727028839705	44.27806625608823	82.99099547699075	25.847140013957453	31.015445691954596	0.18750286356077173	0.4550059620056752	0.3491888360313732	0	11.2500264160547	36.409881431365	5702	6335	2505
Spatc1l	ENSMUSG00000009115	ENSG00000160284	ENSMODG00000008502	astroglia	Human gained	Human-expressed	104.14713907808952	1.959950374056529	0	79.61964557883482	0	0	0.7394394374344297	0.15114951519275058	0	6.68479642598194	0	0	2333	1332	1254
Spatc1l	ENSMUSG00000009115	ENSG00000160284	ENSMODG00000008502	GABA_DN	low	low	20.254395203759216	0	0	13.649082099228828	0	0	0.1438051849298774	0	0	6.68479642598194	0	0	2333	1332	1254
Spatc1l	ENSMUSG00000009115	ENSG00000160284	ENSMODG00000008502	GC	not classified	not classified	131.8930611060552	0.3081641306813139	0	49.508545174897186	0	0	0.936434085170987	0.023765325678053416	0	6.68479642598194	0	0	2333	1332	1254
Spatc1l	ENSMUSG00000009115	ENSG00000160284	ENSMODG00000008502	glut_DN	not classified	not classified	58.12352779222368	6.94531260852051	0	31.10371533879722	0	0	0.41267411733855497	0.535615925553886	0	6.68479642598194	0	0	2333	1332	1254
Spatc1l	ENSMUSG00000009115	ENSG00000160284	ENSMODG00000008502	interneuron	not classified	not classified	54.39709882139619	12.965964343598054	0	33.16136795380148	3.142894857595434	0	0.3862166594936305	0.9999228809478069	0	6.68479642598194	0	0	2333	1332	1254
Spatc1l	ENSMUSG00000009115	ENSG00000160284	ENSMODG00000008502	oligo	not classified	not classified	140.84507042253523	0	0	40.147542217649864	0	0	0.9999929000504096	0	0	6.68479642598194	0	0	2333	1332	1254
Spatc1l	ENSMUSG00000009115	ENSG00000160284	ENSMODG00000008502	Purkinje	low	low	29.808820254567326	0	1.8500394983432895	27.898639592586868	0	0	0.21164112115546777	0	0.5330869319739063	6.68479642598194	0	0	2333	1332	1254
Spatc1l	ENSMUSG00000009115	ENSG00000160284	ENSMODG00000008502	UBC	not classified	not classified	97.91442279447762	0	0	30.640412475661766	0	0	0.6951874660097823	0	0	6.68479642598194	0	0	2333	1332	1254
Nova2	ENSMUSG00000030411	ENSG00000104967	ENSMODG00000021529	astroglia	not analysed	not classified	225.62774983820117	73.85682734894492	454.6863697426889	205.31001812737233	66.17257808364214	332.5927438534538	0.39766040349363896	0.27721836517985693	0.6194566734207364	53.9913017531752	40.2922264265162	113.709931998118	8684	8372	1119
Nova2	ENSMUSG00000030411	ENSG00000104967	ENSMODG00000021529	GABA_DN	not analysed	eutherian-expressed	269.1214220651964	210.7327827263959	648.3781414377557	250.8416020797049	147.59506858829656	634.2810238041938	0.4743163611921483	0.7909762660289524	0.883338919618472	53.9913017531752	40.2922264265162	113.709931998118	8684	8372	1119
Nova2	ENSMUSG00000030411	ENSG00000104967	ENSMODG00000021529	GC	not analysed	eutherian-expressed	286.43398117960254	194.680522549375	463.1736659591521	272.72373086063817	123.88311627979003	431.0891340180043	0.5048290939915453	0.730724810835907	0.6310196157705631	53.9913017531752	40.2922264265162	113.709931998118	8684	8372	1119
Nova2	ENSMUSG00000030411	ENSG00000104967	ENSMODG00000021529	glut_DN	not analysed	eutherian-expressed	243.31204949253336	249.57491102552967	579.984104139368	229.08720204345784	191.56816279036767	493.60021786492376	0.4288283149809764	0.9367684926069866	0.7901600920880822	53.9913017531752	40.2922264265162	113.709931998118	8684	8372	1119
Nova2	ENSMUSG00000030411	ENSG00000104967	ENSMODG00000021529	interneuron	not analysed	eutherian-expressed	265.019131068524	250.82605380386073	537.0569280343716	234.2020098790666	158.23341186398957	452.06384532461664	0.46708622795652066	0.9414646022026077	0.7316768661132292	53.9913017531752	40.2922264265162	113.709931998118	8684	8372	1119
Nova2	ENSMUSG00000030411	ENSG00000104967	ENSMODG00000021529	oligo	not analysed	not classified	99.12767644726408	126.14582457320662	121.59040246423216	75.2766416580935	91.71366992250195	98.69719699960521	0.1747087928753161	0.4734828250505527	0.16565261517077368	53.9913017531752	40.2922264265162	113.709931998118	8684	8372	1119
Nova2	ENSMUSG00000030411	ENSG00000104967	ENSMODG00000021529	Purkinje	not analysed	eutherian-expressed	259.1991737365115	200.66554907798934	583.1010040270413	216.82934261127252	117.31451884485223	425.5090846189566	0.45682877255653775	0.7531893456578762	0.7944065014029166	53.9913017531752	40.2922264265162	113.709931998118	8684	8372	1119
Nova2	ENSMUSG00000030411	ENSG00000104967	ENSMODG00000021529	UBC	not analysed	eutherian-expressed	261.10512745194035	178.8508830762352	456.9455727051178	236.76682367556816	77.54142004187237	362.27508754981284	0.4601879441303408	0.671308952700037	0.6225345716046659	53.9913017531752	40.2922264265162	113.709931998118	8684	8372	1119
Efna2	ENSMUSG00000003070	ENSG00000099617	ENSMODG00000005257	astroglia	not analysed	not analysed	29.161745622092937	89.34293630920756	89.67940364699581	16.21299154381948	89.06305664410402	75.97622748533882	0.8011787229913122	0.6081978986177355	0.9999888492919374	32.7458154768028	29.0811297105323	73.3828569761802	949	2131	2973
Efna2	ENSMUSG00000003070	ENSG00000099617	ENSMODG00000005257	GABA_DN	not analysed	not analysed	36.397552264610205	124.27830776172067	58.534301100444864	17.102836505434425	121.5488800138913	56.72350834899139	0.9999725263798206	0.8460188208147906	0.6526989032169203	32.7458154768028	29.0811297105323	73.3828569761802	949	2131	2973
Efna2	ENSMUSG00000003070	ENSG00000099617	ENSMODG00000005257	GC	not analysed	not analysed	19.748015324459892	73.8443361394181	20.137985476484875	3.3005696783264793	50.63978520111537	18.136751103319025	0.5425494723222991	0.5026918961940053	0.2245527970163131	32.7458154768028	29.0811297105323	73.3828569761802	949	2131	2973
Efna2	ENSMUSG00000003070	ENSG00000099617	ENSMODG00000005257	glut_DN	not analysed	not analysed	33.60202508204494	115.66042100393246	51.06209150326797	8.945295937225492	89.27882996035208	47.16484840129304	0.9231692743646761	0.7873529560790216	0.5693784754165576	32.7458154768028	29.0811297105323	73.3828569761802	949	2131	2973
Efna2	ENSMUSG00000003070	ENSG00000099617	ENSMODG00000005257	interneuron	not analysed	not analysed	8.911027842506494	83.60868460128691	45.268669553801814	4.6979897301944495	60.07208650380456	15.716598299464062	0.24481819435358587	0.569162245851272	0.5047777185748457	32.7458154768028	29.0811297105323	73.3828569761802	949	2131	2973
Efna2	ENSMUSG00000003070	ENSG00000099617	ENSMODG00000005257	oligo	not analysed	not analysed	0	146.8968049944914	13.510044718248018	0	48.77929806590083	0	0	0.9999931925463417	0.15064656456528547	32.7458154768028	29.0811297105323	73.3828569761802	949	2131	2973
Efna2	ENSMUSG00000003070	ENSG00000099617	ENSMODG00000005257	Purkinje	not analysed	not analysed	20.850074440400906	101.58380664047839	36.97267719155544	10.579558111694347	100.05052551538527	33.88537533266315	0.5728270258889703	0.6915270561346218	0.41227152965422653	32.7458154768028	29.0811297105323	73.3828569761802	949	2131	2973
Efna2	ENSMUSG00000003070	ENSG00000099617	ENSMODG00000005257	UBC	not analysed	not analysed	0	55.8909009613235	10.338481897318196	0	25.847140013957453	8.050557501106951	0	0.38047471821256545	0.11528139344703454	32.7458154768028	29.0811297105323	73.3828569761802	949	2131	2973
Xrcc4	ENSMUSG00000021615	ENSG00000152422	ENSMODG00000020253	astroglia	not classified	eutherian-expressed	75.20924994606705	132.34515616728427	36.201596819525165	61.32824717736742	93.99635393090279	33.06614883073589	0.49385829685034305	0.9999924440570926	0.420802470022249	6.25903282169982	0	5.06372439061115	2676	4213	2031
Xrcc4	ENSMUSG00000021615	ENSG00000152422	ENSMODG00000020253	GABA_DN	not classified	not classified	51.319773508732915	38.25188868700392	36.52834599649328	40.848004574976514	24.668618228464297	20.826391202932356	0.3369890799063015	0.2890290870152201	0.42460055830634813	6.25903282169982	0	5.06372439061115	2676	4213	2031
Xrcc4	ENSMUSG00000021615	ENSG00000152422	ENSMODG00000020253	GC	not classified	not classified	52.757224442422086	49.48616861587186	86.02890571231933	48.22182037371911	41.12560788789159	25.358184354000255	0.3464280394814434	0.3739146647623208	0.9999883761351157	6.25903282169982	0	5.06372439061115	2676	4213	2031
Xrcc4	ENSMUSG00000021615	ENSG00000152422	ENSMODG00000020253	glut_DN	not classified	low	49.062497444661595	34.72656304260254	52.98574683410163	45.81744040869157	28.380468561535952	28.349224648705857	0.3221667739622492	0.262391927716499	0.6158991619877385	6.25903282169982	0	5.06372439061115	2676	4213	2031
Xrcc4	ENSMUSG00000021615	ENSG00000152422	ENSMODG00000020253	interneuron	not classified	not classified	87.71125455002134	77.79578606158833	65.34025940082982	56.24929688378895	33.306687982946976	46.700602437771444	0.5759521710127842	0.587820517909528	0.7595063467734711	6.25903282169982	0	5.06372439061115	2676	4213	2031
Xrcc4	ENSMUSG00000021615	ENSG00000152422	ENSMODG00000020253	oligo	not classified	not classified	55.93645618577296	36.584473549425624	74.49899426357744	46.948356807511736	0	13.510044718248018	0.36730432764001075	0.2764301934329184	0.8659662433282118	6.25903282169982	0	5.06372439061115	2676	4213	2031
Xrcc4	ENSMUSG00000021615	ENSG00000152422	ENSMODG00000020253	Purkinje	low	low	38.49361647526786	43.66229639422202	25.055121266786934	25.81129993322913	26.223245388849325	20.350434481776187	0.2527666727924895	0.32990981875615105	0.2912373442622416	6.25903282169982	0	5.06372439061115	2676	4213	2031
Xrcc4	ENSMUSG00000021615	ENSG00000152422	ENSMODG00000020253	UBC	not classified	low	41.782380648629676	33.5345405767941	57.118196588139725	0	25.847140013957453	20.126393752767378	0.2743622009298344	0.2533850740206369	0.6639341995694004	6.25903282169982	0	5.06372439061115	2676	4213	2031
Cacfd1	ENSMUSG00000015488	ENSG00000160325	ENSMODG00000012977	astroglia	not analysed	not classified	47.40853116518317	132.34515616728427	49.923186370062425	43.54219733719671	95.36373317227459	39.6677823230445	0.24870046350402902	0.5919441496290254	0.25290958091079935	32.9645346650269	29.7488682984974	29.4951134538926	3520	4693	522
Cacfd1	ENSMUSG00000015488	ENSG00000160325	ENSMODG00000012977	GABA_DN	not analysed	eutherian-expressed	190.6240213498904	172.92436720489377	83.15372129533542	139.6477385794334	139.78883662796434	58.534301100444864	0.9999947540989481	0.7734440039940197	0.4212546180062744	32.9645346650269	29.7488682984974	29.4951134538926	3520	4693	522
Cacfd1	ENSMUSG00000015488	ENSG00000160325	ENSMODG00000012977	GC	not analysed	not classified	72.4093895230196	173.8122827346466	126.79092177000128	58.97170200756523	158.36984638124903	49.09939801162317	0.37985249265946497	0.7774154104166136	0.6423195556959573	32.9645346650269	29.7488682984974	29.4951134538926	3520	4693	522
Cacfd1	ENSMUSG00000015488	ENSG00000160325	ENSMODG00000012977	glut_DN	not analysed	eutherian-expressed	139.9667190245875	145.99072958867112	61.67710944784475	139.92418653166104	130.117973629424	56.69844929741171	0.7342515585489688	0.6529771151643369	0.3124546535675065	32.9645346650269	29.7488682984974	29.4951134538926	3520	4693	522
Cacfd1	ENSMUSG00000015488	ENSG00000160325	ENSMODG00000012977	interneuron	not analysed	eutherian-expressed	126.92656391659112	146.33636458659976	114.34545395145219	87.71125455002134	69.0194634887038	104.32242584414229	0.6658441951522126	0.6545230471867547	0.5792711351304862	32.9645346650269	29.7488682984974	29.4951134538926	3520	4693	522
Cacfd1	ENSMUSG00000015488	ENSG00000160325	ENSMODG00000012977	oligo	not analysed	not classified	79.41865544216336	91.71366992250195	197.39439399921042	46.948356807511736	84.09721638213776	23.500658018424517	0.41662240811709167	0.4102104823769355	0.9999949340256642	32.9645346650269	29.7488682984974	29.4951134538926	3520	4693	522
Cacfd1	ENSMUSG00000015488	ENSG00000160325	ENSMODG00000012977	Purkinje	not analysed	eutherian-expressed	76.67444032637422	83.50328392722368	70.5842019111513	68.58415566510938	63.487857257214145	63.39184400535027	0.40222652715479057	0.37348764266863593	0.35757775539298364	32.9645346650269	29.7488682984974	29.4951134538926	3520	4693	522
Cacfd1	ENSMUSG00000015488	ENSG00000160325	ENSMODG00000012977	UBC	not analysed	not classified	52.92434882159759	129.23570006978727	69.81112916328189	41.495497738495374	78.24726134585289	62.03089138390919	0.2776358971493855	0.5780363920748683	0.35366138869259095	32.9645346650269	29.7488682984974	29.4951134538926	3520	4693	522
Cyb5rl	ENSMUSG00000028621	ENSG00000215883	ENSMODG00000021364	astroglia	not analysed	not analysed	71.11279674777477	44.53152832205201	20.66756226103131	65.09829843063025	22.55834151073213	15.884650208656227	0.71441794063938	0.9098941263378053	0.2121193481791648	0	0	9.51304209626566	8926	7430	1063
Cyb5rl	ENSMUSG00000028621	ENSG00000215883	ENSMODG00000021364	GABA_DN	not analysed	not analysed	69.8238692897167	19.12594434350196	3.2369478171642396	55.204394269783876	0	0	0.7014690349243449	0.39079243570893674	0.033222072946719486	0	0	9.51304209626566	8926	7430	1063
Cyb5rl	ENSMUSG00000028621	ENSG00000215883	ENSMODG00000021364	GC	not analysed	not analysed	99.53848900573689	28.968713789107763	21.199465773462506	67.39623086578884	10.281401971972898	8.05519419059395	0.999989953735849	0.5919056344450103	0.21757848384916345	0	0	9.51304209626566	8926	7430	1063
Cyb5rl	ENSMUSG00000028621	ENSG00000215883	ENSMODG00000021364	glut_DN	not analysed	not analysed	57.27180051086446	36.49768239716778	15.561226758196321	36.79687308349619	15.343541903212937	10.74044637295126	0.5753676363313823	0.7457419066769502	0.15971101163878	0	0	9.51304209626566	8926	7430	1063
Cyb5rl	ENSMUSG00000028621	ENSG00000215883	ENSMODG00000021364	interneuron	not analysed	not analysed	63.873275421563626	42.92674550878925	12.593982595116055	58.8744880022204	27.85592913451628	1.4768954476174723	0.6416877970699882	0.8771042691095601	0.12925701373561316	0	0	9.51304209626566	8926	7430	1063
Cyb5rl	ENSMUSG00000028621	ENSG00000215883	ENSMODG00000021364	oligo	not analysed	not analysed	99.12767644726408	45.856834961250975	0	93.89671361502347	0	0	0.9958628222569127	0.9369735635824166	0	0	0	9.51304209626566	8926	7430	1063
Cyb5rl	ENSMUSG00000028621	ENSG00000215883	ENSMODG00000021364	Purkinje	not analysed	not analysed	61.371100524109195	7.503789413653895	17.432757101471324	44.42928677031244	3.6385246995185017	9.250197491716447	0.6165502870983406	0.15332179626492698	0.17891926617306256	0	0	9.51304209626566	8926	7430	1063
Cyb5rl	ENSMUSG00000028621	ENSG00000215883	ENSMODG00000021364	UBC	not analysed	not analysed	25.069428389177805	25.847140013957453	4.0252787505534755	0	0	0	0.25185409971044703	0.5281238207511633	0.041313024440079255	0	0	9.51304209626566	8926	7430	1063
Ccnjl	ENSMUSG00000044707	ENSG00000135083	ENSMODG00000007987	astroglia	not analysed	not classified	62.48828344685372	111.257688700987	84.53442664525127	24.53129887094697	89.52214867480363	72.53735673872045	0.56109288094691	0.8262268377917742	0.4913112321613191	29.7118756168549	7.9609798723237	7.67187192394772	4736	2781	6298
Ccnjl	ENSMUSG00000044707	ENSG00000135083	ENSMODG00000007987	GABA_DN	not analysed	low	0	32.89149097128573	37.31064845907022	0	30.34118664380964	14.180877087247847	0	0.24426026545004986	0.21684822852221197	29.7118756168549	7.9609798723237	7.67187192394772	4736	2781	6298
Ccnjl	ENSMUSG00000044707	ENSG00000135083	ENSMODG00000007987	GC	not analysed	eutherian-expressed	95.62803230153631	134.6565584476792	172.05781142463866	90.86516938597308	81.01395358753237	41.66009528258935	0.8586602989180808	0.9999925737551495	0.9999941880337792	29.7118756168549	7.9609798723237	7.67187192394772	4736	2781	6298
Ccnjl	ENSMUSG00000044707	ENSG00000135083	ENSMODG00000007987	glut_DN	not analysed	not classified	7.467116684898876	101.45321586403647	44.88128899061981	4.088541453721799	46.03062570963881	43.53678313965512	0.06704850544758569	0.7534164218747201	0.26084853556179366	29.7118756168549	7.9609798723237	7.67187192394772	4736	2781	6298
Ccnjl	ENSMUSG00000044707	ENSG00000135083	ENSMODG00000007987	interneuron	not analysed	not classified	111.36787593618621	85.8534910175785	47.149794898392194	74.52243539318866	50.16521076077214	44.07893908290618	0.9999910208306262	0.6375690455648401	0.2740330152695707	29.7118756168549	7.9609798723237	7.67187192394772	4736	2781	6298
Ccnjl	ENSMUSG00000044707	ENSG00000135083	ENSMODG00000007987	oligo	not analysed	not classified	1.7276289329472658	73.4484024972457	74.49899426357744	0	36.584473549425624	47.00131603684903	0.01551267280399946	0.5454458208209965	0.4329856381473832	29.7118756168549	7.9609798723237	7.67187192394772	4736	2781	6298
Ccnjl	ENSMUSG00000044707	ENSG00000135083	ENSMODG00000007987	Purkinje	not analysed	low	9.337678466379689	20.010105103077052	20.49964467282567	6.415602745877975	16.785508063758073	18.500394983432894	0.08384459650764663	0.14859993997924684	0.11914324237793811	29.7118756168549	7.9609798723237	7.67187192394772	4736	2781	6298
Ccnjl	ENSMUSG00000044707	ENSG00000135083	ENSMODG00000007987	UBC	not analysed	not classified	62.24324660774306	22.3563603845294	50.77173030056864	41.782380648629676	0	31.015445691954596	0.5588926536657164	0.16602380618103882	0.2950835814811294	29.7118756168549	7.9609798723237	7.67187192394772	4736	2781	6298
Armc5	ENSMUSG00000042178	ENSG00000140691	ENSMODG00000001517	astroglia	not analysed	not analysed	104.14713907808952	66.82481873767917	6.50901824477814	47.40853116518317	66.17257808364214	4.606936203147459	0.9561010145481648	0.8705378478486026	0.13937462324662675	6.81823633278502	5.58295233070226	7.21956979913196	5545	3849	2910
Armc5	ENSMUSG00000042178	ENSG00000140691	ENSMODG00000001517	GABA_DN	not analysed	not analysed	108.92801219993736	40.66280370031514	20.826391202932356	52.367901967287516	32.89149097128573	14.180877087247847	0.9999908197092785	0.529720997219901	0.4459459657874252	6.81823633278502	5.58295233070226	7.21956979913196	5545	3849	2910
Armc5	ENSMUSG00000042178	ENSG00000140691	ENSMODG00000001517	GC	not analysed	not analysed	65.9465305530276	57.93742757821553	1.8837831388850514	38.960532980091166	52.789948793749666	1.8634822240101299	0.6054083225503216	0.7547603490226196	0.04033658462565902	6.81823633278502	5.58295233070226	7.21956979913196	5545	3849	2910
Armc5	ENSMUSG00000042178	ENSG00000140691	ENSMODG00000001517	glut_DN	not analysed	not analysed	76.3222835627242	35.47558570191993	4.446064788056091	62.20743067759444	29.85119180883297	3.6280652616379263	0.7006607516336963	0.4621462596007724	0.0952015467559244	6.81823633278502	5.58295233070226	7.21956979913196	5545	3849	2910
Armc5	ENSMUSG00000042178	ENSG00000140691	ENSMODG00000001517	interneuron	not analysed	not analysed	67.28512914539475	42.92674550878925	46.700602437771444	63.873275421563626	35.16298041421991	6.417558439891543	0.6176970467876275	0.559213737594403	0.9999785874585068	6.81823633278502	5.58295233070226	7.21956979913196	5545	3849	2910
Armc5	ENSMUSG00000042178	ENSG00000140691	ENSMODG00000001517	oligo	not analysed	not analysed	49.56383822363204	73.4484024972457	0	46.948356807511736	45.856834961250975	0	0.45501044416576963	0.9568243572626086	0	6.81823633278502	5.58295233070226	7.21956979913196	5545	3849	2910
Armc5	ENSMUSG00000042178	ENSG00000140691	ENSMODG00000001517	Purkinje	not analysed	not analysed	65.40683048562056	48.52366741878351	7.400157993373158	41.8479593888803	32.1166476643168	6.339184400535027	0.600453719029118	0.6321257551073787	0.15845619008970105	6.81823633278502	5.58295233070226	7.21956979913196	5545	3849	2910
Armc5	ENSMUSG00000042178	ENSG00000140691	ENSMODG00000001517	UBC	not analysed	not analysed	62.24324660774306	0	6.34646628757108	16.71295225945187	0	0	0.5714110993083884	0	0.13589397271812173	6.81823633278502	5.58295233070226	7.21956979913196	5545	3849	2910
Ssh2	ENSMUSG00000037926	ENSG00000141298	ENSMODG00000009679	astroglia	not classified	not classified	174.97047373255762	111.0074643567565	62.00268678309393	121.13218915626732	107.64427110244402	31.791953456580142	0.7609062682576654	0.19591750253775406	0.38177619296846005	11.2824012559066	9.44032254466746	19.7678494127107	12608	18519	8577
Ssh2	ENSMUSG00000037926	ENSG00000141298	ENSMODG00000009679	GABA_DN	not classified	eutherian-expressed	131.941126959212	197.21771318476266	117.06860220088973	96.91607353079507	194.5399131055055	49.892232777201244	0.5737815552679953	0.34807030362561425	0.7208398149059135	11.2824012559066	9.44032254466746	19.7678494127107	12608	18519	8577
Ssh2	ENSMUSG00000037926	ENSG00000141298	ENSMODG00000009679	GC	therian-expressed	eutherian-expressed	118.82050841975325	215.4504935162867	121.19004860160499	107.43836908555728	161.65481747851476	99.23042842853941	0.5167230088908977	0.3802494080450393	0.7462172654330682	11.2824012559066	9.44032254466746	19.7678494127107	12608	18519	8577
Ssh2	ENSMUSG00000037926	ENSG00000141298	ENSMODG00000009679	glut_DN	therian-expressed	eutherian-expressed	125.9979611239018	230.15312854819408	119.14488017429194	121.65602474626668	212.85351421151964	75.59793239654896	0.547936096654821	0.40619814539226856	0.7336243173421193	11.2824012559066	9.44032254466746	19.7678494127107	12608	18519	8577
Ssh2	ENSMUSG00000037926	ENSG00000141298	ENSMODG00000009679	interneuron	therian-expressed	eutherian-expressed	157.35510907193614	278.5592913451628	162.404849094462	134.88905375328793	276.0778539548152	96.07826011005328	0.6843011068154045	0.49163036905012597	0.9999938425863011	11.2824012559066	9.44032254466746	19.7678494127107	12608	18519	8577
Ssh2	ENSMUSG00000037926	ENSG00000141298	ENSMODG00000009679	oligo	not classified	eutherian-expressed	158.07804736467483	207.0107645597571	148.9979885271549	148.6915146708961	182.92236774712813	54.04017887299207	0.6874449988491493	0.3653540978166672	0.9174422556695692	11.2824012559066	9.44032254466746	19.7678494127107	12608	18519	8577
Ssh2	ENSMUSG00000037926	ENSG00000141298	ENSMODG00000009679	Purkinje	therian-expressed	eutherian-expressed	124.640419003399	190.27260661725845	62.90134294367185	112.70310508324816	180.09094592769347	54.737913998917406	0.5420324588187981	0.3358128582236451	0.38730959072222704	11.2824012559066	9.44032254466746	19.7678494127107	12608	18519	8577
Ssh2	ENSMUSG00000037926	ENSG00000141298	ENSMODG00000009679	UBC	not classified	not classified	65.27628186298509	234.7417840375587	82.50406173842404	52.92434882159759	129.23570006978727	60.37918125830213	0.2838715068807482	0.4142966811861613	0.5080116399652345	11.2824012559066	9.44032254466746	19.7678494127107	12608	18519	8577
Wdhd1	ENSMUSG00000037572	ENSG00000198554	ENSMODG00000011703	astroglia	therian-expressed	eutherian-expressed	96.54099510183417	481.6291598704436	357.4577604079784	90.32702036221657	402.79791767366146	330.68099617650097	0.9999896418134	0.9999979237180656	0.7243509378659869	24.174645724533	5.78234274539651	27.4510337931212	6385	7349	4810
Wdhd1	ENSMUSG00000037572	ENSG00000198554	ENSMODG00000011703	GABA_DN	Human lost	Mouse-expressed	9.099388066152551	328.76712328767127	234.13720440177946	6.751465067919739	203.3140185015757	166.61112962345885	0.09425315953491906	0.68261323870604	0.47445466956482346	24.174645724533	5.78234274539651	27.4510337931212	6385	7349	4810
Wdhd1	ENSMUSG00000037572	ENSG00000198554	ENSMODG00000011703	GC	therian-expressed	eutherian-expressed	77.92106596018233	369.52964155624767	330.26296181435197	52.66137419855971	294.2224011645013	212.49263519843916	0.8071209412856015	0.7672477189876348	0.6692435096655548	24.174645724533	5.78234274539651	27.4510337931212	6385	7349	4810
Wdhd1	ENSMUSG00000037572	ENSG00000198554	ENSMODG00000011703	glut_DN	not classified	not classified	34.363080306518675	153.43541903212937	187.2276688453159	16.354165814887196	130.117973629424	186.73472109835583	0.35593919796531964	0.3185751886331264	0.3793973793372986	24.174645724533	5.78234274539651	27.4510337931212	6385	7349	4810
Wdhd1	ENSMUSG00000037572	ENSG00000198554	ENSMODG00000011703	interneuron	Human lost	Mouse-expressed	14.48652511722013	230.0648782956794	256.853313407743	12.499843751953101	133.2267519317879	199.02194927783464	0.15005413034959028	0.47767955054468736	0.5204864995756077	24.174645724533	5.78234274539651	27.4510337931212	6385	7349	4810
Wdhd1	ENSMUSG00000037572	ENSG00000198554	ENSMODG00000011703	oligo	not classified	not classified	23.97276693675984	210.24304095534438	493.4859849980261	17.085255424568597	24.389649032950416	175.63058133722424	0.24831439324899954	0.4365238277683832	0.9999979736041064	24.174645724533	5.78234274539651	27.4510337931212	6385	7349	4810
Wdhd1	ENSMUSG00000037572	ENSG00000198554	ENSMODG00000011703	Purkinje	not classified	Mouse-expressed	17.34140286613371	96.31082557169871	144.13620023061793	14.027680119796388	84.91641798287115	137.807251350343	0.179625486792993	0.19996842722143046	0.2920770042824827	24.174645724533	5.78234274539651	27.4510337931212	6385	7349	4810
Wdhd1	ENSMUSG00000037572	ENSG00000198554	ENSMODG00000011703	UBC	not classified	not classified	8.356476129725936	103.38856005582981	124.06178276781839	0	33.5345405767941	120.75836251660427	0.08655793907005319	0.21466379946729436	0.25139828716721807	24.174645724533	5.78234274539651	27.4510337931212	6385	7349	4810
Dpp3	ENSMUSG00000063904	ENSG00000254986	ENSMODG00000008243	astroglia	therian-expressed	eutherian-expressed	84.21318567954778	195.84312548960781	166.81362152372327	62.48828344685372	184.4156262700955	127.81882976945236	0.5516910006979701	0.7254710862813764	0.6519050852696373	11.6186114345874	33.7806345318311	52.1958409409691	3977	2683	2338
Dpp3	ENSMUSG00000063904	ENSG00000254986	ENSMODG00000008243	GABA_DN	therian-expressed	eutherian-expressed	87.27983661214587	219.17808219178082	175.60290330133458	81.69600914995303	139.78883662796434	155.24547048509643	0.5717810104529066	0.8119118860017253	0.6862534642230773	11.6186114345874	33.7806345318311	52.1958409409691	3977	2683	2338
Dpp3	ENSMUSG00000063904	ENSG00000254986	ENSMODG00000008243	GC	not classified	not classified	92.66981744045964	123.88311627979003	172.05781142463866	40.981192194107415	115.87485515643105	116.80031576361228	0.6070914418648069	0.4589061715326351	0.6723992993110262	11.6186114345874	33.7806345318311	52.1958409409691	3977	2683	2338
Dpp3	ENSMUSG00000063904	ENSG00000254986	ENSMODG00000008243	glut_DN	therian-expressed	eutherian-expressed	152.6445671254484	130.117973629424	185.4501139193557	96.08072416246229	111.12500173632816	137.02125246874496	0.9999934488762509	0.48200225276060954	0.724736212927722	11.6186114345874	33.7806345318311	52.1958409409691	3977	2683	2338
Dpp3	ENSMUSG00000063904	ENSG00000254986	ENSMODG00000008243	interneuron	therian-expressed	eutherian-expressed	106.45545903593937	135.40594702919353	255.88536335721597	67.44452687664396	129.65964343598057	140.10180731331434	0.6974028859184054	0.5015907463417202	0.9999960920152724	11.6186114345874	33.7806345318311	52.1958409409691	3977	2683	2338
Dpp3	ENSMUSG00000063904	ENSG00000254986	ENSMODG00000008243	oligo	not classified	not classified	49.56383822363204	73.4484024972457	197.39439399921042	46.948356807511736	69.0035881865857	92.14891264283081	0.32469883768651525	0.2720784414162961	0.7714142770619196	11.6186114345874	33.7806345318311	52.1958409409691	3977	2683	2338
Dpp3	ENSMUSG00000063904	ENSG00000254986	ENSMODG00000008243	Purkinje	not classified	not classified	68.7610269207806	122.56189375634696	152.6148002441837	52.60380044923646	117.64563195109822	133.20284388071684	0.45046199647757124	0.454011903546943	0.596416308559336	11.6186114345874	33.7806345318311	52.1958409409691	3977	2683	2338
Dpp3	ENSMUSG00000063904	ENSG00000254986	ENSMODG00000008243	UBC	not classified	not classified	50.13885677835561	78.24726134585289	120.58285946385053	41.495497738495374	77.54142004187237	103.38481897318198	0.3284658553965743	0.2898550844978772	0.4712359731945446	11.6186114345874	33.7806345318311	52.1958409409691	3977	2683	2338
Pkn3	ENSMUSG00000026785	ENSG00000160447	ENSMODG00000006395	astroglia	not analysed	not analysed	36.452182027616175	25.066201628945016	11.517340507868647	18.42385402706759	17.361979210071613	11.346178720468734	0.9999725675525599	0.9999601072343534	0.45416841279644143	10.7457787380335	0	9.95354511593383	3375	4255	2815
Pkn3	ENSMUSG00000026785	ENSG00000160447	ENSMODG00000006395	GABA_DN	not analysed	not analysed	0	0	0	0	0	0	0	0	0	10.7457787380335	0	9.95354511593383	3375	4255	2815
Pkn3	ENSMUSG00000026785	ENSG00000160447	ENSMODG00000006395	GC	not analysed	not analysed	26.06700204278406	21.454853624261148	25.358184354000255	19.38582540097008	15.485389534973754	4.027597095296975	0.7150816634618137	0.8558934476151218	0.9999605665550578	10.7457787380335	0	9.95354511593383	3375	4255	2815
Pkn3	ENSMUSG00000026785	ENSG00000160447	ENSMODG00000006395	glut_DN	not analysed	not analysed	3.059133041695983	0	7.480214831769969	0	0	2.2230323940280456	0.08391950637885186	0	0.29497063972367116	10.7457787380335	0	9.95354511593383	3375	4255	2815
Pkn3	ENSMUSG00000026785	ENSG00000160447	ENSMODG00000006395	interneuron	not analysed	not analysed	0	0	16.335064850207456	0	0	6.84776728547657	0	0	0.6441478803962676	10.7457787380335	0	9.95354511593383	3375	4255	2815
Pkn3	ENSMUSG00000026785	ENSG00000160447	ENSMODG00000006395	oligo	not analysed	not analysed	7.99092231225328	0	0	0	0	0	0.2192105563294728	0	0	10.7457787380335	0	9.95354511593383	3375	4255	2815
Pkn3	ENSMUSG00000026785	ENSG00000160447	ENSMODG00000006395	Purkinje	not analysed	not analysed	1.6770982175800142	3.2116647664316798	4.75438830040127	1.162443316357786	0	2.6065673332817814	0.04600690870578814	0.12812218986275598	0.1874819092772317	10.7457787380335	0	9.95354511593383	3375	4255	2815
Pkn3	ENSMUSG00000026785	ENSG00000160447	ENSMODG00000006395	UBC	not analysed	not analysed	0	0	0	0	0	0	0	0	0	10.7457787380335	0	9.95354511593383	3375	4255	2815
Timp3	ENSMUSG00000020044	ENSG00000100234	ENSMODG00000001292	astroglia	therian-expressed	eutherian-expressed	956.0064271275462	304.53761039488376	842.9403743646957	370.9334461806916	267.1891699323121	760.8098398072615	0.9144573957882157	0.6914003184239949	0.999998813677878	70.6085798722036	21.9746280142831	108.743069142785	4603	8144	6258
Timp3	ENSMUSG00000020044	ENSG00000100234	ENSMODG00000001292	GABA_DN	not classified	not classified	20.701647851168953	112.8668171557562	291.32530354478155	18.00390684778597	45.92893982498372	234.13720440177946	0.019801932754139332	0.25624471545503286	0.3456056523080817	70.6085798722036	21.9746280142831	108.743069142785	4603	8144	6258
Timp3	ENSMUSG00000020044	ENSG00000100234	ENSMODG00000001292	GC	not classified	not classified	61.471788291161126	97.39627296928771	254.3935892815501	59.410254209876626	91.95744559731835	119.028843664541	0.05880016058477816	0.22112150304508713	0.30179274267238376	70.6085798722036	21.9746280142831	108.743069142785	4603	8144	6258
Timp3	ENSMUSG00000020044	ENSG00000100234	ENSMODG00000001292	glut_DN	not classified	not classified	45.88699562543975	99.33163996537583	239.45230726810314	29.868466739595505	76.39843869372561	231.19536897891678	0.04389269918013484	0.22551542127288018	0.2840675692880451	70.6085798722036	21.9746280142831	108.743069142785	4603	8144	6258
Timp3	ENSMUSG00000020044	ENSG00000100234	ENSMODG00000001292	interneuron	not classified	not classified	160.08303662028564	308.0036960443525	200.8577808759762	133.7196344996657	192.2306768121746	195.2067302242988	0.15312566173587594	0.6992694703445742	0.2382820288390255	70.6085798722036	21.9746280142831	108.743069142785	4603	8144	6258
Timp3	ENSMUSG00000020044	ENSG00000100234	ENSMODG00000001292	oligo	not classified	not classified	328.63849765258215	73.4484024972457	394.78878799842084	100.36885554412466	73.16894709885125	305.50855423951873	0.31435552752726115	0.16675197788700635	0.46834667273980174	70.6085798722036	21.9746280142831	108.743069142785	4603	8144	6258
Timp3	ENSMUSG00000020044	ENSG00000100234	ENSMODG00000001292	Purkinje	not classified	not classified	191.0317631161056	100.75246912557898	147.70548221930093	173.41402866133708	50.93934579325902	110.91803157466633	0.1827293244637139	0.22874116975273712	0.1752262811048075	70.6085798722036	21.9746280142831	108.743069142785	4603	8144	6258
Timp3	ENSMUSG00000020044	ENSG00000100234	ENSMODG00000001292	UBC	not classified	not classified	130.55256372597017	122.95998211491168	257.61784003542243	62.24324660774306	51.69428002791491	206.76963794636396	0.12487861383634608	0.2791595122764085	0.30561774266873865	70.6085798722036	21.9746280142831	108.743069142785	4603	8144	6258
Polrmt	ENSMUSG00000020329	ENSG00000099821	ENSMODG00000006478	astroglia	not classified	not classified	118.52132791295793	66.17257808364214	54.46165785824992	56.87117541345345	47.681866586137296	29.49665302371978	0.6279463725629626	0.6043486361218099	0.2759013609935993	12.6603796392185	10.9759040466821	13.8935242921493	5124	4685	4305
Polrmt	ENSMUSG00000020329	ENSG00000099821	ENSMODG00000006478	GABA_DN	not classified	not classified	69.8238692897167	54.794520547945204	37.31064845907022	68.42636467831055	24.668618228464297	32.36947817164239	0.3699388642606864	0.5004337857026188	0.18901478754473605	12.6603796392185	10.9759040466821	13.8935242921493	5124	4685	4305
Polrmt	ENSMUSG00000020329	ENSG00000099821	ENSMODG00000006478	GC	not classified	not classified	53.78781475476598	105.62399777229386	172.05781142463866	46.07870242373975	78.88200744049205	43.464402654226184	0.2849770902680815	0.9646551614587702	0.8716404569466645	12.6603796392185	10.9759040466821	13.8935242921493	5124	4685	4305
Polrmt	ENSMUSG00000020329	ENSG00000099821	ENSMODG00000006478	glut_DN	not classified	not classified	50.881522375149466	109.49304719150334	64.44267823770757	33.99212456145687	88.61974743371981	37.79896619827448	0.2695790535642753	0.9999908670834109	0.32646495408076914	12.6603796392185	10.9759040466821	13.8935242921493	5124	4685	4305
Polrmt	ENSMUSG00000020329	ENSG00000099821	ENSMODG00000006478	interneuron	not classified	eutherian-expressed	66.8327088187987	104.52597470471412	43.67193641366058	55.683937968093105	64.39011826318387	42.72454418251925	0.35409118181785976	0.9546270083696866	0.22124090906515917	12.6603796392185	10.9759040466821	13.8935242921493	5124	4685	4305
Polrmt	ENSMUSG00000020329	ENSG00000099821	ENSMODG00000006478	oligo	not classified	not classified	55.93645618577296	45.856834961250975	197.39439399921042	50.5510059650187	12.194824516475208	74.49899426357744	0.2963609619838135	0.4188066487399822	0.9999949340256642	12.6603796392185	10.9759040466821	13.8935242921493	5124	4685	4305
Polrmt	ENSMUSG00000020329	ENSG00000099821	ENSMODG00000006478	Purkinje	not classified	not classified	89.81843844229165	97.04733483756702	45.5547659396126	52.30994923610038	36.38524699518502	36.97267719155544	0.4758735292818168	0.8863252142633177	0.23077927512226967	12.6603796392185	10.9759040466821	13.8935242921493	5124	4685	4305
Polrmt	ENSMUSG00000020329	ENSG00000099821	ENSMODG00000006478	UBC	not classified	not classified	65.27628186298509	22.3563603845294	10.338481897318196	30.640412475661766	0	8.050557501106951	0.34584496421067823	0.20417877462715833	0.05237448396267823	12.6603796392185	10.9759040466821	13.8935242921493	5124	4685	4305
Fbxo30	ENSMUSG00000047648	ENSG00000118496	ENSMODG00000016911	astroglia	not classified	eutherian-expressed	96.3206922532478	212.86122182341327	48.37283013304832	68.05399598481424	189.42348405499968	42.90422257995604	0.42165803790896383	0.903903552474082	0.6034314350459501	21.5218924400277	8.01924938733666	23.7198880852135	9009	5197	2571
Fbxo30	ENSMUSG00000047648	ENSG00000118496	ENSMODG00000016911	GABA_DN	not classified	not classified	109.19265679383062	172.92436720489377	58.534301100444864	37.05614576177459	121.98841110094541	28.361754174495694	0.4780069613359848	0.7343138805973134	0.7301916636943179	21.5218924400277	8.01924938733666	23.7198880852135	9009	5197	2571
Fbxo30	ENSMUSG00000047648	ENSG00000118496	ENSMODG00000016911	GC	therian-expressed	eutherian-expressed	81.67660640072339	202.78099652375434	75.54740389740662	55.40559108900798	122.06588258581726	70.08860817502743	0.3575513920460895	0.8610984262982132	0.942423220275106	21.5218924400277	8.01924938733666	23.7198880852135	9009	5197	2571
Fbxo30	ENSMUSG00000047648	ENSG00000118496	ENSMODG00000016911	glut_DN	not classified	not classified	97.0725169036854	159.03307888040715	51.973578522627406	64.24179387561564	104.47917133091538	29.920859327079874	0.4249492612124843	0.6753252834381662	0.6483493106795828	21.5218924400277	8.01924938733666	23.7198880852135	9009	5197	2571
Fbxo30	ENSMUSG00000047648	ENSG00000118496	ENSMODG00000016911	interneuron	not classified	eutherian-expressed	144.86525117220134	167.1355748070977	41.71412985929503	128.41171929198163	148.07558689189344	37.78194778534816	0.6341690050343257	0.7097320898508351	0.5203668500158783	21.5218924400277	8.01924938733666	23.7198880852135	9009	5197	2571
Fbxo30	ENSMUSG00000047648	ENSG00000118496	ENSMODG00000016911	oligo	not classified	not classified	55.93645618577296	172.50897046646426	69.11168448212312	49.56383822363204	60.97412258237604	23.500658018424517	0.24487008773629804	0.7325499210356039	0.8621402310095186	21.5218924400277	8.01924938733666	23.7198880852135	9009	5197	2571
Fbxo30	ENSMUSG00000047648	ENSG00000118496	ENSMODG00000016911	Purkinje	not classified	not classified	54.69211673165247	167.85508063758076	38.72155104867071	44.51772650788301	122.56189375634696	33.016519554902565	0.23942280823235046	0.7127874320621985	0.48303564319551495	21.5218924400277	8.01924938733666	23.7198880852135	9009	5197	2571
Fbxo30	ENSMUSG00000047648	ENSG00000118496	ENSMODG00000016911	UBC	not classified	not classified	72.42279312429145	77.54142004187237	32.202230004427804	65.27628186298509	33.5345405767941	10.338481897318196	0.31704145946527745	0.329275405070629	0.4017097575189381	21.5218924400277	8.01924938733666	23.7198880852135	9009	5197	2571
Ube2l3	ENSMUSG00000038965	ENSG00000185651	ENSMODG00000017665	astroglia	not analysed	eutherian-expressed	233.2939649767435	264.69031233456855	212.92595837973866	200.00631598892596	221.53885472051383	161.7846726452509	0.5521277437426327	0.8633966217087412	0.3081946696678742	40.1309931569807	24.2524804538922	114.785938128354	3838	5599	719
Ube2l3	ENSMUSG00000038965	ENSG00000185651	ENSMODG00000017665	GABA_DN	not analysed	eutherian-expressed	157.10370590186255	153.00755474801568	292.6715055022243	153.95932052619875	131.5659638851429	139.6982517761635	0.3718112240145112	0.49909724575929987	0.42362048594653906	40.1309931569807	24.2524804538922	114.785938128354	3838	5599	719
Ube2l3	ENSMUSG00000038965	ENSG00000185651	ENSMODG00000017665	GC	not analysed	eutherian-expressed	197.95316428133103	173.8122827346466	344.1156228492773	189.7041485666358	105.57989758749933	157.07628671658202	0.46848804671077293	0.5669604467234574	0.49808206344877304	40.1309931569807	24.2524804538922	114.785938128354	3838	5599	719
Ube2l3	ENSMUSG00000038965	ENSG00000185651	ENSMODG00000017665	glut_DN	not analysed	eutherian-expressed	145.6087753555281	119.71479471956303	264.9287341705081	137.66098687631924	101.2028683784409	119.72615363405157	0.3446066194390839	0.3904991777665721	0.38346486419279774	40.1309931569807	24.2524804538922	114.785938128354	3838	5599	719
Ube2l3	ENSMUSG00000038965	ENSG00000185651	ENSMODG00000017665	interneuron	not analysed	eutherian-expressed	222.73575187237242	194.99150394161396	135.80600866140546	163.92546855363094	138.0389269774076	123.25981113857826	0.5271400318665393	0.6360452117805334	0.19656921258829976	40.1309931569807	24.2524804538922	114.785938128354	3838	5599	719
Ube2l3	ENSMUSG00000038965	ENSG00000185651	ENSMODG00000017665	oligo	not analysed	not classified	422.53521126760563	69.0035881865857	690.8803789972364	159.81844624506562	45.856834961250975	148.9979885271549	0.9999976333389344	0.2250836624907276	0.9999985525735237	40.1309931569807	24.2524804538922	114.785938128354	3838	5599	719
Ube2l3	ENSMUSG00000038965	ENSG00000185651	ENSMODG00000017665	Purkinje	not analysed	eutherian-expressed	152.10416571238522	134.88992019013054	254.3580004069728	138.3654930846873	127.34836448314758	126.85294355304667	0.3599790069023287	0.4399991082692538	0.3681645042686702	40.1309931569807	24.2524804538922	114.785938128354	3838	5599	719
Ube2l3	ENSMUSG00000038965	ENSG00000185651	ENSMODG00000017665	UBC	not analysed	eutherian-expressed	169.9150146377607	103.38856005582981	186.09267415172755	163.1907046574627	100.60362173038229	136.85947751881818	0.40213124959874297	0.33724442987057035	0.26935546362796375	40.1309931569807	24.2524804538922	114.785938128354	3838	5599	719
Epb41l1	ENSMUSG00000027624	ENSG00000088367	ENSMODG00000001490	astroglia	not classified	not classified	177.8326875198892	236.86258586268735	140.8907110754188	160.2035527493757	66.17257808364214	133.88490890153105	0.5861137009916303	0.6331323898654704	0.3067225541116086	79.3461112896537	69.6980854948063	79.6915371044758	9674	11517	8879
Epb41l1	ENSMUSG00000027624	ENSG00000088367	ENSMODG00000001490	GABA_DN	therian-expressed	eutherian-expressed	205.27909403493166	225.7336343115124	283.61754174495695	204.73623148843242	115.12021839950005	220.1124515671683	0.6765735322285235	0.603384763550282	0.6174423858809415	79.3461112896537	69.6980854948063	79.6915371044758	9674	11517	8879
Epb41l1	ENSMUSG00000027624	ENSG00000088367	ENSMODG00000001490	GC	therian-expressed	eutherian-expressed	303.40887971961547	374.11125464711506	447.3731938818693	213.29676215515047	157.7640148809841	425.73498938802163	0.9999967041284189	0.9999973270054975	0.9739424808145177	79.3461112896537	69.6980854948063	79.6915371044758	9674	11517	8879
Epb41l1	ENSMUSG00000027624	ENSG00000088367	ENSMODG00000001490	glut_DN	therian-expressed	eutherian-expressed	244.73064333567865	198.66327993075166	264.84876409956865	194.1450338073708	147.6995790561997	238.28976034858388	0.8066007724001507	0.5310258551090306	0.5765822938776812	79.3461112896537	69.6980854948063	79.6915371044758	9674	11517	8879
Epb41l1	ENSMUSG00000027624	ENSG00000088367	ENSMODG00000001490	interneuron	therian-expressed	eutherian-expressed	150.33567136622239	173.64125716270183	434.82588628517243	134.31771233777664	125.71579430381736	401.78181500567734	0.4954870668850642	0.4641421258079092	0.9466266826053459	79.3461112896537	69.6980854948063	79.6915371044758	9674	11517	8879
Epb41l1	ENSMUSG00000027624	ENSG00000088367	ENSMODG00000001490	oligo	therian-expressed	eutherian-expressed	184.7657239052631	219.50684129655374	459.3415204204326	158.8373108843267	91.71366992250195	299.4839660892001	0.6089640985850797	0.5867405800529193	0.9999978229753277	79.3461112896537	69.6980854948063	79.6915371044758	9674	11517	8879
Epb41l1	ENSMUSG00000027624	ENSG00000088367	ENSMODG00000001490	Purkinje	therian-expressed	eutherian-expressed	142.00591240489265	114.55417722497336	215.53226961819092	124.0577281961873	65.55408211774713	165.08259777451283	0.4680332510468082	0.3062026859639433	0.46921906863948926	79.3461112896537	69.6980854948063	79.6915371044758	9674	11517	8879
Epb41l1	ENSMUSG00000027624	ENSG00000088367	ENSMODG00000001490	UBC	not classified	not classified	82.99099547699075	55.8909009613235	196.43115604904577	65.27628186298509	51.69428002791491	181.13754377490642	0.2735276634817682	0.14939607101094063	0.42763547313071276	79.3461112896537	69.6980854948063	79.6915371044758	9674	11517	8879
Gnptg	ENSMUSG00000035521	ENSG00000090581	ENSMODG00000016192	astroglia	not analysed	not analysed	170.13498996203558	529.3806246691371	41.33512452206262	104.14713907808952	274.56829700868974	19.746325537922818	0.7830929540397045	0.6250756149046589	0.8150092478189259	36.0058304245194	41.0425176437844	10.7496520806434	4102	2249	1834
Gnptg	ENSMUSG00000035521	ENSG00000090581	ENSMODG00000016192	GABA_DN	not analysed	not analysed	104.73580393457503	767.1232876712328	37.31064845907022	69.00549283722984	394.69789165542875	14.180877087247847	0.48207526338439477	0.9057945047544443	0.7356582056510472	36.0058304245194	41.0425176437844	10.7496520806434	4102	2249	1834
Gnptg	ENSMUSG00000035521	ENSG00000090581	ENSMODG00000016192	GC	not analysed	not analysed	168.77637130801688	739.0592831124953	50.71636870800051	121.359269908777	722.7297438466704	21.199465773462506	0.7768395390577166	0.872657430806557	0.9999802828887722	36.0058304245194	41.0425176437844	10.7496520806434	4102	2249	1834
Gnptg	ENSMUSG00000035521	ENSG00000090581	ENSMODG00000016192	glut_DN	not analysed	not analysed	93.31114601639166	839.4466951348589	32.221339118853784	89.04266415651156	340.320317817505	26.492873417050816	0.42949014188740187	0.9911916581175487	0.6353117273170161	36.0058304245194	41.0425176437844	10.7496520806434	4102	2249	1834
Gnptg	ENSMUSG00000035521	ENSG00000090581	ENSMODG00000016192	interneuron	not analysed	not analysed	136.62446488751254	773.4922128148845	32.67012970041491	111.36787593618621	529.1492200800626	28.431707039690664	0.6288515714887929	0.9133147267174941	0.6441605811316725	36.0058304245194	41.0425176437844	10.7496520806434	4102	2249	1834
Gnptg	ENSMUSG00000035521	ENSG00000090581	ENSMODG00000016192	oligo	not analysed	not analysed	217.2592742552698	550.2820195350116	23.500658018424517	164.12474862999025	294.3402573374821	0	0.999995397225731	0.6497553097014174	0.46336508807716126	36.0058304245194	41.0425176437844	10.7496520806434	4102	2249	1834
Gnptg	ENSMUSG00000035521	ENSG00000090581	ENSMODG00000016192	Purkinje	not analysed	not analysed	80.81898831552071	727.8550112817527	16.95720002713152	70.6995655311605	331.10574765618367	9.50877660080254	0.37199155985858007	0.859427786996798	0.334346999048012	36.0058304245194	41.0425176437844	10.7496520806434	4102	2249	1834
Gnptg	ENSMUSG00000035521	ENSG00000090581	ENSMODG00000016192	UBC	not analysed	not analysed	38.9968886053877	310.1656801674895	10.338481897318196	32.63814093149254	100.60362173038229	4.0252787505534755	0.17949387544069995	0.3662336591449459	0.2038449974966334	36.0058304245194	41.0425176437844	10.7496520806434	4102	2249	1834
Zbtb40	ENSMUSG00000060862	ENSG00000184677	ENSMODG00000016092	astroglia	therian-expressed	eutherian-expressed	74.87692106100597	264.69031233456855	211.3360666131282	68.05399598481424	154.17437538543592	113.90781928361744	0.3908224028670307	0.9999962220142733	0.9999952682223898	12.2224479122544	0	5.43484051681549	8992	10710	8841
Zbtb40	ENSMUSG00000060862	ENSG00000184677	ENSMODG00000016092	GABA_DN	not classified	not classified	48.303844986060895	164.38356164383563	45.6604324956166	40.94724629768648	78.34936793673694	43.239935073574415	0.2521234112950218	0.6210387496060151	0.2160550121536521	12.2224479122544	0	5.43484051681549	8992	10710	8841
Zbtb40	ENSMUSG00000060862	ENSG00000184677	ENSMODG00000016092	GC	not classified	not classified	58.153241650294696	162.3271216154795	190.8900247403519	52.66137419855971	158.36984638124903	161.65708293287878	0.3035326414898652	0.6132695485309273	0.9032491450720924	12.2224479122544	0	5.43484051681549	8992	10710	8841
Zbtb40	ENSMUSG00000060862	ENSG00000184677	ENSMODG00000016092	glut_DN	not classified	not classified	52.26981679429214	101.2028683784409	104.72300764477957	35.78118374890197	88.61974743371981	85.10348583877996	0.27282392368031316	0.3823429922419251	0.49552598284372235	12.2224479122544	0	5.43484051681549	8992	10710	8841
Zbtb40	ENSMUSG00000060862	ENSG00000184677	ENSMODG00000016092	interneuron	therian-expressed	eutherian-expressed	191.58709861388962	161.04541480697557	172.88258129410468	127.58000661821283	148.07558689189344	128.17363254755776	0.9999947804691041	0.6084272785024956	0.8180419273566526	12.2224479122544	0	5.43484051681549	8992	10710	8841
Zbtb40	ENSMUSG00000060862	ENSG00000184677	ENSMODG00000016092	oligo	not classified	not classified	68.34102169827439	126.14582457320662	148.6104919007282	59.25252934234631	103.50538227987855	138.22336896424625	0.356708074210826	0.47657712472919744	0.7031917982129149	12.2224479122544	0	5.43484051681549	8992	10710	8841
Zbtb40	ENSMUSG00000060862	ENSG00000184677	ENSMODG00000016092	Purkinje	not classified	not classified	43.97128840172962	109.1782516922629	80.66765932703005	41.13663335538558	108.05604820239368	66.56143620561778	0.2295094983449135	0.41247387656706364	0.38170142426884146	12.2224479122544	0	5.43484051681549	8992	10710	8841
Zbtb40	ENSMUSG00000060862	ENSG00000184677	ENSMODG00000016092	UBC	not classified	not classified	32.63814093149254	145.3163424994411	72.36937328122738	27.854920432419785	103.38856005582981	63.4646628757108	0.17035578497633447	0.5490030678292983	0.34243578015448717	12.2224479122544	0	5.43484051681549	8992	10710	8841
Rsbn1	ENSMUSG00000044098	ENSG00000081019	ENSMODG00000000742	astroglia	therian-expressed	eutherian-expressed	270.09370003681084	397.03546850185285	433.42402712190557	208.51604040304923	174.4355832910311	361.11054004796335	0.6813219166637168	0.999997481339677	0.7858860101347273	25.1959473321982	18.7225160690463	43.9253603143678	6819	6861	7075
Rsbn1	ENSMUSG00000044098	ENSG00000081019	ENSMODG00000000742	GABA_DN	therian-expressed	eutherian-expressed	309.37919424918675	284.639625902206	482.1498209664268	204.24002287488256	277.826011460323	200.90590298071305	0.78042111153649385	0.7169105321136959	0.8742357953771308	25.1959473321982	18.7225160690463	43.9253603143678	6819	6861	7075
Rsbn1	ENSMUSG00000044098	ENSG00000081019	ENSMODG00000000742	GC	therian-expressed	eutherian-expressed	257.65116004032313	304.91615344501383	309.56836249011013	256.7241992179786	179.65968818720603	308.2101615901847	0.64993512312719	0.7679802175240004	0.5613104720492728	25.1959473321982	18.7225160690463	43.9253603143678	6819	6861	7075
Rsbn1	ENSMUSG00000044098	ENSG00000081019	ENSMODG00000000742	glut_DN	therian-expressed	eutherian-expressed	283.7504340261573	276.7095684749755	444.13785282972515	159.22626768261375	201.41406564709476	239.366874616639	0.7157715620116828	0.6969374111126122	0.8053123575726118	25.1959473321982	18.7225160690463	43.9253603143678	6819	6861	7075
Rsbn1	ENSMUSG00000044098	ENSG00000081019	ENSMODG00000000742	interneuron	therian-expressed	eutherian-expressed	289.60840488146107	334.2711496141954	437.9265778708223	164.1806179951615	300.3604325190228	324.0867012145229	0.7305485224900345	0.8419154816571603	0.7940500514016413	25.1959473321982	18.7225160690463	43.9253603143678	6819	6861	7075
Rsbn1	ENSMUSG00000044098	ENSG00000081019	ENSMODG00000000742	oligo	not classified	eutherian-expressed	140.84507042253523	168.19443276427552	164.5046061289716	124.43324545235372	146.8968049944914	161.26059712495393	0.3552871959613995	0.4236246443530177	0.2982803455035968	25.1959473321982	18.7225160690463	43.9253603143678	6819	6861	7075
Rsbn1	ENSMUSG00000044098	ENSG00000081019	ENSMODG00000000742	Purkinje	therian-expressed	eutherian-expressed	254.14550196272458	313.29877385625247	551.5090428465473	168.61170740512864	242.56831330123345	284.7172871225788	0.6410919635856251	0.7890931909565643	0.9999981867963912	25.1959473321982	18.7225160690463	43.9253603143678	6819	6861	7075
Rsbn1	ENSMUSG00000044098	ENSG00000081019	ENSMODG00000000742	UBC	therian-expressed	eutherian-expressed	144.8455862485829	290.6326849988822	279.24451665312756	130.55256372597017	103.38856005582981	186.09267415172755	0.3653786535180728	0.7320050122738938	0.5063271653437956	25.1959473321982	18.7225160690463	43.9253603143678	6819	6861	7075
Slc37a4	ENSMUSG00000032114	ENSG00000137700	ENSMODG00000013328	astroglia	not classified	not classified	94.77567327180205	93.05896448637267	124.00537356618786	92.63988622820459	66.97886258728182	95.32206944212759	0.7969619348896729	0.6616212687951722	0.9999919358983635	11.8020552576726	10.6977310135072	20.2968726412494	6186	2857	1266
Slc37a4	ENSMUSG00000032114	ENSG00000137700	ENSMODG00000013328	GABA_DN	not classified	not classified	69.8238692897167	64.84663770183515	83.30556481172943	51.308509516303275	60.99420555047271	58.534301100444864	0.5871439795635035	0.46104010452073935	0.6717845415200812	11.8020552576726	10.6977310135072	20.2968726412494	6186	2857	1266
Slc37a4	ENSMUSG00000032114	ENSG00000137700	ENSMODG00000013328	GC	not classified	not classified	77.92106596018233	71.96981380381028	96.72933921770147	48.22182037371911	59.115500741133225	82.09942723576057	0.6552327338071146	0.5116837457481288	0.7800352226740395	11.8020552576726	10.6977310135072	20.2968726412494	6186	2857	1266
Slc37a4	ENSMUSG00000032114	ENSG00000137700	ENSMODG00000013328	glut_DN	therian-expressed	eutherian-expressed	80.18052071521025	92.23652282499184	85.10348583877996	62.20743067759444	88.61974743371981	79.47862025115244	0.6742323290745478	0.6557739557661036	0.68628315941645	11.8020552576726	10.6977310135072	20.2968726412494	6186	2857	1266
Slc37a4	ENSMUSG00000032114	ENSG00000137700	ENSMODG00000013328	interneuron	therian-expressed	eutherian-expressed	89.92603583552528	140.65192165687964	113.72682815876266	85.16436722875149	116.57340794031442	104.32242584414229	0.7561816766092134	0.9999928903005482	0.9171047010584618	11.8020552576726	10.6977310135072	20.2968726412494	6186	2857	1266
Slc37a4	ENSMUSG00000032114	ENSG00000137700	ENSMODG00000013328	oligo	not classified	not classified	99.12767644726408	103.50538227987855	74.49899426357744	39.70932772108168	45.856834961250975	54.04017887299207	0.8335576218590014	0.7358921596550844	0.6007674615515947	11.8020552576726	10.6977310135072	20.2968726412494	6186	2857	1266
Slc37a4	ENSMUSG00000032114	ENSG00000137700	ENSMODG00000013328	Purkinje	low	low	45.698694963749936	48.52366741878351	33.91440005426304	45.33528933795366	44.96330673004352	32.14766377714197	0.384277094564085	0.34498869164734564	0.2734891689753461	11.8020552576726	10.6977310135072	20.2968726412494	6186	2857	1266
Slc37a4	ENSMUSG00000032114	ENSG00000137700	ENSMODG00000013328	UBC	not classified	not classified	50.13885677835561	77.54142004187237	76.15759545085297	0	22.3563603845294	51.69240948659099	0.42161410129621446	0.5512961915646041	0.6141425901000498	11.8020552576726	10.6977310135072	20.2968726412494	6186	2857	1266
Dpp8	ENSMUSG00000032393	ENSG00000074603	ENSMODG00000010208	astroglia	therian-expressed	eutherian-expressed	187.19230265251494	192.07513665753982	112.71256886033503	183.36605858581245	158.43480705499474	108.26300077396529	0.9999946579285378	0.8859699204753139	0.7552255072601634	11.1988261403841	57.1603431977838	28.3066826023924	10211	13707	5294
Dpp8	ENSMUSG00000032393	ENSG00000074603	ENSMODG00000010208	GABA_DN	therian-expressed	eutherian-expressed	86.44418662844924	156.27713144643167	149.2425938362809	74.11229152354917	114.75566606101177	117.06860220088973	0.4617910224540176	0.7208472690901515	0.9999932995448964	11.1988261403841	57.1603431977838	28.3066826023924	10211	13707	5294
Dpp8	ENSMUSG00000032393	ENSG00000074603	ENSMODG00000010208	GC	therian-expressed	eutherian-expressed	132.93137417808057	216.79545348963254	84.79786309385003	129.06023499287588	172.39075813145655	76.07455306200076	0.7101289004171253	0.9999953873784192	0.5681842745416105	11.1988261403841	57.1603431977838	28.3066826023924	10211	13707	5294
Dpp8	ENSMUSG00000032393	ENSG00000074603	ENSMODG00000010208	glut_DN	therian-expressed	eutherian-expressed	93.33895856123596	148.99745994806375	119.14488017429194	80.50766343502943	132.92962115057972	107.4044637295126	0.4986233868339838	0.6872688992358862	0.7983249204317137	11.1988261403841	57.1603431977838	28.3066826023924	10211	13707	5294
Dpp8	ENSMUSG00000032393	ENSG00000074603	ENSMODG00000010208	interneuron	therian-expressed	eutherian-expressed	180.63416486804442	168.20184221065279	96.13022441066832	144.59112985058056	167.1355748070977	83.82185759714169	0.9649606172254668	0.7758514473056008	0.6441162527627313	11.1988261403841	57.1603431977838	28.3066826023924	10211	13707	5294
Dpp8	ENSMUSG00000032393	ENSG00000074603	ENSMODG00000010208	oligo	not classified	not classified	145.53484053898077	170.7275432306529	148.9979885271549	130.02032422962958	126.14582457320662	108.08035774598414	0.7774575183874801	0.7875015503370183	0.9983543326529952	11.1988261403841	57.1603431977838	28.3066826023924	10211	13707	5294
Dpp8	ENSMUSG00000032393	ENSG00000074603	ENSMODG00000010208	Purkinje	therian-expressed	eutherian-expressed	117.38795786305894	135.25673937406492	63.86189696723213	85.09084433785235	110.59123777116122	61.05130344532855	0.6270948596967971	0.6238881549809718	0.42790377345970476	11.1988261403841	57.1603431977838	28.3066826023924	10211	13707	5294
Dpp8	ENSMUSG00000032393	ENSG00000074603	ENSMODG00000010208	UBC	therian-expressed	eutherian-expressed	86.35025334050133	156.49452269170578	72.45501750996256	82.99099547699075	77.54142004187237	72.36937328122738	0.4612892241171279	0.7218500126395727	0.48548159185609785	11.1988261403841	57.1603431977838	28.3066826023924	10211	13707	5294
Mb21d1	ENSMUSG00000032344	ENSG00000164430	ENSMODG00000018545	astroglia	low	low	41.65885563123581	25.05930702662969	41.33512452206262	35.55639837388738	15.89395552871243	13.164217025281879	0.7850359258509674	0.24483956709869503	0.4804739024158143	0	0	0	4155	4126	1818
Mb21d1	ENSMUSG00000032344	ENSG00000164430	ENSMODG00000018545	GABA_DN	not classified	not classified	13.801098567445969	57.37783303050588	14.180877087247847	13.61600152499217	21.61554590061172	9.978446555440248	0.2600733512115922	0.5606046402369202	0.16483659920153987	0	0	0	4155	4126	1818
Mb21d1	ENSMUSG00000032344	ENSG00000164430	ENSMODG00000018545	GC	not classified	low	22.16223643560319	28.968713789107763	86.02890571231933	13.189306110605521	15.485389534973754	28.193179667078823	0.41763393486273925	0.28303605267272475	0.9999883761351157	0	0	0	4155	4126	1818
Mb21d1	ENSMUSG00000032344	ENSG00000164430	ENSMODG00000018545	glut_DN	low	low	15.55185766939861	21.285351421151965	26.492873417050816	12.720380593787366	14.925595904416484	21.48089274590252	0.2930653470722002	0.20796649412373444	0.30794958099386927	0	0	0	4155	4126	1818
Mb21d1	ENSMUSG00000032344	ENSG00000164430	ENSMODG00000018545	interneuron	not classified	not classified	36.26473254759746	69.0194634887038	20.54330185642971	21.291091807187872	33.306687982946976	12.835116879783087	0.6833869404202918	0.6743480792984717	0.23879256505436278	0	0	0	4155	4126	1818
Mb21d1	ENSMUSG00000032344	ENSG00000164430	ENSMODG00000018545	oligo	low	low	15.0553283316187	0	0	13.686349918908377	0	0	0.2837085521605332	0	0	0	0	0	4155	4126	1818
Mb21d1	ENSMUSG00000032344	ENSG00000164430	ENSMODG00000018545	Purkinje	low	low	13.949319796293434	24.261833709391755	20.166914831757513	11.7396875230601	9.661195669576067	18.500394983432894	0.2628664905779024	0.2370479301808103	0.23441749313540913	0	0	0	4155	4126	1818
Mb21d1	ENSMUSG00000032344	ENSG00000164430	ENSMODG00000018545	UBC	low	low	8.356476129725936	25.847140013957453	24.151672503320857	0	0	10.338481897318196	0.1574727360113109	0.2525370140934751	0.2807357779059193	0	0	0	4155	4126	1818
Map10	ENSMUSG00000050930	ENSG00000212916	ENSMODG00000008607	astroglia	not analysed	not analysed	32.98308438957734	66.17257808364214	82.67024904412524	32.578140998194236	27.856394713970538	49.58472790380563	0.6192787649206142	0.9999848882283691	0.9999879038963174	0	0	5.34811452110866	3516	3542	2736
Map10	ENSMUSG00000050930	ENSG00000212916	ENSMODG00000008607	GABA_DN	not analysed	not analysed	17.455967322429174	64.84663770183515	58.534301100444864	17.102836505434425	16.210214055876605	27.396259497369957	0.3277470886665934	0.9799475799823041	0.7080369750939962	0	0	5.34811452110866	3516	3542	2736
Map10	ENSMUSG00000050930	ENSG00000212916	ENSMODG00000008607	GC	not analysed	not analysed	35.43488327523269	10.821808107698633	42.39893154692501	32.498098645533894	9.897233723174374	24.165582571781847	0.6653128764612007	0.1635366927570408	0.5128618720190723	0	0	5.34811452110866	3516	3542	2736
Map10	ENSMUSG00000050930	ENSG00000212916	ENSMODG00000008607	glut_DN	not analysed	not analysed	38.1611417813621	14.925595904416484	25.396456831465485	18.667791712247194	14.457552625491557	22.440644495309904	0.7165001450801308	0.22555219676274443	0.30719817500169	0	0	5.34811452110866	3516	3542	2736
Map10	ENSMUSG00000050930	ENSG00000212916	ENSMODG00000008607	interneuron	not analysed	not analysed	28.98094709735114	23.006487829567938	65.34025940082982	23.686691395572485	17.581490207109955	20.67653626664461	0.5441360460014654	0.34766879010967455	0.7903625523542638	0	0	5.34811452110866	3516	3542	2736
Map10	ENSMUSG00000050930	ENSG00000212916	ENSMODG00000008607	oligo	not analysed	not analysed	34.56397544970201	0	27.020089436496036	25.092213886031164	0	23.037228160707702	0.6489610181515283	0	0.32683780333443657	0	0	5.34811452110866	3516	3542	2736
Map10	ENSMUSG00000050930	ENSG00000212916	ENSMODG00000008607	Purkinje	not analysed	not analysed	25.6624109835119	8.281024859636627	18.22190637584504	12.960857084573536	7.047133578416979	16.508259777451283	0.48182838181672255	0.12514095654869334	0.22041406881513567	0	0	5.34811452110866	3516	3542	2736
Map10	ENSMUSG00000050930	ENSG00000212916	ENSMODG00000008607	UBC	not analysed	not analysed	20.747748869247687	11.1781801922647	25.38586515028432	13.927460216209893	0	12.075836251660428	0.3895524185327843	0.1689221063146335	0.3070700569279506	0	0	5.34811452110866	3516	3542	2736
Smarce1	ENSMUSG00000037935	ENSG00000073584	ENSMODG00000013191	astroglia	therian-expressed	eutherian-expressed	318.4785823153393	175.62476655510784	453.4070407850906	235.45685446592378	168.7584379218961	401.33324871667213	0.6745817054237985	0.7119330843564506	0.7855311951515372	17.8468653732394	36.4952954285432	133.710194720332	11022	6650	2740
Smarce1	ENSMUSG00000037935	ENSG00000073584	ENSMODG00000013191	GABA_DN	therian-expressed	eutherian-expressed	303.8159280563882	246.68618228464297	347.01928696668614	269.1214220651964	186.41746164258097	292.70109895958063	0.6435241748227326	0.9999959462830993	0.6012135911245845	17.8468653732394	36.4952954285432	133.710194720332	11022	6650	2740
Smarce1	ENSMUSG00000037935	ENSG00000073584	ENSMODG00000013191	GC	therian-expressed	eutherian-expressed	428.56586278100286	234.95925135269397	456.44731837200453	382.8660826858716	193.09368261835033	326.2353647190549	0.907761798295678	0.9524582881715492	0.7907984995196071	17.8468653732394	36.4952954285432	133.710194720332	11022	6650	2740
Smarce1	ENSMUSG00000037935	ENSG00000073584	ENSMODG00000013191	glut_DN	therian-expressed	eutherian-expressed	279.933438049175	201.41406564709476	278.76737571227426	229.08720204345784	192.7611101416693	272.1048946228445	0.5929377563524292	0.8164756019414527	0.48296662846996785	17.8468653732394	36.4952954285432	133.710194720332	11022	6650	2740
Smarce1	ENSMUSG00000037935	ENSG00000073584	ENSMODG00000013191	interneuron	therian-expressed	eutherian-expressed	472.1116881365077	210.693885195243	467.0060243777145	437.1345828096825	205.02773569646783	408.3766212551864	0.9999978818616294	0.8540933632787265	0.8090915391106055	17.8468653732394	36.4952954285432	133.710194720332	11022	6650	2740
Smarce1	ENSMUSG00000037935	ENSG00000073584	ENSMODG00000013191	oligo	not classified	not classified	346.94686756542427	73.16894709885125	372.4949713178872	191.78213549407872	69.0035881865857	230.37228160707704	0.7348814727578499	0.2966061974570871	0.6453504107492882	17.8468653732394	36.4952954285432	133.710194720332	11022	6650	2740
Smarce1	ENSMUSG00000037935	ENSG00000073584	ENSMODG00000013191	Purkinje	therian-expressed	eutherian-expressed	395.7951793488834	200.1188584735176	440.8872007054195	371.7335231746043	192.15853078790002	351.01773421527986	0.8383489562865599	0.8112251987320851	0.7638404756517673	17.8468653732394	36.4952954285432	133.710194720332	11022	6650	2740
Smarce1	ENSMUSG00000037935	ENSG00000073584	ENSMODG00000013191	UBC	therian-expressed	eutherian-expressed	326.3814093149254	129.23570006978727	305.92118504206417	220.0538714161163	100.60362173038229	253.8586515028432	0.6913209865280189	0.5238849415397153	0.5300108125629472	17.8468653732394	36.4952954285432	133.710194720332	11022	6650	2740
Ift22	ENSMUSG00000007987	ENSG00000128581	ENSMODG00000013419	astroglia	not classified	eutherian-expressed	220.3327023805947	153.3624722030519	84.53442664525127	213.33839024332428	132.34515616728427	82.67024904412524	0.9138260930297956	0.6859489294681261	0.19652517818314594	11.3316891821899	33.0540942703173	50.0413629253888	4132	3608	1224
Ift22	ENSMUSG00000007987	ENSG00000128581	ENSMODG00000013419	GABA_DN	not classified	eutherian-expressed	165.61318280935163	108.0777295030586	84.16064324627023	122.1917712570042	82.22872742821431	82.18877849210988	0.6868778268759989	0.4834025024962623	0.19565620855737537	11.3316891821899	33.0540942703173	50.0413629253888	4132	3608	1224
Ift22	ENSMUSG00000007987	ENSG00000128581	ENSMODG00000013419	GC	therian-expressed	eutherian-expressed	241.10910186859556	158.36984638124903	430.1445285615967	197.8395916590828	143.93962760762057	169.59572618770005	0.9999958525172017	0.7083455621491185	0.9999976752054047	11.3316891821899	33.0540942703173	50.0413629253888	4132	3608	1224
Ift22	ENSMUSG00000007987	ENSG00000128581	ENSMODG00000013419	glut_DN	not classified	eutherian-expressed	240.54156214563073	131.9609395618897	89.76257798123962	147.18749233398475	73.84978952809985	76.18937049439646	0.9976419912788446	0.5902256524936549	0.20867955615255374	11.3316891821899	33.0540942703173	50.0413629253888	4132	3608	1224
Ift22	ENSMUSG00000007987	ENSG00000128581	ENSMODG00000013419	interneuron	not classified	eutherian-expressed	234.2020098790666	181.52350081037278	104.81264739278541	182.13940950403438	83.56778740354885	75.56389557069632	0.9713488073042503	0.811905606798792	0.24366787617966898	11.3316891821899	33.0540942703173	50.0413629253888	4132	3608	1224
Ift22	ENSMUSG00000007987	ENSG00000128581	ENSMODG00000013419	oligo	not classified	not classified	140.84507042253523	84.09721638213776	94.57031302773612	79.41865544216336	73.4484024972457	69.11168448212312	0.5841525068049428	0.3761441421744947	0.21985655260436746	11.3316891821899	33.0540942703173	50.0413629253888	4132	3608	1224
Ift22	ENSMUSG00000007987	ENSG00000128581	ENSMODG00000013419	Purkinje	therian-expressed	eutherian-expressed	193.79631753145807	109.1782516922629	137.807251350343	152.6159377997813	99.45300845350572	76.30740012209185	0.8037668933385321	0.4883248411016358	0.32037355313484106	11.3316891821899	33.0540942703173	50.0413629253888	4132	3608	1224
Ift22	ENSMUSG00000007987	ENSG00000128581	ENSMODG00000013419	UBC	not classified	not classified	103.06320559995319	155.08284008374474	72.45501750996256	65.27628186298509	22.3563603845294	51.69240948659099	0.42745287236501767	0.6936436704898421	0.16844303311079759	11.3316891821899	33.0540942703173	50.0413629253888	4132	3608	1224
Galc	ENSMUSG00000021003	ENSG00000054983	ENSMODG00000025784	astroglia	not classified	eutherian-expressed	82.96492953907055	127.95607616876244	20.66756226103131	82.6369951244173	112.79170755366066	2.3034681015737295	0.5712828104398711	0.4910295579716972	0.9999516173409949	12.4869930046985	11.5634983356891	0	6825	14879	3289
Galc	ENSMUSG00000021003	ENSG00000054983	ENSMODG00000025784	GABA_DN	not classified	not classified	34.91193464485835	191.2594434350196	7.0904385436239235	34.50274641861492	86.82062858135092	6.473895634328479	0.24039781932696397	0.7339552976284331	0.3430542702523774	12.4869930046985	11.5634983356891	0	6825	14879	3289
Galc	ENSMUSG00000021003	ENSG00000054983	ENSMODG00000025784	GC	not classified	not classified	46.5406965147667	108.21808107698634	4.8293780726917985	38.960532980091166	81.01013064525664	0.8985718996798387	0.32047155409520395	0.41528529247562523	0.2336581524974841	12.4869930046985	11.5634983356891	0	6825	14879	3289
Galc	ENSMUSG00000021003	ENSG00000054983	ENSMODG00000025784	glut_DN	not classified	not classified	57.27180051086446	145.99072958867112	4.446064788056091	46.65557300819583	104.47917133091538	3.6280652616379263	0.39436416491368514	0.5602372748859831	0.21511243655485127	12.4869930046985	11.5634983356891	0	6825	14879	3289
Galc	ENSMUSG00000021003	ENSG00000054983	ENSMODG00000025784	interneuron	not classified	eutherian-expressed	59.43094866651809	133.2267519317879	18.89097389267408	59.385642617202734	87.90745103554977	10.681136045629813	0.4092317027199698	0.5112556985944927	0.9139955481224394	12.4869930046985	11.5634983356891	0	6825	14879	3289
Galc	ENSMUSG00000021003	ENSG00000054983	ENSMODG00000025784	oligo	not classified	not classified	145.2246711088331	85.36377161532646	0	119.12798316324505	84.09721638213776	0	0.9999931141650621	0.3275822164770596	0	12.4869930046985	11.5634983356891	0	6825	14879	3289
Galc	ENSMUSG00000021003	ENSG00000054983	ENSMODG00000025784	Purkinje	not classified	not classified	69.36561146453484	72.78550112817527	13.444609887838343	54.357260464211	57.80996579577024	9.11095318792252	0.4776401509107283	0.2793132887146272	0.6504859756591259	12.4869930046985	11.5634983356891	0	6825	14879	3289
Galc	ENSMUSG00000021003	ENSG00000054983	ENSMODG00000025784	UBC	not classified	not classified	32.63814093149254	55.8909009613235	0	20.747748869247687	0	0	0.22474085113391076	0.21448050937012425	0	12.4869930046985	11.5634983356891	0	6825	14879	3289
Fam102a	ENSMUSG00000039157	ENSG00000167106	ENSMODG00000005688	astroglia	not classified	not classified	111.80299340362339	56.39585377683033	37.18854592785422	107.63557402519608	52.4145226347351	28.178142215083756	0.2367804149000881	0.18498230529954568	0.12479504421642718	15.4924597572693	16.5484353383217	18.1012228687941	6100	6066	5094
Fam102a	ENSMUSG00000039157	ENSG00000167106	ENSMODG00000005688	GABA_DN	not classified	not classified	59.14602242999159	43.41031429067546	7.0904385436239235	39.90661851268033	29.718725769107113	3.3261488518134166	0.125261581146623	0.14238883665178345	0.023793659297193796	15.4924597572693	16.5484353383217	18.1012228687941	6100	6066	5094
Fam102a	ENSMUSG00000039157	ENSG00000167106	ENSMODG00000005688	GC	not classified	not classified	77.92106596018233	52.789948793749666	63.59839732038753	65.82671774819964	50.8470815624168	13.976116680075974	0.16502404601012374	0.1731546872781758	0.21341960562504889	15.4924597572693	16.5484353383217	18.1012228687941	6100	6066	5094
Fam102a	ENSMUSG00000039157	ENSG00000167106	ENSMODG00000005688	glut_DN	not classified	not classified	93.31114601639166	42.610350662895314	7.480214831769969	63.47049182164045	14.925595904416484	4.72487077478431	0.19761771304996092	0.13976490056229465	0.025101646686861205	15.4924597572693	16.5484353383217	18.1012228687941	6100	6066	5094
Fam102a	ENSMUSG00000039157	ENSG00000167106	ENSMODG00000005688	interneuron	not classified	not classified	153.18500608599888	50.28631772152694	96.07826011005328	139.20984492023277	44.05286343612335	94.29958979678439	0.3244207350206764	0.16494260400708957	0.3224135394250764	15.4924597572693	16.5484353383217	18.1012228687941	6100	6066	5094
Fam102a	ENSMUSG00000039157	ENSG00000167106	ENSMODG00000005688	oligo	therian-expressed	eutherian-expressed	472.179072202339	304.8706129118802	297.9959770543098	357.38394948973513	146.8968049944914	94.57031302773612	0.9999978821639056	0.999996719930759	0.9999966442612611	15.4924597572693	16.5484353383217	18.1012228687941	6100	6066	5094
Fam102a	ENSMUSG00000039157	ENSG00000167106	ENSMODG00000005688	Purkinje	not classified	not classified	56.35155254162408	26.223245388849325	8.688557777605936	53.358162665026796	24.520229189080993	8.47860001356576	0.11934335195212616	0.086014060602057	0.029156529920175842	15.4924597572693	16.5484353383217	18.1012228687941	6100	6066	5094
Fam102a	ENSMUSG00000039157	ENSG00000167106	ENSMODG00000005688	UBC	not classified	not classified	65.27628186298509	44.7127207690588	10.338481897318196	41.495497738495374	25.847140013957453	4.0252787505534755	0.13824446584228747	0.14666082008095166	0.0346932442050713	15.4924597572693	16.5484353383217	18.1012228687941	6100	6066	5094
Surf6	ENSMUSG00000036160	ENSG00000148296	ENSMODG00000012744	astroglia	not analysed	not analysed	58.261834818499054	66.17257808364214	62.00268678309393	52.63324104971736	58.161852803982924	44.58920069599233	0.5231428828632766	0.6891802229291111	0.5539270549358523	18.9111144457206	10.031777770395	13.8001103828761	4626	4071	3393
Surf6	ENSMUSG00000036160	ENSG00000148296	ENSMODG00000012744	GABA_DN	not analysed	not analysed	85.53295584788819	76.50377737400784	111.93194537721067	63.69571646306786	30.34118664380964	58.534301100444864	0.7680148975993807	0.7967785429017673	0.9999910660798156	18.9111144457206	10.031777770395	13.8001103828761	4626	4071	3393
Surf6	ENSMUSG00000036160	ENSG00000148296	ENSMODG00000012744	GC	not analysed	not analysed	72.33273056057867	42.909707248522295	42.39893154692501	68.20865534528495	29.175587663663826	34.22079255355554	0.6494878389723979	0.4468999465304166	0.37878867034224717	18.9111144457206	10.031777770395	13.8001103828761	4626	4071	3393
Surf6	ENSMUSG00000036160	ENSG00000148296	ENSMODG00000012744	glut_DN	not analysed	not analysed	52.00526170883172	30.687083806425875	51.06209150326797	38.1611417813621	29.85119180883297	37.40107415884984	0.46696405321205237	0.3196026491823342	0.45618464993653346	18.9111144457206	10.031777770395	13.8001103828761	4626	4071	3393
Surf6	ENSMUSG00000036160	ENSG00000148296	ENSMODG00000012744	interneuron	not analysed	not analysed	111.36787593618621	33.306687982946976	70.05090365665717	99.3821741506965	28.033640368442132	47.93437099833599	0.9999910208306262	0.3468855425294673	0.6258291821106621	18.9111144457206	10.031777770395	13.8001103828761	4626	4071	3393
Surf6	ENSMUSG00000036160	ENSG00000148296	ENSMODG00000012744	oligo	not analysed	not analysed	60.2213133264748	91.71366992250195	74.49899426357744	47.94553387351968	73.4484024972457	23.500658018424517	0.5407373722706988	0.9551879239606297	0.6655680685656762	18.9111144457206	10.031777770395	13.8001103828761	4626	4071	3393
Surf6	ENSMUSG00000036160	ENSG00000148296	ENSMODG00000012744	Purkinje	not analysed	not analysed	52.60380044923646	13.01073385543073	33.88537533266315	49.58936623662919	12.130916854695878	25.43580004069728	0.4723384339389235	0.13550538181575944	0.30272923863899454	18.9111144457206	10.031777770395	13.8001103828761	4626	4071	3393
Surf6	ENSMUSG00000036160	ENSG00000148296	ENSMODG00000012744	UBC	not analysed	not analysed	41.495497738495374	11.1781801922647	44.27806625608823	22.283936345935828	0	41.353927589272786	0.37259510244381094	0.11641953419298823	0.3955767098495664	18.9111144457206	10.031777770395	13.8001103828761	4626	4071	3393
Bicd2	ENSMUSG00000037933	ENSG00000185963	ENSMODG00000012581	astroglia	not classified	not classified	98.27595889257034	78.95419528756247	211.3360666131282	84.19141989543141	69.7942233647795	85.33806675143582	0.3843250610164766	0.46245457141220947	0.7448966275301744	18.2853316522174	24.9659620637334	37.7726386809312	6427	6316	5983
Bicd2	ENSMUSG00000037933	ENSG00000185963	ENSMODG00000012581	GABA_DN	not classified	not classified	45.49694033076276	86.46218360244688	67.97590416044902	34.213182339155274	54.794520547945204	41.65278240586471	0.17792362003608295	0.5064307465309837	0.23959479597547964	18.2853316522174	24.9659620637334	37.7726386809312	6427	6316	5983
Bicd2	ENSMUSG00000037933	ENSG00000185963	ENSMODG00000012581	GC	not classified	not classified	102.81984139098157	57.010364176043076	62.79277129616839	75.79355618672528	45.25257400950735	51.711631716281104	0.4020946960129927	0.3339240357660788	0.22132579791699294	18.2853316522174	24.9659620637334	37.7726386809312	6427	6316	5983
Bicd2	ENSMUSG00000037933	ENSG00000185963	ENSMODG00000012581	glut_DN	not classified	not classified	38.1611417813621	57.83021050196623	47.16484840129304	33.60202508204494	44.63941498017604	37.40107415884984	0.14923571653584927	0.3387260818118624	0.1662420289879317	18.2853316522174	24.9659620637334	37.7726386809312	6427	6316	5983
Bicd2	ENSMUSG00000037933	ENSG00000185963	ENSMODG00000012581	interneuron	not classified	eutherian-expressed	91.74799240906084	72.28658172469498	69.87509826185693	90.66183136899366	66.88694768102953	57.627527098034896	0.3587963239239101	0.4234006824918337	0.24628888896129122	18.2853316522174	24.9659620637334	37.7726386809312	6427	6316	5983
Bicd2	ENSMUSG00000037933	ENSG00000185963	ENSMODG00000012581	oligo	therian-expressed	eutherian-expressed	255.70951399210497	170.7275432306529	283.7109390832084	119.12798316324505	146.8968049944914	161.26059712495393	0.9999960893277934	0.9999941427485933	0.999996475298138	18.2853316522174	24.9659620637334	37.7726386809312	6427	6316	5983
Bicd2	ENSMUSG00000037933	ENSG00000185963	ENSMODG00000012581	Purkinje	not classified	not classified	57.3600248649038	29.108197596148013	49.52477933235384	28.432562425178553	28.523531913828908	47.0561346074342	0.22431625500809396	0.17049403131626953	0.17456008193518063	18.2853316522174	24.9659620637334	37.7726386809312	6427	6316	5983
Bicd2	ENSMUSG00000037933	ENSG00000185963	ENSMODG00000012581	UBC	not classified	not classified	65.27628186298509	51.69428002791491	52.32862375719518	62.24324660774306	22.3563603845294	50.77173030056864	0.2552741412306593	0.30278639441136884	0.1844427976005902	18.2853316522174	24.9659620637334	37.7726386809312	6427	6316	5983
Csnk1g2	ENSMUSG00000003345	ENSG00000133275	ENSMODG00000004527	astroglia	not classified	not classified	208.18955050586374	85.76921885683926	183.47684351558698	186.39737727925615	67.67502453219639	167.84376707234395	0.7325674647210054	0.6975319925200718	0.7875820973485703	31.8658114841153	55.4375825006868	31.0243111094725	3804	4835	5786
Csnk1g2	ENSMUSG00000003345	ENSG00000133275	ENSMODG00000004527	GABA_DN	not classified	not classified	154.68959712459338	95.50269143948603	187.4375208263912	108.31796453441804	91.85787964996744	130.58726960674576	0.5443143794149523	0.7766910266724704	0.8045834719285678	31.8658114841153	55.4375825006868	31.0243111094725	3804	4835	5786
Csnk1g2	ENSMUSG00000003345	ENSG00000133275	ENSMODG00000004527	GC	not classified	not classified	201.49669593251713	114.12306494273707	232.9611815087847	197.4801532445989	105.70029682369068	218.95916132119027	0.7090169671353698	0.9281242145259117	0.9999957074577791	31.8658114841153	55.4375825006868	31.0243111094725	3804	4835	5786
Csnk1g2	ENSMUSG00000003345	ENSG00000133275	ENSMODG00000004527	glut_DN	not classified	not classified	194.1450338073708	92.23652282499184	172.04494113070928	107.3435512467059	77.10444405666772	153.18627450980392	0.6831482889456246	0.7501283841307751	0.7385101736962473	31.8658114841153	55.4375825006868	31.0243111094725	3804	4835	5786
Csnk1g2	ENSMUSG00000003345	ENSG00000133275	ENSMODG00000004527	interneuron	not classified	not classified	142.5764454801039	96.9860741374928	183.42213293737444	129.0992230808755	88.00105601267215	178.04194942239084	0.5016911989122652	0.7887548754844497	0.7873472498816629	31.8658114841153	55.4375825006868	31.0243111094725	3804	4835	5786
Csnk1g2	ENSMUSG00000003345	ENSG00000133275	ENSMODG00000004527	oligo	not classified	not classified	124.43324545235372	60.97412258237604	184.29782528566162	90.33196998971219	45.856834961250975	141.0039481105471	0.4378497716458151	0.49588187678424217	0.7911061962592069	31.8658114841153	55.4375825006868	31.0243111094725	3804	4835	5786
Csnk1g2	ENSMUSG00000003345	ENSG00000133275	ENSMODG00000004527	Purkinje	not classified	not classified	149.89512976072004	82.56811869792578	157.25335735917963	109.43230421783838	80.0499069764874	151.25186123818133	0.527443836234922	0.6714985296779978	0.6750166758429407	31.8658114841153	55.4375825006868	31.0243111094725	3804	4835	5786
Csnk1g2	ENSMUSG00000003345	ENSG00000133275	ENSMODG00000004527	UBC	not classified	not classified	41.495497738495374	122.95998211491168	165.41571035709114	32.63814093149254	25.847140013957453	165.00812347684808	0.1460123791120323	0.9999918673388679	0.7100539207083856	31.8658114841153	55.4375825006868	31.0243111094725	3804	4835	5786
Rapgefl1	ENSMUSG00000038020	ENSG00000108352	ENSMODG00000013094	astroglia	low	low	40.95684286452159	39.73488882178108	24.792363951902814	37.556710633055914	34.89711168238975	9.76352736716721	0.40579979147376805	0.27589066245173366	0.238083743137111	20.4024024680176	19.372284872519	24.6318634119345	5711	5677	4679
Rapgefl1	ENSMUSG00000038020	ENSG00000108352	ENSMODG00000013094	GABA_DN	Human lost	Mouse-expressed	19.953309256340166	109.58904109589041	104.13195601466178	17.455967322429174	64.84663770183515	93.27662114767556	0.19769709208832656	0.7609079587715386	0.9999903968922205	20.4024024680176	19.372284872519	24.6318634119345	5711	5677	4679
Rapgefl1	ENSMUSG00000038020	ENSG00000108352	ENSMODG00000013094	GC	not classified	not classified	52.757224442422086	105.57989758749933	26.08875113614182	45.579567779960705	97.94225247976341	21.199465773462506	0.5227177970793949	0.7330713322905864	0.2505330889912369	20.4024024680176	19.372284872519	24.6318634119345	5711	5677	4679
Rapgefl1	ENSMUSG00000038020	ENSG00000108352	ENSMODG00000013094	glut_DN	not classified	not classified	61.18266083391966	72.99536479433556	53.7022318647563	28.624946999121573	56.760937123071905	34.04139433551199	0.606196895848185	0.5068276304821555	0.5157083205934834	20.4024024680176	19.372284872519	24.6318634119345	5711	5677	4679
Rapgefl1	ENSMUSG00000038020	ENSG00000108352	ENSMODG00000013094	interneuron	therian-expressed	eutherian-expressed	100.92769371809213	78.92784416486448	85.295121119072	84.5638151435001	69.0194634887038	78.60948554458905	0.9999900920148358	0.5480185262427418	0.8190982411664426	20.4024024680176	19.372284872519	24.6318634119345	5711	5677	4679
Rapgefl1	ENSMUSG00000038020	ENSG00000108352	ENSMODG00000013094	oligo	not classified	not classified	46.948356807511736	60.97412258237604	23.500658018424517	31.96368924901312	34.50179409329285	0	0.4651636227319559	0.42336071826237714	0.22567935183858273	20.4024024680176	19.372284872519	24.6318634119345	5711	5677	4679
Rapgefl1	ENSMUSG00000038020	ENSG00000108352	ENSMODG00000013094	Purkinje	not classified	not classified	73.36747366441185	34.50427024848595	34.16607445470945	21.41358996581715	26.856812902012916	26.889219775676686	0.7269238406011416	0.2395729863235524	0.3281004953887885	20.4024024680176	19.372284872519	24.6318634119345	5711	5677	4679
Rapgefl1	ENSMUSG00000038020	ENSG00000108352	ENSMODG00000013094	UBC	low	low	8.356476129725936	25.847140013957453	8.050557501106951	0	22.3563603845294	6.34646628757108	0.08279584151823796	0.17946406275143553	0.07731037136767195	20.4024024680176	19.372284872519	24.6318634119345	5711	5677	4679
Gstm5	ENSMUSG00000004032	ENSG00000134202	ENSMODG00000001876	astroglia	not analysed	not analysed	936.871690684969	330.8628904182107	103.33781130515655	511.5698988561383	270.1972439881113	95.32206944212759	0.9999989326191169	0.999996977609135	0.9225013234629184	29.5420815701034	95.9601782672821	174.490987015774	4750	1278	726
Gstm5	ENSMUSG00000004032	ENSG00000134202	ENSMODG00000001876	GABA_DN	not analysed	not analysed	209.47160786915006	136.5353398971434	58.534301100444864	159.23929115766964	115.12021839950005	45.6604324956166	0.22358598980615027	0.41266316407197906	0.5225383579460702	29.5420815701034	95.9601782672821	174.490987015774	4750	1278	726
Gstm5	ENSMUSG00000004032	ENSG00000134202	ENSMODG00000001876	GC	not analysed	not analysed	170.48940914965192	260.71842410196984	44.30356804826672	158.27167332726626	215.90944141143086	38.63502458153439	0.18197713610907285	0.7879929833758007	0.3954999592353094	29.5420815701034	95.9601782672821	174.490987015774	4750	1278	726
Gstm5	ENSMUSG00000004032	ENSG00000134202	ENSMODG00000001876	glut_DN	not analysed	not analysed	318.00951484468413	208.95834266183076	52.98574683410163	217.72600737158055	182.48841198583892	52.361503822389786	0.33943727681098285	0.6315537860529543	0.47300616262124	29.5420815701034	95.9601782672821	174.490987015774	4750	1278	726
Gstm5	ENSMUSG00000004032	ENSG00000134202	ENSMODG00000001876	interneuron	not analysed	not analysed	240.84555315739257	162.48713643503223	71.07926759922665	168.21282286348688	139.2796456725814	53.405680228149066	0.2570739392364024	0.49109963686169894	0.6345278422573823	29.5420815701034	95.9601782672821	174.490987015774	4750	1278	726
Gstm5	ENSMUSG00000004032	ENSG00000134202	ENSMODG00000001876	oligo	not analysed	not analysed	158.8373108843267	229.28417480625487	13.510044718248018	148.6915146708961	146.3378941977025	0	0.16953990917186104	0.6929863954523431	0.12060478130143155	29.5420815701034	95.9601782672821	174.490987015774	4750	1278	726
Gstm5	ENSMUSG00000004032	ENSG00000134202	ENSMODG00000001876	Purkinje	not analysed	not analysed	230.9616988516071	152.57705141096253	93.26460014922336	226.40825937330195	133.44008540165467	45.95908690387895	0.24652410209838194	0.4611474864123302	0.8325773110854072	29.5420815701034	95.9601782672821	174.490987015774	4750	1278	726
Gstm5	ENSMUSG00000004032	ENSG00000134202	ENSMODG00000001876	UBC	not analysed	not analysed	165.9819909539815	78.24726134585289	24.151672503320857	125.34714194588904	51.69428002791491	20.676963794636393	0.1771660040945673	0.23649380791282074	0.21560307468061013	29.5420815701034	95.9601782672821	174.490987015774	4750	1278	726
Ppil1	ENSMUSG00000024007	ENSG00000137168	ENSMODG00000013502	astroglia	not analysed	not analysed	123.93741889389499	153.97809572066225	23.03737979424329	71.11607654448089	138.20135451217004	18.770597378730766	0.9999919314768663	0.8161758173873933	0.4932888507399707	64.5338762269776	17.3339272714255	69.6498879516161	1810	2163	518
Ppil1	ENSMUSG00000024007	ENSG00000137168	ENSMODG00000013502	GABA_DN	not analysed	not analysed	69.8238692897167	108.0777295030586	41.65278240586471	63.69571646306786	60.99420555047271	18.65532422953511	0.5633755046487535	0.572876478343767	0.8918919315748504	64.5338762269776	17.3339272714255	69.6498879516161	1810	2163	518
Ppil1	ENSMUSG00000024007	ENSG00000137168	ENSMODG00000013502	GC	not analysed	not analysed	52.757224442422086	113.09542169170187	20.137985476484875	48.22182037371911	108.39772674481627	7.4393027290338125	0.425672885883659	0.5994732420217238	0.4312054496056783	64.5338762269776	17.3339272714255	69.6498879516161	1810	2163	518
Ppil1	ENSMUSG00000024007	ENSG00000137168	ENSMODG00000013502	glut_DN	not analysed	not analysed	57.27180051086446	86.74531575294934	26.492873417050816	50.881522375149466	44.63941498017604	10.74044637295126	0.46209884733074946	0.45980195207525487	0.5672797513179942	64.5338762269776	17.3339272714255	69.6498879516161	1810	2163	518
Ppil1	ENSMUSG00000024007	ENSG00000137168	ENSMODG00000013502	interneuron	not analysed	not analysed	112.4075447944066	70.32596082843982	46.700602437771444	68.74914063574205	63.542600296978044	32.04340813688944	0.9069628755764579	0.37276957020454576	0.9999785874585068	64.5338762269776	17.3339272714255	69.6498879516161	1810	2163	518
Ppil1	ENSMUSG00000024007	ENSG00000137168	ENSMODG00000013502	oligo	not analysed	not analysed	79.41865544216336	24.389649032950416	0	34.996850283474494	0	0	0.6407912586827053	0.12927969814208284	0	64.5338762269776	17.3339272714255	69.6498879516161	1810	2163	518
Ppil1	ENSMUSG00000024007	ENSG00000137168	ENSMODG00000013502	Purkinje	not analysed	not analysed	58.99948817321652	76.40901868988854	14.800315986746316	52.045735930937425	46.999422578522605	9.11095318792252	0.4760387352022508	0.40501340786889534	0.3169123801794021	64.5338762269776	17.3339272714255	69.6498879516161	1810	2163	518
Ppil1	ENSMUSG00000024007	ENSG00000137168	ENSMODG00000013502	UBC	not analysed	not analysed	47.35336473511363	55.8909009613235	10.338481897318196	41.495497738495374	51.69428002791491	6.34646628757108	0.38207171882395363	0.2962551365707321	0.2213731726035296	64.5338762269776	17.3339272714255	69.6498879516161	1810	2163	518
Dcaf6	ENSMUSG00000026571	ENSG00000143164	ENSMODG00000002855	astroglia	therian-expressed	eutherian-expressed	98.94925316873204	182.78048858019295	144.67293582721916	85.55051758063136	142.00273981756825	143.79571092103632	0.4897765890384294	0.5993352568341456	0.6473120429130703	18.6974129405183	25.3858764685202	24.7283385438426	6306	6424	3095
Dcaf6	ENSMUSG00000026571	ENSG00000143164	ENSMODG00000002855	GABA_DN	not classified	Mouse-expressed	40.94724629768648	304.9710277523635	74.62129691814044	38.258302051545186	194.5399131055055	56.54453048082808	0.20267967650042581	0.9999967210107519	0.333879062291182	18.6974129405183	25.3858764685202	24.7283385438426	6306	6424	3095
Dcaf6	ENSMUSG00000026571	ENSG00000143164	ENSMODG00000002855	GC	therian-expressed	eutherian-expressed	86.11837498615536	211.15979517499866	101.41693952652777	84.66462522056321	122.06588258581726	84.63817181548879	0.42626662257194337	0.6923906980297219	0.4537711627647548	18.6974129405183	25.3858764685202	24.7283385438426	6306	6424	3095
Dcaf6	ENSMUSG00000026571	ENSG00000143164	ENSMODG00000002855	glut_DN	therian-expressed	eutherian-expressed	73.4191930007036	153.43541903212937	68.08278867102398	62.20743067759444	147.6995790561997	56.69844929741171	0.36340852271537694	0.5031130892985325	0.30462372778895225	18.6974129405183	25.3858764685202	24.7283385438426	6306	6424	3095
Dcaf6	ENSMUSG00000026571	ENSG00000143164	ENSMODG00000002855	interneuron	therian-expressed	eutherian-expressed	67.44452687664396	229.95714435037107	104.32242584414229	63.873275421563626	189.56832584087093	67.90300433070273	0.3338352667162091	0.7540270038703212	0.466771218878617	18.6974129405183	25.3858764685202	24.7283385438426	6306	6424	3095
Dcaf6	ENSMUSG00000026571	ENSG00000143164	ENSMODG00000002855	oligo	not classified	not classified	148.6915146708961	138.0071763731714	223.49698279073232	59.25252934234631	137.5705048837529	121.59040246423216	0.7359896163165988	0.45252404750127734	0.9999955256866863	18.6974129405183	25.3858764685202	24.7283385438426	6306	6424	3095
Dcaf6	ENSMUSG00000026571	ENSG00000143164	ENSMODG00000002855	Purkinje	not classified	eutherian-expressed	76.98723295053571	242.61833709391755	53.651145451955394	66.69770333128349	173.82929493428549	50.11024253357387	0.3810695194406543	0.7955429187457251	0.24005203439437986	18.6974129405183	25.3858764685202	24.7283385438426	6306	6424	3095
Dcaf6	ENSMUSG00000026571	ENSG00000143164	ENSMODG00000002855	UBC	not classified	not classified	65.27628186298509	77.54142004187237	76.48029626051604	44.567872691871656	11.1781801922647	63.4646628757108	0.32310294067046785	0.2542574826070141	0.3421968077990519	18.6974129405183	25.3858764685202	24.7283385438426	6306	6424	3095
Phtf1	ENSMUSG00000058388	ENSG00000116793	ENSMODG00000000803	astroglia	therian-expressed	eutherian-expressed	139.9285633356881	101.41711871492143	214.47465624478707	138.51829170494148	89.06305664410402	124.80796592515608	0.3467582662423026	0.7560589836000164	0.6659603897452524	17.4808968872561	9.18751878642422	106.834327767021	7170	7294	2857
Phtf1	ENSMUSG00000058388	ENSG00000116793	ENSMODG00000000803	GABA_DN	not classified	not classified	108.02344108671582	86.46218360244688	292.6715055022243	88.36465527807788	67.54255856615254	270.7430856381206	0.2676938878797422	0.6445707734811251	0.9087676524779529	17.4808968872561	9.18751878642422	106.834327767021	7170	7294	2857
Phtf1	ENSMUSG00000058388	ENSG00000116793	ENSMODG00000000803	GC	therian-expressed	eutherian-expressed	308.00675464189607	80.80816787412027	258.08671713695804	275.1857956480837	71.96981380381028	169.27634363097758	0.7632743857615406	0.6024204004574811	0.8013792106813498	17.4808968872561	9.18751878642422	106.834327767021	7170	7294	2857
Phtf1	ENSMUSG00000058388	ENSG00000116793	ENSMODG00000000803	glut_DN	therian-expressed	eutherian-expressed	171.81540153259337	113.52187424614381	185.4501139193557	145.6087753555281	86.74531575294934	177.84259152224368	0.42577733472642576	0.8462992633439937	0.575836941792685	17.4808968872561	9.18751878642422	106.834327767021	7170	7294	2857
Phtf1	ENSMUSG00000058388	ENSG00000116793	ENSMODG00000000803	interneuron	therian-expressed	eutherian-expressed	247.29659854769451	83.6207797637713	284.3170703969066	152.62948180264874	76.91998983318395	163.45210853220007	0.6128279867656342	0.6233882657793935	0.8828264855529027	17.4808968872561	9.18751878642422	106.834327767021	7170	7294	2857
Phtf1	ENSMUSG00000058388	ENSG00000116793	ENSMODG00000000803	oligo	not classified	not classified	93.89671361502347	42.04860819106888	117.50329009212258	49.56383822363204	34.50179409329285	74.49899426357744	0.23268631395068012	0.31347003714529154	0.3648568005013477	17.4808968872561	9.18751878642422	106.834327767021	7170	7294	2857
Phtf1	ENSMUSG00000058388	ENSG00000116793	ENSMODG00000000803	Purkinje	therian-expressed	eutherian-expressed	150.7368095287007	87.32459278844404	262.83660042053856	147.58464314704128	81.56729301673882	188.2245384297368	0.3735422810400386	0.6509999860329544	0.81612796551403	17.4808968872561	9.18751878642422	106.834327767021	7170	7294	2857
Phtf1	ENSMUSG00000058388	ENSG00000116793	ENSMODG00000000803	UBC	therian-expressed	eutherian-expressed	195.82884558895523	134.1381623071764	144.91003501992512	147.63107829182485	103.38856005582981	124.06178276781839	0.4852852724125611	0.9999925450555766	0.44995686245429334	17.4808968872561	9.18751878642422	106.834327767021	7170	7294	2857
Pip4k2b	ENSMUSG00000018547	ENSG00000276293	ENSMODG00000012623	astroglia	not analysed	not analysed	139.84337541953013	43.11890822924363	12.800710012715372	131.97204923012512	30.97221792052529	8.044541733741758	0.4850450652638314	0.3309350807327002	0.3350827290422122	0	64.9958252796699	172.257495663444	6135	5204	1267
Pip4k2b	ENSMUSG00000018547	ENSG00000276293	ENSMODG00000012623	GABA_DN	not analysed	not analysed	145.3741102961926	54.794520547945204	37.31064845907022	119.74613818704346	43.41031429067546	21.271315630871772	0.504228352646303	0.4205447175247724	0.976676598062221	0	64.9958252796699	172.257495663444	6135	5204	1267
Pip4k2b	ENSMUSG00000018547	ENSG00000276293	ENSMODG00000012623	GC	not analysed	not analysed	196.80586542301967	46.45616860492125	10.782862796158065	151.40145082085917	33.6641396119198	9.658756145383597	0.6826187765565173	0.3565483575341265	0.2822617721232119	0	64.9958252796699	172.257495663444	6135	5204	1267
Pip4k2b	ENSMUSG00000018547	ENSG00000276293	ENSMODG00000012623	glut_DN	not analysed	not analysed	148.49191255794315	63.85605426345589	17.784259152224365	134.40810032817976	43.37265787647467	14.174612324352928	0.5150424122826188	0.49009145502010665	0.46553652764587344	0	64.9958252796699	172.257495663444	6135	5204	1267
Pip4k2b	ENSMUSG00000018547	ENSG00000276293	ENSMODG00000012623	interneuron	not analysed	not analysed	230.20149677952804	55.71185826903256	12.835116879783087	178.22055685012987	40.85763314874064	12.593982595116055	0.7984511221520759	0.4275852304981808	0.3359833936852976	0	64.9958252796699	172.257495663444	6135	5204	1267
Pip4k2b	ENSMUSG00000018547	ENSG00000276293	ENSMODG00000012623	oligo	not analysed	not analysed	119.12798316324505	73.4484024972457	0	95.89106774703936	45.856834961250975	0	0.4131939764384082	0.5637121626755122	0	0	64.9958252796699	172.257495663444	6135	5204	1267
Pip4k2b	ENSMUSG00000018547	ENSG00000276293	ENSMODG00000012623	Purkinje	not analysed	not analysed	145.95052108280635	37.58471241822389	10.426269333127125	145.46892403579724	37.03055020391823	9.50877660080254	0.5062276265251913	0.2884604538758848	0.27292726562846836	0	64.9958252796699	172.257495663444	6135	5204	1267
Pip4k2b	ENSMUSG00000018547	ENSG00000276293	ENSMODG00000012623	UBC	not analysed	not analysed	124.48649321548612	33.5345405767941	8.050557501106951	66.85180903780748	25.847140013957453	0	0.43177990408931627	0.2573756235689838	0.2107385274021949	0	64.9958252796699	172.257495663444	6135	5204	1267
Kctd15	ENSMUSG00000030499	ENSG00000153885	ENSMODG00000012038	astroglia	not classified	not classified	165.2739902488346	33.41240936883958	125.94504638568287	121.6749967241347	33.35469622210416	84.29403743646957	0.7235112706881422	0.2319918849206552	0.2997364304626675	21.5946277138051	28.594351264674	41.3541852202244	6388	4238	4736
Kctd15	ENSMUSG00000030499	ENSG00000153885	ENSMODG00000012038	GABA_DN	not classified	not classified	59.14602242999159	65.78298194257145	117.06860220088973	54.46400609996868	60.99420555047271	99.78446555440249	0.2589204373903251	0.45674999992042165	0.27861139401618884	21.5946277138051	28.594351264674	41.3541852202244	6388	4238	4736
Kctd15	ENSMUSG00000030499	ENSG00000153885	ENSMODG00000012038	GC	not classified	not classified	116.88159894027349	52.789948793749666	86.02890571231933	96.44364074743822	41.12560788789159	75.8808878361449	0.5116664397224197	0.3665356661452932	0.204740066043211	21.5946277138051	28.594351264674	41.3541852202244	6388	4238	4736
Kctd15	ENSMUSG00000030499	ENSG00000153885	ENSMODG00000012038	glut_DN	not classified	low	44.80270010939326	44.63941498017604	108.84195784913778	42.93742049868236	29.85119180883297	89.77254472090188	0.19613042825191582	0.30994418596655776	0.2590328152356557	21.5946277138051	28.594351264674	41.3541852202244	6388	4238	4736
Kctd15	ENSMUSG00000030499	ENSG00000153885	ENSMODG00000012038	interneuron	not classified	not classified	90.66183136899366	55.71185826903256	181.07467821520726	87.71125455002134	43.476515992669185	113.34584335604448	0.39688553969040036	0.38682331673808684	0.43093936008563954	21.5946277138051	28.594351264674	41.3541852202244	6388	4238	4736
Kctd15	ENSMUSG00000030499	ENSG00000153885	ENSMODG00000012038	oligo	not classified	not classified	14.813132335586577	73.4484024972457	141.0039481105471	7.99092231225328	12.194824516475208	74.49899426357744	0.06484667177730602	0.5099732004252876	0.33557508850624435	21.5946277138051	28.594351264674	41.3541852202244	6388	4238	4736
Kctd15	ENSMUSG00000030499	ENSG00000153885	ENSMODG00000012038	Purkinje	not classified	not classified	30.680943532390405	56.046238146470834	130.32836666408906	29.424395998149897	24.261833709391755	116.55248839562725	0.13431035583766	0.3891450115667988	0.3101682879396238	21.5946277138051	28.594351264674	41.3541852202244	6388	4238	4736
Kctd15	ENSMUSG00000030499	ENSG00000153885	ENSMODG00000012038	UBC	not classified	low	41.495497738495374	25.847140013957453	139.62225832656378	36.21139656214572	0	82.70785517854557	0.18165266205174968	0.17946406275143553	0.33228680702362323	21.5946277138051	28.594351264674	41.3541852202244	6388	4238	4736
St3gal6	ENSMUSG00000022747	ENSG00000064225	ENSMODG00000002374	astroglia	eutherian-expressed	eutherian-expressed	563.1364372545004	225.58341510732131	4.958472790380562	456.2694270967006	178.12611328820805	4.5384714881874935	0.9999982242345583	0.7346851930214683	0.03339363097258003	10.9651534249876	0	14.8506886753067	6288	6080	1873
St3gal6	ENSMUSG00000022747	ENSG00000064225	ENSMODG00000002374	GABA_DN	not classified	not classified	62.104943553506864	29.718725769107113	3.2369478171642396	54.46400609996868	21.61554590061172	0	0.11028381252060071	0.09678862148461162	0.021799744690256716	10.9651534249876	0	14.8506886753067	6288	6080	1873
St3gal6	ENSMUSG00000022747	ENSG00000064225	ENSMODG00000002374	GC	not classified	not classified	96.44364074743822	25.250885584630147	6.290003297758871	72.4093895230196	24.687035715407852	4.027597095296975	0.17126128431033819	0.0822376580338637	0.04236103692031154	10.9651534249876	0	14.8506886753067	6288	6080	1873
St3gal6	ENSMUSG00000022747	ENSG00000064225	ENSMODG00000002374	glut_DN	not classified	not classified	67.20405016408988	36.49768239716778	34.04139433551199	63.601902968936834	29.53991581123994	24.453356334308502	0.11933862982318143	0.11886648149219015	0.2292572346948216	10.9651534249876	0	14.8506886753067	6288	6080	1873
St3gal6	ENSMUSG00000022747	ENSG00000064225	ENSMODG00000002374	interneuron	not classified	not classified	72.85576380161376	62.85789715190868	148.48458380644598	67.44452687664396	31.571137665945795	139.09656779218972	0.12937474758704037	0.204717027978334	0.9999932653394735	10.9651534249876	0	14.8506886753067	6288	6080	1873
St3gal6	ENSMUSG00000022747	ENSG00000064225	ENSMODG00000002374	oligo	not classified	not classified	187.79342723004694	73.4484024972457	74.49899426357744	98.75421557057717	36.584473549425624	23.037228160707702	0.3334770782521726	0.2392084264711361	0.5017254359230484	10.9651534249876	0	14.8506886753067	6288	6080	1873
St3gal6	ENSMUSG00000022747	ENSG00000064225	ENSMODG00000002374	Purkinje	not classified	not classified	75.5588155632561	24.261833709391755	6.7223049439191715	73.20253915489573	20.010105103077052	4.55547659396126	0.13417473349247172	0.07901649140899429	0.04527244175220292	10.9651534249876	0	14.8506886753067	6288	6080	1873
St3gal6	ENSMUSG00000022747	ENSG00000064225	ENSMODG00000002374	UBC	not classified	not classified	130.55256372597017	0	8.050557501106951	27.854920432419785	0	6.34646628757108	0.23183073098897733	0	0.05421777181817878	10.9651534249876	0	14.8506886753067	6288	6080	1873
Atp2c2	ENSMUSG00000034112	ENSG00000064270	ENSMODG00000004827	astroglia	not analysed	not analysed	154.07772628684532	0	13.01803648955628	107.10050206625603	0	6.582108512640939	0.9999935098113536	0	0.2223963359685758	0	0	21.7752920661323	7352	3222	2841
Atp2c2	ENSMUSG00000034112	ENSG00000064270	ENSMODG00000004827	GABA_DN	not analysed	not analysed	34.50274641861492	0	58.534301100444864	27.23200304998434	0	9.978446555440248	0.2239293330760136	0	0.9999829162918581	0	0	21.7752920661323	7352	3222	2841
Atp2c2	ENSMUSG00000034112	ENSG00000064270	ENSMODG00000004827	GC	not analysed	not analysed	48.22182037371911	0	25.358184354000255	33.69811543289442	0	21.199465773462506	0.31296871109867236	0	0.43321182051299867	0	0	21.7752920661323	7352	3222	2841
Atp2c2	ENSMUSG00000034112	ENSG00000064270	ENSMODG00000004827	glut_DN	not analysed	not analysed	25.440761187574733	0	17.020697167755994	22.908720204345784	0	4.72487077478431	0.16511533941559312	0	0.2907766227861197	0	0	21.7752920661323	7352	3222	2841
Atp2c2	ENSMUSG00000034112	ENSG00000064270	ENSMODG00000004827	interneuron	not analysed	not analysed	44.96301791776264	0	34.77414194804743	42.582183614375744	0	8.734387282732117	0.29181846839813486	0	0.594071291926491	0	0	21.7752920661323	7352	3222	2841
Atp2c2	ENSMUSG00000034112	ENSG00000064270	ENSMODG00000004827	oligo	not analysed	not analysed	55.20287054926856	0	0	50.5510059650187	0	0	0.358277043688033	0	0	0	0	21.7752920661323	7352	3222	2841
Atp2c2	ENSMUSG00000034112	ENSG00000064270	ENSMODG00000004827	Purkinje	not analysed	not analysed	64.7398178653124	0	6.7223049439191715	30.187767916440258	0	4.75438830040127	0.42017363088001886	0	0.11484189570296893	0	0	21.7752920661323	7352	3222	2841
Atp2c2	ENSMUSG00000034112	ENSG00000064270	ENSMODG00000004827	UBC	not analysed	not analysed	30.640412475661766	0	12.69293257514216	20.747748869247687	0	8.050557501106951	0.19886205717082003	0	0.21684235557892595	0	0	21.7752920661323	7352	3222	2841
Rims3	ENSMUSG00000032890	ENSG00000117016	ENSMODG00000017587	astroglia	not analysed	not analysed	21.4648865120786	89.06305664410402	71.49155208159569	20.829427815617905	22.55834151073213	14.089071107541878	0.07219904942330493	0.6008519886576993	0.20355969969134521	61.2475754149815	47.1401013699171	51.6160794362409	7235	7972	1578
Rims3	ENSMUSG00000032890	ENSG00000117016	ENSMODG00000017587	GABA_DN	not analysed	not analysed	48.45803676539754	54.794520547945204	351.20580660266916	41.40329570233791	43.41031429067546	27.396259497369957	0.16299290422115853	0.3696638974601999	0.9999971526747741	61.2475754149815	47.1401013699171	51.6160794362409	7235	7972	1578
Rims3	ENSMUSG00000032890	ENSG00000117016	ENSMODG00000017587	GC	not analysed	not analysed	123.66317062044652	148.226946857712	43.464402654226184	115.03609983327291	85.28248701686348	28.193179667078823	0.4159520416026468	0.9999932536338714	0.12375729011254265	61.2475754149815	47.1401013699171	51.6160794362409	7235	7972	1578
Rims3	ENSMUSG00000032890	ENSG00000117016	ENSMODG00000017587	glut_DN	not analysed	not analysed	44.80270010939326	73.84978952809985	79.47862025115244	39.76872954204778	36.49768239716778	34.04139433551199	0.1506978552006494	0.4982177186802044	0.2263014803726996	61.2475754149815	47.1401013699171	51.6160794362409	7235	7972	1578
Rims3	ENSMUSG00000032890	ENSG00000117016	ENSMODG00000017587	interneuron	not analysed	not analysed	57.97293492123963	47.35670649891868	42.647560559536	27.841968984046552	27.081189405838703	41.91092879857084	0.19499710800880912	0.3194856806886603	0.12143147501063233	61.2475754149815	47.1401013699171	51.6160794362409	7235	7972	1578
Rims3	ENSMUSG00000032890	ENSG00000117016	ENSMODG00000017587	oligo	not analysed	not analysed	99.12767644726408	48.77929806590083	0	15.98184462450656	0	0	0.3334247309905923	0.32908300425104986	0	61.2475754149815	47.1401013699171	51.6160794362409	7235	7972	1578
Rims3	ENSMUSG00000032890	ENSG00000117016	ENSMODG00000017587	Purkinje	not analysed	not analysed	114.7200497298076	75.90939454666909	43.27702764263197	83.40283569641367	26.856812902012916	42.3930000678288	0.3858710613552789	0.5121125682158747	0.12322377251529917	61.2475754149815	47.1401013699171	51.6160794362409	7235	7972	1578
Rims3	ENSMUSG00000032890	ENSG00000117016	ENSMODG00000017587	UBC	not analysed	not analysed	62.24324660774306	33.5345405767941	12.69293257514216	0	25.847140013957453	8.050557501106951	0.20936068008422104	0.2262362886870774	0.036140907113745256	61.2475754149815	47.1401013699171	51.6160794362409	7235	7972	1578
Trim41	ENSMUSG00000040365	ENSG00000146063	ENSMODG00000003964	astroglia	not analysed	not analysed	155.23440394996445	211.6746403981051	103.33781130515655	130.37346070425372	135.35004906439278	59.89017064091696	0.8266187992884545	0.9999952757908368	0.9999903230936433	6.4009552929879	21.6487476186961	17.612818810354	12803	3511	4377
Trim41	ENSMUSG00000040365	ENSG00000146063	ENSMODG00000003964	GABA_DN	not analysed	not analysed	89.7071406883988	121.5488800138913	62.47917360879707	68.42636467831055	60.68237328761928	58.534301100444864	0.47768798047722755	0.5742223327412188	0.604605112248658	6.4009552929879	21.6487476186961	17.612818810354	12803	3511	4377
Trim41	ENSMUSG00000040365	ENSG00000146063	ENSMODG00000003964	GC	not analysed	not analysed	116.88159894027349	144.8435689455388	45.82716688367178	99.53848900573689	140.9755508116164	40.187373629547764	0.6223912001238157	0.6842713156465566	0.443465202520527	6.4009552929879	21.6487476186961	17.612818810354	12803	3511	4377
Trim41	ENSMUSG00000040365	ENSG00000146063	ENSMODG00000003964	glut_DN	not analysed	not analysed	77.75928834699305	99.33163996537583	52.98574683410163	61.32812180582699	76.71770951606469	51.06209150326797	0.41406600554625844	0.46926344372247863	0.5127381103469076	6.4009552929879	21.6487476186961	17.612818810354	12803	3511	4377
Trim41	ENSMUSG00000040365	ENSG00000146063	ENSMODG00000003964	interneuron	not analysed	not analysed	145.71152760322752	111.42371653806512	78.60948554458905	108.79419764279238	93.64172675344133	62.969912975580264	0.7759097527677531	0.5263889426695816	0.7606966303536963	6.4009552929879	21.6487476186961	17.612818810354	12803	3511	4377
Trim41	ENSMUSG00000040365	ENSG00000146063	ENSMODG00000003964	oligo	not analysed	not analysed	187.79342723004694	195.11719226360333	46.074456321415404	70.25819888088726	73.4484024972457	27.020089436496036	0.9999946750283555	0.9217744275942201	0.4458581992525427	6.4009552929879	21.6487476186961	17.612818810354	12803	3511	4377
Trim41	ENSMUSG00000040365	ENSG00000146063	ENSMODG00000003964	Purkinje	not analysed	not analysed	105.78401611979152	104.8929815553973	72.88762550338016	76.98723295053571	66.55490779893411	42.3930000678288	0.5632968862819704	0.4955363846218758	0.705326726549477	6.4009552929879	21.6487476186961	17.612818810354	12803	3511	4377
Trim41	ENSMUSG00000040365	ENSG00000146063	ENSMODG00000003964	UBC	not analysed	not analysed	97.91442279447762	111.781801922647	57.118196588139725	62.24324660774306	25.847140013957453	32.202230004427804	0.5213915249707228	0.5280806129246398	0.5527274396399947	6.4009552929879	21.6487476186961	17.612818810354	12803	3511	4377
Rab30	ENSMUSG00000030643	ENSG00000137502	ENSMODG00000004506	astroglia	therian-expressed	eutherian-expressed	204.7768862743638	222.65764161026007	227.34318487134445	163.97182536287679	191.7459028412231	211.3360666131282	0.6274139795223315	0.9999955088201707	0.9999956013829843	14.4441687659145	13.320902345509399	11.8100200451313	11832	9642	5508
Rab30	ENSMUSG00000030643	ENSG00000137502	ENSMODG00000004506	GABA_DN	not classified	not classified	136.8527293566211	69.45650286508075	110.05622578358415	76.96276427445493	43.23109180122344	104.13195601466178	0.41930179277698854	0.3119416446753361	0.4840951874175523	14.4441687659145	13.320902345509399	11.8100200451313	11832	9642	5508
Rab30	ENSMUSG00000030643	ENSG00000137502	ENSMODG00000004506	GC	not classified	not classified	102.31766002812086	62.55731852830672	148.39626041423756	86.11837498615536	28.968713789107763	112.39906062014141	0.3134901180577868	0.28095616714399324	0.6527383161272234	14.4441687659145	13.320902345509399	11.8100200451313	11832	9642	5508
Rab30	ENSMUSG00000030643	ENSG00000137502	ENSMODG00000004506	glut_DN	not classified	not classified	104.01052341766344	36.49768239716778	136.16557734204795	37.33558342449439	29.53991581123994	107.4044637295126	0.3186768663053284	0.16391765499518782	0.5989402254520164	14.4441687659145	13.320902345509399	11.8100200451313	11832	9642	5508
Rab30	ENSMUSG00000030643	ENSG00000137502	ENSMODG00000004506	interneuron	not classified	not classified	125.54988434924114	66.00079200950411	101.90578588560558	111.36787593618621	47.35670649891868	93.40120487554289	0.3846711120638197	0.2964214257851774	0.44824452379670376	14.4441687659145	13.320902345509399	11.8100200451313	11832	9642	5508
Rab30	ENSMUSG00000030643	ENSG00000137502	ENSMODG00000004506	oligo	not classified	not classified	233.31233522316325	48.77929806590083	121.59040246423216	202.1325851548301	45.856834961250975	94.00263207369807	0.7148434736813309	0.21907659955674988	0.5348296132273669	14.4441687659145	13.320902345509399	11.8100200451313	11832	9642	5508
Rab30	ENSMUSG00000030643	ENSG00000137502	ENSMODG00000004506	Purkinje	not classified	not classified	89.42646076370198	53.826661587638085	111.60917655205087	68.10590534403235	39.03220156629219	87.38996427094922	0.2739928936470797	0.24174521679628247	0.4909260230923048	14.4441687659145	13.320902345509399	11.8100200451313	11832	9642	5508
Rab30	ENSMUSG00000030643	ENSG00000137502	ENSMODG00000004506	UBC	not classified	not classified	326.3814093149254	51.69428002791491	101.54346060113728	82.99099547699075	22.3563603845294	76.48029626051604	0.9999969361093876	0.23216830774706768	0.4466507936352161	14.4441687659145	13.320902345509399	11.8100200451313	11832	9642	5508
Slc39a14	ENSMUSG00000022094	ENSG00000104635	ENSMODG00000009443	astroglia	not analysed	not analysed	46.798075663128735	93.05896448637267	55.32665508061419	42.40682278659945	66.17257808364214	44.019627862957115	0.3322639781339692	0.765603096241127	0.31506506427521824	7.94305619344447	0	31.0965625027074	6942	10550	1464
Slc39a14	ENSMUSG00000022094	ENSG00000104635	ENSMODG00000009443	GABA_DN	not analysed	not analysed	34.91193464485835	121.5488800138913	175.60290330133458	34.213182339155274	101.65700925078785	145.78473842052648	0.24787297608036407	0.9999917729248281	0.9999943053657624	7.94305619344447	0	31.0965625027074	6942	10550	1464
Slc39a14	ENSMUSG00000022094	ENSG00000104635	ENSMODG00000009443	GC	not analysed	not analysed	30.27049148014725	57.93742757821553	161.37742223115274	27.95269715574856	46.9918502705388	134.17072012872936	0.214918963584404	0.47665557194786334	0.9189853938168484	7.94305619344447	0	31.0965625027074	6942	10550	1464
Slc39a14	ENSMUSG00000022094	ENSG00000104635	ENSMODG00000009443	glut_DN	not analysed	not analysed	31.10371533879722	70.95117140383987	89.76257798123962	22.908720204345784	61.37416761285175	76.18937049439646	0.22083481097830227	0.5837206206680847	0.5111650498292621	7.94305619344447	0	31.0965625027074	6942	10550	1464
Slc39a14	ENSMUSG00000022094	ENSG00000104635	ENSMODG00000009443	interneuron	not analysed	not analysed	59.385642617202734	69.0194634887038	140.10180731331434	55.683937968093105	64.39011826318387	139.75019652371387	0.4216350689731496	0.5678283144402605	0.7978285486792455	7.94305619344447	0	31.0965625027074	6942	10550	1464
Slc39a14	ENSMUSG00000022094	ENSG00000104635	ENSMODG00000009443	oligo	not analysed	not analysed	140.84507042253523	42.04860819106888	117.50329009212258	17.085255424568597	34.50179409329285	23.037228160707702	0.9999929000504096	0.34593706045833494	0.6691382587919363	7.94305619344447	0	31.0965625027074	6942	10550	1464
Slc39a14	ENSMUSG00000022094	ENSG00000104635	ENSMODG00000009443	Purkinje	not analysed	not analysed	25.6624109835119	42.52147334403874	87.38996427094922	22.677219132636388	34.50427024848595	63.77667231545764	0.18220182434998158	0.3498273576179522	0.49765388256198895	7.94305619344447	0	31.0965625027074	6942	10550	1464
Slc39a14	ENSMUSG00000022094	ENSG00000104635	ENSMODG00000009443	UBC	not analysed	not analysed	20.747748869247687	11.1781801922647	84.53085376162299	13.927460216209893	0	50.77173030056864	0.14730797108506385	0.09196372872591238	0.4813722939664324	7.94305619344447	0	31.0965625027074	6942	10550	1464
Stx7	ENSMUSG00000019998	ENSG00000079950	ENSMODG00000017550	astroglia	not analysed	not analysed	154.1202346807099	190.84109542788775	144.67293582721916	146.4601183160253	167.44715646820458	133.87876534027518	0.16267539916785012	0.5869468227019109	0.5408818605690474	21.7993935399789	103.916493768534	67.3055828365455	16387	4473	3239
Stx7	ENSMUSG00000019998	ENSG00000079950	ENSMODG00000017550	GABA_DN	not analysed	not analysed	314.2074118037251	325.14105383953336	158.61044304104772	265.55762600484303	303.4118664380964	127.62789378523061	0.3316489638272371	0.999996924421224	0.5929893593932455	21.7993935399789	103.916493768534	67.3055828365455	16387	4473	3239
Stx7	ENSMUSG00000019998	ENSG00000079950	ENSMODG00000017550	GC	not analysed	not analysed	265.2200120554551	140.9755508116164	172.05781142463866	210.6132214555901	139.45654855769746	148.39626041423756	0.2799422893288865	0.4335814120224256	0.6432643993617481	21.7993935399789	103.916493768534	67.3055828365455	16387	4473	3239
Stx7	ENSMUSG00000019998	ENSG00000079950	ENSMODG00000017550	glut_DN	not analysed	not analysed	238.6123772522867	223.88393856624725	238.43586075345732	207.53086574363138	214.80958664498112	162.28136476404734	0.2518576733050079	0.6885726897595973	0.8914288719815165	21.7993935399789	103.916493768534	67.3055828365455	16387	4473	3239
Stx7	ENSMUSG00000019998	ENSG00000079950	ENSMODG00000017550	interneuron	not analysed	not analysed	217.58839528558477	194.99150394161396	155.0740219998346	181.24773440331998	193.3963922782095	107.04885205848645	0.22966665688450807	0.5997117310387899	0.5797679093577579	21.7993935399789	103.916493768534	67.3055828365455	16387	4473	3239
Stx7	ENSMUSG00000019998	ENSG00000079950	ENSMODG00000017550	oligo	not analysed	not analysed	183.6664958141124	220.34520749173706	117.50329009212258	163.31863465621427	172.50897046646426	98.69719699960521	0.19386176372115677	0.6776890435725782	0.43930399147989285	21.7993935399789	103.916493768534	67.3055828365455	16387	4473	3239
Stx7	ENSMUSG00000019998	ENSG00000079950	ENSMODG00000017550	Purkinje	not analysed	not analysed	201.42706406047614	247.29818701523936	169.5720002713152	192.46808237633925	218.3565033845258	144.5295562942622	0.21260821537892008	0.7605850553471866	0.6339708148088042	21.7993935399789	103.916493768534	67.3055828365455	16387	4473	3239
Stx7	ENSMUSG00000019998	ENSG00000079950	ENSMODG00000017550	UBC	not analysed	not analysed	269.72073530021993	206.77712011165963	189.18810127601336	228.4669865204478	122.95998211491168	144.73874656245476	0.28469284626842756	0.6359593219944102	0.7073086035794894	21.7993935399789	103.916493768534	67.3055828365455	16387	4473	3239
Crabp2	ENSMUSG00000004885	ENSG00000143320	ENSMODG00000016801	astroglia	not analysed	not analysed	35.55639837388738	227.7891672361396	35.571160105791634	25.037807088703943	200.52961303156013	23.830517360531896	0.19371612900957724	0.6563816332538813	0.3227205265052085	342.494013834699	23.4095467153608	53.5573709847405	1100	1322	1203
Crabp2	ENSMUSG00000004885	ENSG00000143320	ENSMODG00000016801	GABA_DN	not analysed	not analysed	52.367901967287516	60.99420555047271	14.180877087247847	51.319773508732915	54.794520547945204	9.13208649912332	0.2853075034986133	0.17575671724871406	0.1286564763783777	342.494013834699	23.4095467153608	53.5573709847405	1100	1322	1203
Crabp2	ENSMUSG00000004885	ENSG00000143320	ENSMODG00000016801	GC	not analysed	not analysed	29.705127104938313	33.56560733609914	86.02890571231933	8.424528858223605	30.970779069947508	50.71636870800051	0.16183760160399493	0.09672035080398582	0.7805000923100694	342.494013834699	23.4095467153608	53.5573709847405	1100	1322	1203
Crabp2	ENSMUSG00000004885	ENSG00000143320	ENSMODG00000016801	glut_DN	not analysed	not analysed	183.547982501759	50.72660793201823	26.492873417050816	25.440761187574733	36.49768239716778	22.440644495309904	0.9999945518630157	0.14617031252118684	0.24035747027532056	342.494013834699	23.4095467153608	53.5573709847405	1100	1322	1203
Crabp2	ENSMUSG00000004885	ENSG00000143320	ENSMODG00000016801	interneuron	not analysed	not analysed	36.42788190080688	83.56778740354885	46.700602437771444	27.841968984046552	30.099126456463285	28.431707039690664	0.19846409064380283	0.24080320170138447	0.4236927601462779	342.494013834699	23.4095467153608	53.5573709847405	1100	1322	1203
Crabp2	ENSMUSG00000004885	ENSG00000143320	ENSMODG00000016801	oligo	not analysed	not analysed	3.8885389203860536	42.04860819106888	98.69719699960521	1.7276289329472658	0	0	0.021185292707077735	0.12116438395814763	0.8954335839925236	342.494013834699	23.4095467153608	53.5573709847405	1100	1322	1203
Crabp2	ENSMUSG00000004885	ENSG00000143320	ENSMODG00000016801	Purkinje	not analysed	not analysed	22.79498019466913	42.53509145044662	110.22180017635488	16.00744879950804	38.53997719718016	12.950276488403027	0.12419017465515331	0.12256620073554518	0.999990927466927	342.494013834699	23.4095467153608	53.5573709847405	1100	1322	1203
Crabp2	ENSMUSG00000004885	ENSG00000143320	ENSMODG00000016801	UBC	not analysed	not analysed	5.570984086483957	11.1781801922647	20.126393752767378	0	0	6.34646628757108	0.03035148444056653	0.032210276987398465	0.18259737296244916	342.494013834699	23.4095467153608	53.5573709847405	1100	1322	1203
Ap2b1	ENSMUSG00000035152	ENSG00000006125	ENSMODG00000019128	astroglia	therian-expressed	eutherian-expressed	204.78421432260797	132.34515616728427	290.2369807982899	149.11870134021325	122.56813674147037	228.08974835750587	0.6908436159414885	0.47355574332061595	0.6764272547610856	142.87002845732	65.5512957965113	94.7994074431795	7587	8755	6224
Ap2b1	ENSMUSG00000035152	ENSG00000006125	ENSMODG00000019128	GABA_DN	therian-expressed	eutherian-expressed	179.57978330706146	216.1554590061172	429.0724572793075	166.53613834202022	123.34309114232148	264.8305084745763	0.6058159671155035	0.773444695875878	0.9999976693967362	142.87002845732	65.5512957965113	94.7994074431795	7587	8755	6224
Ap2b1	ENSMUSG00000035152	ENSG00000006125	ENSMODG00000019128	GC	therian-expressed	eutherian-expressed	208.68083302028793	146.53214441173807	262.38299470651293	176.91510602269568	115.87485515643105	228.22365918600227	0.7039889365412962	0.5243194430142503	0.6115106638621867	142.87002845732	65.5512957965113	94.7994074431795	7587	8755	6224
Ap2b1	ENSMUSG00000035152	ENSG00000006125	ENSMODG00000019128	glut_DN	therian-expressed	eutherian-expressed	173.76301178317647	241.23398277305557	311.4729448155865	155.64814930772357	202.4057367568818	306.37254901960785	0.5861929728043519	0.8631803485266245	0.7259198618124534	142.87002845732	65.5512957965113	94.7994074431795	7587	8755	6224
Ap2b1	ENSMUSG00000035152	ENSG00000006125	ENSMODG00000019128	interneuron	therian-expressed	eutherian-expressed	296.4252961937139	239.19902497921245	424.7116861053938	281.87938381166697	175.81490207109954	298.532923916752	0.9999966264801308	0.8558988886032151	0.98983444186557	142.87002845732	65.5512957965113	94.7994074431795	7587	8755	6224
Ap2b1	ENSMUSG00000035152	ENSG00000006125	ENSMODG00000019128	oligo	not classified	not classified	239.72766936759842	220.34520749173706	223.49698279073232	198.25535289452816	103.50538227987855	188.00526414739613	0.8087260558386391	0.7884364002638063	0.5208827975701276	142.87002845732	65.5512957965113	94.7994074431795	7587	8755	6224
Ap2b1	ENSMUSG00000035152	ENSG00000006125	ENSMODG00000019128	Purkinje	therian-expressed	eutherian-expressed	249.44941045900023	226.34801283006783	373.5490807048233	166.80567139282735	157.7019191110464	310.8066357216727	0.8415225425749193	0.8099155614686868	0.8705947067279431	142.87002845732	65.5512957965113	94.7994074431795	7587	8755	6224
Ap2b1	ENSMUSG00000035152	ENSG00000006125	ENSMODG00000019128	UBC	therian-expressed	eutherian-expressed	130.55256372597017	190.02906326849987	298.28391551584076	128.13263398913102	129.23570006978727	253.59256128486896	0.4404216677209177	0.6799595611560446	0.6951814670784247	142.87002845732	65.5512957965113	94.7994074431795	7587	8755	6224
Ptpn9	ENSMUSG00000032290	ENSG00000169410	ENSMODG00000008873	astroglia	therian-expressed	eutherian-expressed	229.12370597179697	132.34515616728427	352.226777688547	120.18147402577893	71.52279987920593	180.98425684889054	0.9999956355645029	0.9189101540220077	0.9999971609280605	20.924880701309	22.8115494669571	18.3917994031121	8632	4657	4439
Ptpn9	ENSMUSG00000032290	ENSG00000169410	ENSMODG00000008873	GABA_DN	not classified	eutherian-expressed	157.10370590186255	109.58904109589041	63.813946892615306	95.3120106749452	104.18475429762111	62.47917360879707	0.6856689907599947	0.7609079587715386	0.1811723859809887	20.924880701309	22.8115494669571	18.3917994031121	8632	4657	4439
Ptpn9	ENSMUSG00000032290	ENSG00000169410	ENSMODG00000008873	GC	not classified	eutherian-expressed	158.27167332726626	85.81941449704459	101.43273741600102	120.55455093429778	71.96981380381028	61.27733871678538	0.6907665092508529	0.5958686640097225	0.2879748385594155	20.924880701309	22.8115494669571	18.3917994031121	8632	4657	4439
Ptpn9	ENSMUSG00000032290	ENSG00000169410	ENSMODG00000008873	glut_DN	not classified	eutherian-expressed	93.31114601639166	61.37416761285175	66.14819084698034	63.37239253268789	59.07983162247988	64.46793942681332	0.40725047794661373	0.42613834497132536	0.18779947249211862	20.924880701309	22.8115494669571	18.3917994031121	8632	4657	4439
Ptpn9	ENSMUSG00000032290	ENSG00000169410	ENSMODG00000008873	interneuron	not classified	eutherian-expressed	106.45545903593937	129.65964343598057	62.86639319785625	90.66183136899366	76.09130957148578	60.55271335231637	0.46461798427378237	0.9002638734249973	0.1784822128748888	20.924880701309	22.8115494669571	18.3917994031121	8632	4657	4439
Ptpn9	ENSMUSG00000032290	ENSG00000169410	ENSMODG00000008873	oligo	Mouse lost	Human-expressed	99.12767644726408	12.194824516475208	148.6104919007282	93.89671361502347	0	138.22336896424625	0.4326363498289256	0.08467214365247543	0.42191587749258996	20.924880701309	22.8115494669571	18.3917994031121	8632	4657	4439
Ptpn9	ENSMUSG00000032290	ENSG00000169410	ENSMODG00000008873	Purkinje	not classified	eutherian-expressed	95.20561450781236	82.47322652241938	69.50846222084749	94.15790862498068	77.21333709328714	57.35122444864198	0.41551876347865885	0.5726351268241013	0.19733952465926605	20.924880701309	22.8115494669571	18.3917994031121	8632	4657	4439
Ptpn9	ENSMUSG00000032290	ENSG00000169410	ENSMODG00000008873	UBC	not classified	not classified	82.99099547699075	78.24726134585289	80.50557501106951	50.13885677835561	0	31.015445691954596	0.3622088465973029	0.5432930456799914	0.2285611189991255	20.924880701309	22.8115494669571	18.3917994031121	8632	4657	4439
Mapk8	ENSMUSG00000021936	ENSG00000107643	ENSMODG00000002193	astroglia	not analysed	eutherian-expressed	211.4226557601738	397.03546850185285	119.15258680265948	144.12138086681344	286.47087575937167	101.89752862739559	0.6518375294272818	0.6993606498380748	0.277005289816925	43.2939974478125	24.1868624181111	89.1848196254976	9629	11444	1640
Mapk8	ENSMUSG00000021936	ENSG00000107643	ENSMODG00000002193	GABA_DN	not analysed	eutherian-expressed	222.38568520450931	348.92364640381084	117.06860220088973	210.9349835670246	324.2331885091758	82.18877849210988	0.6856376631089832	0.6146137749698324	0.27216045367800573	43.2939974478125	24.1868624181111	89.1848196254976	9629	11444	1640
Mapk8	ENSMUSG00000021936	ENSG00000107643	ENSMODG00000002193	GC	not analysed	eutherian-expressed	263.30687099279857	428.8801280042228	430.1445285615967	204.77078271387035	387.1347383743438	330.26296181435197	0.8118018367145344	0.7554536277462833	0.9999976752054047	43.2939974478125	24.1868624181111	89.1848196254976	9629	11444	1640
Mapk8	ENSMUSG00000021936	ENSG00000107643	ENSMODG00000002193	glut_DN	not analysed	eutherian-expressed	238.94773391676404	567.7110504188787	132.46436708525405	209.31992493107649	442.33602116719896	103.94715704525481	0.7367001420852028	0.9999982385436433	0.30795244467195526	43.2939974478125	24.1868624181111	89.1848196254976	9629	11444	1640
Mapk8	ENSMUSG00000021936	ENSG00000107643	ENSMODG00000002193	interneuron	not analysed	eutherian-expressed	234.2020098790666	535.3501987629993	256.853313407743	223.26501158187247	514.5425987109354	208.64485168828458	0.7220685926850033	0.9429960106853437	0.5971311947997192	43.2939974478125	24.1868624181111	89.1848196254976	9629	11444	1640
Mapk8	ENSMUSG00000021936	ENSG00000107643	ENSMODG00000002193	oligo	not analysed	eutherian-expressed	98.75421557057717	241.51255865304998	197.39439399921042	85.31352721250595	229.28417480625487	23.500658018424517	0.30446928058208644	0.4254138316684544	0.4589014203153425	43.2939974478125	24.1868624181111	89.1848196254976	9629	11444	1640
Mapk8	ENSMUSG00000021936	ENSG00000107643	ENSMODG00000002193	Purkinje	not analysed	eutherian-expressed	247.29717086085535	359.40381249926594	161.09340025774944	232.73191199690743	353.2831243074848	112.52052310949674	0.7624423045331054	0.6330741301582108	0.37450906626053865	43.2939974478125	24.1868624181111	89.1848196254976	9629	11444	1640
Mapk8	ENSMUSG00000021936	ENSG00000107643	ENSMODG00000002193	UBC	not analysed	eutherian-expressed	261.10512745194035	284.318540153532	107.88992688870836	248.97298643097224	279.4545048066175	72.36937328122738	0.8050136376686692	0.5008146998883526	0.2508219189200721	43.2939974478125	24.1868624181111	89.1848196254976	9629	11444	1640
Chst15	ENSMUSG00000030930	ENSG00000182022	ENSMODG00000007407	astroglia	not classified	not classified	68.49471449119842	42.36322927257474	99.16945580761126	58.354449414547766	37.59930244341752	93.87187342657938	0.2917862407231198	0.18864564584318774	0.20425847624509447	34.4240051525265	10.5628097710586	15.0247320541471	6554	6754	5956
Chst15	ENSMUSG00000030930	ENSG00000182022	ENSMODG00000007407	GABA_DN	not classified	not classified	86.44418662844924	43.41031429067546	23.283041962693915	52.367901967287516	40.66280370031514	16.184739085821196	0.3682506662893554	0.19330836945713595	0.04795588152542275	34.4240051525265	10.5628097710586	15.0247320541471	6554	6754	5956
Chst15	ENSMUSG00000030930	ENSG00000182022	ENSMODG00000007407	GC	not classified	not classified	20.490596097053707	93.9837005410776	25.358184354000255	16.84905771644721	71.96981380381028	21.199465773462506	0.08728956751989116	0.4185142679569567	0.05223003448298393	34.4240051525265	10.5628097710586	15.0247320541471	6554	6754	5956
Chst15	ENSMUSG00000030930	ENSG00000182022	ENSMODG00000007407	glut_DN	not classified	not classified	21.413931291871883	88.61974743371981	51.06209150326797	7.156236749780393	38.55222202833386	31.122453516392643	0.09122295869357018	0.39462830799627063	0.10517215123756492	34.4240051525265	10.5628097710586	15.0247320541471	6554	6754	5956
Chst15	ENSMUSG00000030930	ENSG00000182022	ENSMODG00000007407	interneuron	not classified	not classified	31.188597448772725	80.26433721723544	46.700602437771444	22.48150895888132	60.07208650380456	22.153431714262084	0.13286285913599188	0.35742123517300317	0.09618882967526601	34.4240051525265	10.5628097710586	15.0247320541471	6554	6754	5956
Chst15	ENSMUSG00000030930	ENSG00000182022	ENSMODG00000007407	oligo	not classified	not classified	234.7417840375587	24.389649032950416	117.50329009212258	47.94553387351968	0	98.69719699960521	0.9999957400181475	0.10860836562070643	0.24202051723026785	34.4240051525265	10.5628097710586	15.0247320541471	6554	6754	5956
Chst15	ENSMUSG00000030930	ENSG00000182022	ENSMODG00000007407	Purkinje	eutherian-expressed	eutherian-expressed	169.05465762487222	222.20750040024953	23.5280673037171	124.0577281961873	159.6316961493232	22.590250221775438	0.7201697735587202	0.9895014649259235	0.04846055811552046	34.4240051525265	10.5628097710586	15.0247320541471	6554	6754	5956
Chst15	ENSMUSG00000030930	ENSG00000182022	ENSMODG00000007407	UBC	not classified	not classified	16.71295225945187	100.60362173038229	12.075836251660428	0	25.847140013957453	6.34646628757108	0.0711968733265846	0.4479931185930165	0.02487249619413684	34.4240051525265	10.5628097710586	15.0247320541471	6554	6754	5956
Mvk	ENSMUSG00000041939	ENSG00000110921	ENSMODG00000004494	astroglia	not analysed	eutherian-expressed	130.37346070425372	89.06305664410402	62.00268678309393	76.7518612326349	83.5691841419116	56.35628443016751	0.6566356649718541	0.6473946528342608	0.2774194469627444	8.42928776560925	26.987521336374	7.68181569156373	6480	2675	5003
Mvk	ENSMUSG00000041939	ENSG00000110921	ENSMODG00000004494	GABA_DN	not analysed	eutherian-expressed	163.39201829990606	78.13856572321583	62.47917360879707	153.95932052619875	64.84663770183515	58.534301100444864	0.822936094569373	0.5679851055583236	0.27955139831082115	8.42928776560925	26.987521336374	7.68181569156373	6480	2675	5003
Mvk	ENSMUSG00000041939	ENSG00000110921	ENSMODG00000004494	GC	not analysed	not classified	58.91046377902941	92.53261774775608	72.5470044132761	58.153241650294696	75.09198768491402	72.44067109037698	0.2967069474752479	0.6726147091721181	0.3245980277200263	8.42928776560925	26.987521336374	7.68181569156373	6480	2675	5003
Mvk	ENSMUSG00000041939	ENSG00000110921	ENSMODG00000004494	glut_DN	not analysed	eutherian-expressed	108.86300368579028	90.28906391076663	102.12418300653594	103.08924091955603	79.13350837394843	64.44267823770757	0.5482966428129802	0.6563064348758876	0.4569355916834283	8.42928776560925	26.987521336374	7.68181569156373	6480	2675	5003
Mvk	ENSMUSG00000041939	ENSG00000110921	ENSMODG00000004494	interneuron	not analysed	eutherian-expressed	85.20548723337782	78.92784416486448	104.81264739278541	64.8337621816561	77.79578606158833	57.627527098034896	0.42914379557399	0.5737223288467916	0.468964623680405	8.42928776560925	26.987521336374	7.68181569156373	6480	2675	5003
Mvk	ENSMUSG00000041939	ENSG00000110921	ENSMODG00000004494	oligo	not analysed	eutherian-expressed	198.5466386054084	137.5705048837529	223.49698279073232	185.68238275663063	109.75342064827687	47.00131603684903	0.9999949634253672	0.9999927310528379	0.9999955256866863	8.42928776560925	26.987521336374	7.68181569156373	6480	2675	5003
Mvk	ENSMUSG00000041939	ENSG00000110921	ENSMODG00000004494	Purkinje	not analysed	not classified	145.53718124288753	57.547476668251306	50.87160008139456	85.53200909658072	52.44649077769865	42.573933110269095	0.7330088751754267	0.41830956720927476	0.22761547753666808	8.42928776560925	26.987521336374	7.68181569156373	6480	2675	5003
Mvk	ENSMUSG00000041939	ENSG00000110921	ENSMODG00000004494	UBC	not analysed	not classified	32.63814093149254	51.69428002791491	32.202230004427804	16.71295225945187	44.7127207690588	31.7323314378554	0.16438443267692174	0.37576299010173847	0.14408286644170606	8.42928776560925	26.987521336374	7.68181569156373	6480	2675	5003
Slain1	ENSMUSG00000055717	ENSG00000139737	ENSMODG00000001481	astroglia	not classified	not classified	226.61340453293136	50.13240325789003	119.15258680265948	196.84178294912732	41.66875010417187	81.81480104127928	0.245623485017961	0.2569335164307052	0.22848315796038127	43.7302576516728	26.0422327645085	31.0256680059361	4133	3284	4029
Slain1	ENSMUSG00000055717	ENSG00000139737	ENSMODG00000001481	GABA_DN	not classified	not classified	95.54357469460179	95.6297217175098	83.30556481172943	71.26181877264344	81.32560740063028	67.97590416044902	0.10355850677028966	0.49011176563338954	0.15974406460332355	43.7302576516728	26.0422327645085	31.0256680059361	4133	3284	4029
Slain1	ENSMUSG00000055717	ENSG00000139737	ENSMODG00000001481	GC	not classified	not classified	135.87793737291068	57.93742757821553	101.43273741600102	131.65343549639928	32.18228043639172	58.02656128646374	0.14727642693235543	0.29693503668762194	0.19450414621511813	43.7302576516728	26.0422327645085	31.0256680059361	4133	3284	4029
Slain1	ENSMUSG00000055717	ENSG00000139737	ENSMODG00000001481	glut_DN	not classified	not classified	134.40810032817976	101.2028683784409	79.47862025115244	59.03895318568824	59.70238361766594	72.56130523275853	0.14568328861787924	0.5186746925254233	0.1524056391271893	43.7302576516728	26.0422327645085	31.0256680059361	4133	3284	4029
Slain1	ENSMUSG00000055717	ENSG00000139737	ENSMODG00000001481	interneuron	not classified	not classified	154.52293458368143	62.71558482282847	82.17320742571884	128.41171929198163	35.16298041421991	81.86088686825435	0.16748551033807324	0.3214235643291536	0.15757269259673876	43.7302576516728	26.0422327645085	31.0256680059361	4133	3284	4029
Slain1	ENSMUSG00000055717	ENSG00000139737	ENSMODG00000001481	oligo	therian-expressed	eutherian-expressed	922.6037929267043	195.11719226360333	521.4929598450422	873.605209863797	91.71366992250195	115.18614080353852	0.999998916112286	0.9999948749012667	0.9999980824322485	43.7302576516728	26.0422327645085	31.0256680059361	4133	3284	4029
Slain1	ENSMUSG00000055717	ENSG00000139737	ENSMODG00000001481	Purkinje	not classified	not classified	125.66396216782168	57.529052171346535	80.80358733173522	72.07323963591773	48.305978347880334	64.75138244201514	0.1362056246956924	0.29484207240719607	0.15494635327271167	43.7302576516728	26.0422327645085	31.0256680059361	4133	3284	4029
Slain1	ENSMUSG00000055717	ENSG00000139737	ENSMODG00000001481	UBC	not classified	not classified	82.99099547699075	51.69428002791491	76.48029626051604	65.27628186298509	44.7127207690588	51.69240948659099	0.08995292037636739	0.2649382890862185	0.14665614973420127	43.7302576516728	26.0422327645085	31.0256680059361	4133	3284	4029
Rab39b	ENSMUSG00000031202	ENSG00000155961	ENSMODG00000016498	astroglia	not classified	not classified	32.08144409273676	61.94443584105058	71.49155208159569	23.036299448856536	44.53152832205201	68.34469157017047	0.21066141932674595	0.5652378192544858	0.41117414781509565	16.1367832512977	23.6868993759686	48.1678742119047	3505	3401	1776
Rab39b	ENSMUSG00000031202	ENSG00000155961	ENSMODG00000016498	GABA_DN	not classified	not classified	59.14602242999159	109.58904109589041	117.06860220088973	37.05614576177459	60.68237328761928	93.27662114767556	0.3883798059905438	0.9999908750832648	0.6733044862547749	16.1367832512977	23.6868993759686	48.1678742119047	3505	3401	1776
Rab39b	ENSMUSG00000031202	ENSG00000155961	ENSMODG00000016498	GC	therian-expressed	eutherian-expressed	77.92106596018233	96.54684130917516	148.39626041423756	67.29694763765424	71.96981380381028	86.02890571231933	0.511665319777215	0.8809818879864955	0.8534813434338472	16.1367832512977	23.6868993759686	48.1678742119047	3505	3401	1776
Rab39b	ENSMUSG00000031202	ENSG00000155961	ENSMODG00000016498	glut_DN	not classified	not classified	30.59133041695983	83.1916370085099	79.47862025115244	26.575519449191695	73.84978952809985	75.18312461065882	0.20087665212643055	0.7591167607622109	0.457110707485955	16.1367832512977	23.6868993759686	48.1678742119047	3505	3401	1776
Rab39b	ENSMUSG00000031202	ENSG00000155961	ENSMODG00000016498	interneuron	therian-expressed	eutherian-expressed	78.73796930145527	83.56778740354885	173.87070974023717	75.74373666130519	80.26433721723544	75.32544014024228	0.5170294803439234	0.7625491017968293	0.9999942486330784	16.1367832512977	23.6868993759686	48.1678742119047	3505	3401	1776
Rab39b	ENSMUSG00000031202	ENSG00000155961	ENSMODG00000016498	oligo	not classified	not classified	79.41865544216336	45.856834961250975	69.11168448212312	68.34102169827439	42.04860819106888	47.00131603684903	0.521499176536623	0.4184398007582332	0.3974866560257294	16.1367832512977	23.6868993759686	48.1678742119047	3505	3401	1776
Rab39b	ENSMUSG00000031202	ENSG00000155961	ENSMODG00000016498	Purkinje	not classified	not classified	49.09688041928736	71.76888211685078	91.1095318792252	40.250357221920346	65.05366927715365	60.50074449527254	0.3223925482825822	0.6548850734899677	0.5240043478915694	16.1367832512977	23.6868993759686	48.1678742119047	3505	3401	1776
Rab39b	ENSMUSG00000031202	ENSG00000155961	ENSMODG00000016498	UBC	not classified	not classified	130.55256372597017	55.8909009613235	62.03089138390919	38.9968886053877	25.847140013957453	44.425264012997566	0.8572677804577028	0.509999817523742	0.3567624168220512	16.1367832512977	23.6868993759686	48.1678742119047	3505	3401	1776
BC028528	ENSMUSG00000038543	ENSG00000118292	ENSMODG00000018780	astroglia	not analysed	not classified	231.58626061875637	133.59458496615605	20.66756226103131	97.90427265764028	66.8553473135293	4.958472790380562	0.9999956819731909	0.36377706429789686	0.9999516173409949	16.7167417234442	0	0	1351	1402	3756
BC028528	ENSMUSG00000038543	ENSG00000118292	ENSMODG00000018780	GABA_DN	not analysed	not classified	17.455967322429174	151.30882130428205	0	13.801098567445969	60.99420555047271	0	0.07537533487718713	0.4120127985007097	0	16.7167417234442	0	0	1351	1402	3756
BC028528	ENSMUSG00000038543	ENSG00000118292	ENSMODG00000018780	GC	not analysed	not classified	40.20976630888017	59.69449211712912	4.8293780726917985	24.110910186859556	58.35117532732765	2.795223336015195	0.17362684890976926	0.16254765941766602	0.2336581524974841	16.7167417234442	0	0	1351	1402	3756
BC028528	ENSMUSG00000038543	ENSG00000118292	ENSMODG00000018780	glut_DN	not analysed	not classified	6.132812180582699	61.37416761285175	7.256130523275853	6.118266083391966	43.37265787647467	0	0.026481647410988893	0.16712140333821404	0.35107088880374737	16.7167417234442	0	0	1351	1402	3756
BC028528	ENSMUSG00000038543	ENSG00000118292	ENSMODG00000018780	interneuron	not analysed	not classified	43.74945313183585	64.39011826318387	6.296991297558027	36.42788190080688	63.14227533189159	1.4768954476174723	0.18891131150714324	0.17533381459667252	0.30466518270747983	16.7167417234442	0	0	1351	1402	3756
BC028528	ENSMUSG00000038543	ENSG00000118292	ENSMODG00000018780	oligo	not analysed	not classified	7.99092231225328	367.2420124862284	0	3.8885389203860536	84.09721638213776	0	0.03450501677382029	0.9999972770074148	0	16.7167417234442	0	0	1351	1402	3756
BC028528	ENSMUSG00000038543	ENSG00000118292	ENSMODG00000018780	Purkinje	not analysed	not classified	12.83120549175595	50.35652419127422	3.475423111042375	9.337678466379689	42.28280147050187	1.5847961001337567	0.0554054893065942	0.13712044199387616	0.16815021127981253	16.7167417234442	0	0	1351	1402	3756
BC028528	ENSMUSG00000038543	ENSG00000118292	ENSMODG00000018780	UBC	not analysed	low	20.747748869247687	25.847140013957453	0	13.927460216209893	0	0	0.08958933584608114	0.07038157060898938	0	16.7167417234442	0	0	1351	1402	3756
Nemf	ENSMUSG00000020982	ENSG00000165525	ENSMODG00000011586	astroglia	therian-expressed	eutherian-expressed	296.52098250526205	353.72312137155524	376.3057855450311	245.77421272108162	313.9045841180948	359.49362754748313	0.6631888741739099	0.7405951809261344	0.725079260024754	13.7404954782736	25.2781673309512	14.9192985210331	9426	10549	4432
Nemf	ENSMUSG00000020982	ENSG00000165525	ENSMODG00000011586	GABA_DN	therian-expressed	eutherian-expressed	290.81204988281985	344.2669981830353	369.2025225512892	254.3051842249768	324.2331885091758	356.15137346580946	0.6504204671403707	0.7207967599563457	0.7113924423538435	13.7404954782736	25.2781673309512	14.9192985210331	9426	10549	4432
Nemf	ENSMUSG00000020982	ENSG00000165525	ENSMODG00000011586	GC	therian-expressed	eutherian-expressed	379.10379862006215	359.84906901905146	378.5764350858932	301.254498506166	315.5167089593319	355.01458095600356	0.8478908280881271	0.7534211655232113	0.7294544276466901	13.7404954782736	25.2781673309512	14.9192985210331	9426	10549	4432
Nemf	ENSMUSG00000020982	ENSG00000165525	ENSMODG00000011586	glut_DN	therian-expressed	eutherian-expressed	248.82972271037775	477.6190689413275	442.623961919827	228.95832140842077	444.50000694531263	302.3917295861958	0.5565242036872489	0.9999979062856337	0.8528634613289721	13.7404954782736	25.2781673309512	14.9192985210331	9426	10549	4432
Nemf	ENSMUSG00000020982	ENSG00000165525	ENSMODG00000011586	interneuron	therian-expressed	eutherian-expressed	447.1129279509453	352.05546227590315	369.77943341573484	444.3814116201012	311.1831442463533	331.9702433945467	0.9999977634335737	0.7371035791193918	0.7125040545553052	13.7404954782736	25.2781673309512	14.9192985210331	9426	10549	4432
Nemf	ENSMUSG00000020982	ENSG00000165525	ENSMODG00000011586	oligo	therian-expressed	eutherian-expressed	384.96535311821935	172.50897046646426	305.50855423951873	313.5646513299287	146.3378941977025	270.20089436496033	0.8610005840848141	0.3611845097900521	0.5886646577021986	13.7404954782736	25.2781673309512	14.9192985210331	9426	10549	4432
Nemf	ENSMUSG00000020982	ENSG00000165525	ENSMODG00000011586	Purkinje	therian-expressed	eutherian-expressed	282.798262124642	303.2103916265418	425.739331102691	276.575659748707	247.29818701523936	419.95896612392676	0.6324970984926889	0.6348359529753957	0.8203295591436837	13.7404954782736	25.2781673309512	14.9192985210331	9426	10549	4432
Nemf	ENSMUSG00000020982	ENSG00000165525	ENSMODG00000011586	UBC	therian-expressed	eutherian-expressed	248.97298643097224	212.38542365302928	372.1853483034551	178.27149076748663	103.38856005582981	309.94646379261764	0.5568446225148417	0.44467441270588537	0.7171398562184237	13.7404954782736	25.2781673309512	14.9192985210331	9426	10549	4432
Klhdc2	ENSMUSG00000020978	ENSG00000165516	ENSMODG00000011565	astroglia	not analysed	eutherian-expressed	308.15545257369064	350.9905733960288	206.6756226103131	307.1653294115457	307.33970090367404	134.07569556236263	0.6433502029563365	0.5658105168114947	0.6980101120164125	31.4090187657631	38.1794560803172	94.0730414902255	6841	5438	1248
Klhdc2	ENSMUSG00000020978	ENSG00000165516	ENSMODG00000011565	GABA_DN	not analysed	eutherian-expressed	478.9845527481738	432.3109180122344	292.6715055022243	354.0160396497964	410.65875608220745	146.11338398597312	0.9999979122543587	0.6969020893554334	0.9884458929382498	31.4090187657631	38.1794560803172	94.0730414902255	6841	5438	1248
Klhdc2	ENSMUSG00000020978	ENSG00000165516	ENSMODG00000011565	GC	not analysed	eutherian-expressed	409.2706401124834	463.4994206257242	197.35225766955176	408.86848942877117	461.2793529216147	188.34574483498014	0.854452995010597	0.7471791740405658	0.6665221071686362	31.4090187657631	38.1794560803172	94.0730414902255	6841	5438	1248
Klhdc2	ENSMUSG00000020978	ENSG00000165516	ENSMODG00000011565	glut_DN	not analysed	eutherian-expressed	343.4502760322589	440.3069568499182	134.6438669718594	279.933438049175	428.3287792629791	127.57151091917636	0.7170368167927343	0.7097920163509652	0.45473568425897554	31.4090187657631	38.1794560803172	94.0730414902255	6841	5438	1248
Klhdc2	ENSMUSG00000020978	ENSG00000165516	ENSMODG00000011565	interneuron	not analysed	eutherian-expressed	383.72440060827427	501.1789094802547	243.41899363633203	364.27881900806875	372.44693632358826	142.1585351984533	0.8011189448338476	0.8079199821360576	0.8221043046541672	31.4090187657631	38.1794560803172	94.0730414902255	6841	5438	1248
Klhdc2	ENSMUSG00000020978	ENSG00000165516	ENSMODG00000011565	oligo	not analysed	not classified	247.81919111816018	121.94824516475208	296.09159099881566	244.9779519843214	103.50538227987855	148.9979885271549	0.5173834360896703	0.19658533547871038	0.9999966226780731	31.4090187657631	38.1794560803172	94.0730414902255	6841	5438	1248
Klhdc2	ENSMUSG00000020978	ENSG00000165516	ENSMODG00000011565	Purkinje	not analysed	eutherian-expressed	434.858083713688	394.3253183876698	152.6148002441837	373.9929025203432	302.13914514764537	147.38603731243938	0.9078730688612527	0.6356678187395133	0.5154293112480959	31.4090187657631	38.1794560803172	94.0730414902255	6841	5438	1248
Klhdc2	ENSMUSG00000020978	ENSG00000165516	ENSMODG00000011565	UBC	not analysed	eutherian-expressed	391.65769117791046	620.331360334979	113.72330087050018	339.8300292755214	447.127207690588	69.81112916328189	0.8176816376418437	0.9999983879609321	0.3840801976397818	31.4090187657631	38.1794560803172	94.0730414902255	6841	5438	1248
Slc35a4	ENSMUSG00000033272	ENSG00000176087	ENSMODG00000023774	astroglia	not analysed	not analysed	83.31771126247162	133.59458496615605	2.479236395190281	69.27167758190387	69.7942233647795	1.5030067650334495	0.5603356123667708	0.9094389461514812	0.02881830887366948	23.363987929675	14.3462438577843	31.3813512929398	4023	3275	963
Slc35a4	ENSMUSG00000033272	ENSG00000176087	ENSMODG00000023774	GABA_DN	not analysed	not analysed	68.42636467831055	57.37783303050588	0	54.46400609996868	43.23109180122344	0	0.460187016338784	0.39059693936650397	0	23.363987929675	14.3462438577843	31.3813512929398	4023	3275	963
Slc35a4	ENSMUSG00000033272	ENSG00000176087	ENSMODG00000023774	GC	not analysed	not analysed	53.78781475476598	105.57989758749933	86.02890571231933	52.78751047502161	75.09198768491402	2.518246796580221	0.3617385506850533	0.7187302600706561	0.9999883761351157	23.363987929675	14.3462438577843	31.3813512929398	4023	3275	963
Slc35a4	ENSMUSG00000033272	ENSG00000176087	ENSMODG00000023774	glut_DN	not analysed	not analysed	50.881522375149466	59.07983162247988	0	45.88699562543975	20.83593782556153	0	0.3421928971190411	0.40218321590778944	0	23.363987929675	14.3462438577843	31.3813512929398	4023	3275	963
Slc35a4	ENSMUSG00000033272	ENSG00000176087	ENSMODG00000023774	interneuron	not analysed	not analysed	56.84805934937396	111.42371653806512	0	55.683937968093105	92.02595131827175	0	0.3823195772510595	0.7585117867638898	0	23.363987929675	14.3462438577843	31.3813512929398	4023	3275	963
Slc35a4	ENSMUSG00000033272	ENSG00000176087	ENSMODG00000023774	oligo	not analysed	not analysed	148.6915146708961	146.8968049944914	0	127.85475699605249	84.09721638213776	0	0.9999932747118965	0.9999931925463417	0	23.363987929675	14.3462438577843	31.3813512929398	4023	3275	963
Slc35a4	ENSMUSG00000033272	ENSG00000176087	ENSMODG00000023774	Purkinje	not analysed	not analysed	72.11522335594061	84.91641798287115	8.47860001356576	70.57163020465774	54.59830102933856	3.3611524719595858	0.48499565371904946	0.5780645802437653	0.09855410096481879	23.363987929675	14.3462438577843	31.3813512929398	4023	3275	963
Slc35a4	ENSMUSG00000033272	ENSG00000176087	ENSMODG00000023774	UBC	not analysed	not analysed	65.27628186298509	51.69428002791491	10.338481897318196	64.06631699456551	11.1781801922647	0	0.4390018018557443	0.3519064156871059	0.12017311668211841	23.363987929675	14.3462438577843	31.3813512929398	4023	3275	963
Sra1	ENSMUSG00000006050	ENSG00000113108	ENSMODG00000011490	astroglia	therian-expressed	eutherian-expressed	82.96492953907055	267.5445228983215	330.68099617650097	82.6369951244173	198.51773425092642	213.34516687858954	0.49663892274576815	0.7292909383995254	0.6903454593384042	27.6191733755984	17.0592649040297	25.7616919586657	3660	4684	4629
Sra1	ENSMUSG00000006050	ENSG00000113108	ENSMODG00000011490	GABA_DN	therian-expressed	eutherian-expressed	110.40878853956775	328.76712328767127	479.0069976674442	95.3120106749452	243.97682220189083	307.51004263060275	0.6609214532766363	0.8961756393290101	0.9999979123521844	27.6191733755984	17.0592649040297	25.7616919586657	3660	4684	4629
Sra1	ENSMUSG00000006050	ENSG00000113108	ENSMODG00000011490	GC	therian-expressed	eutherian-expressed	121.24631312231527	263.94974396874835	339.1914523754001	106.29870263958686	202.53488396883094	280.1039282161243	0.725796293331455	0.719492047095428	0.7081122946320554	27.6191733755984	17.0592649040297	25.7616919586657	3660	4684	4629
Sra1	ENSMUSG00000006050	ENSG00000113108	ENSMODG00000011490	glut_DN	not classified	not classified	70.36005995900761	153.43541903212937	340.41394335511984	63.601902968936834	125.01562695336918	293.44027601170205	0.4211845243105195	0.41824463277161733	0.7106644252554953	27.6191733755984	17.0592649040297	25.7616919586657	3660	4684	4629
Sra1	ENSMUSG00000006050	ENSG00000113108	ENSMODG00000011490	interneuron	therian-expressed	eutherian-expressed	167.0518139042793	249.8001598721023	314.4379421783562	163.92546855363094	220.99796366162053	284.3170703969066	0.9999940138691673	0.6809221546826886	0.6564356831400082	27.6191733755984	17.0592649040297	25.7616919586657	3660	4684	4629
Sra1	ENSMUSG00000006050	ENSG00000113108	ENSMODG00000011490	oligo	therian-expressed	eutherian-expressed	79.41865544216336	366.8546796900078	368.59565057132323	66.10516164656292	168.19443276427552	297.9959770543098	0.4754104620331028	0.9999972741324304	0.7694979047661419	27.6191733755984	17.0592649040297	25.7616919586657	3660	4684	4629
Sra1	ENSMUSG00000006050	ENSG00000113108	ENSMODG00000011490	Purkinje	therian-expressed	eutherian-expressed	128.31205491755952	157.7019191110464	282.3368076446052	113.97490097334565	138.10158495656222	212.00080977358485	0.7680927481477917	0.4298745469725429	0.5894198197513608	27.6191733755984	17.0592649040297	25.7616919586657	3660	4684	4629
Sra1	ENSMUSG00000006050	ENSG00000113108	ENSMODG00000011490	UBC	therian-expressed	eutherian-expressed	165.9819909539815	111.781801922647	248.12356553563677	66.85180903780748	103.38856005582981	209.31449502878073	0.9935899137208704	0.30470238873527156	0.5179946195969339	27.6191733755984	17.0592649040297	25.7616919586657	3660	4684	4629
Ncstn	ENSMUSG00000003458	ENSG00000162736	ENSMODG00000009496	astroglia	therian-expressed	eutherian-expressed	284.45118699109906	103.87736982499604	309.79672568691467	184.29039559085228	93.05896448637267	268.67830939340706	0.9999964844706924	0.9671486668610111	0.9999967720873426	37.4301479997888	33.1528882286069	60.6456325287742	4175	3975	3428
Ncstn	ENSMUSG00000003458	ENSG00000162736	ENSMODG00000009496	GABA_DN	not classified	eutherian-expressed	136.1600152499217	106.19415325333374	89.80601899896224	119.74613818704346	78.34936793673694	83.30556481172943	0.47867452414483413	0.9887190436225463	0.28988598544368044	37.4301479997888	33.1528882286069	60.6456325287742	4175	3975	3428
Ncstn	ENSMUSG00000003458	ENSG00000162736	ENSMODG00000009496	GC	therian-expressed	eutherian-expressed	116.88159894027349	96.54684130917516	141.02182060849236	105.51444888484417	93.9837005410776	126.79092177000128	0.4109006866026694	0.8988978929589866	0.45520611972152025	37.4301479997888	33.1528882286069	60.6456325287742	4175	3975	3428
Ncstn	ENSMUSG00000003458	ENSG00000162736	ENSMODG00000009496	glut_DN	therian-expressed	eutherian-expressed	89.04266415651156	107.40479332249056	105.97149366820327	68.72616061303735	88.61974743371981	85.04767394611757	0.31303209547584826	0.9999906895152573	0.34206672574252317	37.4301479997888	33.1528882286069	60.6456325287742	4175	3975	3428
Ncstn	ENSMUSG00000003458	ENSG00000162736	ENSMODG00000009496	interneuron	therian-expressed	eutherian-expressed	167.0518139042793	92.02595131827175	163.35064850207456	127.49758665282407	87.90745103554977	98.08211736657059	0.5872755476810823	0.8568062156755346	0.5272816259056683	37.4301479997888	33.1528882286069	60.6456325287742	4175	3975	3428
Ncstn	ENSMUSG00000003458	ENSG00000162736	ENSMODG00000009496	oligo	not classified	not classified	153.76729882111738	48.77929806590083	223.49698279073232	116.3339743107212	42.04860819106888	94.00263207369807	0.5405734455679506	0.4541589103991706	0.7214287396564076	37.4301479997888	33.1528882286069	60.6456325287742	4175	3975	3428
Ncstn	ENSMUSG00000003458	ENSG00000162736	ENSMODG00000009496	Purkinje	not classified	eutherian-expressed	109.06524667992558	70.0353678607697	84.7860001356576	92.93338079365107	66.55490779893411	64.75138244201514	0.38342207115228966	0.6520632239127498	0.2736818030140846	37.4301479997888	33.1528882286069	60.6456325287742	4175	3975	3428
Ncstn	ENSMUSG00000003458	ENSG00000162736	ENSMODG00000009496	UBC	not classified	not classified	64.06631699456551	55.8909009613235	56.353902507748664	32.63814093149254	25.847140013957453	41.353927589272786	0.22522701502931405	0.520371380652705	0.18190547520255396	37.4301479997888	33.1528882286069	60.6456325287742	4175	3975	3428
Arhgdia	ENSMUSG00000025132	ENSG00000141522	ENSMODG00000003014	astroglia	not analysed	not analysed	195.46884598916543	270.84687567711717	12.227674406376977	176.14798013684126	207.69138492554444	12.024054120267596	0.657294362517724	0.738292714742708	0.35162112133559653	77.9134016735264	169.212716286215	132.910772992738	2903	2258	1339
Arhgdia	ENSMUSG00000025132	ENSG00000141522	ENSMODG00000003014	GABA_DN	not analysed	not analysed	163.39201829990606	162.65121480126055	18.65532422953511	153.95932052619875	133.8816104045137	7.0904385436239235	0.5494310459830202	0.4433656715869861	0.5364557320112558	77.9134016735264	169.212716286215	132.910772992738	2903	2258	1339
Arhgdia	ENSMUSG00000025132	ENSG00000141522	ENSMODG00000003014	GC	not analysed	not analysed	289.33092224231467	263.94974396874835	8.927163274840575	202.1886925973665	185.06523549551216	6.045583701106342	0.9729201762539109	0.719492047095428	0.2567110520548665	77.9134016735264	169.212716286215	132.910772992738	2903	2258	1339
Arhgdia	ENSMUSG00000025132	ENSG00000141522	ENSMODG00000003014	glut_DN	not analysed	not analysed	263.08544158585454	168.77896093534233	26.492873417050816	171.0704343633847	156.23795243061613	17.020697167755994	0.8846656700702737	0.4600690960487791	0.7618336528037768	77.9134016735264	169.212716286215	132.910772992738	2903	2258	1339
Arhgdia	ENSMUSG00000025132	ENSG00000141522	ENSMODG00000003014	interneuron	not analysed	not analysed	167.0518139042793	167.2415595275426	34.77414194804743	163.92546855363094	140.65192165687964	17.468774565464233	0.5617376772855605	0.45587834340976086	0.9999712438269414	77.9134016735264	169.212716286215	132.910772992738	2903	2258	1339
Arhgdia	ENSMUSG00000025132	ENSG00000141522	ENSMODG00000003014	oligo	not analysed	not analysed	297.3830293417922	366.8546796900078	23.037228160707702	180.66393997942438	126.14582457320662	0	0.999996637344641	0.9999972741324304	0.6624625197827901	77.9134016735264	169.212716286215	132.910772992738	2903	2258	1339
Arhgdia	ENSMUSG00000025132	ENSG00000141522	ENSMODG00000003014	Purkinje	not analysed	not analysed	204.60598254476176	157.7019191110464	12.678368801070054	175.5289407700257	151.6051958132709	6.83321489094189	0.6880194037239373	0.4298745469725429	0.36458136734599084	77.9134016735264	169.212716286215	132.910772992738	2903	2258	1339
Arhgdia	ENSMUSG00000025132	ENSG00000141522	ENSMODG00000003014	UBC	not analysed	not analysed	130.91812603237298	180.92998009770218	10.338481897318196	62.24324660774306	178.8508830762352	6.34646628757108	0.44023253811624474	0.49319116512135674	0.29729517460384336	77.9134016735264	169.212716286215	132.910772992738	2903	2258	1339
Tjp2	ENSMUSG00000024812	ENSG00000119139	ENSMODG00000002938	astroglia	not analysed	not analysed	1116.7130000471186	198.51773425092642	169.06885329050255	1081.0355478182737	157.90839057512494	96.69021941242097	0.9999991045155698	0.9999949626920412	0.22753255654504373	24.9722944034508	17.7052489546869	39.3809181725331	7749	4591	5102
Tjp2	ENSMUSG00000024812	ENSG00000119139	ENSMODG00000002938	GABA_DN	not analysed	not analysed	9.099388066152551	21.61554590061172	37.31064845907022	6.9005492837229845	18.91191639852271	29.132530354478156	0.008148360337354606	0.10888416139753242	0.05021260312009543	24.9722944034508	17.7052489546869	39.3809181725331	7749	4591	5102
Tjp2	ENSMUSG00000024812	ENSG00000119139	ENSMODG00000002938	GC	not analysed	not analysed	48.22182037371911	26.852485868879313	180.29190517298008	23.916521772405595	20.562803943945795	177.07561505519485	0.04318188933933347	0.13526424077909915	0.24263651944156872	24.9722944034508	17.7052489546869	39.3809181725331	7749	4591	5102
Tjp2	ENSMUSG00000024812	ENSG00000119139	ENSMODG00000002938	glut_DN	not analysed	not analysed	25.440761187574733	13.89062521704102	13.338194364168274	19.67965106189608	8.116257269122915	10.88419578491378	0.02278180553525906	0.06997135695759252	0.017950517817490783	24.9722944034508	17.7052489546869	39.3809181725331	7749	4591	5102
Tjp2	ENSMUSG00000024812	ENSG00000119139	ENSMODG00000002938	interneuron	not analysed	not analysed	41.311751385880164	27.85592913451628	29.537908952349444	37.819694605966056	20.905194940942824	26.203161848196352	0.03699403014929253	0.14031889352723034	0.03975206436974365	24.9722944034508	17.7052489546869	39.3809181725331	7749	4591	5102
Tjp2	ENSMUSG00000024812	ENSG00000119139	ENSMODG00000002938	oligo	not analysed	not analysed	230.65094823167607	73.16894709885125	743.052459503641	191.60889886471728	34.50179409329285	598.9679321784002	0.2065443329464339	0.3685745195532335	0.9999986542018112	24.9722944034508	17.7052489546869	39.3809181725331	7749	4591	5102
Tjp2	ENSMUSG00000024812	ENSG00000119139	ENSMODG00000002938	Purkinje	not analysed	not analysed	57.3600248649038	24.261833709391755	11.38869148490315	51.3248219670238	17.942220529212694	10.426269333127125	0.05136500918093939	0.12221432803780095	0.015326880373467053	24.9722944034508	17.7052489546869	39.3809181725331	7749	4591	5102
Tjp2	ENSMUSG00000024812	ENSG00000119139	ENSMODG00000002938	UBC	not analysed	not analysed	20.747748869247687	11.1781801922647	32.202230004427804	5.570984086483957	0	12.69293257514216	0.018579286073580396	0.056307936046658194	0.04333770281607849	24.9722944034508	17.7052489546869	39.3809181725331	7749	4591	5102
Pex19	ENSMUSG00000003464	ENSG00000162735	ENSMODG00000009571	astroglia	not analysed	not analysed	85.55051758063136	794.0709370037057	6.910404304721188	80.62704807099787	468.8716880970167	4.5384714881874935	0.43686148719230977	0.9999987406682526	0.1987167820923646	20.0857645616637	33.9748490131934	152.976526795959	4461	3815	891
Pex19	ENSMUSG00000003464	ENSG00000162735	ENSMODG00000009571	GABA_DN	not analysed	not analysed	17.455967322429174	497.274552931051	0	17.106591169577637	328.76712328767127	0	0.08913844194653078	0.6262336316876167	0	20.0857645616637	33.9748490131934	152.976526795959	4461	3815	891
Pex19	ENSMUSG00000003464	ENSG00000162735	ENSMODG00000009571	GC	not analysed	not analysed	56.91153473088267	418.3696456730924	20.137985476484875	50.52365224420682	355.2807197795339	6.045583701106342	0.290617268066173	0.5268661769508421	0.5790913954160176	20.0857645616637	33.9748490131934	152.976526795959	4461	3815	891
Pex19	ENSMUSG00000003464	ENSG00000162735	ENSMODG00000009571	glut_DN	not analysed	not analysed	77.75928834699305	352.90146377389755	26.492873417050816	22.908720204345784	318.0661577608143	7.480214831769969	0.39707577827645824	0.4444200170396535	0.7618336528037768	20.0857645616637	33.9748490131934	152.976526795959	4461	3815	891
Pex19	ENSMUSG00000003464	ENSG00000162735	ENSMODG00000009571	interneuron	not analysed	not analysed	111.36787593618621	466.2936317612577	34.77414194804743	85.16436722875149	418.10389881885646	23.350301218885722	0.5686971544161159	0.5872183740943381	0.9999712438269414	20.0857645616637	33.9748490131934	152.976526795959	4461	3815	891
Pex19	ENSMUSG00000003464	ENSG00000162735	ENSMODG00000009571	oligo	not analysed	not analysed	93.89671361502347	366.8546796900078	0	79.41865544216336	294.3402573374821	0	0.4794811196047801	0.46199174482134586	0	20.0857645616637	33.9748490131934	152.976526795959	4461	3815	891
Pex19	ENSMUSG00000003464	ENSG00000162735	ENSMODG00000009571	Purkinje	not analysed	not analysed	73.64532062893105	263.35651084739777	5.550118495029869	32.07801372938988	202.60231416865517	4.75438830040127	0.37606790940085705	0.33165321499854084	0.15960016793954454	20.0857645616637	33.9748490131934	152.976526795959	4461	3815	891
Pex19	ENSMUSG00000003464	ENSG00000162735	ENSMODG00000009571	UBC	not analysed	not analysed	195.82884558895523	180.92998009770218	6.34646628757108	22.283936345935828	100.60362173038229	4.0252787505534755	0.9999948935260762	0.22785086799617985	0.18250008287679828	20.0857645616637	33.9748490131934	152.976526795959	4461	3815	891
Rtn1	ENSMUSG00000021087	ENSG00000139970	ENSMODG00000008445	astroglia	not classified	eutherian-expressed	14509.409207903935	6720.212546257277	1818.7454789707556	7499.153895938106	3949.6479488850387	1470.1871823478368	0.8361154317374598	0.6191351612736171	0.19386467466629997	270.891781015415	358.515724545847	469.455049881844	6209	4980	4258
Rtn1	ENSMUSG00000021087	ENSG00000139970	ENSMODG00000008445	GABA_DN	therian-expressed	eutherian-expressed	16513.014435949102	10854.192020524291	5095.704266510812	16201.2656746514	10407.027018826706	4741.278389136034	0.951574664175803	0.9999999078697054	0.5431639892690449	270.891781015415	358.515724545847	469.455049881844	6209	4980	4258
Rtn1	ENSMUSG00000021087	ENSG00000139970	ENSMODG00000008445	GC	therian-expressed	eutherian-expressed	15503.315250150694	7625.971367963245	3613.2140399174123	8672.644798077983	6968.425290738188	3441.6039553263017	0.8933900021704809	0.7025829883016846	0.3851416113180946	270.891781015415	358.515724545847	469.455049881844	6209	4980	4258
Rtn1	ENSMUSG00000021087	ENSG00000139970	ENSMODG00000008445	glut_DN	therian-expressed	eutherian-expressed	17353.35555479193	9563.69546193274	6044.013584070134	14491.835182716917	8515.498496414528	5537.01054416362	0.9999999423742607	0.8811060798208271	0.644246674811003	270.891781015415	358.515724545847	469.455049881844	6209	4980	4258
Rtn1	ENSMUSG00000021087	ENSG00000139970	ENSMODG00000008445	interneuron	therian-expressed	eutherian-expressed	8686.76545733265	8466.77471636953	5194.55062236597	7593.953261420538	8228.137416927459	4217.531046762536	0.5005812812008349	0.780046448442517	0.5537002720207436	270.891781015415	358.515724545847	469.455049881844	6209	4980	4258
Rtn1	ENSMUSG00000021087	ENSG00000139970	ENSMODG00000008445	oligo	not classified	not classified	2279.9365582870737	4310.542486357592	1875.246742992499	2064.8850414962476	1892.1873685980993	1128.0315848843768	0.13138302962244472	0.3971315489052708	0.19988728711782824	270.891781015415	358.515724545847	469.455049881844	6209	4980	4258
Rtn1	ENSMUSG00000021087	ENSG00000139970	ENSMODG00000008445	Purkinje	therian-expressed	eutherian-expressed	16374.51942321477	8345.562819128938	4095.163806552262	11550.207817606442	8044.062251436976	3953.5344079596093	0.9435937866840598	0.7688791606477089	0.43651385432542233	270.891781015415	358.515724545847	469.455049881844	6209	4980	4258
Rtn1	ENSMUSG00000021087	ENSG00000139970	ENSMODG00000008445	UBC	therian-expressed	eutherian-expressed	7242.279312429144	6022.383623252087	4538.593552922689	6038.05607232612	5689.693717862732	4049.045491470349	0.4173416992592866	0.5548439770570053	0.48378015107306366	270.891781015415	358.515724545847	469.455049881844	6209	4980	4258
Tspan14	ENSMUSG00000037824	ENSG00000108219	ENSMODG00000001556	astroglia	not analysed	not analysed	247.87483778778997	117.44067410946938	82.27635640801174	231.29982670787248	89.06305664410402	70.64131795657212	0.5210937822699777	0.7144264214052084	0.47320151467384713	11.7583851003955	28.8327724845317	45.4528362193788	17888	2650	2994
Tspan14	ENSMUSG00000037824	ENSG00000108219	ENSMODG00000001556	GABA_DN	not analysed	not analysed	234.61867564658147	164.38356164383563	41.65278240586471	225.1873473215533	114.75566606101177	28.361754174495694	0.4932260739935118	0.9999939167036733	0.23956043492120488	11.7583851003955	28.8327724845317	45.4528362193788	17888	2650	2994
Tspan14	ENSMUSG00000037824	ENSG00000108219	ENSMODG00000001556	GC	not analysed	not analysed	320.132096612497	61.941558139895015	21.199465773462506	192.88728149487645	61.688411831837385	19.768581792956454	0.672996285297181	0.3768088530971716	0.1219259062048353	11.7583851003955	28.8327724845317	45.4528362193788	17888	2650	2994
Tspan14	ENSMUSG00000037824	ENSG00000108219	ENSMODG00000001556	glut_DN	not analysed	not analysed	311.29629861544714	109.49304719150334	21.48089274590252	274.9046424521494	73.84978952809985	15.561226758196321	0.6544212680072131	0.6660786517698469	0.12354449598496953	11.7583851003955	28.8327724845317	45.4528362193788	17888	2650	2994
Tspan14	ENSMUSG00000037824	ENSG00000108219	ENSMODG00000001556	interneuron	not analysed	not analysed	319.3663771078181	140.65192165687964	173.87070974023717	247.29659854769451	83.26671995736744	56.86341407938133	0.6713865548525256	0.8556273183464977	0.9999942486330784	11.7583851003955	28.8327724845317	45.4528362193788	17888	2650	2994
Tspan14	ENSMUSG00000037824	ENSG00000108219	ENSMODG00000001556	oligo	not analysed	not analysed	158.8373108843267	73.4484024972457	23.500658018424517	99.12767644726408	69.0035881865857	13.510044718248018	0.33391503483369384	0.4468083971071622	0.1351609071627253	11.7583851003955	28.8327724845317	45.4528362193788	17888	2650	2994
Tspan14	ENSMUSG00000037824	ENSG00000108219	ENSMODG00000001556	Purkinje	not analysed	not analysed	266.79081332513397	77.07995439436031	35.1507504685225	255.99731900989548	56.37706862733583	33.91440005426304	0.560859808245231	0.4689002034227877	0.20216486351366428	11.7583851003955	28.8327724845317	45.4528362193788	17888	2650	2994
Tspan14	ENSMUSG00000037824	ENSG00000108219	ENSMODG00000001556	UBC	not analysed	not analysed	165.9819909539815	77.54142004187237	16.101115002213902	130.55256372597017	33.5345405767941	10.338481897318196	0.3489349069345995	0.47170743570115636	0.09260342022442195	11.7583851003955	28.8327724845317	45.4528362193788	17888	2650	2994
Papln	ENSMUSG00000021223	ENSG00000100767	ENSMODG00000006768	astroglia	not classified	Human-expressed	184.71798910163864	1.959950374056529	84.53442664525127	130.31256399277694	0	62.00268678309393	0.7024483040449102	0.07582558640576059	0.19576920239023266	0	0	0	7699	5635	4127
Papln	ENSMUSG00000021223	ENSG00000100767	ENSMODG00000006768	GABA_DN	low	low	13.801098567445969	0	37.31064845907022	13.649082099228828	0	6.652297703626833	0.05248302198290367	0	0.08640593163477567	0	0	0	7699	5635	4127
Papln	ENSMUSG00000021223	ENSG00000100767	ENSMODG00000006768	GC	low	low	16.84905771644721	5.387211191608017	26.08875113614182	15.717092337917487	4.378925980824683	25.358184354000255	0.0640738461653606	0.20841775031778054	0.06041768074813893	0	0	0	7699	5635	4127
Papln	ENSMUSG00000021223	ENSG00000100767	ENSMODG00000006768	glut_DN	not classified	low	8.945295937225492	0	51.06209150326797	4.088541453721799	0	14.512261046551705	0.034017303841622056	0	0.11825223548178397	0	0	0	7699	5635	4127
Papln	ENSMUSG00000021223	ENSG00000100767	ENSMODG00000006768	interneuron	not classified	low	18.13236627379873	0	78.60948554458905	13.366541763759741	0	14.215853519845332	0.0689540309489979	0	0.18204791699779296	0	0	0	7699	5635	4127
Papln	ENSMUSG00000021223	ENSG00000100767	ENSMODG00000006768	oligo	not classified	low	1.7276289329472658	0	74.49899426357744	0	0	67.55022359124008	0.0065698528869322734	0	0.1725286284493226	0	0	0	7699	5635	4127
Papln	ENSMUSG00000021223	ENSG00000100767	ENSMODG00000006768	Purkinje	low	low	14.08788813540602	2.760341619878876	16.805762359797924	12.563225257637036	1.2128415665061674	6.83321489094189	0.05357362959838861	0.10679072530512251	0.03891965466973747	0	0	0	7699	5635	4127
Papln	ENSMUSG00000021223	ENSG00000100767	ENSMODG00000006768	UBC	low	low	20.747748869247687	25.847140013957453	4.0252787505534755	0	0	0	0.07889984660851558	0.9999613124967808	0.009321948958158263	0	0	0	7699	5635	4127
Tab2	ENSMUSG00000015755	ENSG00000055208	ENSMODG00000016831	astroglia	therian-expressed	eutherian-expressed	87.49799483761831	94.07761795471339	704.453555377094	80.79846842014305	79.81302310289209	342.13462253625886	0.4096345280591342	0.7651013869325987	0.9999985804620152	34.4453927992919	26.6691741753408	21.0574576473173	6010	6135	6746
Tab2	ENSMUSG00000015755	ENSG00000055208	ENSMODG00000016831	GABA_DN	not classified	not classified	40.50879040751843	94.55958199261354	119.74135866528299	36.397552264610205	52.092377148810556	113.29317360074839	0.1896477658902415	0.769021037130657	0.1699774069899875	34.4453927992919	26.6691741753408	21.0574576473173	6010	6135	6746
Tab2	ENSMUSG00000015755	ENSG00000055208	ENSMODG00000016831	GC	not classified	not classified	67.93896868645534	114.12306494273707	178.42842294896994	53.43811394891945	80.80816787412027	156.98192824042096	0.3180661159875554	0.9281242145259117	0.2532859239634803	34.4453927992919	26.6691741753408	21.0574576473173	6010	6135	6746
Tab2	ENSMUSG00000015755	ENSG00000055208	ENSMODG00000016831	glut_DN	not classified	not classified	50.881522375149466	92.23652282499184	106.70555491334619	37.570242936347064	71.01725110482552	103.94715704525481	0.23820921203686374	0.7501283841307751	0.15147258840029332	34.4453927992919	26.6691741753408	21.0574576473173	6010	6135	6746
Tab2	ENSMUSG00000015755	ENSG00000055208	ENSMODG00000016831	interneuron	not classified	not classified	145.05893019038984	107.01911628964724	173.87070974023717	61.58539762848846	94.28684572786302	158.02781289506956	0.6791143787875251	0.8703502074311169	0.24681607693936244	34.4453927992919	26.6691741753408	21.0574576473173	6010	6135	6746
Tab2	ENSMUSG00000015755	ENSG00000055208	ENSMODG00000016831	oligo	not classified	not classified	46.948356807511736	84.09721638213776	235.00658018424517	38.441824705279345	48.77929806590083	121.59040246423216	0.21979552811110334	0.6839341629814385	0.33360076727511023	34.4453927992919	26.6691741753408	21.0574576473173	6010	6135	6746
Tab2	ENSMUSG00000015755	ENSG00000055208	ENSMODG00000016831	Purkinje	not classified	not classified	37.35906458192066	85.57059574148673	160.95343635586622	36.09673327053332	66.24819887709302	115.55781844215896	0.17490186851877745	0.6959166580299251	0.2284795167087932	34.4453927992919	26.6691741753408	21.0574576473173	6010	6135	6746
Tab2	ENSMUSG00000015755	ENSG00000055208	ENSMODG00000016831	UBC	not classified	not classified	41.495497738495374	122.95998211491168	124.78364126715776	32.63814093149254	51.69428002791491	124.06178276781839	0.1942671790848791	0.9999918673388679	0.17713511867399478	34.4453927992919	26.6691741753408	21.0574576473173	6010	6135	6746
Vash1	ENSMUSG00000021256	ENSG00000071246	ENSMODG00000005568	astroglia	not analysed	not analysed	82.96492953907055	87.41675540791836	26.328434050563757	79.72672133057766	81.4265939255761	12.800710012715372	0.22879742111724855	0.4831497367709696	0.373437211739785	34.9111989243545	37.4732314441715	54.687205243706	6502	2599	1074
Vash1	ENSMUSG00000021256	ENSG00000071246	ENSMODG00000005568	GABA_DN	not analysed	not analysed	192.01564054672087	129.6932754036703	43.239935073574415	154.68959712459338	121.36474657523856	41.65278240586471	0.5295331848691219	0.7168107713429526	0.6133065399436168	34.9111989243545	37.4732314441715	54.687205243706	6502	2599	1074
Vash1	ENSMUSG00000021256	ENSG00000071246	ENSMODG00000005568	GC	not analysed	not analysed	194.80266490045585	93.9837005410776	42.39893154692501	113.82590892015706	89.77103896511947	29.75721091613525	0.5372191310667286	0.5194450419177892	0.6013779151172363	34.9111989243545	37.4732314441715	54.687205243706	6502	2599	1074
Vash1	ENSMUSG00000021256	ENSG00000071246	ENSMODG00000005568	glut_DN	not analysed	not analysed	139.9667190245875	170.44140265158126	56.69844929741171	127.20380593787367	164.18155494858132	44.88128899061981	0.3859947152728807	0.9420244258862878	0.8041993980702254	34.9111989243545	37.4732314441715	54.687205243706	6502	2599	1074
Vash1	ENSMUSG00000021256	ENSG00000071246	ENSMODG00000005568	interneuron	not analysed	not analysed	165.63695691782752	139.2796456725814	45.268669553801814	120.29887587383767	107.01911628964724	32.087792199457716	0.45678708817152447	0.7697943469790017	0.6420817016642685	34.9111989243545	37.4732314441715	54.687205243706	6502	2599	1074
Vash1	ENSMUSG00000021256	ENSG00000071246	ENSMODG00000005568	oligo	not analysed	not analysed	167.8093685573189	73.4484024972457	70.50197405527355	140.84507042253523	73.16894709885125	0	0.4627780795878029	0.40594707693278276	0.999985816201183	34.9111989243545	37.4732314441715	54.687205243706	6502	2599	1074
Vash1	ENSMUSG00000021256	ENSG00000071246	ENSMODG00000005568	Purkinje	not analysed	not analysed	149.43625832768265	111.0916506117547	30.40995222162078	137.5220538415612	105.98493729224543	25.43580004069728	0.41210943849091564	0.6140001593522875	0.43132864434597773	34.9111989243545	37.4732314441715	54.687205243706	6502	2599	1074
Vash1	ENSMUSG00000021256	ENSG00000071246	ENSMODG00000005568	UBC	not analysed	not analysed	145.2342420847338	180.92998009770218	31.015445691954596	77.9937772107754	67.0690811535882	25.38586515028432	0.4005212832882197	0.9999944730305476	0.4399168419141982	34.9111989243545	37.4732314441715	54.687205243706	6502	2599	1074
Inpp4a	ENSMUSG00000026113	ENSG00000040933	ENSMODG00000001182	astroglia	not classified	not classified	184.71798910163864	206.137320883382	161.1503656873683	162.89070499097122	183.76825152861772	133.28165102950905	0.3889711619534045	0.27290346357362744	0.33295051590118135	20.9423554143942	31.4276011944323	156.808194881987	13187	10387	6712
Inpp4a	ENSMUSG00000026113	ENSG00000040933	ENSMODG00000001182	GABA_DN	therian-expressed	eutherian-expressed	245.08802744985908	273.972602739726	216.19967536787206	218.38531358766124	237.77100490672893	190.97992121269013	0.5160957808261127	0.3627100220937248	0.44668712444034714	20.9423554143942	31.4276011944323	156.808194881987	13187	10387	6712
Inpp4a	ENSMUSG00000026113	ENSG00000040933	ENSMODG00000001182	GC	therian-expressed	eutherian-expressed	311.68426384072933	343.24332967349244	228.22365918600227	293.909626719057	280.5344967659983	170.16841021261632	0.6563312585760738	0.45441695426629586	0.4715297091801205	20.9423554143942	31.4276011944323	156.808194881987	13187	10387	6712
Inpp4a	ENSMUSG00000026113	ENSG00000040933	ENSMODG00000001182	glut_DN	therian-expressed	eutherian-expressed	267.1279924695347	238.80953447066375	224.52627179683262	194.1450338073708	206.77941067867957	210.42778517499974	0.5625065870762744	0.31615793206277004	0.4638905888252912	20.9423554143942	31.4276011944323	156.808194881987	13187	10387	6712
Inpp4a	ENSMUSG00000026113	ENSG00000040933	ENSMODG00000001182	interneuron	therian-expressed	eutherian-expressed	344.5149592021759	394.63922082432236	205.28846721882866	324.1688109082805	188.14675446848543	193.83804569339011	0.7254647186390971	0.5224595418404772	0.42414362994169374	20.9423554143942	31.4276011944323	156.808194881987	13187	10387	6712
Inpp4a	ENSMUSG00000026113	ENSG00000040933	ENSMODG00000001182	oligo	therian-expressed	eutherian-expressed	143.83660162055907	320.99784472875683	235.00658018424517	95.35041276691842	172.50897046646426	138.22336896424625	0.3028849022007975	0.42496634404065986	0.4855438073551329	20.9423554143942	31.4276011944323	156.808194881987	13187	10387	6712
Inpp4a	ENSMUSG00000026113	ENSG00000040933	ENSMODG00000001182	Purkinje	therian-expressed	eutherian-expressed	474.88764771873844	755.3478628691133	484.00595596218034	410.5985757361904	426.4727802712864	337.98489754887095	0.9999978942431983	0.9999986761084194	0.9999979339139909	20.9423554143942	31.4276011944323	156.808194881987	13187	10387	6712
Inpp4a	ENSMUSG00000026113	ENSG00000040933	ENSMODG00000001182	UBC	not classified	not classified	331.963981907963	155.08284008374474	145.96872461413486	155.9875544215508	122.95998211491168	136.85947751881818	0.6990354128333992	0.2053128662889342	0.3015839396852401	20.9423554143942	31.4276011944323	156.808194881987	13187	10387	6712
Cacng7	ENSMUSG00000069806	ENSG00000105605	ENSMODG00000014059	astroglia	not analysed	not analysed	118.52132791295793	270.70009812878556	2.3034681015737295	84.21318567954778	267.1891699323121	1.2227674406376976	0.7047236254837707	0.9999963058886466	0.11493501965788161	95.137505032297	0	57.0867536869668	2800	2441	729
Cacng7	ENSMUSG00000069806	ENSG00000105605	ENSMODG00000014059	GABA_DN	not analysed	not analysed	85.51418252717214	67.54255856615254	18.65532422953511	76.51660410309037	60.99420555047271	9.13208649912332	0.5084643059778021	0.24950973244304792	0.9308355759651673	95.137505032297	0	57.0867536869668	2800	2441	729
Cacng7	ENSMUSG00000069806	ENSG00000105605	ENSMODG00000014059	GC	not analysed	not analysed	75.27347120924144	108.7819381305038	5.6513494166551546	72.02726841571037	64.36456087278344	2.795223336015195	0.44757339853872186	0.4018525927026384	0.281982613891225	95.137505032297	0	57.0867536869668	2800	2441	729
Cacng7	ENSMUSG00000069806	ENSG00000105605	ENSMODG00000014059	glut_DN	not analysed	not analysed	78.4047251914382	42.57070284230393	7.480214831769969	76.92954506013923	36.52315771105312	0	0.4661917240123006	0.15726091669584213	0.3732366157566	95.137505032297	0	57.0867536869668	2800	2441	729
Cacng7	ENSMUSG00000069806	ENSG00000105605	ENSMODG00000014059	interneuron	not analysed	not analysed	163.19129646418858	235.71711431965755	3.2087792199457716	153.18500608599888	126.28455066378318	0	0.9703296791957928	0.8707652682203586	0.1601068851226133	95.137505032297	0	57.0867536869668	2800	2441	729
Cacng7	ENSMUSG00000069806	ENSG00000105605	ENSMODG00000014059	oligo	not analysed	not analysed	158.8373108843267	73.16894709885125	0	67.37752838494337	69.0035881865857	0	0.9444410348718132	0.2702942382008412	0	95.137505032297	0	57.0867536869668	2800	2441	729
Cacng7	ENSMUSG00000069806	ENSG00000105605	ENSMODG00000014059	Purkinje	not analysed	not analysed	86.78139091410108	84.19041940630572	3.3611524719595858	66.78346058007055	78.56481597317787	0.8688557777605938	0.515999082244702	0.3110087841839943	0.1677097786480666	95.137505032297	0	57.0867536869668	2800	2441	729
Cacng7	ENSMUSG00000069806	ENSG00000105605	ENSMODG00000014059	UBC	not analysed	not analysed	65.27628186298509	78.24726134585289	0	41.782380648629676	0	0	0.38813046413356955	0.28905409651728453	0	95.137505032297	0	57.0867536869668	2800	2441	729
Dctn5	ENSMUSG00000030868	ENSG00000166847	ENSMODG00000006663	astroglia	not analysed	not analysed	175.2042722537868	103.3107109366308	97.82139525101582	161.5969368402861	83.53102342209897	86.23095827556237	0.42093976734273986	0.6032483808132293	0.3497428447068811	34.5350541045148	38.125911031256	24.8736312200473	12740	2649	1950
Dctn5	ENSMUSG00000030868	ENSG00000166847	ENSMODG00000006663	GABA_DN	not analysed	not analysed	162.47694680162707	95.50269143948603	92.17570106711099	119.74613818704346	81.05107027938304	71.21285197761327	0.39036153231564474	0.5576560595881837	0.32955767827005844	34.5350541045148	38.125911031256	24.8736312200473	12740	2649	1950
Dctn5	ENSMUSG00000030868	ENSG00000166847	ENSMODG00000006663	GC	not analysed	not analysed	210.6132214555901	105.57989758749933	100.68992738242437	168.77637130801688	86.9061413673233	95.22307493163281	0.5060120926183915	0.6164985381346623	0.35999876658570445	34.5350541045148	38.125911031256	24.8736312200473	12740	2649	1950
Dctn5	ENSMUSG00000030868	ENSG00000166847	ENSMODG00000006663	glut_DN	not analysed	not analysed	169.96062280728432	78.04628854422387	111.15161970140228	136.96613869968027	62.9009938357026	82.28236314946965	0.408341555269233	0.45572522699668655	0.39740267012540037	34.5350541045148	38.125911031256	24.8736312200473	12740	2649	1950
Dctn5	ENSMUSG00000030868	ENSG00000166847	ENSMODG00000006663	interneuron	not analysed	not analysed	182.20065260961024	133.2267519317879	98.01038910124473	181.65560290085207	79.73300832640416	93.40120487554289	0.4377490305036043	0.7779331073730954	0.35041855830349816	34.5350541045148	38.125911031256	24.8736312200473	12740	2649	1950
Dctn5	ENSMUSG00000030868	ENSG00000166847	ENSMODG00000006663	oligo	not analysed	not analysed	136.86349918908377	146.8968049944914	164.5046061289716	127.85475699605249	45.856834961250975	94.57031302773612	0.3288235427439527	0.8577548151219176	0.5881566989235322	34.5350541045148	38.125911031256	24.8736312200473	12740	2649	1950
Dctn5	ENSMUSG00000030868	ENSG00000166847	ENSMODG00000006663	Purkinje	not analysed	not analysed	190.7554315274708	64.05284359596668	79.55169842876145	179.52187670781342	62.10768644727472	77.32816422069284	0.45830244852834634	0.37401518037612735	0.28442282220923476	34.5350541045148	38.125911031256	24.8736312200473	12740	2649	1950
Dctn5	ENSMUSG00000030868	ENSG00000166847	ENSMODG00000006663	UBC	not analysed	not analysed	145.2342420847338	77.54142004187237	104.65724751439036	114.20517377292113	33.5345405767941	82.70785517854557	0.3489348021422215	0.4527772160517812	0.3741832077834214	34.5350541045148	38.125911031256	24.8736312200473	12740	2649	1950
Uggt2	ENSMUSG00000042104	ENSG00000102595	ENSMODG00000008835	astroglia	therian-expressed	eutherian-expressed	240.15100335986963	71.52279987920593	188.34656675978096	207.8043589835965	70.55821346603503	180.55527002398168	0.9999958359706103	0.4506206531355296	0.6373222653745305	7.05492288398823	6.58765980442959	0	8105	12796	8952
Uggt2	ENSMUSG00000042104	ENSG00000102595	ENSMODG00000008835	GABA_DN	not classified	not classified	145.59020905844082	86.82062858135092	56.72350834899139	139.6477385794334	54.794520547945204	55.96597268860533	0.606241909380505	0.5470027518922674	0.19193954773318392	7.05492288398823	6.58765980442959	0	8105	12796	8952
Uggt2	ENSMUSG00000042104	ENSG00000102595	ENSMODG00000008835	GC	therian-expressed	eutherian-expressed	155.84213192036466	143.9126490281736	140.96589833539412	111.90542017193938	120.6735306920196	116.05312257292748	0.6489312174790981	0.906704044151855	0.4769967789338727	7.05492288398823	6.58765980442959	0	8105	12796	8952
Uggt2	ENSMUSG00000042104	ENSG00000102595	ENSMODG00000008835	glut_DN	therian-expressed	eutherian-expressed	114.54360102172892	125.01562695336918	105.97149366820327	104.53963358858428	92.23652282499184	102.12418300653594	0.47696292106330856	0.7876456677453604	0.35858361302587816	7.05492288398823	6.58765980442959	0	8105	12796	8952
Uggt2	ENSMUSG00000042104	ENSG00000102595	ENSMODG00000008835	interneuron	therian-expressed	eutherian-expressed	224.8150895888132	148.17781337605126	96.07826011005328	131.566881825032	146.33636458659976	70.59314283880698	0.9361366403091215	0.9335761904802566	0.3251071439209161	7.05492288398823	6.58765980442959	0	8105	12796	8952
Uggt2	ENSMUSG00000042104	ENSG00000102595	ENSMODG00000008835	oligo	not classified	not classified	190.53840709891665	48.77929806590083	282.0078962210942	187.63300958409664	34.50179409329285	197.39439399921042	0.7934075270377544	0.30732800157533413	0.954251061567597	7.05492288398823	6.58765980442959	0	8105	12796	8952
Uggt2	ENSMUSG00000042104	ENSG00000102595	ENSMODG00000008835	Purkinje	not classified	eutherian-expressed	160.07448799508037	158.7196431430354	77.44310209734142	141.4423968794764	106.73005785254271	67.82880010852608	0.6665548725621394	0.9999936996223037	0.2620499758259894	7.05492288398823	6.58765980442959	0	8105	12796	8952
Uggt2	ENSMUSG00000042104	ENSG00000102595	ENSMODG00000008835	UBC	not classified	not classified	82.99099547699075	122.95998211491168	134.40026466513658	22.283936345935828	77.54142004187237	50.77173030056864	0.34557694425154595	0.7746943288536385	0.45478015669151095	7.05492288398823	6.58765980442959	0	8105	12796	8952
Atg2b	ENSMUSG00000041341	ENSG00000066739	ENSMODG00000012812	astroglia	not analysed	not analysed	106.94199369042238	41.15895785518711	163.38497357474978	103.37354207659624	34.89711168238975	148.09744153442114	0.4315305916273491	0.4104330348937019	0.43862212253382316	13.7081240293087	11.521655335702	16.8079173649411	14778	13456	6966
Atg2b	ENSMUSG00000041341	ENSG00000066739	ENSMODG00000012812	GABA_DN	not analysed	not analysed	88.36465527807788	64.84663770183515	229.0903032322559	68.24541049614413	29.718725769107113	210.03798947983637	0.35656761815644705	0.6466442228265101	0.6150141769902547	13.7081240293087	11.521655335702	16.8079173649411	14778	13456	6966
Atg2b	ENSMUSG00000041341	ENSG00000066739	ENSMODG00000012812	GC	not analysed	not analysed	172.70605991773934	54.23688699991125	259.9600991475727	134.53043496978145	52.789948793749666	215.23219687316998	0.6969006808464344	0.5408448438583321	0.6978870086241103	13.7081240293087	11.521655335702	16.8079173649411	14778	13456	6966
Atg2b	ENSMUSG00000041341	ENSG00000066739	ENSMODG00000012812	glut_DN	not analysed	not analysed	70.93760850653932	72.99536479433556	204.2483660130719	53.67177562335295	40.58128634561458	193.32803471312266	0.2862462827845872	0.7279025190851939	0.548323691368911	13.7081240293087	11.521655335702	16.8079173649411	14778	13456	6966
Atg2b	ENSMUSG00000041341	ENSG00000066739	ENSMODG00000012812	interneuron	not analysed	not analysed	133.7196344996657	80.0961153384061	246.51962227715651	120.72104264350111	62.71558482282847	241.66950983737064	0.539583291806552	0.7987104974135054	0.6618048012840849	13.7081240293087	11.521655335702	16.8079173649411	14778	13456	6966
Atg2b	ENSMUSG00000041341	ENSG00000066739	ENSMODG00000012812	oligo	not analysed	not analysed	247.81919111816018	42.04860819106888	372.4949713178872	183.79121318182544	12.194824516475208	202.65067077372026	0.9999959648162827	0.41930453957647024	0.9999973154072072	13.7081240293087	11.521655335702	16.8079173649411	14778	13456	6966
Atg2b	ENSMUSG00000041341	ENSG00000066739	ENSMODG00000012812	Purkinje	not analysed	not analysed	80.01920460910618	35.88444105842539	183.8363476155158	76.03538179766318	33.527660319763804	159.1033968575229	0.3228921915040941	0.3578360778932492	0.49352573388942855	13.7081240293087	11.521655335702	16.8079173649411	14778	13456	6966
Atg2b	ENSMUSG00000041341	ENSG00000066739	ENSMODG00000012812	UBC	not analysed	not analysed	65.27628186298509	51.69428002791491	165.41571035709114	47.35336473511363	11.1781801922647	165.03642877269252	0.26340178969461564	0.515490219969894	0.4440738238640594	13.7081240293087	11.521655335702	16.8079173649411	14778	13456	6966
Idh3g	ENSMUSG00000002010	ENSG00000067829	ENSMODG00000008568	astroglia	not classified	eutherian-expressed	315.79944629830413	222.515377401974	142.98310416319137	145.80599470932535	210.25500221386147	44.08819844098119	0.9999968334433605	0.4634985656607996	0.4885430010510663	65.0550977513091	70.3376917571182	114.173994214546	2717	2701	1675
Idh3g	ENSMUSG00000002010	ENSG00000067829	ENSMODG00000008568	GABA_DN	therian-expressed	eutherian-expressed	177.0080198248982	273.972602739726	292.6715055022243	153.03320820618075	180.90320034207153	82.18877849210988	0.5605059204308311	0.5706837427726131	0.9999965832116746	65.0550977513091	70.3376917571182	114.173994214546	2717	2701	1675
Idh3g	ENSMUSG00000002010	ENSG00000067829	ENSMODG00000008568	GC	therian-expressed	eutherian-expressed	251.0098021889079	361.0420287489317	111.07569567191138	223.83858799959222	349.6391681146134	100.68992738242437	0.7948367557144135	0.7520489793660008	0.3795221402205381	65.0550977513091	70.3376917571182	114.173994214546	2717	2701	1675
Idh3g	ENSMUSG00000002010	ENSG00000067829	ENSMODG00000008568	glut_DN	not classified	eutherian-expressed	202.17414970218192	401.4745063688456	79.47862025115244	178.08532831302313	328.36310989716264	53.7022318647563	0.6401958960856213	0.8362696548166145	0.2715616218023883	65.0550977513091	70.3376917571182	114.173994214546	2717	2701	1675
Idh3g	ENSMUSG00000002010	ENSG00000067829	ENSMODG00000008568	interneuron	therian-expressed	eutherian-expressed	252.31923429523033	364.87733682470866	139.09656779218972	191.61982626469086	334.4831190550852	81.67532425103728	0.7989831466447339	0.7600379094469029	0.47526352895192814	65.0550977513091	70.3376917571182	114.173994214546	2717	2701	1675
Idh3g	ENSMUSG00000002010	ENSG00000067829	ENSMODG00000008568	oligo	not classified	eutherian-expressed	198.25535289452816	172.50897046646426	47.00131603684903	158.8373108843267	168.19443276427552	0	0.6277868040352824	0.35933543698592985	0.16059354791867125	65.0550977513091	70.3376917571182	114.173994214546	2717	2701	1675
Idh3g	ENSMUSG00000002010	ENSG00000067829	ENSMODG00000008568	Purkinje	not classified	eutherian-expressed	166.80567139282735	223.15922998320434	67.82880010852608	140.65564127929213	199.12321551876414	42.55090846189566	0.5281996062642142	0.4648397077939034	0.2317566523446822	65.0550977513091	70.3376917571182	114.173994214546	2717	2701	1675
Idh3g	ENSMUSG00000002010	ENSG00000067829	ENSMODG00000008568	UBC	not classified	not classified	183.84247485397057	129.23570006978727	36.22750875498128	103.73874434623843	89.4254415381176	12.69293257514216	0.5821476093808732	0.2691974025071775	0.12378172897660848	65.0550977513091	70.3376917571182	114.173994214546	2717	2701	1675
Ssr4	ENSMUSG00000002014	ENSG00000180879	ENSMODG00000008581	astroglia	not analysed	eutherian-expressed	478.03394824694766	794.0709370037057	1858.780354121488	437.417984127976	791.0011981341678	990.9824604120543	0.6363818464204161	0.8210684998770028	0.9394109528954461	23.2445146547568	13.6976084516864	521.52211361868	4590	3096	456
Ssr4	ENSMUSG00000002014	ENSG00000180879	ENSMODG00000008581	GABA_DN	not analysed	eutherian-expressed	418.9432157383001	497.15755571406953	1346.288925310232	394.86404422477295	383.5616438356164	435.7254995875576	0.5577174134903053	0.5140603810699139	0.6804023721221288	23.2445146547568	13.6976084516864	521.52211361868	4590	3096	456
Ssr4	ENSMUSG00000002014	ENSG00000180879	ENSMODG00000008581	GC	not analysed	eutherian-expressed	384.198676819757	844.6391806999947	1978.6648313833448	383.40669033593514	796.9645285100922	735.3873462660074	0.5114638076301076	0.8733560097936803	0.9999994946089511	23.2445146547568	13.6976084516864	521.52211361868	4590	3096	456
Ssr4	ENSMUSG00000002014	ENSG00000180879	ENSMODG00000008581	glut_DN	not analysed	eutherian-expressed	400.90260357605126	693.4559655461878	1165.686430350236	370.0130015618228	458.39063216235365	403.9316009155783	0.533700880521321	0.7170327269629185	0.5891274877553576	23.2445146547568	13.6976084516864	521.52211361868	4590	3096	456
Ssr4	ENSMUSG00000002014	ENSG00000180879	ENSMODG00000008581	interneuron	not analysed	eutherian-expressed	447.1129279509453	915.9339195310419	618.6718172352914	388.4617388873887	897.2530253531496	442.8115323525165	0.5952182929503435	0.9470746935198642	0.3126711986544789	23.2445146547568	13.6976084516864	521.52211361868	4590	3096	456
Ssr4	ENSMUSG00000002014	ENSG00000180879	ENSMODG00000008581	oligo	not analysed	eutherian-expressed	751.1737089201878	967.1179883945841	916.5256627185561	594.7660586835844	504.42518457376076	592.1831819976313	0.9999986687517722	0.9999989660010692	0.4632038660503807	23.2445146547568	13.6976084516864	521.52211361868	4590	3096	456
Ssr4	ENSMUSG00000002014	ENSG00000180879	ENSMODG00000008581	Purkinje	not analysed	eutherian-expressed	436.2609867197023	432.9844392427017	1212.4398019399036	423.9823366081244	392.7808886919389	463.1001295463965	0.5807716654183241	0.4477054472495211	0.612756223263961	23.2445146547568	13.6976084516864	521.52211361868	4590	3096	456
Ssr4	ENSMUSG00000002014	ENSG00000180879	ENSMODG00000008581	UBC	not analysed	eutherian-expressed	334.2590451890374	439.4013802372767	482.3314378554021	186.72973982322918	346.52358596020565	423.87775779004613	0.44498176152593605	0.4543405573772078	0.2437659913084918	23.2445146547568	13.6976084516864	521.52211361868	4590	3096	456
B3gat2	ENSMUSG00000026156	ENSG00000112309	ENSMODG00000018561	astroglia	not analysed	not analysed	658.4943264329137	45.11668302146426	4.606936203147459	628.1630379386771	33.319156358960996	4.266903337571791	0.6459379077332079	0.18795531844556349	0.141009394085597	31.0902495552365	11.0811314151299	19.2407033188197	6565	6203	1101
B3gat2	ENSMUSG00000026156	ENSG00000112309	ENSMODG00000018561	GABA_DN	not analysed	not analysed	759.0604212095283	104.18475429762111	3.2369478171642396	645.8707909298794	91.0235599314289	0	0.7445863702048491	0.4340318782270849	0.09907670309677513	31.0902495552365	11.0811314151299	19.2407033188197	6565	6203	1101
B3gat2	ENSMUSG00000026156	ENSG00000112309	ENSMODG00000018561	GC	not analysed	not analysed	742.4349205927068	75.50021201692192	0.46587055600253247	701.2895936416411	51.16670752896782	0	0.7282778909175323	0.31453257291979797	0.014259395382848244	31.0902495552365	11.0811314151299	19.2407033188197	6565	6203	1101
B3gat2	ENSMUSG00000026156	ENSG00000112309	ENSMODG00000018561	glut_DN	not analysed	not analysed	1019.4380490933875	85.14140568460786	18.89948309913724	725.0616938458799	59.07983162247988	3.6280652616379263	0.999999019068378	0.35469761841179803	0.578476571592112	31.0902495552365	11.0811314151299	19.2407033188197	6565	6203	1101
B3gat2	ENSMUSG00000026156	ENSG00000112309	ENSMODG00000018561	interneuron	not analysed	not analysed	854.2973404374901	123.07043144976969	32.67012970041491	779.6917497733454	83.6207797637713	21.362272091259626	0.8380072758614044	0.5127092814728739	0.9999693919368823	31.0902495552365	11.0811314151299	19.2407033188197	6565	6203	1101
B3gat2	ENSMUSG00000026156	ENSG00000112309	ENSMODG00000018561	oligo	not analysed	not analysed	938.9671361502348	103.50538227987855	13.510044718248018	594.7660586835844	91.71366992250195	0	0.9210625559078609	0.4312016261919993	0.4135163014603822	31.0902495552365	11.0811314151299	19.2407033188197	6565	6203	1101
B3gat2	ENSMUSG00000026156	ENSG00000112309	ENSMODG00000018561	Purkinje	not analysed	not analysed	1011.7464286403144	99.37229831563955	17.432757101471324	920.6551065553666	82.54168355019284	9.250197491716447	0.9924540653412146	0.41398327012865105	0.5335829296790412	31.0902495552365	11.0811314151299	19.2407033188197	6565	6203	1101
B3gat2	ENSMUSG00000026156	ENSG00000112309	ENSMODG00000018561	UBC	not analysed	not analysed	562.6693927348797	22.3563603845294	4.0252787505534755	554.8483958353733	0	0	0.5519402000887406	0.0931362093565013	0.12320598606366391	31.0902495552365	11.0811314151299	19.2407033188197	6565	6203	1101
Arap3	ENSMUSG00000024451	ENSG00000120318	ENSMODG00000010533	astroglia	low	low	42.29184190369678	2.4735882613395472	41.33512452206262	28.74121228222544	1.7904429734960727	23.830517360531896	0.3010649395930584	0.024167957974384657	0.08040988801229551	9.12136271863375	5.28510148863041	6.10509197082768	6186	5224	4847
Arap3	ENSMUSG00000024451	ENSG00000120318	ENSMODG00000010533	GABA_DN	not classified	not classified	13.61600152499217	54.794520547945204	0	0	0	0	0.09692887545440375	0.5353646322335593	0	9.12136271863375	5.28510148863041	6.10509197082768	6186	5224	4847
Arap3	ENSMUSG00000024451	ENSG00000120318	ENSMODG00000010533	GC	low	low	13.189306110605521	10.727426812130574	6.045583701106342	13.165343549639928	6.713121467219828	4.8293780726917985	0.09389133858264782	0.10481129960911893	0.01176057200736025	9.12136271863375	5.28510148863041	6.10509197082768	6186	5224	4847
Arap3	ENSMUSG00000024451	ENSG00000120318	ENSMODG00000010533	glut_DN	low	low	6.118266083391966	14.76995790561997	2.2230323940280456	0	2.029064317280729	0	0.043554390773641136	0.14430846375101483	0.004324500964212422	9.12136271863375	5.28510148863041	6.10509197082768	6186	5224	4847
Arap3	ENSMUSG00000024451	ENSG00000120318	ENSMODG00000010533	interneuron	Human gained	Human-expressed	140.4731513935882	4.004805766920304	26.194330499106773	129.0992230808755	3.142894857595434	14.215853519845332	0.9999928812526	0.039128572439977805	0.050956255880298694	9.12136271863375	5.28510148863041	6.10509197082768	6186	5224	4847
Arap3	ENSMUSG00000024451	ENSG00000120318	ENSMODG00000010533	oligo	low	low	6.046701265315431	0	0	4.271313856142149	0	0	0.04304493891102748	0	0	9.12136271863375	5.28510148863041	6.10509197082768	6186	5224	4847
Arap3	ENSMUSG00000024451	ENSG00000120318	ENSMODG00000010533	Purkinje	low	low	33.348851665641746	12.130916854695878	8.47860001356576	11.7396875230601	2.5012631378846315	2.27773829698063	0.23740205108769866	0.11852396509040515	0.016493558093141313	9.12136271863375	5.28510148863041	6.10509197082768	6186	5224	4847
Arap3	ENSMUSG00000024451	ENSG00000120318	ENSMODG00000010533	UBC	low	low	20.747748869247687	0	0	2.7854920432419785	0	0	0.14769798331876377	0	0	9.12136271863375	5.28510148863041	6.10509197082768	6186	5224	4847
Sybu	ENSMUSG00000022340	ENSG00000147642	ENSMODG00000004746	astroglia	not classified	not classified	144.2746244205745	236.86258586268735	126.80163996787694	126.31977851932166	167.06204684419794	116.52411057394323	0.3833563322678367	0.29417884436694075	0.2051270773964453	56.2680826135983	46.1331029174756	212.261057148461	7024	7702	3723
Sybu	ENSMUSG00000022340	ENSG00000147642	ENSMODG00000004746	GABA_DN	not classified	not classified	376.34500573070807	182.32332002083695	149.2425938362809	90.99388066152552	172.92436720489377	135.95180832089804	0.9999973428706967	0.22644210941768192	0.24142981987028328	56.2680826135983	46.1331029174756	212.261057148461	7024	7702	3723
Sybu	ENSMUSG00000022340	ENSG00000147642	ENSMODG00000004746	GC	therian-expressed	eutherian-expressed	352.3346515599893	522.9163019718209	618.1603933045502	323.35455240033264	353.46425789146707	556.1937005017835	0.9361987272215135	0.6494521405921089	0.999998382299492	56.2680826135983	46.1331029174756	212.261057148461	7024	7702	3723
Sybu	ENSMUSG00000022340	ENSG00000147642	ENSMODG00000004746	glut_DN	not classified	not classified	183.547982501759	191.56816279036767	175.6195591282156	67.20405016408988	132.92962115057972	161.1066955942689	0.48771072286361816	0.23792402899729517	0.2840998500236215	56.2680826135983	46.1331029174756	212.261057148461	7024	7702	3723
Sybu	ENSMUSG00000022340	ENSG00000147642	ENSMODG00000004746	interneuron	therian-expressed	eutherian-expressed	164.1806179951615	278.5592913451628	312.7487774365973	128.34419428826934	246.35332252836307	225.27124229231825	0.4362491311058045	0.3459653626474355	0.5059338561483329	56.2680826135983	46.1331029174756	212.261057148461	7024	7702	3723
Sybu	ENSMUSG00000022340	ENSG00000147642	ENSMODG00000004746	oligo	not classified	not classified	119.12798316324505	109.75342064827687	446.99396558146464	49.56383822363204	84.09721638213776	432.3214309839366	0.3165384549038799	0.1363116692069981	0.723102365212322	56.2680826135983	46.1331029174756	212.261057148461	7024	7702	3723
Sybu	ENSMUSG00000022340	ENSG00000147642	ENSMODG00000004746	Purkinje	not classified	eutherian-expressed	173.5925414824803	805.1642605149248	79.72084039432207	144.06703919557233	517.0780273955005	73.94535438311088	0.4612578288042024	0.9999987580189447	0.12896444400733698	56.2680826135983	46.1331029174756	212.261057148461	7024	7702	3723
Sybu	ENSMUSG00000022340	ENSG00000147642	ENSMODG00000004746	UBC	not classified	not classified	33.42590451890374	51.69428002791491	144.91003501992512	0	33.5345405767941	93.04633707586378	0.08881695038586761	0.06420331646556017	0.23442103727194777	56.2680826135983	46.1331029174756	212.261057148461	7024	7702	3723
Atp5c1	ENSMUSG00000025781	ENSG00000165629	ENSMODG00000016720	astroglia	therian-expressed	eutherian-expressed	315.79944629830413	318.7659382969149	309.79672568691467	269.1699471753979	309.74663441482056	246.99411172049685	0.5153124499578701	0.7509576538400758	0.7948976339139459	90.4478848520887	161.583938253369	310.143439013681	2326	1908	925
Atp5c1	ENSMUSG00000025781	ENSG00000165629	ENSMODG00000016720	GABA_DN	therian-expressed	eutherian-expressed	317.42526705125726	273.0706797942868	186.5532422953511	265.55762600484303	229.51133212202353	182.6417299824664	0.5179654174827252	0.6433074942901353	0.4786710723644463	90.4478848520887	161.583938253369	310.143439013681	2326	1908	925
Atp5c1	ENSMUSG00000025781	ENSG00000165629	ENSMODG00000016720	GC	therian-expressed	eutherian-expressed	612.8300044209541	383.7503064672586	344.1156228492773	328.3721445470443	296.24442858489425	211.9946577346251	0.9999983682287731	0.9040496338621876	0.8829554082251814	90.4478848520887	161.583938253369	310.143439013681	2326	1908	925
Atp5c1	ENSMUSG00000025781	ENSG00000165629	ENSMODG00000016720	glut_DN	therian-expressed	eutherian-expressed	327.083316297744	312.53906738342295	317.91448100460974	238.94773391676404	235.37146080456458	203.16944331572532	0.5337251443516559	0.7362882183384528	0.8157267258948903	90.4478848520887	161.583938253369	310.143439013681	2326	1908	925
Atp5c1	ENSMUSG00000025781	ENSG00000165629	ENSMODG00000016720	interneuron	therian-expressed	eutherian-expressed	574.3240113753207	355.388313996028	256.853313407743	501.15544171283796	343.413964070314	224.30385695822608	0.9371653967115819	0.8372336640060025	0.6590518044955437	90.4478848520887	161.583938253369	310.143439013681	2326	1908	925
Atp5c1	ENSMUSG00000025781	ENSG00000165629	ENSMODG00000016720	oligo	therian-expressed	eutherian-expressed	396.5107057890563	229.28417480625487	117.50329009212258	328.63849765258215	220.34520749173706	98.69719699960521	0.6470147608861722	0.5401540293015348	0.30149798085899343	90.4478848520887	161.583938253369	310.143439013681	2326	1908	925
Atp5c1	ENSMUSG00000025781	ENSG00000165629	ENSMODG00000016720	Purkinje	therian-expressed	eutherian-expressed	312.9213360073129	239.19733780368804	271.3152004341043	268.69140094427047	218.39320411735423	186.85398933267226	0.5106160323970277	0.5635077341122181	0.6961591036566174	90.4478848520887	161.583938253369	310.143439013681	2326	1908	925
Atp5c1	ENSMUSG00000025781	ENSG00000165629	ENSMODG00000016720	UBC	therian-expressed	eutherian-expressed	350.97199744848933	180.92998009770218	205.2892162782273	130.55256372597017	167.6727028839705	124.06178276781839	0.5727060069033426	0.4262398739634003	0.5267451162557713	90.4478848520887	161.583938253369	310.143439013681	2326	1908	925
Sidt2	ENSMUSG00000034908	ENSG00000149577	ENSMODG00000013760	astroglia	not analysed	not analysed	415.6300654914232	169.18756133049098	14.089071107541878	414.8246476953528	132.34515616728427	9.873162768961409	0.6389760769110784	0.999994089434935	0.5994926441571278	11.0483726470295	27.4247614422546	14.2361897494421	9061	5146	5759
Sidt2	ENSMUSG00000034908	ENSG00000149577	ENSMODG00000013760	GABA_DN	not analysed	not analysed	190.6240213498904	95.50269143948603	20.826391202932356	165.61318280935163	60.99420555047271	18.65532422953511	0.29305913946131534	0.5644748716370498	0.8861668902936618	11.0483726470295	27.4247614422546	14.2361897494421	9061	5146	5759
Sidt2	ENSMUSG00000034908	ENSG00000149577	ENSMODG00000013760	GC	not analysed	not analysed	650.4616393849536	143.29632076681096	20.721614527735568	428.56586278100286	78.73788924843724	20.667153692636294	0.9999984626326872	0.8469622274693712	0.8817086229188814	11.0483726470295	27.4247614422546	14.2361897494421	9061	5146	5759
Sidt2	ENSMUSG00000034908	ENSG00000149577	ENSMODG00000013760	glut_DN	not analysed	not analysed	136.96613869968027	92.23652282499184	17.020697167755994	125.9979611239018	59.07983162247988	6.669097182084137	0.2105672645998376	0.5451699695277749	0.7242338882819388	11.0483726470295	27.4247614422546	14.2361897494421	9061	5146	5759
Sidt2	ENSMUSG00000034908	ENSG00000149577	ENSMODG00000013760	interneuron	not analysed	not analysed	398.91205802357206	144.57316344938997	12.593982595116055	319.3663771078181	116.57340794031442	5.907581790469889	0.6132743586945505	0.8545090892225415	0.5358763447771554	11.0483726470295	27.4247614422546	14.2361897494421	9061	5146	5759
Sidt2	ENSMUSG00000034908	ENSG00000149577	ENSMODG00000013760	oligo	not analysed	not analysed	375.5868544600939	146.8968049944914	23.500658018424517	158.8373108843267	134.1430696812273	0	0.5774149531712243	0.8682431237626335	0.9999574498105956	11.0483726470295	27.4247614422546	14.2361897494421	9061	5146	5759
Sidt2	ENSMUSG00000034908	ENSG00000149577	ENSMODG00000013760	Purkinje	not analysed	not analysed	198.0276781762497	110.41366479515504	12.950276488403027	171.06401819316144	54.54499962469037	6.95084622208475	0.30444127946148486	0.6526071498384236	0.5510367174201259	11.0483726470295	27.4247614422546	14.2361897494421	9061	5146	5759
Sidt2	ENSMUSG00000034908	ENSG00000149577	ENSMODG00000013760	UBC	not analysed	not analysed	195.82884558895523	55.8909009613235	12.075836251660428	89.13574538374331	25.847140013957453	0	0.30106086611541844	0.33034680667416316	0.513829119723952	11.0483726470295	27.4247614422546	14.2361897494421	9061	5146	5759
Ap3m1	ENSMUSG00000021824	ENSG00000185009	ENSMODG00000000660	astroglia	not classified	eutherian-expressed	240.36294805155785	112.79170755366066	71.59920069255953	154.07772628684532	102.76058984578572	48.37283013304832	0.808257755413293	0.5448565099357028	0.320357256913589	39.2690149265624	11.0852891823521	47.2890873016093	5912	7015	3481
Ap3m1	ENSMUSG00000021824	ENSG00000185009	ENSMODG00000000660	GABA_DN	not classified	eutherian-expressed	241.51922493030446	203.3140185015757	83.30556481172943	192.01564054672087	69.45650286508075	82.18877849210988	0.8121459160563035	0.9821375076626914	0.3727351977477616	39.2690149265624	11.0852891823521	47.2890873016093	5912	7015	3481
Ap3m1	ENSMUSG00000021824	ENSG00000185009	ENSMODG00000000660	GC	therian-expressed	eutherian-expressed	192.88728149487645	112.1686488626429	139.04842512544587	158.27167332726626	105.57989758749933	86.92880530845237	0.6486134508359406	0.5418467356248428	0.6221462197967172	39.2690149265624	11.0852891823521	47.2890873016093	5912	7015	3481
Ap3m1	ENSMUSG00000021824	ENSG00000185009	ENSMODG00000000660	glut_DN	not classified	eutherian-expressed	183.26976163476627	101.2028683784409	52.98574683410163	139.92418653166104	88.61974743371981	51.12974506264506	0.6162730461363443	0.488874961254809	0.23707483249955652	39.2690149265624	11.0852891823521	47.2890873016093	5912	7015	3481
Ap3m1	ENSMUSG00000021824	ENSG00000185009	ENSMODG00000000660	interneuron	therian-expressed	eutherian-expressed	273.2091142560516	189.56832584087093	94.29958979678439	179.85207167105057	171.706982035157	87.34387282732116	0.9187080922292714	0.9157369690752486	0.4219259101102485	39.2690149265624	11.0852891823521	47.2890873016093	5912	7015	3481
Ap3m1	ENSMUSG00000021824	ENSG00000185009	ENSMODG00000000660	oligo	not classified	eutherian-expressed	297.3830293417922	207.0107645597571	223.49698279073232	187.79342723004694	126.14582457320662	98.69719699960521	0.999996637344641	0.9999951693566685	0.9999955256866863	39.2690149265624	11.0852891823521	47.2890873016093	5912	7015	3481
Ap3m1	ENSMUSG00000021824	ENSG00000185009	ENSMODG00000000660	Purkinje	therian-expressed	eutherian-expressed	217.9150732067705	90.04547296384673	76.30740012209185	146.46785786108106	83.92754031879038	67.2230494391917	0.7327732887643214	0.43497756349907224	0.34142321630500216	39.2690149265624	11.0852891823521	47.2890873016093	5912	7015	3481
Ap3m1	ENSMUSG00000021824	ENSG00000185009	ENSMODG00000000660	UBC	not classified	eutherian-expressed	119.77615785940507	103.38856005582981	51.69240948659099	82.99099547699075	78.24726134585289	48.30334500664171	0.4027659391276282	0.4994332581807694	0.23128803598640127	39.2690149265624	11.0852891823521	47.2890873016093	5912	7015	3481
Dhcr7	ENSMUSG00000058454	ENSG00000172893	ENSMODG00000007364	astroglia	not analysed	not analysed	768.8364941055869	175.41514918640783	3.25450912238907	631.5988925966083	174.83351081583672	2.479236395190281	0.999998699335025	0.5649129233980748	0.1412655999275031	28.372962493464	23.6699502574551	39.2172905573798	4160	5817	745
Dhcr7	ENSMUSG00000058454	ENSG00000172893	ENSMODG00000007364	GABA_DN	not analysed	not analysed	136.8527293566211	237.77100490672893	0	104.73580393457503	210.38538777852156	0	0.17799955179842814	0.7657258458243018	0	28.372962493464	23.6699502574551	39.2172905573798	4160	5817	745
Dhcr7	ENSMUSG00000058454	ENSG00000172893	ENSMODG00000007364	GC	not analysed	not analysed	184.83190198628284	202.78099652375434	0.8985718996798387	120.55455093429778	176.756199092411	0.8394155988600737	0.24040438116419346	0.6530428306056771	0.03900351595668179	28.372962493464	23.6699502574551	39.2172905573798	4160	5817	745
Dhcr7	ENSMUSG00000058454	ENSG00000172893	ENSMODG00000007364	glut_DN	not analysed	not analysed	124.41486135518888	212.85351421151964	2.2230323940280456	114.4834253440863	194.46875303857425	0	0.16182205252609935	0.6854807097704215	0.09649320158307509	28.372962493464	23.6699502574551	39.2172905573798	4160	5817	745
Dhcr7	ENSMUSG00000058454	ENSG00000172893	ENSMODG00000007364	interneuron	not analysed	not analysed	93.74882813964825	250.70336221064653	3.2087792199457716	66.32273590760296	199.84012789768184	0	0.12193581720244959	0.8073736499328344	0.13928064248527705	28.372962493464	23.6699502574551	39.2172905573798	4160	5817	745
Dhcr7	ENSMUSG00000058454	ENSG00000172893	ENSMODG00000007364	oligo	not analysed	not analysed	260.04064845925916	310.51614683963567	23.037228160707702	215.75490243083857	294.3402573374821	0	0.33822576351036665	0.9999967795659268	0.9999565938841726	28.372962493464	23.6699502574551	39.2172905573798	4160	5817	745
Dhcr7	ENSMUSG00000058454	ENSG00000172893	ENSMODG00000007364	Purkinje	not analysed	not analysed	378.74736323450253	174.56928386308397	1.5847961001337567	95.20561450781236	122.56189375634696	0.8688557777605938	0.4926234297081354	0.5621888698894912	0.06878984308509747	28.372962493464	23.6699502574551	39.2172905573798	4160	5817	745
Dhcr7	ENSMUSG00000058454	ENSG00000172893	ENSMODG00000007364	UBC	not analysed	not analysed	97.91442279447762	122.95998211491168	0	22.283936345935828	77.54142004187237	0	0.12735386026976298	0.3959845160448208	0	28.372962493464	23.6699502574551	39.2172905573798	4160	5817	745
Clip2	ENSMUSG00000063146	ENSG00000106665	ENSMODG00000013885	astroglia	not analysed	not analysed	218.326902440695	91.88412576430886	52.97976633619578	103.66334751985441	66.17257808364214	49.923186370062425	0.8198581053141409	0.416998898280355	0.5682548786202078	69.8500006332136	54.7868848177796	37.8515198474843	7315	5187	4676
Clip2	ENSMUSG00000063146	ENSG00000106665	ENSMODG00000013885	GABA_DN	not analysed	not analysed	113.7423508269069	101.65700925078785	56.72350834899139	96.91607353079507	78.34936793673694	23.283041962693915	0.4271236718903882	0.4613512998838429	0.6084098247475014	69.8500006332136	54.7868848177796	37.8515198474843	7315	5187	4676
Clip2	ENSMUSG00000063146	ENSG00000106665	ENSMODG00000013885	GC	not analysed	not analysed	134.79246173157767	60.418093204978454	63.59839732038753	100.79240789876503	35.555593864612916	48.5228825827113	0.5061707515220144	0.27419620193483074	0.6821490929273059	69.8500006332136	54.7868848177796	37.8515198474843	7315	5187	4676
Clip2	ENSMUSG00000063146	ENSG00000106665	ENSMODG00000013885	glut_DN	not analysed	not analysed	114.49978799648629	101.2028683784409	56.69844929741171	104.53963358858428	70.95117140383987	52.361503822389786	0.42996798926861207	0.45929026657849775	0.6081410442431975	69.8500006332136	54.7868848177796	37.8515198474843	7315	5187	4676
Clip2	ENSMUSG00000063146	ENSG00000106665	ENSMODG00000013885	interneuron	not analysed	not analysed	134.88905375328793	83.6207797637713	89.06072369696302	107.66402199658788	77.79578606158833	74.76795231940869	0.5065334725198509	0.3794972498762297	0.9552550763076769	69.8500006332136	54.7868848177796	37.8515198474843	7315	5187	4676
Clip2	ENSMUSG00000063146	ENSG00000106665	ENSMODG00000013885	oligo	not analysed	not analysed	123.17714927017538	220.34520749173706	27.020089436496036	119.12798316324505	73.16894709885125	23.500658018424517	0.46255309395998423	0.999995461687263	0.28981437074691585	69.8500006332136	54.7868848177796	37.8515198474843	7315	5187	4676
Clip2	ENSMUSG00000063146	ENSG00000106665	ENSMODG00000013885	Purkinje	not analysed	not analysed	114.72208327368556	130.06568317000085	66.56143620561778	97.48818589700964	80.0499069764874	47.83250423659323	0.4308027493588597	0.5902787465714756	0.7139303071249821	69.8500006332136	54.7868848177796	37.8515198474843	7315	5187	4676
Clip2	ENSMUSG00000063146	ENSG00000106665	ENSMODG00000013885	UBC	not analysed	not analysed	82.99099547699075	67.0690811535882	63.4646628757108	77.9937772107754	25.847140013957453	28.176951253874332	0.3116466159198236	0.3043804652553563	0.6807146726592951	69.8500006332136	54.7868848177796	37.8515198474843	7315	5187	4676
Gpr137b	ENSMUSG00000021306	ENSG00000077585	ENSMODG00000008061	astroglia	therian-expressed	eutherian-expressed	161.95685678311887	89.04917740822368	289.3458716544383	134.96658413537614	66.97886258728182	119.15258680265948	0.999993825554253	0.38668942654133664	0.49205956344844315	17.4458748048527	7.88541552452435	53.0060335823275	2309	5026	1215
Gpr137b	ENSMUSG00000021306	ENSG00000077585	ENSMODG00000008061	GABA_DN	not classified	not classified	22.8037820072459	109.58904109589041	351.20580660266916	13.801098567445969	65.78298194257145	104.13195601466178	0.14080071482906148	0.47588225618658364	0.5972581357022341	17.4458748048527	7.88541552452435	53.0060335823275	2309	5026	1215
Gpr137b	ENSMUSG00000021306	ENSG00000077585	ENSMODG00000008061	GC	not classified	not classified	72.61253292318254	71.96981380381028	588.0291759133584	42.122644291118014	52.789948793749666	148.57656099823305	0.4483421450829613	0.3125235610038558	0.9999982994070017	17.4458748048527	7.88541552452435	53.0060335823275	2309	5026	1215
Gpr137b	ENSMUSG00000021306	ENSG00000077585	ENSMODG00000008061	glut_DN	not classified	not classified	20.442707268609	69.45312608520508	70.87306162176463	18.667791712247194	46.03062570963881	59.84171865415975	0.1262223869508489	0.30159503185832776	0.12052623236840014	17.4458748048527	7.88541552452435	53.0060335823275	2309	5026	1215
Gpr137b	ENSMUSG00000021306	ENSG00000077585	ENSMODG00000008061	interneuron	not classified	not classified	63.873275421563626	83.26671995736744	513.706626815486	54.221673693967716	64.82982171799028	147.01558365186708	0.39438207377057144	0.3615795353469371	0.8736058927887004	17.4458748048527	7.88541552452435	53.0060335823275	2309	5026	1215
Gpr137b	ENSMUSG00000021306	ENSG00000077585	ENSMODG00000008061	oligo	not classified	not classified	62.21662272617686	91.71366992250195	394.78878799842084	46.948356807511736	73.4484024972457	141.0039481105471	0.3841531615813639	0.39825978701358056	0.671375048712789	17.4458748048527	7.88541552452435	53.0060335823275	2309	5026	1215
Gpr137b	ENSMUSG00000021306	ENSG00000077585	ENSMODG00000008061	Purkinje	not classified	not classified	61.371100524109195	61.85491989181453	161.09340025774944	29.424395998149897	56.37706862733583	63.86189696723213	0.37893253061685367	0.26860038686350846	0.27395430856508507	17.4458748048527	7.88541552452435	53.0060335823275	2309	5026	1215
Gpr137b	ENSMUSG00000021306	ENSG00000077585	ENSMODG00000008061	UBC	not classified	not classified	62.24324660774306	77.54142004187237	299.8159750222277	44.567872691871656	33.5345405767941	158.661657189277	0.3843175492936677	0.3367178464966199	0.50986494792812	17.4458748048527	7.88541552452435	53.0060335823275	2309	5026	1215
Fez1	ENSMUSG00000032118	ENSG00000149557	ENSMODG00000004051	astroglia	therian-expressed	eutherian-expressed	652.6521890164953	356.2522265764161	571.9324166527655	617.2548650049474	341.72004386731726	508.30880667699927	0.4695922357217465	0.5409879763263562	0.5133510749110519	81.1753750867251	102.577219952852	308.903647675556	5937	4104	1693
Fez1	ENSMUSG00000032118	ENSG00000149557	ENSMODG00000004051	GABA_DN	therian-expressed	eutherian-expressed	621.0494355350686	432.2723748233762	1114.114552893045	580.6259958410975	383.5616438356164	678.5343657699369	0.44685361948471236	0.6564286194779044	0.9999991024270352	81.1753750867251	102.577219952852	308.903647675556	5937	4104	1693
Fez1	ENSMUSG00000032118	ENSG00000149557	ENSMODG00000004051	GC	therian-expressed	eutherian-expressed	791.8126571253241	330.45165279125047	632.0799459416355	690.8113663743355	293.0640882779295	593.5850416569502	0.5697201084893012	0.5018084311646879	0.567337871103497	81.1753750867251	102.577219952852	308.903647675556	5937	4104	1693
Fez1	ENSMUSG00000032118	ENSG00000149557	ENSMODG00000004051	glut_DN	therian-expressed	eutherian-expressed	664.3528859260277	328.70841939947815	830.3038463264664	609.1926766045481	318.0661577608143	638.539486048275	0.4780110482435122	0.49916123843289134	0.7452582850768045	81.1753750867251	102.577219952852	308.903647675556	5937	4104	1693
Fez1	ENSMUSG00000032118	ENSG00000149557	ENSMODG00000004051	interneuron	therian-expressed	eutherian-expressed	1171.010049395333	487.46140930509665	947.4337613120324	921.7418673141342	464.8642863831552	726.3172511028273	0.8425578530225216	0.7402361071295422	0.8503909301434787	81.1753750867251	102.577219952852	308.903647675556	5937	4104	1693
Fez1	ENSMUSG00000032118	ENSG00000149557	ENSMODG00000004051	oligo	therian-expressed	eutherian-expressed	1389.826470237859	658.5205238896613	744.9899426357744	1362.5491201093457	412.7115146512588	445.83147570218455	0.999999280486232	0.9999984814467505	0.6686828315978939	81.1753750867251	102.577219952852	308.903647675556	5937	4104	1693
Fez1	ENSMUSG00000032118	ENSG00000149557	ENSMODG00000004051	Purkinje	therian-expressed	eutherian-expressed	775.4574078462847	429.8546300698076	826.9676557594505	673.2094785863532	298.3590253605172	675.1231386569804	0.5579522814537338	0.6527571453257951	0.7422638106182505	81.1753750867251	102.577219952852	308.903647675556	5937	4104	1693
Fez1	ENSMUSG00000032118	ENSG00000149557	ENSMODG00000004051	UBC	therian-expressed	eutherian-expressed	424.2958321094031	312.98904538341156	720.5248963490722	342.61552131876334	129.23570006978727	520.4102355808286	0.3052866929136088	0.47529053193993176	0.6467236674670518	81.1753750867251	102.577219952852	308.903647675556	5937	4104	1693
Pxmp2	ENSMUSG00000029499	ENSG00000176894	ENSMODG00000015176	astroglia	not classified	not classified	141.35607595533148	178.12611328820805	140.8907110754188	116.64698248837175	66.17257808364214	95.32206944212759	0.9089278595033475	0.9999943860315168	0.999992902350377	0	0	13.4145937421972	1408	1200	949
Pxmp2	ENSMUSG00000029499	ENSG00000176894	ENSMODG00000015176	GABA_DN	not classified	not classified	136.8527293566211	54.794520547945204	27.396259497369957	81.69600914995303	40.66280370031514	22.658634720149674	0.8799710767339888	0.30761471140717456	0.1944490508934542	0	0	13.4145937421972	1408	1200	949
Pxmp2	ENSMUSG00000029499	ENSG00000176894	ENSMODG00000015176	GC	not classified	not classified	78.99206129783957	20.562803943945795	78.59258811438244	77.92106596018233	18.036346846164392	77.27004916306878	0.5079235873517792	0.11543893326714033	0.5578226534016051	0	0	13.4145937421972	1408	1200	949
Pxmp2	ENSMUSG00000029499	ENSG00000176894	ENSMODG00000015176	glut_DN	not classified	not classified	155.5185766939861	59.70238361766594	32.221339118853784	94.83312429257549	36.49768239716778	28.899421122364597	0.9999935699413459	0.3351673000003544	0.22869577544988307	0	0	13.4145937421972	1408	1200	949
Pxmp2	ENSMUSG00000029499	ENSG00000176894	ENSMODG00000015176	interneuron	not classified	not classified	117.7489760044408	83.56778740354885	46.700602437771444	36.42788190080688	35.16298041421991	42.647560559536	0.757132822166395	0.46914692469268804	0.3314645132868944	0	0	13.4145937421972	1408	1200	949
Pxmp2	ENSMUSG00000029499	ENSG00000176894	ENSMODG00000015176	oligo	not classified	not classified	99.12767644726408	73.4484024972457	23.500658018424517	46.948356807511736	45.856834961250975	23.037228160707702	0.6373967737985575	0.4123370167595252	0.16679943652501106	0	0	13.4145937421972	1408	1200	949
Pxmp2	ENSMUSG00000029499	ENSG00000176894	ENSMODG00000015176	Purkinje	not classified	not classified	64.15602745877976	30.01515765461558	30.11112590254138	29.061082908944652	24.261833709391755	29.600631973492632	0.4125270195727112	0.16850414909071887	0.21371822141064784	0	0	13.4145937421972	1408	1200	949
Pxmp2	ENSMUSG00000029499	ENSG00000176894	ENSMODG00000015176	UBC	not classified	not classified	83.56476129725935	25.847140013957453	31.015445691954596	32.63814093149254	11.1781801922647	24.151672503320857	0.5373263165555593	0.145105029418722	0.22013676642305907	0	0	13.4145937421972	1408	1200	949
Ipo9	ENSMUSG00000041879	ENSG00000198700	ENSMODG00000000485	astroglia	therian-expressed	eutherian-expressed	408.48114590183434	157.90839057512494	142.98310416319137	364.96293198375366	112.79790733025258	124.00537356618786	0.7171384527477119	0.765703361686996	0.7243487361400301	39.4194315916346	49.1153058341486	54.8629185320247	11915	8233	4911
Ipo9	ENSMUSG00000041879	ENSG00000198700	ENSMODG00000000485	GABA_DN	therian-expressed	eutherian-expressed	314.2074118037251	109.58904109589041	92.17570106711099	293.59869334329096	108.0777295030586	74.62129691814044	0.5516294188935165	0.531401129892817	0.46695973598796175	39.4194315916346	49.1153058341486	54.8629185320247	11915	8233	4911
Ipo9	ENSMUSG00000041879	ENSG00000198700	ENSMODG00000000485	GC	therian-expressed	eutherian-expressed	530.4400241109101	121.724831619119	190.79519196116257	339.4891944990177	113.09542169170187	164.19885447152114	0.9312521324001919	0.5902480066580162	0.9665635458643262	39.4194315916346	49.1153058341486	54.8629185320247	11915	8233	4911
Ipo9	ENSMUSG00000041879	ENSG00000198700	ENSMODG00000000485	glut_DN	therian-expressed	eutherian-expressed	289.82758836610594	182.48841198583892	112.47002311077571	264.3815803797764	141.90234280767973	105.97149366820327	0.5088276665146728	0.8848927534347888	0.5697702506231	39.4194315916346	49.1153058341486	54.8629185320247	11915	8233	4911
Ipo9	ENSMUSG00000041879	ENSG00000198700	ENSMODG00000000485	interneuron	therian-expressed	eutherian-expressed	314.96314133871294	132.00158401900822	114.34545395145219	306.2616588245121	108.32475762335481	113.54703467551752	0.5529561942290595	0.6400803419200011	0.5792711351304862	39.4194315916346	49.1153058341486	54.8629185320247	11915	8233	4911
Ipo9	ENSMUSG00000041879	ENSG00000198700	ENSMODG00000000485	oligo	not classified	not classified	247.81919111816018	109.75342064827687	197.39439399921042	247.71859167985167	84.09721638213776	141.0039481105471	0.43507680357510675	0.5321982121466257	0.9999949340256642	39.4194315916346	49.1153058341486	54.8629185320247	11915	8233	4911
Ipo9	ENSMUSG00000041879	ENSG00000198700	ENSMODG00000000485	Purkinje	therian-expressed	eutherian-expressed	374.84109272181325	206.2255865298299	136.90292287740343	317.3867433508304	115.05810434269307	110.91803157466633	0.6580792380693712	0.9999951509646897	0.6935466937893751	39.4194315916346	49.1153058341486	54.8629185320247	11915	8233	4911
Ipo9	ENSMUSG00000041879	ENSG00000198700	ENSMODG00000000485	UBC	not classified	not classified	144.8455862485829	78.24726134585289	114.23639317627945	103.73874434623843	25.847140013957453	72.36937328122738	0.2542940859126138	0.3794237331981185	0.5787186360424215	39.4194315916346	49.1153058341486	54.8629185320247	11915	8233	4911
Rfc2	ENSMUSG00000023104	ENSG00000049541	ENSMODG00000018611	astroglia	not analysed	not analysed	92.11927013533794	463.20804658549497	23.830517360531896	90.99388066152552	430.4043574730812	22.692357440937467	0.7257625317371803	0.603038190568147	0.1336407919003019	38.1681069028932	44.5081264173573	28.3738467314681	2211	6303	1251
Rfc2	ENSMUSG00000023104	ENSG00000049541	ENSMODG00000018611	GABA_DN	not analysed	not analysed	68.08000762496086	444.0351281123573	9.13208649912332	52.367901967287516	439.9472063352398	7.0904385436239235	0.5363689771096434	0.5780774798266561	0.05121245388764217	38.1681069028932	44.5081264173573	28.3738467314681	2211	6303	1251
Rfc2	ENSMUSG00000023104	ENSG00000049541	ENSMODG00000018611	GC	not analysed	not analysed	120.55455093429778	497.80317295413715	28.193179667078823	79.13583666363313	493.5072946546991	8.927163274840575	0.9497901575856187	0.6480766620748629	0.15810646491192282	38.1681069028932	44.5081264173573	28.3738467314681	2211	6303	1251
Rfc2	ENSMUSG00000023104	ENSG00000049541	ENSMODG00000018611	glut_DN	not analysed	not analysed	80.18052071521025	547.4652359575167	26.492873417050816	42.827862583743766	534.9294471431875	7.480214831769969	0.631702982717764	0.7127303761763336	0.14857120093552612	38.1681069028932	44.5081264173573	28.3738467314681	2211	6303	1251
Rfc2	ENSMUSG00000023104	ENSG00000049541	ENSMODG00000018611	interneuron	not analysed	not analysed	126.92656391659112	529.1492200800626	34.77414194804743	57.97293492123963	499.6003197442046	12.835116879783087	0.9999921214906428	0.6888852440492544	0.1950122944157029	38.1681069028932	44.5081264173573	28.3738467314681	2211	6303	1251
Rfc2	ENSMUSG00000023104	ENSG00000049541	ENSMODG00000018611	oligo	not analysed	not analysed	49.56383822363204	440.6904149834741	98.69719699960521	31.96368924901312	379.5197350262213	74.49899426357744	0.3904891632222793	0.5737230870908664	0.5534907767975097	38.1681069028932	44.5081264173573	28.3738467314681	2211	6303	1251
Rfc2	ENSMUSG00000023104	ENSG00000049541	ENSMODG00000018611	Purkinje	not analysed	not analysed	57.74042471290178	497.367591042531	42.3930000678288	51.147505919742585	405.20462833731034	16.650355485089605	0.45490847638772286	0.647509589611948	0.23773861114225261	38.1681069028932	44.5081264173573	28.3738467314681	2211	6303	1251
Rfc2	ENSMUSG00000023104	ENSG00000049541	ENSMODG00000018611	UBC	not analysed	not analysed	52.92434882159759	336.0128201814469	12.69293257514216	32.63814093149254	44.7127207690588	4.0252787505534755	0.4169649774132289	0.4374461207735527	0.0711815666951712	38.1681069028932	44.5081264173573	28.3738467314681	2211	6303	1251
Nsdhl	ENSMUSG00000031349	ENSG00000147383	ENSMODG00000005941	astroglia	not analysed	not analysed	45.52138812525111	106.25531276563828	3.5753518816630034	43.742618433139405	89.30515011637577	3.25450912238907	0.5112254595143166	0.48521267002062957	0.17166585324232148	24.5200645728687	30.1731514282544	35.4349934191892	1996	2853	684
Nsdhl	ENSMUSG00000031349	ENSG00000147383	ENSMODG00000005941	GABA_DN	not analysed	not analysed	87.27983661214587	101.65700925078785	20.826391202932356	81.69600914995303	78.13856572321583	3.3261488518134166	0.9801914312368657	0.4642146129076929	0.9999519863054255	24.5200645728687	30.1731514282544	35.4349934191892	1996	2853	684
Nsdhl	ENSMUSG00000031349	ENSG00000147383	ENSMODG00000005941	GC	not analysed	not analysed	77.92106596018233	85.81941449704459	3.594287598719355	50.547173149341624	67.13121467219828	1.3976116680075974	0.8750882693149385	0.39189256672334816	0.17257502697761318	24.5200645728687	30.1731514282544	35.4349934191892	1996	2853	684
Nsdhl	ENSMUSG00000031349	ENSG00000147383	ENSMODG00000005941	glut_DN	not analysed	not analysed	89.04266415651156	218.98609438300667	4.72487077478431	51.106768171522496	131.9609395618897	0	0.9999887695546957	0.99999543352085285	0.2268585022841977	24.5200645728687	30.1731514282544	35.4349934191892	1996	2853	684
Nsdhl	ENSMUSG00000031349	ENSG00000147383	ENSMODG00000005941	interneuron	not analysed	not analysed	42.582183614375744	142.62560777957862	10.681136045629813	42.05320571587172	81.24356821751611	4.430686342852417	0.47821688401691637	0.6512968637783173	0.5128408038029256	24.5200645728687	30.1731514282544	35.4349934191892	1996	2853	684
Nsdhl	ENSMUSG00000031349	ENSG00000147383	ENSMODG00000005941	oligo	not analysed	not analysed	59.798393985990096	126.14582457320662	0	49.56383822363204	69.0035881865857	0	0.6715625929418491	0.5760422774164883	0	24.5200645728687	30.1731514282544	35.4349934191892	1996	2853	684
Nsdhl	ENSMUSG00000031349	ENSG00000147383	ENSMODG00000005941	Purkinje	not analysed	not analysed	35.12029335177078	84.56977006029975	3.1695922002675134	32.07801372938988	84.56560294100375	1.7377115555211875	0.39441653355639134	0.3861860914615721	0.1521838318291758	24.5200645728687	30.1731514282544	35.4349934191892	1996	2853	684
Nsdhl	ENSMUSG00000031349	ENSG00000147383	ENSMODG00000005941	UBC	not analysed	not analysed	25.069428389177805	129.23570006978727	4.0252787505534755	0	0	0	0.28154084433355536	0.5901521294389845	0.1932685045060633	24.5200645728687	30.1731514282544	35.4349934191892	1996	2853	684
Ube2g1	ENSMUSG00000020794	ENSG00000132388	ENSMODG00000024678	astroglia	not analysed	not analysed	84.21318567954778	204.87135467884505	20.66756226103131	79.11834242418601	196.948727084568	1.2227674406376976	0.4247691660319655	0.5965708431881197	0.9999516173409949	29.375753333129	25.6569936206831	22.673381448708	4539	4579	546
Ube2g1	ENSMUSG00000020794	ENSG00000132388	ENSMODG00000024678	GABA_DN	not analysed	not analysed	81.01758081503687	286.8891651525294	0	75.90604212095283	223.64542035173326	0	0.4086506163973368	0.835400885716177	0	29.375753333129	25.6569936206831	22.673381448708	4539	4579	546
Ube2g1	ENSMUSG00000020794	ENSG00000132388	ENSMODG00000024678	GC	not analysed	not analysed	113.39154099104206	230.8652396309042	4.027597095296975	112.17829713344952	225.98629158627455	0	0.5719440478730387	0.67226319113932	0.1948658568714594	29.375753333129	25.6569936206831	22.673381448708	4539	4579	546
Ube2g1	ENSMUSG00000020794	ENSG00000132388	ENSMODG00000024678	glut_DN	not analysed	not analysed	116.52343143107129	270.86719173229983	0	103.08924091955603	216.86328938237335	0	0.5877412235715919	0.7887460363458126	0	29.375753333129	25.6569936206831	22.673381448708	4539	4579	546
Ube2g1	ENSMUSG00000020794	ENSG00000132388	ENSMODG00000024678	interneuron	not analysed	not analysed	194.89378288832586	343.413964070314	0	106.45545903593937	334.4831190550852	0	0.983039282438575	0.9999970880709794	0	29.375753333129	25.6569936206831	22.673381448708	4539	4579	546
Ube2g1	ENSMUSG00000020794	ENSG00000132388	ENSMODG00000024678	oligo	not analysed	not analysed	198.25535289452816	172.50897046646426	0	123.86810182812233	126.14582457320662	0	0.9999949560254418	0.5023338774228346	0	29.375753333129	25.6569936206831	22.673381448708	4539	4579	546
Ube2g1	ENSMUSG00000020794	ENSG00000132388	ENSMODG00000024678	Purkinje	not analysed	not analysed	97.58565132447627	327.66547106288675	1.8500394983432895	83.40283569641367	270.4636693308753	1.5847961001337567	0.4922195425252858	0.954138594251232	0.08950983019420611	29.375753333129	25.6569936206831	22.673381448708	4539	4579	546
Ube2g1	ENSMUSG00000020794	ENSG00000132388	ENSMODG00000024678	UBC	not analysed	not analysed	89.13574538374331	155.08284008374474	0	65.27628186298509	134.1381623071764	0	0.44959843194111054	0.4515902226438555	0	29.375753333129	25.6569936206831	22.673381448708	4539	4579	546
Phb	ENSMUSG00000038845	ENSG00000167085	ENSMODG00000012210	astroglia	therian-expressed	eutherian-expressed	269.74614700435967	89.06305664410402	213.42696063474983	213.8857349591683	80.7404634502602	174.29840423107143	0.5670726454114463	0.3988353049046323	0.3836190274302599	32.6201155919595	15.3656858341465	69.3449283912725	3838	2805	2470
Phb	ENSMUSG00000038845	ENSG00000167085	ENSMODG00000012210	GABA_DN	therian-expressed	eutherian-expressed	285.9360320248356	164.38356164383563	351.20580660266916	192.01564054672087	108.0777295030586	208.26391202932356	0.6011077596454228	0.7361297759127472	0.6312662165833209	32.6201155919595	15.3656858341465	69.3449283912725	3838	2805	2470
Phb	ENSMUSG00000038845	ENSG00000167085	ENSMODG00000012210	GC	therian-expressed	eutherian-expressed	194.80266490045585	115.87485515643105	257.7662140990064	193.7641637391429	102.27141513946852	172.59182331358446	0.4095230413671696	0.5189018312247059	0.4633155251939658	32.6201155919595	15.3656858341465	69.3449283912725	3838	2805	2470
Phb	ENSMUSG00000038845	ENSG00000167085	ENSMODG00000012210	glut_DN	therian-expressed	eutherian-expressed	216.24647009438522	74.62797952208243	556.3503417580671	160.3610414304205	72.99536479433556	187.2276688453159	0.4546031860663734	0.33419325687467066	0.9999982025746593	32.6201155919595	15.3656858341465	69.3449283912725	3838	2805	2470
Phb	ENSMUSG00000038845	ENSG00000167085	ENSMODG00000012210	interneuron	therian-expressed	eutherian-expressed	245.47719841041936	150.2436092807624	186.80240975108578	232.3786015455759	87.90745103554977	179.68571335228202	0.5160533554851375	0.6728093327957005	0.3357633849876073	32.6201155919595	15.3656858341465	69.3449283912725	3838	2805	2470
Phb	ENSMUSG00000038845	ENSG00000167085	ENSMODG00000012210	oligo	not classified	not classified	191.78213549407872	146.8968049944914	117.50329009212258	158.8373108843267	137.5705048837529	98.69719699960521	0.4031731467716792	0.6578219322026019	0.21120339122543114	32.6201155919595	15.3656858341465	69.3449283912725	3838	2805	2470
Phb	ENSMUSG00000038845	ENSG00000167085	ENSMODG00000012210	Purkinje	therian-expressed	eutherian-expressed	186.05247963046128	104.07014999530006	237.40080037984129	163.5555431637268	90.04547296384673	194.94684337365595	0.3911280030542928	0.46603891185441443	0.42671021450160634	32.6201155919595	15.3656858341465	69.3449283912725	3838	2805	2470
Phb	ENSMUSG00000038845	ENSG00000167085	ENSMODG00000012210	UBC	not classified	not classified	172.70050668100265	77.54142004187237	152.96059252103208	82.99099547699075	33.5345405767941	145.96872461413486	0.3630588769296138	0.34724000130289323	0.27493524512348166	32.6201155919595	15.3656858341465	69.3449283912725	3838	2805	2470
Masp1	ENSMUSG00000022887	ENSG00000127241	ENSMODG00000008535	astroglia	not analysed	not analysed	989.5584521940899	136.0473543736751	1135.6097740758487	971.874888886255	11.912391507894341	748.5370981494862	0.9999989894492971	0.9999926496722095	0.9999991194165969	17.5510715850414	14.3699306722847	16.5167431333741	13161	2752	4740
Masp1	ENSMUSG00000022887	ENSG00000127241	ENSMODG00000008535	GABA_DN	not analysed	not analysed	40.848004574976514	40.66280370031514	93.27662114767556	33.757325339598694	15.17059332190482	43.239935073574415	0.04127897973629247	0.29888493607669286	0.0821378444772007	17.5510715850414	14.3699306722847	16.5167431333741	13161	2752	4740
Masp1	ENSMUSG00000022887	ENSG00000127241	ENSMODG00000008535	GC	not analysed	not analysed	96.44364074743822	11.221379870639934	258.08671713695804	38.960532980091166	9.897233723174374	152.14910612400152	0.09746118894989039	0.08248082031054124	0.22726687966392978	17.5510715850414	14.3699306722847	16.5167431333741	13161	2752	4740
Masp1	ENSMUSG00000022887	ENSG00000127241	ENSMODG00000008535	glut_DN	not analysed	not analysed	108.86300368579028	62.50781347668459	171.84714196722015	89.04266415651156	36.49768239716778	142.27407321779492	0.11001158489711252	0.4594529185189442	0.15132574108154975	17.5510715850414	14.3699306722847	16.5167431333741	13161	2752	4740
Masp1	ENSMUSG00000022887	ENSG00000127241	ENSMODG00000008535	interneuron	not analysed	not analysed	225.5035070493336	77.79578606158833	244.56284391649928	222.65489911838134	31.571137665945795	214.79351009267555	0.22788272756057093	0.5718245282696456	0.2153579813607551	17.5510715850414	14.3699306722847	16.5167431333741	13161	2752	4740
Masp1	ENSMUSG00000022887	ENSG00000127241	ENSMODG00000008535	oligo	not analysed	not analysed	140.84507042253523	0	117.50329009212258	55.93645618577296	0	94.57031302773612	0.14233108491889804	0	0.10347144706138056	17.5510715850414	14.3699306722847	16.5167431333741	13161	2752	4740
Masp1	ENSMUSG00000022887	ENSG00000127241	ENSMODG00000008535	Purkinje	not analysed	not analysed	57.74042471290178	57.00355362578986	114.68896266439837	34.69715728729161	15.00757882730779	55.50118495029869	0.05834962678076335	0.4189948043709661	0.10099319703771864	17.5510715850414	14.3699306722847	16.5167431333741	13161	2752	4740
Masp1	ENSMUSG00000022887	ENSG00000127241	ENSMODG00000008535	UBC	not analysed	not analysed	61.28082495132353	25.847140013957453	93.04633707586378	0	0	57.118196588139725	0.061927380730333374	0.189984951548659	0.0819350601455716	17.5510715850414	14.3699306722847	16.5167431333741	13161	2752	4740
Inppl1	ENSMUSG00000032737	ENSG00000165458	ENSMODG00000008002	astroglia	not analysed	not analysed	291.659982792061	90.23336604292852	12.800710012715372	159.1134572546377	87.73170570130756	8.517038335189547	0.9999965713617557	0.3935420862651734	0.8894723291719775	30.0594268951375	27.0320084057997	61.4197961689644	6519	6399	3860
Inppl1	ENSMUSG00000032737	ENSG00000165458	ENSMODG00000008002	GABA_DN	not analysed	not analysed	4.549694033076276	8.105107027938303	9.13208649912332	2.8504727509057375	0	0	0.01559925496212145	0.03534945961851693	0.6345537271375261	30.0594268951375	27.0320084057997	61.4197961689644	6519	6399	3860
Inppl1	ENSMUSG00000032737	ENSG00000165458	ENSMODG00000008002	GC	not analysed	not analysed	120.55455093429778	158.36984638124903	2.6957156990395164	13.165343549639928	33.56560733609914	2.5117108518467353	0.41333794386973893	0.6907112355391969	0.18731496293786554	30.0594268951375	27.0320084057997	61.4197961689644	6519	6399	3860
Inppl1	ENSMUSG00000032737	ENSG00000165458	ENSMODG00000008002	glut_DN	not analysed	not analysed	9.17739912508795	14.76995790561997	0	0	8.116257269122915	0	0.03146598162439491	0.06441741345946388	0	30.0594268951375	27.0320084057997	61.4197961689644	6519	6399	3860
Inppl1	ENSMUSG00000032737	ENSG00000165458	ENSMODG00000008002	interneuron	not analysed	not analysed	39.17039798475056	23.006487829567938	6.296991297558027	27.841968984046552	20.905194940942824	1.4768954476174723	0.13430112457886423	0.10034005839674691	0.4375538162063629	30.0594268951375	27.0320084057997	61.4197961689644	6519	6399	3860
Inppl1	ENSMUSG00000032737	ENSG00000165458	ENSMODG00000008002	oligo	not analysed	not analysed	238.2559663264901	229.28417480625487	0	140.84507042253523	138.0071763731714	0	0.8168935181033595	0.9999956386190217	0	30.0594268951375	27.0320084057997	61.4197961689644	6519	6399	3860
Inppl1	ENSMUSG00000032737	ENSG00000165458	ENSMODG00000008002	Purkinje	not analysed	not analysed	2.1156803223958303	10.005052551538526	1.8500394983432895	1.9915439045811485	9.396178104555972	0.8688557777605938	0.007253902466289774	0.04363584588490189	0.1285521615611145	30.0594268951375	27.0320084057997	61.4197961689644	6519	6399	3860
Inppl1	ENSMUSG00000032737	ENSG00000165458	ENSMODG00000008002	UBC	not analysed	not analysed	0	77.54142004187237	0	0	0	0	0	0.338187674398899	0	30.0594268951375	27.0320084057997	61.4197961689644	6519	6399	3860
Arl1	ENSMUSG00000060904	ENSG00000120805	ENSMODG00000003056	astroglia	therian-expressed	eutherian-expressed	190.11756624983903	250.1602216657812	324.7799677699269	182.26091013808087	205.79478927593556	322.19640311651796	0.7993459464474163	0.6865628440900109	0.3642728032823738	17.5710625887379	53.567309135399	61.2425407181423	4979	2369	2649
Arl1	ENSMUSG00000060904	ENSG00000120805	ENSMODG00000003056	GABA_DN	therian-expressed	eutherian-expressed	157.10370590186255	257.90008647238193	643.8773121048935	136.8527293566211	191.8208663278732	625.3159841409223	0.6605397542249845	0.7078048447530557	0.7221719832687521	17.5710625887379	53.567309135399	61.2425407181423	4979	2369	2649
Arl1	ENSMUSG00000060904	ENSG00000120805	ENSMODG00000003056	GC	therian-expressed	eutherian-expressed	165.37295954296928	211.15979517499866	516.1734342739161	164.70589247156457	202.78099652375434	487.5877127896377	0.6953076849772528	0.5795264673473942	0.5789394745431097	17.5710625887379	53.567309135399	61.2425407181423	4979	2369	2649
Arl1	ENSMUSG00000060904	ENSG00000120805	ENSMODG00000003056	glut_DN	therian-expressed	eutherian-expressed	123.20742530083146	219.94863135190363	486.21396406504795	108.86300368579028	164.18155494858132	362.35428022657146	0.5180234416477855	0.6036473620351144	0.5453369704454117	17.5710625887379	53.567309135399	61.2425407181423	4979	2369	2649
Arl1	ENSMUSG00000060904	ENSG00000120805	ENSMODG00000003056	interneuron	therian-expressed	eutherian-expressed	203.79239113317834	214.63372754394624	467.77625205595206	183.32089677484322	193.3963922782095	390.4134604485976	0.8568415059293366	0.5890606485674105	0.5246572558503777	17.5710625887379	53.567309135399	61.2425407181423	4979	2369	2649
Arl1	ENSMUSG00000060904	ENSG00000120805	ENSMODG00000003056	oligo	not classified	eutherian-expressed	140.84507042253523	293.7936099889828	148.9979885271549	136.68204339654878	207.31201678007855	98.69719699960521	0.5921806087681798	0.8063143496850305	0.16711595649480013	17.5710625887379	53.567309135399	61.2425407181423	4979	2369	2649
Arl1	ENSMUSG00000060904	ENSG00000120805	ENSMODG00000003056	Purkinje	therian-expressed	eutherian-expressed	153.97446590107143	364.3650938240117	474.80160075968257	143.783721227913	232.61747182327076	457.1167361865036	0.6473829199595678	0.9999972555075324	0.5325368781186974	17.5710625887379	53.567309135399	61.2425407181423	4979	2369	2649
Arl1	ENSMUSG00000060904	ENSG00000120805	ENSMODG00000003056	UBC	therian-expressed	eutherian-expressed	100.27771355671122	223.563603845294	410.5784325564546	97.91442279447762	129.23570006978727	406.17384240454913	0.4216158739652502	0.6135686268143131	0.4605042534537488	17.5710625887379	53.567309135399	61.2425407181423	4979	2369	2649
Prpf8	ENSMUSG00000020850	ENSG00000174231	ENSMODG00000010480	astroglia	therian-expressed	eutherian-expressed	331.2608954066752	170.34719856288908	324.46318326091756	284.3558770672673	129.3567246877309	281.06226506125506	0.7774674968032519	0.6463885095532919	0.8150156708687007	74.6104424350754	73.0103315947811	101.386259987718	11355	7461	7153
Prpf8	ENSMUSG00000020850	ENSG00000174231	ENSMODG00000010480	GABA_DN	therian-expressed	eutherian-expressed	418.9432157383001	156.27713144643167	246.56633547632964	299.55203354982774	132.38341478965896	159.65514488704397	0.9832574196326267	0.5929991389651745	0.6193473949871204	74.6104424350754	73.0103315947811	101.386259987718	11355	7461	7153
Prpf8	ENSMUSG00000020850	ENSG00000174231	ENSMODG00000010480	GC	therian-expressed	eutherian-expressed	304.91159135559917	178.85541156138618	152.14910612400152	287.1495620144037	161.11491521327588	148.39626041423756	0.7156258253377793	0.6786732266807656	0.38218174571753594	74.6104424350754	73.0103315947811	101.386259987718	11355	7461	7153
Prpf8	ENSMUSG00000020850	ENSG00000174231	ENSMODG00000010480	glut_DN	therian-expressed	eutherian-expressed	318.00951484468413	144.06356652693177	172.04494113070928	212.812825519618	86.74531575294934	158.95724050230487	0.7463665796181114	0.5466543320575732	0.432157885236716	74.6104424350754	73.0103315947811	101.386259987718	11355	7461	7153
Prpf8	ENSMUSG00000020850	ENSG00000174231	ENSMODG00000010480	interneuron	therian-expressed	eutherian-expressed	326.38259292837716	193.9721482749856	245.66612904948568	273.3009789144154	171.706982035157	170.01876503406672	0.7660181477583086	0.7360342223181884	0.617086175894338	74.6104424350754	73.0103315947811	101.386259987718	11355	7461	7153
Prpf8	ENSMUSG00000020850	ENSG00000174231	ENSMODG00000010480	oligo	not classified	not classified	247.81919111816018	126.14582457320662	188.00526414739613	234.7417840375587	121.94824516475208	98.69719699960521	0.5816302764680632	0.4786648223166597	0.47224845341765465	74.6104424350754	73.0103315947811	101.386259987718	11355	7461	7153
Prpf8	ENSMUSG00000020850	ENSG00000174231	ENSMODG00000010480	Purkinje	therian-expressed	eutherian-expressed	282.0113459148524	126.10403582955938	262.16989281284765	268.3357148128023	106.27315236533673	206.0234930173884	0.6618790754319687	0.47850625344115055	0.6585418071936171	74.6104424350754	73.0103315947811	101.386259987718	11355	7461	7153
Prpf8	ENSMUSG00000020850	ENSG00000174231	ENSMODG00000010480	UBC	not classified	not classified	391.65769117791046	178.8508830762352	144.91003501992512	207.47748869247687	0	144.73874656245476	0.9192184437888684	0.6786560431826396	0.36399799884968065	74.6104424350754	73.0103315947811	101.386259987718	11355	7461	7153
Map3k3	ENSMUSG00000020700	ENSG00000198909	ENSMODG00000009983	astroglia	not classified	not classified	79.11834242418601	89.06305664410402	46.479574461619045	68.05399598481424	62.718411969808926	41.58318716592544	0.5111848286564158	0.7060269407924586	0.26673958264924214	16.2740573651468	11.3591410219196	10.8309474585823	6107	4023	6719
Map3k3	ENSMUSG00000020700	ENSG00000198909	ENSMODG00000009983	GABA_DN	not classified	not classified	57.00945501811476	69.45650286508075	58.534301100444864	34.50274641861492	35.12213045439932	29.935339666320747	0.3683389666960716	0.5506004855855341	0.33591992239710944	16.2740573651468	11.3591410219196	10.8309474585823	6107	4023	6719
Map3k3	ENSMUSG00000020700	ENSG00000198909	ENSMODG00000009983	GC	not classified	not classified	65.9465305530276	75.50021201692192	75.47103007241026	55.30695659868794	61.4142075843314	72.44067109037698	0.426081549339048	0.5985106028024271	0.43311737030309033	16.2740573651468	11.3591410219196	10.8309474585823	6107	4023	6719
Map3k3	ENSMUSG00000020700	ENSG00000198909	ENSMODG00000009983	glut_DN	not classified	not classified	38.841143810357096	62.50781347668459	44.88128899061981	37.33558342449439	52.75567224929896	34.04139433551199	0.25095322822950145	0.4955163452442634	0.25756725255743534	16.2740573651468	11.3591410219196	10.8309474585823	6107	4023	6719
Map3k3	ENSMUSG00000020700	ENSG00000198909	ENSMODG00000009983	interneuron	not classified	not classified	51.82937768864897	76.09130957148578	96.07826011005328	51.326728393811074	36.78782122456624	45.268669553801814	0.33487040730824896	0.6031963930041522	0.551379295104851	16.2740573651468	11.3591410219196	10.8309474585823	6107	4023	6719
Map3k3	ENSMUSG00000020700	ENSG00000198909	ENSMODG00000009983	oligo	not classified	not classified	75.27492455399607	126.14582457320662	148.9979885271549	58.32808380579081	60.97412258237604	108.08035774598414	0.4863524466166797	0.9999920727295087	0.8550779936276864	16.2740573651468	11.3591410219196	10.8309474585823	6107	4023	6719
Map3k3	ENSMUSG00000020700	ENSG00000198909	ENSMODG00000009983	Purkinje	not classified	not classified	60.02793299815514	44.53674281282058	42.3930000678288	54.55084651342397	33.12409943854651	38.72155104867071	0.3878413994032363	0.3530548070750257	0.24328732085702612	16.2740573651468	11.3591410219196	10.8309474585823	6107	4023	6719
Map3k3	ENSMUSG00000020700	ENSG00000198909	ENSMODG00000009983	UBC	not classified	not classified	103.73874434623843	33.5345405767941	40.252787505534755	65.27628186298509	0	31.015445691954596	0.6702576245764821	0.26583737395096335	0.23100494925058232	16.2740573651468	11.3591410219196	10.8309474585823	6107	4023	6719
Polr3d	ENSMUSG00000000776	ENSG00000168495	ENSMODG00000009491	astroglia	not classified	eutherian-expressed	85.55051758063136	150.70244082138413	58.99330604743956	69.81030213898765	144.8532525126468	55.46974338843328	0.897212900135577	0.6881795534389199	0.5121518394840416	12.5015797170048	21.6659984138258	28.6736939479157	5611	2854	1155
Polr3d	ENSMUSG00000000776	ENSG00000168495	ENSMODG00000009491	GABA_DN	therian-expressed	eutherian-expressed	59.14602242999159	148.01170937078578	62.47917360879707	52.367901967287516	133.8816104045137	58.534301100444864	0.6202951871785158	0.67589238437912	0.5424144845765433	12.5015797170048	21.6659984138258	28.6736939479157	5611	2854	1155
Polr3d	ENSMUSG00000000776	ENSG00000168495	ENSMODG00000009491	GC	therian-expressed	eutherian-expressed	62.124135784663274	195.34663746748507	84.79786309385003	51.623085901533926	158.36984638124903	58.407173479189524	0.6515282152821636	0.8920463464656294	0.736174737060971	12.5015797170048	21.6659984138258	28.6736939479157	5611	2854	1155
Polr3d	ENSMUSG00000000776	ENSG00000168495	ENSMODG00000009491	glut_DN	not classified	eutherian-expressed	62.20743067759444	218.98609438300667	42.96178549180504	56.003375136741575	156.09257708844774	37.79896619827448	0.6524017722700897	0.99999543352085285	0.37297379891632193	12.5015797170048	21.6659984138258	28.6736939479157	5611	2854	1155
Polr3d	ENSMUSG00000000776	ENSG00000168495	ENSMODG00000009491	interneuron	therian-expressed	eutherian-expressed	74.52243539318866	216.64951524670963	75.56389557069632	56.24929688378895	103.72771474878444	57.75802595902389	0.7815556501019537	0.9893254936192329	0.6560098205716989	12.5015797170048	21.6659984138258	28.6736939479157	5611	2854	1155
Polr3d	ENSMUSG00000000776	ENSG00000168495	ENSMODG00000009491	oligo	not classified	not classified	95.35041276691842	84.09721638213776	115.18614080353852	66.10516164656292	69.0035881865857	74.49899426357744	0.9999895124784103	0.38402818494432556	0.9999913184753695	12.5015797170048	21.6659984138258	28.6736939479157	5611	2854	1155
Polr3d	ENSMUSG00000000776	ENSG00000168495	ENSMODG00000009491	Purkinje	not classified	not classified	41.65701006479649	121.30916854695877	52.29827130441397	38.49361647526786	116.43279038459205	42.3930000678288	0.4368787924162685	0.5539557885305789	0.45402873046057396	12.5015797170048	21.6659984138258	28.6736939479157	5611	2854	1155
Polr3d	ENSMUSG00000000776	ENSG00000168495	ENSMODG00000009491	UBC	low	low	32.63814093149254	33.5345405767941	31.7323314378554	30.640412475661766	25.847140013957453	20.676963794636393	0.34229320766620186	0.15313478025395624	0.2754850169601622	12.5015797170048	21.6659984138258	28.6736939479157	5611	2854	1155
Rnf103	ENSMUSG00000052656	ENSG00000239305	ENSMODG00000009480	astroglia	not analysed	not analysed	89.77607602238118	89.06305664410402	4.606936203147459	65.96616877915469	63.57582211484972	3.2910542563204697	0.27717555308260144	0.46530750843804364	0.19996920644291163	30.6544260198923	18.1198541858247	27.8578961820637	7599	6602	2031
Rnf103	ENSMUSG00000052656	ENSG00000239305	ENSMODG00000009480	GABA_DN	not analysed	not analysed	77.34479856229669	138.9130057301615	7.0904385436239235	62.710400519926225	98.67447291385719	3.2369478171642396	0.2387951029873757	0.725747206770947	0.3077683966910637	30.6544260198923	18.1198541858247	27.8578961820637	7599	6602	2031
Rnf103	ENSMUSG00000052656	ENSG00000239305	ENSMODG00000009480	GC	not analysed	not analysed	323.8950832726359	177.29780195611093	6.907204842578523	321.9466225640467	144.8435689455388	2.795223336015195	0.99999691259002	0.9262875269305171	0.29981493344001775	30.6544260198923	18.1198541858247	27.8578961820637	7599	6602	2031
Rnf103	ENSMUSG00000052656	ENSG00000239305	ENSMODG00000009480	glut_DN	not analysed	not analysed	77.75928834699305	92.23652282499184	7.480214831769969	52.26981679429214	89.55357542649891	0	0.24007480288528235	0.48188719587951495	0.32468707140107544	30.6544260198923	18.1198541858247	27.8578961820637	7599	6602	2031
Rnf103	ENSMUSG00000052656	ENSG00000239305	ENSMODG00000009480	interneuron	not analysed	not analysed	131.566881825032	136.16339607529034	3.2087792199457716	91.74799240906084	126.28455066378318	1.4768954476174723	0.4062009039926768	0.7113819461803765	0.13928064248527705	30.6544260198923	18.1198541858247	27.8578961820637	7599	6602	2031
Rnf103	ENSMUSG00000052656	ENSG00000239305	ENSMODG00000009480	oligo	not analysed	not analysed	158.8373108843267	103.50538227987855	23.037228160707702	149.49598496497524	91.71366992250195	0	0.49039589883100626	0.5407610445151484	0.9999565938841726	30.6544260198923	18.1198541858247	27.8578961820637	7599	6602	2031
Rnf103	ENSMUSG00000052656	ENSG00000239305	ENSMODG00000009480	Purkinje	not analysed	not analysed	70.57163020465774	83.50328392722368	0.8688557777605938	58.69397893152947	82.54168355019284	0	0.21788355540333865	0.43626062763413104	0.037713654526716156	30.6544260198923	18.1198541858247	27.8578961820637	7599	6602	2031
Rnf103	ENSMUSG00000052656	ENSG00000239305	ENSMODG00000009480	UBC	not analysed	not analysed	165.9819909539815	89.4254415381176	0	55.70984086483957	51.69428002791491	0	0.5124544553824322	0.4672007784254285	0	30.6544260198923	18.1198541858247	27.8578961820637	7599	6602	2031
Rmnd5a	ENSMUSG00000002222	ENSG00000153561	ENSMODG00000009489	astroglia	not analysed	not classified	115.79313030937818	89.06305664410402	68.82552372201282	109.35654608284852	43.11890822924363	61.98090987975704	0.230901706554369	0.8210485568216049	0.44013015274416406	93.0902594186241	46.3673344547544	36.6840021239156	6804	6783	1188
Rmnd5a	ENSMUSG00000002222	ENSG00000153561	ENSMODG00000009489	GABA_DN	not analysed	not classified	87.27983661214587	43.22723748233762	62.47917360879707	40.94724629768648	8.682062858135094	37.31064845907022	0.17404368607779805	0.3985003691494979	0.3995460802425229	93.0902594186241	46.3673344547544	36.6840021239156	6804	6783	1188
Rmnd5a	ENSMUSG00000002222	ENSG00000153561	ENSMODG00000009489	GC	not analysed	eutherian-expressed	501.48134951270526	108.4737739998225	91.31062897649636	483.47266088500777	72.18862996754744	82.09942723576057	0.9999980059118712	0.999990781266804	0.583919437226706	93.0902594186241	46.3673344547544	36.6840021239156	6804	6783	1188
Rmnd5a	ENSMUSG00000002222	ENSG00000153561	ENSMODG00000009489	glut_DN	not analysed	not classified	57.27180051086446	50.72660793201823	52.98574683410163	41.06914176694382	35.47558570191993	37.40107415884984	0.11420501751759751	0.46763506446301734	0.3388368672870411	93.0902594186241	46.3673344547544	36.6840021239156	6804	6783	1188
Rmnd5a	ENSMUSG00000002222	ENSG00000153561	ENSMODG00000009489	interneuron	not analysed	not classified	278.41968984046554	91.14395087026757	156.37438871829866	201.85538743618426	48.05766920304365	104.77732199642709	0.5551933983539169	0.840231765501689	0.9999936051318037	93.0902594186241	46.3673344547544	36.6840021239156	6804	6783	1188
Rmnd5a	ENSMUSG00000002222	ENSG00000153561	ENSMODG00000009489	oligo	not analysed	not classified	281.69014084507046	85.36377161532646	40.53013415474405	148.6915146708961	42.04860819106888	23.500658018424517	0.5617149658782432	0.7869458351253733	0.25918486589828255	93.0902594186241	46.3673344547544	36.6840021239156	6804	6783	1188
Rmnd5a	ENSMUSG00000002222	ENSG00000153561	ENSMODG00000009489	Purkinje	not analysed	not classified	65.58608999427074	55.20683239757752	57.13959202331295	46.3033957815117	31.025596116796354	50.87160008139456	0.13078444347642806	0.5089370584691687	0.3654001597799169	93.0902594186241	46.3673344547544	36.6840021239156	6804	6783	1188
Rmnd5a	ENSMUSG00000002222	ENSG00000153561	ENSMODG00000009489	UBC	not analysed	not classified	97.91442279447762	33.5345405767941	72.36937328122738	82.99099547699075	0	56.353902507748664	0.19524998813940692	0.3091459824276654	0.46279260358288654	93.0902594186241	46.3673344547544	36.6840021239156	6804	6783	1188
Mast4	ENSMUSG00000034751	ENSG00000069020	ENSMODG00000019672	astroglia	not classified	not classified	294.827876677711	327.6510641497813	144.67293582721916	226.16972152853035	267.1891699323121	126.80163996787694	0.4958406890917034	0.13554746468420678	0.5291279059969459	9.469224195606	6.86458954515547	19.7948164545442	14675	32326	10210
Mast4	ENSMUSG00000034751	ENSG00000069020	ENSMODG00000019672	GABA_DN	not classified	not classified	430.4213853867664	343.11619751605485	145.78473842052648	300.2798061830342	248.6372764655255	129.71980522072323	0.72388146851961	0.14194530631564198	0.5331942213358513	9.469224195606	6.86458954515547	19.7948164545442	14675	32326	10210
Mast4	ENSMUSG00000034751	ENSG00000069020	ENSMODG00000019672	GC	not classified	not classified	47.399280478922336	105.57989758749933	103.42326343256221	42.122644291118014	102.81401971972898	101.72428949979277	0.07971597584312341	0.04367782987898862	0.3782610375502327	9.469224195606	6.86458954515547	19.7948164545442	14675	32326	10210
Mast4	ENSMUSG00000034751	ENSG00000069020	ENSMODG00000019672	glut_DN	therian-expressed	eutherian-expressed	264.78075974187453	1283.6012477798176	204.2483660130719	245.31248722330795	797.8641789670727	198.44457254094098	0.44530753281567587	0.5310188607307618	0.7470195416568112	9.469224195606	6.86458954515547	19.7948164545442	14675	32326	10210
Mast4	ENSMUSG00000034751	ENSG00000069020	ENSMODG00000019672	interneuron	not classified	not classified	124.22771768837062	167.1355748070977	147.01558365186708	92.95144061823036	135.40594702919353	125.7327863957125	0.2089258242368505	0.0691430790326484	0.5376959241328649	9.469224195606	6.86458954515547	19.7948164545442	14675	32326	10210
Mast4	ENSMUSG00000034751	ENSG00000069020	ENSMODG00000019672	oligo	not classified	not classified	99.12767644726408	2350.3488799118622	243.1808049284643	95.80444943235864	1524.353064559401	161.26059712495393	0.1667126458716809	0.9723265591158947	0.88941134258949	9.469224195606	6.86458954515547	19.7948164545442	14675	32326	10210
Mast4	ENSMUSG00000034751	ENSG00000069020	ENSMODG00000019672	Purkinje	not classified	not classified	113.97490097334565	97.35594676979683	73.94535438311088	109.06524667992558	89.92661346008704	66.05441061243828	0.1916826660850649	0.04027562611713056	0.27044830672176196	9.469224195606	6.86458954515547	19.7948164545442	14675	32326	10210
Mast4	ENSMUSG00000034751	ENSG00000069020	ENSMODG00000019672	UBC	not classified	Mouse-expressed	32.63814093149254	310.1656801674895	126.9293257514216	13.927460216209893	89.4254415381176	82.70785517854557	0.05489073310334922	0.1283138563515751	0.4642322903066292	9.469224195606	6.86458954515547	19.7948164545442	14675	32326	10210
Ddhd1	ENSMUSG00000037697	ENSG00000100523	ENSMODG00000013016	astroglia	therian-expressed	eutherian-expressed	287.6889492461348	445.31528322052014	215.57739568890594	269.74614700435967	338.37512266098196	147.4219585007187	0.5602261116298285	0.9999977544050428	0.5936160864842228	8.55547607238068	18.3608075272774	10.3875071610089	17944	14076	4016
Ddhd1	ENSMUSG00000037697	ENSG00000100523	ENSMODG00000013016	GABA_DN	therian-expressed	eutherian-expressed	239.4922763740869	147.59506858829656	311.9792959194526	200.11592922796655	109.58904109589041	187.4375208263912	0.4663711522810032	0.3314387417430403	0.8590693292123266	8.55547607238068	18.3608075272774	10.3875071610089	17944	14076	4016
Ddhd1	ENSMUSG00000037697	ENSG00000100523	ENSMODG00000013016	GC	therian-expressed	eutherian-expressed	398.9134536143436	171.31331589313498	200.38153362860405	311.68426384072933	161.1698403463272	189.29706347895782	0.7768172311825154	0.3847003182865892	0.5517726077736453	8.55547607238068	18.3608075272774	10.3875071610089	17944	14076	4016
Ddhd1	ENSMUSG00000037697	ENSG00000100523	ENSMODG00000013016	glut_DN	therian-expressed	eutherian-expressed	220.05428005574709	295.3991581123994	283.49224648705854	216.54638386206742	217.10988194903803	214.8089274590252	0.4285189055268824	0.6633468598454956	0.7806271031825471	8.55547607238068	18.3608075272774	10.3875071610089	17944	14076	4016
Ddhd1	ENSMUSG00000037697	ENSG00000100523	ENSMODG00000013016	interneuron	therian-expressed	eutherian-expressed	289.86467460619815	264.3171806167401	363.15862555141365	285.1528909602078	232.5742194620621	247.07599993582443	0.5644629728705425	0.5935493279185807	0.9999972463899354	8.55547607238068	18.3608075272774	10.3875071610089	17944	14076	4016
Ddhd1	ENSMUSG00000037697	ENSG00000100523	ENSMODG00000013016	oligo	therian-expressed	eutherian-expressed	513.5219209670013	137.5705048837529	184.29782528566162	341.2541088500238	134.1430696812273	117.50329009212258	0.9999980526672537	0.30892763203906504	0.5074843466033093	8.55547607238068	18.3608075272774	10.3875071610089	17944	14076	4016
Ddhd1	ENSMUSG00000037697	ENSG00000100523	ENSMODG00000013016	Purkinje	not classified	not classified	272.09301018513895	104.8929815553973	312.20483172635005	240.05761382731853	92.07596266920208	250.55121266786932	0.5298556287862826	0.23554715043611915	0.8596903668801428	8.55547607238068	18.3608075272774	10.3875071610089	17944	14076	4016
Ddhd1	ENSMUSG00000037697	ENSG00000100523	ENSMODG00000013016	UBC	therian-expressed	eutherian-expressed	290.4684841694676	290.6326849988822	228.4727863525589	77.9937772107754	51.69428002791491	76.48029626051604	0.565638791005656	0.6526432918577137	0.6291249640035035	8.55547607238068	18.3608075272774	10.3875071610089	17944	14076	4016
Gcc1	ENSMUSG00000029708	ENSG00000179562	ENSMODG00000015233	astroglia	not analysed	not analysed	25.02918175054097	44.53152832205201	78.10821893733768	24.952234294350813	38.998952599558756	71.89785546051816	0.2349717523592675	0.3033021736103918	0.5980264932949813	5.68318230160621	5.89582891440212	22.8567130996622	4987	5287	2441
Gcc1	ENSMUSG00000029708	ENSG00000179562	ENSMODG00000015233	GABA_DN	not analysed	not analysed	13.801098567445969	27.017023426461012	92.17570106711099	13.61600152499217	19.12594434350196	74.62129691814044	0.12956349700907285	0.1840116932539832	0.7057325339909963	5.68318230160621	5.89582891440212	22.8567130996622	4987	5287	2441
Gcc1	ENSMUSG00000029708	ENSG00000179562	ENSMODG00000015233	GC	not analysed	not analysed	77.92106596018233	28.968713789107763	130.60896429603025	26.378612221211043	26.88610852385662	125.07292423015096	0.7315160997610473	0.19730456577621547	0.999992343616313	5.68318230160621	5.89582891440212	22.8567130996622	4987	5287	2441
Gcc1	ENSMUSG00000029708	ENSG00000179562	ENSMODG00000015233	glut_DN	not analysed	not analysed	22.40135005469663	15.343541903212937	85.10348583877996	16.101532687005886	14.925595904416484	75.59793239654896	0.21030189999925478	0.10450415212500319	0.6515849406856211	5.68318230160621	5.89582891440212	22.8567130996622	4987	5287	2441
Gcc1	ENSMUSG00000029708	ENSG00000179562	ENSMODG00000015233	interneuron	not analysed	not analysed	67.44452687664396	62.71558482282847	116.75150609442862	27.841968984046552	25.93192868719611	80.21948049864429	0.6331632741811155	0.4271529388896179	0.893894326697838	5.68318230160621	5.89582891440212	22.8567130996622	4987	5287	2441
Gcc1	ENSMUSG00000029708	ENSG00000179562	ENSMODG00000015233	oligo	not analysed	not analysed	99.12767644726408	12.194824516475208	115.18614080353852	20.529524878362565	0	108.08035774598414	0.930601889996372	0.08305838407105874	0.8819092894204204	5.68318230160621	5.89582891440212	22.8567130996622	4987	5287	2441
Gcc1	ENSMUSG00000029708	ENSG00000179562	ENSMODG00000015233	Purkinje	not analysed	not analysed	18.44808039338016	15.00757882730779	57.13959202331295	17.674952153157694	13.428406451006458	45.5547659396126	0.17318895283516372	0.10221592320014045	0.43748264025097544	5.68318230160621	5.89582891440212	22.8567130996622	4987	5287	2441
Gcc1	ENSMUSG00000029708	ENSG00000179562	ENSMODG00000015233	UBC	not analysed	not analysed	20.747748869247687	51.69428002791491	82.50406173842404	19.49844430269385	0	76.48029626051604	0.19477803780827835	0.35208734320323387	0.6316827524079773	5.68318230160621	5.89582891440212	22.8567130996622	4987	5287	2441
Scrn2	ENSMUSG00000020877	ENSG00000141295	ENSMODG00000012467	astroglia	not analysed	not analysed	187.46485034056116	81.4265939255761	16.533074415367945	169.79347888552783	66.17257808364214	16.089083467483515	0.7721801599492059	0.9999877191508211	0.41248164891532296	22.6560568513624	0	8.94227186671596	3043	2050	1469
Scrn2	ENSMUSG00000020877	ENSG00000141295	ENSMODG00000012467	GABA_DN	not analysed	not analysed	122.54401372492954	21.61554590061172	9.710843451492718	104.73580393457503	16.210214055876605	6.652297703626833	0.504766925357099	0.2654572591248132	0.24227464406178556	22.6560568513624	0	8.94227186671596	3043	2050	1469
Scrn2	ENSMUSG00000020877	ENSG00000141295	ENSMODG00000012467	GC	not analysed	not analysed	179.29271584921995	52.789948793749666	36.248373857672775	144.66546112115734	41.12560788789159	9.23357158746081	0.7385185956229524	0.6483053992974308	0.9043562403259889	22.6560568513624	0	8.94227186671596	3043	2050	1469
Scrn2	ENSMUSG00000020877	ENSG00000141295	ENSMODG00000012467	glut_DN	not analysed	not analysed	89.04266415651156	29.85119180883297	26.492873417050816	77.75928834699305	15.343541903212937	10.74044637295126	0.36677264311560276	0.36659798441443103	0.6609674545112031	22.6560568513624	0	8.94227186671596	3043	2050	1469
Scrn2	ENSMUSG00000020877	ENSG00000141295	ENSMODG00000012467	interneuron	not analysed	not analysed	179.85207167105057	49.96003197442046	20.95546439928542	168.21282286348688	27.081189405838703	17.468774565464233	0.740822619375592	0.6135516176504412	0.5228153150492688	22.6560568513624	0	8.94227186671596	3043	2050	1469
Scrn2	ENSMUSG00000020877	ENSG00000141295	ENSMODG00000012467	oligo	not analysed	not analysed	93.89671361502347	42.04860819106888	0	60.2213133264748	24.389649032950416	0	0.38676679498175714	0.5163926153768074	0	22.6560568513624	0	8.94227186671596	3043	2050	1469
Scrn2	ENSMUSG00000020877	ENSG00000141295	ENSMODG00000012467	Purkinje	not analysed	not analysed	121.89645217168153	19.26998859859008	16.95720002713152	99.94722085354927	12.130916854695878	3.3611524719595858	0.5020995763428405	0.23665182365823836	0.42306310686393317	22.6560568513624	0	8.94227186671596	3043	2050	1469
Scrn2	ENSMUSG00000020877	ENSG00000141295	ENSMODG00000012467	UBC	not analysed	not analysed	158.77304646479277	11.1781801922647	8.050557501106951	103.73874434623843	0	0	0.6539967156087154	0.13727754503567216	0.20085237320758254	22.6560568513624	0	8.94227186671596	3043	2050	1469
Pde4b	ENSMUSG00000028525	ENSG00000184588	ENSMODG00000001072	astroglia	not classified	eutherian-expressed	556.0005654243038	162.6758810466919	82.67024904412524	486.6999868965388	146.62921981975884	52.19242211415617	0.45549239775190764	0.37054770033161966	0.3698925959503259	24.8045361837496	14.2585070516025	32.6324846786542	8644	10560	4127
Pde4b	ENSMUSG00000028525	ENSG00000184588	ENSMODG00000001072	GABA_DN	not classified	not classified	350.3264405468732	54.794520547945204	127.84921098772648	192.01564054672087	43.23109180122344	113.44701669798278	0.28699796425352925	0.12481250108605246	0.5720374268766238	24.8045361837496	14.2585070516025	32.6324846786542	8644	10560	4127
Pde4b	ENSMUSG00000028525	ENSG00000184588	ENSMODG00000001072	GC	not classified	not classified	142.4355684375921	125.73096531797609	67.18826528690018	118.48809194675935	80.79393506860751	65.22187784035454	0.11668750470295622	0.28639353147673074	0.30062134990189376	24.8045361837496	14.2585070516025	32.6324846786542	8644	10560	4127
Pde4b	ENSMUSG00000028525	ENSG00000184588	ENSMODG00000001072	glut_DN	not classified	not classified	332.286692478	72.28776312745778	85.92357098361008	186.62229203278332	49.665819982687914	72.56130523275853	0.2722192596735065	0.16465910137783782	0.38444897761812385	24.8045361837496	14.2585070516025	32.6324846786542	8644	10560	4127
Pde4b	ENSMUSG00000028525	ENSG00000184588	ENSMODG00000001072	interneuron	not classified	not classified	406.66127109555345	94.71341299783737	93.40120487554289	302.7830811542764	40.04805766920305	63.506504247551305	0.33314915300993575	0.2157408778184777	0.4179062544962527	24.8045361837496	14.2585070516025	32.6324846786542	8644	10560	4127
Pde4b	ENSMUSG00000028525	ENSG00000184588	ENSMODG00000001072	oligo	therian-expressed	eutherian-expressed	1220.6572769953052	439.0136825931075	223.49698279073232	892.1490880253766	293.7936099889828	148.6104919007282	0.9999991807699019	0.9999977221718552	0.9999955256866863	24.8045361837496	14.2585070516025	32.6324846786542	8644	10560	4127
Pde4b	ENSMUSG00000028525	ENSG00000184588	ENSMODG00000001072	Purkinje	not classified	not classified	202.86558914984664	55.20683239757752	112.52052310949674	156.9298477083011	47.539219856381514	97.47342168682798	0.16619359649877416	0.12575167662158793	0.5034520746205257	24.8045361837496	14.2585070516025	32.6324846786542	8644	10560	4127
Pde4b	ENSMUSG00000028525	ENSG00000184588	ENSMODG00000001072	UBC	not classified	Human-expressed	560.1892194696875	11.1781801922647	50.77173030056864	456.9339730408956	0	36.22750875498128	0.4589238692163819	0.025461973449815087	0.22716862884667596	24.8045361837496	14.2585070516025	32.6324846786542	8644	10560	4127
Tlnrd1	ENSMUSG00000070462	ENSG00000140406	ENSMODG00000024731	astroglia	not analysed	not analysed	109.35654608284852	66.97886258728182	9.213872406294918	52.63324104971736	44.53152832205201	5.363027822494505	0.5035042328595694	0.44579877379905386	0.34777370078189823	17.6317037482784	9.23311072631259	63.1961961193395	4845	4433	1113
Tlnrd1	ENSMUSG00000070462	ENSG00000140406	ENSMODG00000024731	GABA_DN	not analysed	not analysed	69.8238692897167	86.46218360244688	3.2369478171642396	54.46400609996868	60.68237328761928	0	0.3214861387023965	0.5754761120305809	0.1221772206053124	17.6317037482784	9.23311072631259	63.1961961193395	4845	4433	1113
Tlnrd1	ENSMUSG00000070462	ENSG00000140406	ENSMODG00000024731	GC	not analysed	not analysed	217.18991706891126	86.9061413673233	8.16306026850189	179.88857764830894	75.09198768491402	4.658705560025324	0.999995395755893	0.5784310118236696	0.30811124292789677	17.6317037482784	9.23311072631259	63.1961961193395	4845	4433	1113
Tlnrd1	ENSMUSG00000070462	ENSG00000140406	ENSMODG00000024731	glut_DN	not analysed	not analysed	114.4834253440863	86.74531575294934	26.492873417050816	58.12352779222368	59.70238361766594	17.020697167755994	0.5271096364852242	0.5773605866340814	0.9999622554247067	17.6317037482784	9.23311072631259	63.1961961193395	4845	4433	1113
Tlnrd1	ENSMUSG00000070462	ENSG00000140406	ENSMODG00000024731	interneuron	not analysed	not analysed	128.34419428826934	150.2436092807624	1.4768954476174723	90.66183136899366	94.71341299783737	0	0.5909280002144277	0.9999933441871572	0.05574479142287205	17.6317037482784	9.23311072631259	63.1961961193395	4845	4433	1113
Tlnrd1	ENSMUSG00000070462	ENSG00000140406	ENSMODG00000024731	oligo	not analysed	not analysed	99.12767644726408	91.71366992250195	0	47.90222471617932	84.09721638213776	0	0.45640802011905696	0.6104290221229597	0	17.6317037482784	9.23311072631259	63.1961961193395	4845	4433	1113
Tlnrd1	ENSMUSG00000070462	ENSG00000140406	ENSMODG00000024731	Purkinje	not analysed	not analysed	69.74659898146716	54.59830102933856	3.3611524719595858	55.78803701620784	52.526525895577265	3.1695922002675134	0.3211303673409955	0.3633960731816381	0.12686527255000882	17.6317037482784	9.23311072631259	63.1961961193395	4845	4433	1113
Tlnrd1	ENSMUSG00000070462	ENSG00000140406	ENSMODG00000024731	UBC	not analysed	not analysed	33.42590451890374	25.847140013957453	0	32.63814093149254	11.1781801922647	0	0.15390102390100516	0.17203372645242035	0	17.6317037482784	9.23311072631259	63.1961961193395	4845	4433	1113
Tex10	ENSMUSG00000028345	ENSG00000136891	ENSMODG00000012618	astroglia	therian-expressed	eutherian-expressed	99.72520745192698	212.72859047520103	180.55527002398168	68.53673698069143	198.51773425092642	157.31470807350104	0.4192928718147474	0.8995884086400908	0.6058963141464203	14.6239740204263	9.57083403995621	12.7099569824294	7261	4382	7063
Tex10	ENSMUSG00000028345	ENSG00000136891	ENSMODG00000012618	GABA_DN	not classified	not classified	40.848004574976514	191.2594434350196	126.39365636890983	34.91193464485835	189.12607308489294	111.93194537721067	0.17174471313484235	0.8087995035023565	0.4241440890384424	14.6239740204263	9.57083403995621	12.7099569824294	7261	4382	7063
Tex10	ENSMUSG00000028345	ENSG00000136891	ENSMODG00000012618	GC	not classified	not classified	77.92106596018233	236.47224535537666	231.81014748920634	51.86640471512771	230.93545354073535	172.05781142463866	0.32761774436078045	0.999995771191796	0.7778942920181338	14.6239740204263	9.57083403995621	12.7099569824294	7261	4382	7063
Tex10	ENSMUSG00000028345	ENSG00000136891	ENSMODG00000012618	glut_DN	not classified	not classified	62.20743067759444	180.57812782153326	142.1240818036294	34.363080306518675	164.18155494858132	115.59768448945839	0.2615500425967917	0.7636302684058692	0.47693128705036286	14.6239740204263	9.57083403995621	12.7099569824294	7261	4382	7063
Tex10	ENSMUSG00000028345	ENSG00000136891	ENSMODG00000012618	interneuron	not classified	not classified	53.24388360887043	166.53343991473488	184.8060957579893	47.37338279114497	157.85568832972896	123.25981113857826	0.2238629674016493	0.704237976962109	0.6201609747346817	14.6239740204263	9.57083403995621	12.7099569824294	7261	4382	7063
Tex10	ENSMUSG00000028345	ENSG00000136891	ENSMODG00000012618	oligo	not classified	not classified	61.58857463508769	168.19443276427552	297.9959770543098	49.56383822363204	146.8968049944914	121.59040246423216	0.25894807330605196	0.7112619971511348	0.9999966442612611	14.6239740204263	9.57083403995621	12.7099569824294	7261	4382	7063
Tex10	ENSMUSG00000028345	ENSG00000136891	ENSMODG00000012618	Purkinje	not classified	not classified	40.250357221920346	186.77760124194975	148.97083341257314	38.68466793214443	184.6405887013388	136.90292287740343	0.16923191540397578	0.7898466524669913	0.49990719666066713	14.6239740204263	9.57083403995621	12.7099569824294	7261	4382	7063
Tex10	ENSMUSG00000028345	ENSG00000136891	ENSMODG00000012618	UBC	not classified	not classified	97.91442279447762	129.23570006978727	209.43338748984564	20.747748869247687	44.7127207690588	100.6319687638369	0.41167945973309267	0.5465129887128216	0.7028037316354271	14.6239740204263	9.57083403995621	12.7099569824294	7261	4382	7063
Cdk17	ENSMUSG00000020015	ENSG00000059758	ENSMODG00000007944	astroglia	therian-expressed	eutherian-expressed	109.42242238206855	103.3107109366308	380.40491990363074	97.21999426402034	89.06305664410402	268.67830939340706	0.4794471641433202	0.585514831742838	0.9999973712291328	21.7562581149013	40.08142848912	90.08197822963	6547	6102	3892
Cdk17	ENSMUSG00000020015	ENSG00000059758	ENSMODG00000007944	GABA_DN	not classified	not classified	57.00945501811476	104.18475429762111	99.26613961073492	50.04663436383903	82.22872742821431	86.47987014714883	0.24979360667371278	0.5904684841454442	0.2609479359203513	21.7562581149013	40.08142848912	90.08197822963	6547	6102	3892
Cdk17	ENSMUSG00000020015	ENSG00000059758	ENSMODG00000007944	GC	therian-expressed	eutherian-expressed	153.25767354851553	121.52093038129856	308.32476875642345	137.4058659007398	110.32275878391039	280.1039282161243	0.6715164530855768	0.6887214932542947	0.8105151697810913	21.7562581149013	40.08142848912	90.08197822963	6547	6102	3892
Cdk17	ENSMUSG00000020015	ENSG00000059758	ENSMODG00000007944	glut_DN	not classified	eutherian-expressed	70.36005995900761	109.49304719150334	105.97149366820327	63.47049182164045	103.4822801813172	85.10348583877996	0.30829084644563925	0.6205533049004731	0.27857477532171243	21.7562581149013	40.08142848912	90.08197822963	6547	6102	3892
Cdk17	ENSMUSG00000020015	ENSG00000059758	ENSMODG00000007944	interneuron	therian-expressed	eutherian-expressed	222.73575187237242	139.2796456725814	278.19313558437943	164.1806179951615	116.13936724068883	167.64371519428337	0.9759427936594397	0.7893692489562413	0.7313060103135484	21.7562581149013	40.08142848912	90.08197822963	6547	6102	3892
Cdk17	ENSMUSG00000020015	ENSG00000059758	ENSMODG00000007944	oligo	not classified	not classified	177.7575880270389	48.77929806590083	299.4839660892001	162.30992653340166	34.50179409329285	297.9959770543098	0.7788656989052968	0.27645732219487434	0.78727472528574	21.7562581149013	40.08142848912	90.08197822963	6547	6102	3892
Cdk17	ENSMUSG00000020015	ENSG00000059758	ENSMODG00000007944	Purkinje	not classified	eutherian-expressed	89.81843844229165	86.11175122193788	110.91803157466633	69.31240962619762	79.56564165436485	109.1523304022541	0.39355001161073755	0.48803949823480314	0.2915780900643331	21.7562581149013	40.08142848912	90.08197822963	6547	6102	3892
Cdk17	ENSMUSG00000020015	ENSG00000059758	ENSMODG00000007944	UBC	therian-expressed	eutherian-expressed	228.22523756172455	78.24726134585289	133.27579203899268	195.82884558895523	51.69428002791491	82.70785517854557	0.999995618382835	0.4434673969996887	0.35035151943154774	21.7562581149013	40.08142848912	90.08197822963	6547	6102	3892
Slc1a4	ENSMUSG00000020142	ENSG00000115902	ENSMODG00000003310	astroglia	therian-expressed	eutherian-expressed	136.10799196962847	192.07513665753982	338.1377065810051	121.6749967241347	174.48555841194877	267.75753068055036	0.9999926529468367	0.9999947937311869	0.9999970426337461	30.2025111315235	46.9406641877486	52.7245243551317	6939	3926	1656
Slc1a4	ENSMUSG00000020142	ENSG00000115902	ENSMODG00000003310	GABA_DN	not classified	not classified	124.20988710701373	164.38356164383563	136.9812974868498	100.09326872767807	60.99420555047271	109.76291210984274	0.9125766439790405	0.8558250103547305	0.40510386661112496	30.2025111315235	46.9406641877486	52.7245243551317	6939	3926	1656
Slc1a4	ENSMUSG00000020142	ENSG00000115902	ENSMODG00000003310	GC	not classified	not classified	96.44364074743822	43.78925980824683	110.52434366062018	68.7539070052957	39.86536281789933	105.99732886731255	0.7085765558307769	0.22797865768364783	0.3268609641828827	30.2025111315235	46.9406641877486	52.7245243551317	6939	3926	1656
Slc1a4	ENSMUSG00000020142	ENSG00000115902	ENSMODG00000003310	glut_DN	therian-expressed	eutherian-expressed	103.76543287181569	86.74531575294934	119.6834373083195	101.76304475029893	73.84978952809985	85.04767394611757	0.7623701518189925	0.45161943207766103	0.3539477586534387	30.2025111315235	46.9406641877486	52.7245243551317	6939	3926	1656
Slc1a4	ENSMUSG00000020142	ENSG00000115902	ENSMODG00000003310	interneuron	therian-expressed	eutherian-expressed	91.06970475201719	69.0194634887038	114.34545395145219	79.73750413638302	68.08169803764517	106.81136045629813	0.6690939623764063	0.3593338802506287	0.33816138680964464	30.2025111315235	46.9406641877486	52.7245243551317	6939	3926	1656
Slc1a4	ENSMUSG00000020142	ENSG00000115902	ENSMODG00000003310	oligo	low	low	39.70932772108168	0	46.074456321415404	31.96368924901312	0	23.500658018424517	0.2917465418445129	0	0.1362590422944607	30.2025111315235	46.9406641877486	52.7245243551317	6939	3926	1656
Slc1a4	ENSMUSG00000020142	ENSG00000115902	ENSMODG00000003310	Purkinje	not classified	not classified	90.12798173406237	36.392750564087635	185.06628066300647	64.47623391081468	32.51642079250021	183.15391033598567	0.6621750732984168	0.18947044228078014	0.5473087731784757	30.2025111315235	46.9406641877486	52.7245243551317	6939	3926	1656
Slc1a4	ENSMUSG00000020142	ENSG00000115902	ENSMODG00000003310	UBC	not classified	not classified	65.27628186298509	25.847140013957453	107.88992688870836	41.782380648629676	11.1781801922647	84.53085376162299	0.47958831314797273	0.1345671589596856	0.31907002892276715	30.2025111315235	46.9406641877486	52.7245243551317	6939	3926	1656
Pold3	ENSMUSG00000030726	ENSG00000077514	ENSMODG00000007196	astroglia	not classified	eutherian-expressed	147.02235513599936	104.69133504716926	68.82552372201282	128.78931907247159	84.72645854514948	65.80783657871865	0.9999931983595458	0.9999904482023487	0.5879026017694091	19.8054757304416	13.7796369413809	24.6114011127056	5508	4601	1411
Pold3	ENSMUSG00000030726	ENSG00000077514	ENSMODG00000007196	GABA_DN	not classified	low	36.397552264610205	49.33723645692859	117.06860220088973	34.91193464485835	38.25188868700392	56.72350834899139	0.24756306391553767	0.4712592993049552	0.9999914580729651	19.8054757304416	13.7796369413809	24.6114011127056	5508	4601	1411
Pold3	ENSMUSG00000030726	ENSG00000077514	ENSMODG00000007196	GC	not classified	not classified	50.25138727136705	96.54684130917516	28.75430078975484	46.07870242373975	61.32357927695893	26.781489824521728	0.3417918685428147	0.9221958920457344	0.24561713928448206	19.8054757304416	13.7796369413809	24.6114011127056	5508	4601	1411
Pold3	ENSMUSG00000030726	ENSG00000077514	ENSMODG00000007196	glut_DN	low	low	47.018226717800694	34.72656304260254	37.79896619827448	46.65557300819583	32.46502907649166	32.221339118853784	0.319801072926869	0.33170110330385166	0.3228760112587724	19.8054757304416	13.7796369413809	24.6114011127056	5508	4601	1411
Pold3	ENSMUSG00000030726	ENSG00000077514	ENSMODG00000007196	interneuron	not classified	not classified	51.82937768864897	44.05286343612335	41.71412985929503	49.97602501502657	38.897893030794165	21.362272091259626	0.35252479200128317	0.4207840374968739	0.3563190535807424	19.8054757304416	13.7796369413809	24.6114011127056	5508	4601	1411
Pold3	ENSMUSG00000030726	ENSG00000077514	ENSMODG00000007196	oligo	not classified	not classified	119.12798316324505	84.09721638213776	47.00131603684903	93.89671361502347	34.50179409329285	23.037228160707702	0.8102657095061491	0.8032795939095986	0.4014818121291252	19.8054757304416	13.7796369413809	24.6114011127056	5508	4601	1411
Pold3	ENSMUSG00000030726	ENSG00000077514	ENSMODG00000007196	Purkinje	not classified	not classified	41.987621255786934	72.78550112817527	54.66571912753512	38.49361647526786	47.300821093740524	41.20469860347768	0.2855847033074956	0.6952323787159935	0.4669505840955156	19.8054757304416	13.7796369413809	24.6114011127056	5508	4601	1411
Pold3	ENSMUSG00000030726	ENSG00000077514	ENSMODG00000007196	UBC	not classified	not classified	41.495497738495374	78.24726134585289	44.425264012997566	16.71295225945187	25.847140013957453	12.075836251660428	0.2822374560838396	0.7474020071345098	0.3794773637033844	19.8054757304416	13.7796369413809	24.6114011127056	5508	4601	1411
Bach2	ENSMUSG00000040270	ENSG00000112182	ENSMODG00000018176	astroglia	not analysed	not analysed	80.79846842014305	86.23781645848726	20.66756226103131	72.81216509248283	76.68123610152595	13.164217025281879	0.25284454927455813	0.5066606212167102	0.22167789509471905	27.844089852405	12.4590559920542	14.02238973589	9786	9940	2976
Bach2	ENSMUSG00000040270	ENSG00000112182	ENSMODG00000018176	GABA_DN	not analysed	not analysed	148.22458304709835	170.2072475867044	25.895582537313917	145.59020905844082	156.23458211360722	18.65532422953511	0.46384267703036913	0.9999941248440415	0.27775303911613153	27.844089852405	12.4590559920542	14.02238973589	9786	9940	2976
Bach2	ENSMUSG00000040270	ENSG00000112182	ENSMODG00000018176	GC	not analysed	not analysed	96.44364074743822	93.9837005410776	25.358184354000255	72.4093895230196	76.49839892083385	8.927163274840575	0.3018033553356834	0.5521688982386246	0.27198896802733563	27.844089852405	12.4590559920542	14.02238973589	9786	9940	2976
Bach2	ENSMUSG00000040270	ENSG00000112182	ENSMODG00000018176	glut_DN	not analysed	not analysed	110.9216696215961	109.49304719150334	10.88419578491378	100.80607524613482	89.27882996035208	8.892129576112183	0.3471097919136059	0.6432887286247828	0.11674263180751643	27.844089852405	12.4590559920542	14.02238973589	9786	9940	2976
Bach2	ENSMUSG00000040270	ENSG00000112182	ENSMODG00000018176	interneuron	not analysed	not analysed	115.61938099775539	139.2796456725814	12.593982595116055	106.45545903593937	133.77389536205905	9.626337659837315	0.3618104507101388	0.8182896401752335	0.1350816084298828	27.844089852405	12.4590559920542	14.02238973589	9786	9940	2976
Bach2	ENSMUSG00000040270	ENSG00000112182	ENSMODG00000018176	oligo	not analysed	not analysed	63.92737849802624	69.0035881865857	23.500658018424517	61.58857463508769	48.77929806590083	13.510044718248018	0.2000494504250766	0.40540684229437907	0.25206535425263166	27.844089852405	12.4590559920542	14.02238973589	9786	9940	2976
Bach2	ENSMUSG00000040270	ENSG00000112182	ENSMODG00000018176	Purkinje	not analysed	not analysed	108.44047064486705	124.6027973077789	15.94416807886441	93.54357721909597	94.60164218748105	10.426269333127125	0.3393453175467236	0.7320608670523208	0.17101531250365773	27.844089852405	12.4590559920542	14.02238973589	9786	9940	2976
Bach2	ENSMUSG00000040270	ENSG00000112182	ENSMODG00000018176	UBC	not analysed	not analysed	103.73874434623843	78.24726134585289	10.338481897318196	66.85180903780748	25.847140013957453	8.050557501106951	0.3246320947587936	0.45971486373475284	0.1108893674312799	27.844089852405	12.4590559920542	14.02238973589	9786	9940	2976
Tbc1d1	ENSMUSG00000029174	ENSG00000065882	ENSMODG00000020529	astroglia	therian-expressed	eutherian-expressed	376.97563155053336	236.86258586268735	161.115737830656	302.99141643140274	160.71593067263535	159.99699670441942	0.9999973473156788	0.9999957781606811	0.7208822908326352	16.4360805516875	6.71203730363086	21.7024094249634	9032	7405	3841
Tbc1d1	ENSMUSG00000029174	ENSG00000065882	ENSMODG00000020529	GABA_DN	not classified	not classified	22.8037820072459	86.82062858135092	9.710843451492718	18.198776132305102	43.23109180122344	9.13208649912332	0.06049123499632384	0.3665427434324239	0.04344935614289308	16.4360805516875	6.71203730363086	21.7024094249634	9032	7405	3841
Tbc1d1	ENSMUSG00000029174	ENSG00000065882	ENSMODG00000020529	GC	not classified	not classified	105.32274839711943	173.49640557357975	172.05781142463866	54.11113051006766	62.83972727558363	50.71636870800051	0.2793880033463056	0.7324739467304936	0.7698405563943788	16.4360805516875	6.71203730363086	21.7024094249634	9032	7405	3841
Tbc1d1	ENSMUSG00000029174	ENSG00000065882	ENSMODG00000020529	glut_DN	not classified	low	31.10371533879722	49.665819982687914	79.47862025115244	26.13490839714607	44.309873716859904	34.04139433551199	0.08250833801253221	0.20968111160606925	0.3556122487493347	16.4360805516875	6.71203730363086	21.7024094249634	9032	7405	3841
Tbc1d1	ENSMUSG00000029174	ENSG00000065882	ENSMODG00000020529	interneuron	not classified	not classified	74.52243539318866	107.31686377197312	23.350301218885722	67.15885616888832	94.28684572786302	19.25267531967463	0.19768449595051094	0.4530745550486852	0.10447656362406317	16.4360805516875	6.71203730363086	21.7024094249634	9032	7405	3841
Tbc1d1	ENSMUSG00000029174	ENSG00000065882	ENSMODG00000020529	oligo	not classified	not classified	39.954611561266404	168.19443276427552	223.49698279073232	39.70932772108168	103.50538227987855	197.39439399921042	0.10598697165108105	0.7100898694566746	0.9999955256866863	16.4360805516875	6.71203730363086	21.7024094249634	9032	7405	3841
Tbc1d1	ENSMUSG00000029174	ENSG00000065882	ENSMODG00000020529	Purkinje	not classified	not classified	140.06517699569534	37.264611868364824	9.11095318792252	126.22747769323793	31.533880729160348	8.47860001356576	0.37154869897265697	0.1573252035877206	0.04076525914980347	16.4360805516875	6.71203730363086	21.7024094249634	9032	7405	3841
Tbc1d1	ENSMUSG00000029174	ENSG00000065882	ENSMODG00000020529	UBC	low	low	41.495497738495374	25.847140013957453	16.101115002213902	32.63814093149254	0	10.338481897318196	0.11007445625428096	0.10912247199086714	0.07204143322085303	16.4360805516875	6.71203730363086	21.7024094249634	9032	7405	3841
Rcl1	ENSMUSG00000024785	ENSG00000120158	ENSMODG00000015377	astroglia	not analysed	not analysed	104.14713907808952	132.34515616728427	14.028063140312195	51.83056118362154	48.61354178820052	9.83221767457326	0.9999903982921936	0.9999924440570926	0.28794814136969055	0	10.5578154614686	6.06945394952388	4215	1803	2491
Rcl1	ENSMUSG00000024785	ENSG00000120158	ENSMODG00000015377	GABA_DN	not analysed	not analysed	27.23200304998434	26.046188574405278	28.361754174495694	18.198776132305102	20.33140185015757	18.65532422953511	0.26147373626681875	0.19680351382085584	0.5821697777408454	0	10.5578154614686	6.06945394952388	4215	1803	2491
Rcl1	ENSMUSG00000024785	ENSG00000120158	ENSMODG00000015377	GC	not analysed	not analysed	46.07870242373975	57.93742757821553	14.488134218075396	27.225535466907797	52.789948793749666	13.390744912260864	0.4424342367672097	0.43777189497655805	0.2973918265324105	0	10.5578154614686	6.06945394952388	4215	1803	2491
Rcl1	ENSMUSG00000024785	ENSG00000120158	ENSMODG00000015377	glut_DN	not analysed	not analysed	22.908720204345784	14.925595904416484	26.492873417050816	15.55185766939861	6.94531260852051	17.020697167755994	0.21996283761891308	0.11277695051113289	0.5438080498839621	0	10.5578154614686	6.06945394952388	4215	1803	2491
Rcl1	ENSMUSG00000024785	ENSG00000120158	ENSMODG00000015377	interneuron	not analysed	not analysed	55.683937968093105	54.16237881167741	34.77414194804743	48.62532163624207	23.006487829567938	28.431707039690664	0.5346609018749887	0.40924784202434017	0.7137941597148532	0	10.5578154614686	6.06945394952388	4215	1803	2491
Rcl1	ENSMUSG00000024785	ENSG00000120158	ENSMODG00000015377	oligo	not analysed	not analysed	79.41865544216336	84.09721638213776	23.500658018424517	49.56383822363204	73.4484024972457	23.037228160707702	0.7625547239266159	0.6354337656458997	0.4823881051635654	0	10.5578154614686	6.06945394952388	4215	1803	2491
Rcl1	ENSMUSG00000024785	ENSG00000120158	ENSMODG00000015377	Purkinje	not analysed	not analysed	19.288060164720033	24.261833709391755	14.263164901203812	16.770982175800142	20.14260967650969	11.100236990059738	0.18519831785240046	0.1833210303344589	0.29277397615560213	0	10.5578154614686	6.06945394952388	4215	1803	2491
Rcl1	ENSMUSG00000024785	ENSG00000120158	ENSMODG00000015377	UBC	not analysed	not analysed	27.854920432419785	11.1781801922647	10.338481897318196	0	0	8.050557501106951	0.2674548069604428	0.08446169134021231	0.21221366179641493	0	10.5578154614686	6.06945394952388	4215	1803	2491
Slit2	ENSMUSG00000031558	ENSG00000145147	ENSMODG00000000731	astroglia	not analysed	not analysed	225.34026379833549	517.386980460134	128.35111599649832	131.97204923012512	515.6475763668689	95.37586036974042	0.5675147416225501	0.36364804501963005	0.4973158638478984	24.8346467839962	7.32737136366754	16.7786569411999	9712	25433	8566
Slit2	ENSMUSG00000031558	ENSG00000145147	ENSMODG00000000731	GABA_DN	not analysed	not analysed	165.61318280935163	467.62224255362406	166.61112962345885	116.86938278713525	363.39294252653724	126.24096486940533	0.4170933372805948	0.32867064834350507	0.6455600889175374	24.8346467839962	7.32737136366754	16.7786569411999	9712	25433	8566
Slit2	ENSMUSG00000031558	ENSG00000145147	ENSMODG00000000731	GC	not analysed	not analysed	289.33092224231467	405.5619930475087	258.08671713695804	145.08236721666074	318.7234611311598	77.36874838195166	0.7286738766166929	0.28505128941364066	0.9999961253483464	24.8346467839962	7.32737136366754	16.7786569411999	9712	25433	8566
Slit2	ENSMUSG00000031558	ENSG00000145147	ENSMODG00000000731	glut_DN	not analysed	not analysed	205.7418065561863	611.9494320810759	137.82800842973884	160.3610414304205	368.2450056771105	105.21389258749987	0.518156436939226	0.43011174040221706	0.5340355207861303	24.8346467839962	7.32737136366754	16.7786569411999	9712	25433	8566
Slit2	ENSMUSG00000031558	ENSG00000145147	ENSMODG00000000731	interneuron	not analysed	not analysed	298.1465224520895	1002.8134488425861	173.52989995624029	75.74373666130519	839.5168715809999	163.35064850207456	0.7508757813760457	0.7048324831573493	0.6723679138289023	24.8346467839962	7.32737136366754	16.7786569411999	9712	25433	8566
Slit2	ENSMUSG00000031558	ENSG00000145147	ENSMODG00000000731	oligo	not analysed	not analysed	140.84507042253523	336.38886552855104	40.53013415474405	99.12767644726408	137.5705048837529	23.037228160707702	0.35471536423330213	0.23643260834866411	0.15704015132667526	24.8346467839962	7.32737136366754	16.7786569411999	9712	25433	8566
Slit2	ENSMUSG00000031558	ENSG00000145147	ENSMODG00000000731	Purkinje	not analysed	not analysed	397.0640403795284	1422.7674915292341	179.4538313392991	281.8086189431246	1254.3897769582222	146.83662644154035	0.99999748152091406	0.9999992971449635	0.695321084358576	24.8346467839962	7.32737136366754	16.7786569411999	9712	25433	8566
Slit2	ENSMUSG00000031558	ENSG00000145147	ENSMODG00000000731	UBC	not analysed	not analysed	65.27628186298509	155.08284008374474	76.15759545085297	62.24324660774306	100.60362173038229	51.69240948659099	0.16439695068745355	0.1090007552226976	0.29508415315417286	24.8346467839962	7.32737136366754	16.7786569411999	9712	25433	8566
6430571L13Rik	ENSMUSG00000037977	ENSG00000088543	ENSMODG00000011989	astroglia	low	low	48.60999713201017	34.89711168238975	20.66756226103131	28.078845397877238	11.279170755366065	12.800710012715372	0.2909858026088895	0.26783327654194383	0.13056368146186714	49.213788256381	16.4066428820507	36.8217938142488	3248	2912	1336
6430571L13Rik	ENSMUSG00000037977	ENSG00000088543	ENSMODG00000011989	GABA_DN	not classified	low	34.213182339155274	38.25188868700392	124.95834721759414	31.84785823153393	17.364125716270188	70.90438543623924	0.204804585684856	0.2935809924386381	0.7894023318309449	49.213788256381	16.4066428820507	36.8217938142488	3248	2912	1336
6430571L13Rik	ENSMUSG00000037977	ENSG00000088543	ENSMODG00000011989	GC	therian-expressed	eutherian-expressed	74.23243660549915	94.10137983349817	95.50346398051916	72.97769651415345	82.27982289191081	72.83961470355533	0.4443650775498704	0.722222547164049	0.6033262990656736	49.213788256381	16.4066428820507	36.8217938142488	3248	2912	1336
6430571L13Rik	ENSMUSG00000037977	ENSG00000088543	ENSMODG00000011989	glut_DN	not classified	low	31.10371533879722	42.57070284230393	85.92357098361008	30.59133041695983	15.343541903212937	75.59793239654896	0.18619090940078115	0.32672763668007115	0.5428070137290779	49.213788256381	16.4066428820507	36.8217938142488	3248	2912	1336
6430571L13Rik	ENSMUSG00000037977	ENSG00000088543	ENSMODG00000011989	interneuron	therian-expressed	eutherian-expressed	167.0518139042793	128.78023652636773	130.68051880165964	115.92378838940456	75.42947658229042	74.76795231940869	0.9999940138691673	0.9883807295177732	0.8255511421519738	49.213788256381	16.4066428820507	36.8217938142488	3248	2912	1336
6430571L13Rik	ENSMUSG00000037977	ENSG00000088543	ENSMODG00000011989	oligo	not classified	low	39.70932772108168	34.50179409329285	148.9979885271549	21.356569280710747	24.389649032950416	108.08035774598414	0.2377052310165514	0.2647992373318761	0.9412685282772021	49.213788256381	16.4066428820507	36.8217938142488	3248	2912	1336
6430571L13Rik	ENSMUSG00000037977	ENSG00000088543	ENSMODG00000011989	Purkinje	not classified	low	32.01489759901608	15.00757882730779	80.8246011068216	25.6624109835119	12.421537289454944	72.15154043538828	0.19164536562287726	0.11518228347556161	0.510595170340469	49.213788256381	16.4066428820507	36.8217938142488	3248	2912	1336
6430571L13Rik	ENSMUSG00000037977	ENSG00000088543	ENSMODG00000011989	UBC	low	low	32.63814093149254	22.3563603845294	44.425264012997566	16.71295225945187	0	24.151672503320857	0.19537618175168295	0.1715837490459892	0.2806487744512026	49.213788256381	16.4066428820507	36.8217938142488	3248	2912	1336
Prpf39	ENSMUSG00000035597	ENSG00000185246	ENSMODG00000007393	astroglia	therian-expressed	eutherian-expressed	197.13523808962321	487.29688748389077	462.9970884163196	195.27344286398264	342.47719603060574	408.48395247999815	0.8591975829697492	0.8391680948405567	0.6709931624149023	30.4102173490982	34.8700283243438	22.6360539731672	4932	11967	7099
Prpf39	ENSMUSG00000035597	ENSG00000185246	ENSMODG00000007393	GABA_DN	therian-expressed	eutherian-expressed	150.1399030915171	370.02927342696444	373.1064845907022	142.52363754528687	364.6466400416739	347.4314886375722	0.6543723136139513	0.6372229505102397	0.5407202470092206	30.4102173490982	34.8700283243438	22.6360539731672	4932	11967	7099
Prpf39	ENSMUSG00000035597	ENSG00000185246	ENSMODG00000007393	GC	therian-expressed	eutherian-expressed	199.60707269155205	580.6894367312464	553.8322428322052	155.12677488134455	446.52982535722384	533.8876571789023	0.8699708690451322	0.9999982779120565	0.8026349568124428	30.4102173490982	34.8700283243438	22.6360539731672	4932	11967	7099
Prpf39	ENSMUSG00000035597	ENSG00000185246	ENSMODG00000007393	glut_DN	therian-expressed	eutherian-expressed	186.6779171224719	465.33594477087416	483.3200867828067	119.30618862614335	328.47914157451	366.5305267567285	0.81362021696261	0.8013494201666004	0.7004460321733839	30.4102173490982	34.8700283243438	22.6360539731672	4932	11967	7099
Prpf39	ENSMUSG00000035597	ENSG00000185246	ENSMODG00000007393	interneuron	therian-expressed	eutherian-expressed	187.38313472050012	483.1362444209267	690.0165953358371	182.13940950403438	453.80875202593194	591.9918692798132	0.8166938493662603	0.8320031015846238	0.999998550761594	30.4102173490982	34.8700283243438	22.6360539731672	4932	11967	7099
Prpf39	ENSMUSG00000035597	ENSG00000185246	ENSMODG00000007393	oligo	therian-expressed	eutherian-expressed	200.7377110882493	365.84473549425627	446.99396558146464	152.03134609935938	294.3402573374821	337.7511179562004	0.8748986627113942	0.6300168081872091	0.6478008221861489	30.4102173490982	34.8700283243438	22.6360539731672	4932	11967	7099
Prpf39	ENSMUSG00000035597	ENSG00000185246	ENSMODG00000007393	Purkinje	therian-expressed	eutherian-expressed	229.4400994596152	388.1093012819735	439.6034913172616	192.88060164720034	376.0584224955722	294.77207462487877	0.9999956415829494	0.6683583484974753	0.6370902630436591	30.4102173490982	34.8700283243438	22.6360539731672	4932	11967	7099
Prpf39	ENSMUSG00000035597	ENSG00000185246	ENSMODG00000007393	UBC	therian-expressed	eutherian-expressed	195.82884558895523	201.20724346076457	399.8273761169781	145.2342420847338	129.23570006978727	237.78508363831855	0.8535037796200232	0.346496568108434	0.579445189252571	30.4102173490982	34.8700283243438	22.6360539731672	4932	11967	7099
Mbtps1	ENSMUSG00000031835	ENSG00000140943	ENSMODG00000004990	astroglia	therian-expressed	eutherian-expressed	306.6412358868371	133.27662543584398	323.5693452905018	286.30669158063034	121.50639338052228	309.79672568691467	0.6077617249439723	0.6031853428555232	0.7258291271757557	20.5631001125175	33.7007558004896	67.9187746729772	10238	10539	2577
Mbtps1	ENSMUSG00000031835	ENSG00000140943	ENSMODG00000004990	GABA_DN	therian-expressed	eutherian-expressed	354.8761345799495	95.6297217175098	199.56893110880497	344.9072028595943	90.45160017103576	177.26096359059807	0.7033631046717865	0.43280242347613535	0.44767202204539147	20.5631001125175	33.7007558004896	67.9187746729772	10238	10539	2577
Mbtps1	ENSMUSG00000031835	ENSG00000140943	ENSMODG00000004990	GC	therian-expressed	eutherian-expressed	294.18101503203536	220.9536816985021	344.1156228492773	287.89513083533234	185.06523549551216	337.8630342796194	0.5830656161574429	0.9999954741850577	0.7719184336080687	20.5631001125175	33.7007558004896	67.9187746729772	10238	10539	2577
Mbtps1	ENSMUSG00000031835	ENSG00000140943	ENSMODG00000004990	glut_DN	therian-expressed	eutherian-expressed	302.41822573840454	134.80722566729577	257.7707129508303	282.6713516163255	125.01562695336918	221.26906318082789	0.5993917354190982	0.6101125562537001	0.5782299662058423	20.5631001125175	33.7007558004896	67.9187746729772	10238	10539	2577
Mbtps1	ENSMUSG00000031835	ENSG00000140943	ENSMODG00000004990	interneuron	therian-expressed	eutherian-expressed	351.1828784839705	207.43106060129864	288.2347803301598	347.8376095274378	133.2267519317879	270.1012168770613	0.6960430855978339	0.938794593564409	0.6465668088579489	20.5631001125175	33.7007558004896	67.9187746729772	10238	10539	2577
Mbtps1	ENSMUSG00000031835	ENSG00000140943	ENSMODG00000004990	oligo	therian-expressed	eutherian-expressed	271.6913586166115	220.34520749173706	229.6707602102163	225.82477366198822	146.3378941977025	223.49698279073232	0.5384912054885548	0.9972416325280825	0.5151962936152313	20.5631001125175	33.7007558004896	67.9187746729772	10238	10539	2577
Mbtps1	ENSMUSG00000031835	ENSG00000140943	ENSMODG00000004990	Purkinje	therian-expressed	eutherian-expressed	377.5554020288813	77.53915727442357	223.21835310410174	256.88489539957834	68.55655916130807	207.60828911752213	0.7483133236642353	0.3509278766051565	0.5007222864628881	20.5631001125175	33.7007558004896	67.9187746729772	10238	10539	2577
Mbtps1	ENSMUSG00000031835	ENSG00000140943	ENSMODG00000004990	UBC	therian-expressed	eutherian-expressed	352.7117307772107	89.4254415381176	247.51218521527213	163.1907046574627	51.69428002791491	165.41571035709114	0.6990732648372207	0.40472299953408875	0.5552180884096826	20.5631001125175	33.7007558004896	67.9187746729772	10238	10539	2577
Camsap2	ENSMUSG00000041570	ENSG00000118200	ENSMODG00000012889	astroglia	not classified	not classified	189.78743806936234	56.83856084763934	295.87049325837944	187.19230265251494	54.79700093631397	285.1121854468824	0.35448261513750334	0.4730823504997541	0.42825078552242024	62.2597713138191	47.6513544292634	107.311361293826	7777	9195	4485
Camsap2	ENSMUSG00000041570	ENSG00000118200	ENSMODG00000012889	GABA_DN	therian-expressed	eutherian-expressed	232.03439568689006	97.26128433525965	382.88368135569186	188.17250286535403	82.22872742821431	359.3012077052306	0.43339095686026385	0.8095313519511917	0.5541959777688891	62.2597713138191	47.6513544292634	107.311361293826	7777	9195	4485
Camsap2	ENSMUSG00000041570	ENSG00000118200	ENSMODG00000012889	GC	therian-expressed	eutherian-expressed	286.04441173875585	100.69682200829742	572.6700742210556	262.1181872079953	93.99005985780074	535.2852688469098	0.5342701927488199	0.8381262391783314	0.8288978276592781	62.2597713138191	47.6513544292634	107.311361293826	7777	9195	4485
Camsap2	ENSMUSG00000041570	ENSG00000118200	ENSMODG00000012889	glut_DN	therian-expressed	eutherian-expressed	201.61215049226965	85.14140568460786	459.55882352941177	196.7965106189608	76.39843869372561	344.666199855603	0.3765686658559348	0.70865440161475	0.6651776086314957	62.2597713138191	47.6513544292634	107.311361293826	7777	9195	4485
Camsap2	ENSMUSG00000041570	ENSG00000118200	ENSMODG00000012889	interneuron	therian-expressed	eutherian-expressed	439.424595222344	120.14417300760913	369.6121915159786	363.58415236260225	103.71553030064932	363.15862555141365	0.8207517908178206	0.9999916767359439	0.5349864719938516	62.2597713138191	47.6513544292634	107.311361293826	7777	9195	4485
Camsap2	ENSMUSG00000041570	ENSG00000118200	ENSMODG00000012889	oligo	not classified	not classified	535.3917949209697	73.16894709885125	690.8803789972364	495.63838223632035	45.856834961250975	611.0171084790375	0.9999981322124439	0.6090044674055882	0.9999985525735237	62.2597713138191	47.6513544292634	107.311361293826	7777	9195	4485
Camsap2	ENSMUSG00000041570	ENSG00000118200	ENSMODG00000012889	Purkinje	therian-expressed	eutherian-expressed	266.79081332513397	117.31451884485223	439.6034913172616	263.16175036938444	94.57802687216954	396.6159916912311	0.4983085612209545	0.9764397179520676	0.6362937324426283	62.2597713138191	47.6513544292634	107.311361293826	7777	9195	4485
Camsap2	ENSMUSG00000041570	ENSG00000118200	ENSMODG00000012889	UBC	therian-expressed	eutherian-expressed	228.22523756172455	89.4254415381176	338.12341504649197	86.35025334050133	51.69428002791491	272.89805036555646	0.42627625871471303	0.7443115632490207	0.4894087832230379	62.2597713138191	47.6513544292634	107.311361293826	7777	9195	4485
Chek2	ENSMUSG00000029521	ENSG00000183765	ENSMODG00000008385	astroglia	not classified	eutherian-expressed	124.97656689370744	91.31259164829972	24.961593185031212	102.65500906368617	77.99790519911751	24.048108240535193	0.9999919985640234	0.36422621274122047	0.11035925402418381	10.0360073097442	0	9.05600780616973	4142	3001	2566
Chek2	ENSMUSG00000029521	ENSG00000183765	ENSMODG00000008385	GABA_DN	low	low	48.303844986060895	38.25188868700392	3.2369478171642396	34.213182339155274	20.33140185015757	0	0.3865001230752314	0.15257852498950072	0.014311071563800463	10.0360073097442	0	9.05600780616973	4142	3001	2566
Chek2	ENSMUSG00000029521	ENSG00000183765	ENSMODG00000008385	GC	eutherian-expressed	eutherian-expressed	120.55455093429778	158.36984638124903	14.878605458067625	78.99880079820389	104.61081170775347	12.591233982901104	0.9646095209777015	0.631703123508107	0.06578072910254584	10.0360073097442	0	9.05600780616973	4142	3001	2566
Chek2	ENSMUSG00000029521	ENSG00000183765	ENSMODG00000008385	glut_DN	not classified	not classified	77.75928834699305	46.03062570963881	52.98574683410163	57.27180051086446	14.925595904416484	14.960429663539937	0.6221859672874476	0.18360622746208716	0.23425858482591896	10.0360073097442	0	9.05600780616973	4142	3001	2566
Chek2	ENSMUSG00000029521	ENSG00000183765	ENSMODG00000008385	interneuron	not classified	not classified	91.06970475201719	42.92674550878925	14.215853519845332	36.26473254759746	41.81038988188565	4.430686342852417	0.728688411972937	0.17122551950110637	0.06285059523796725	10.0360073097442	0	9.05600780616973	4142	3001	2566
Chek2	ENSMUSG00000029521	ENSG00000183765	ENSMODG00000008385	oligo	not classified	not classified	46.948356807511736	73.4484024972457	98.69719699960521	31.96368924901312	45.856834961250975	13.510044718248018	0.3756542711976541	0.2929698192829984	0.43635632366951915	10.0360073097442	0	9.05600780616973	4142	3001	2566
Chek2	ENSMUSG00000029521	ENSG00000183765	ENSMODG00000008385	Purkinje	not classified	not classified	71.93313096145823	33.571016127516145	4.55547659396126	57.02133939772049	27.51389451673095	3.3611524719595858	0.5755683419780196	0.13390753499906077	0.02014050124555644	10.0360073097442	0	9.05600780616973	4142	3001	2566
Chek2	ENSMUSG00000029521	ENSG00000183765	ENSMODG00000008385	UBC	low	low	22.283936345935828	0	20.676963794636393	0	0	6.34646628757108	0.17830348997663045	0	0.0914162122163548	10.0360073097442	0	9.05600780616973	4142	3001	2566
Zcchc11	ENSMUSG00000034610	ENSG00000134744	ENSMODG00000000618	astroglia	therian-expressed	eutherian-expressed	1700.3165369150483	435.35153399576024	252.9561456276575	1545.1346873429268	417.46942967404067	231.46204589756215	0.9999994118745598	0.6141645462251647	0.5863649180487001	14.7031131580382	21.5801958619823	14.786925076513	16199	8684	4888
Zcchc11	ENSMUSG00000034610	ENSG00000134744	ENSMODG00000000618	GABA_DN	therian-expressed	eutherian-expressed	937.2369708137128	657.8298194257145	290.70798028858087	866.5437162753443	633.7905886438618	249.91669443518828	0.551212906098809	0.9280218880425734	0.6738755471429794	14.7031131580382	21.5801958619823	14.786925076513	16199	8684	4888
Zcchc11	ENSMUSG00000034610	ENSG00000134744	ENSMODG00000000618	GC	therian-expressed	eutherian-expressed	1046.6448121963742	610.9097491283493	431.396134858345	862.1884840038113	570.4118058911121	341.592675851156	0.6155584409811724	0.861830221233574	0.9999976819502978	14.7031131580382	21.5801958619823	14.786925076513	16199	8684	4888
Zcchc11	ENSMUSG00000034610	ENSG00000134744	ENSMODG00000000618	glut_DN	therian-expressed	eutherian-expressed	1000.5936357764494	581.799605511487	279.2516056967327	746.037681164606	534.7890708560793	257.87175770725327	0.5884745725741705	0.8207635963364311	0.6473191014317439	14.7031131580382	21.5801958619823	14.786925076513	16199	8684	4888
Zcchc11	ENSMUSG00000034610	ENSG00000134744	ENSMODG00000000618	interneuron	therian-expressed	eutherian-expressed	1390.1203434310132	708.8506207448938	366.8442658747489	1036.5875537729794	528.4068866801332	277.70953718637514	0.8175651390111297	0.9999985892675269	0.8503632412746717	14.7031131580382	21.5801958619823	14.786925076513	16199	8684	4888
Zcchc11	ENSMUSG00000034610	ENSG00000134744	ENSMODG00000000618	oligo	therian-expressed	eutherian-expressed	812.9877299074097	402.42920904368185	296.09159099881566	728.1955952372725	336.38886552855104	184.29782528566162	0.47813876658735444	0.5677199533250566	0.6863550243467456	14.7031131580382	21.5801958619823	14.786925076513	16199	8684	4888
Zcchc11	ENSMUSG00000034610	ENSG00000134744	ENSMODG00000000618	Purkinje	therian-expressed	eutherian-expressed	1332.7142176094092	665.0486651487478	255.10668926183055	872.1523218328026	613.6978326521206	245.6433955207323	0.7838031359880013	0.9382057481224126	0.5913499850795213	14.7031131580382	21.5801958619823	14.786925076513	16199	8684	4888
Zcchc11	ENSMUSG00000034610	ENSG00000134744	ENSMODG00000000618	UBC	therian-expressed	eutherian-expressed	913.8679460817912	670.690811535882	245.542003783762	892.1532013776506	206.77712011165963	206.76963794636396	0.5374689881396254	0.9461653072487712	0.5691785687551889	14.7031131580382	21.5801958619823	14.786925076513	16199	8684	4888
Slirp	ENSMUSG00000021040	ENSG00000119705	ENSMODG00000005207	astroglia	not analysed	eutherian-expressed	408.11625554587425	367.53650305723545	309.79672568691467	338.4416247573018	362.133131281617	182.86582307906968	0.8234136958698832	0.4471688679975137	0.9744625354762849	18.6379300502257	10.536181183834	162.540943312126	2631	3104	213
Slirp	ENSMUSG00000021040	ENSG00000119705	ENSMODG00000005207	GABA_DN	not analysed	eutherian-expressed	436.3991830607293	821.9178082191781	292.6715055022243	331.22636561870326	713.3130147201867	162.9812937388574	0.8804772152924979	0.9999987833348136	0.92059532482465245	18.6379300502257	10.536181183834	162.540943312126	2631	3104	213
Slirp	ENSMUSG00000021040	ENSG00000119705	ENSMODG00000005207	GC	not analysed	eutherian-expressed	409.8854731766124	527.8994879374967	258.08671713695804	343.25924654595383	468.4690628969203	104.71752447772135	0.8269832621597035	0.6422769288870241	0.8118092152084152	18.6379300502257	10.536181183834	162.540943312126	2631	3104	213
Slirp	ENSMUSG00000021040	ENSG00000119705	ENSMODG00000005207	glut_DN	not analysed	eutherian-expressed	468.04735537948545	768.0378110922384	317.91448100460974	373.24458406556664	656.95828314902	128.88535647541514	0.9443304389325563	0.9344448665876356	0.9999968545098942	18.6379300502257	10.536181183834	162.540943312126	2631	3104	213
Slirp	ENSMUSG00000021040	ENSG00000119705	ENSMODG00000005207	interneuron	not analysed	eutherian-expressed	382.18565230098244	665.3645553862334	143.3507869203724	346.06487805766534	478.3980499584249	138.85476859318757	0.7710962163187363	0.8095258907967502	0.45090848192540156	18.6379300502257	10.536181183834	162.540943312126	2631	3104	213
Slirp	ENSMUSG00000021040	ENSG00000119705	ENSMODG00000005207	oligo	not analysed	eutherian-expressed	495.63838223632035	367.2420124862284	47.00131603684903	476.5119326529802	336.38886552855104	23.037228160707702	0.9999979824040708	0.4468105715720491	0.1478421745563486	18.6379300502257	10.536181183834	162.540943312126	2631	3104	213
Slirp	ENSMUSG00000021040	ENSG00000119705	ENSMODG00000005207	Purkinje	not analysed	eutherian-expressed	377.4373695154161	530.4220548147551	220.44360035270975	335.9461184274002	407.70589147519496	112.95125110887719	0.7615161002994196	0.6453460481869268	0.6934031638097968	18.6379300502257	10.536181183834	162.540943312126	2631	3104	213
Slirp	ENSMUSG00000021040	ENSG00000119705	ENSMODG00000005207	UBC	not analysed	eutherian-expressed	423.3947905727807	568.637080307064	134.40026466513658	248.97298643097224	134.1381623071764	84.53085376162299	0.8542396059458135	0.6918409393004518	0.42275470272926974	18.6379300502257	10.536181183834	162.540943312126	2631	3104	213
Faap24	ENSMUSG00000030493	ENSG00000131944	ENSMODG00000012243	astroglia	not analysed	not analysed	45.0680527596671	33.837512266098194	69.71936169242858	41.65885563123581	33.48943129364091	59.23897661376846	0.3854631493645851	0.5667603779844371	0.7063894155301281	0	5.17809925739279	0	2370	1966	3177
Faap24	ENSMUSG00000030493	ENSG00000131944	ENSMODG00000012243	GABA_DN	not analysed	not analysed	34.91193464485835	26.046188574405278	91.3208649912332	34.50274641861492	20.33140185015757	37.31064845907022	0.29859875132348784	0.4362598398308926	0.9252536294214013	0	5.17809925739279	0	2370	1966	3177
Faap24	ENSMUSG00000030493	ENSG00000131944	ENSMODG00000012243	GC	not analysed	not analysed	116.91822518134175	26.852485868879313	56.386359334157646	65.37859748502942	24.687035715407852	42.39893154692501	0.9999914470866664	0.44976489173276596	0.5713008043539355	0	5.17809925739279	0	2370	1966	3177
Faap24	ENSMUSG00000030493	ENSG00000131944	ENSMODG00000012243	glut_DN	not analysed	not analysed	68.72616061303735	59.70238361766594	29.02452209310341	46.65557300819583	36.49768239716778	22.440644495309904	0.5878088954698686	0.9999832505305495	0.29407347829484165	0	5.17809925739279	0	2370	1966	3177
Faap24	ENSMUSG00000030493	ENSG00000131944	ENSMODG00000012243	interneuron	not analysed	not analysed	85.16436722875149	33.44347384051476	70.05090365665717	54.39709882139619	27.081189405838703	38.50535063934926	0.7284034520128022	0.560160443412775	0.7097485646767931	0	5.17809925739279	0	2370	1966	3177
Faap24	ENSMUSG00000030493	ENSG00000131944	ENSMODG00000012243	oligo	not analysed	not analysed	7.774330198262696	12.194824516475208	98.69719699960521	5.018442777206233	0	74.49899426357744	0.06649317241201956	0.2042568406938132	0.9999898681026563	0	5.17809925739279	0	2370	1966	3177
Faap24	ENSMUSG00000030493	ENSG00000131944	ENSMODG00000012243	Purkinje	not analysed	not analysed	59.61764050913465	23.49044526138993	55.50118495029869	56.959722501531516	22.48165336502176	47.543883004012706	0.5099045124244338	0.39345249528603304	0.562332308365478	0	5.17809925739279	0	2370	1966	3177
Faap24	ENSMUSG00000030493	ENSG00000131944	ENSMODG00000012243	UBC	not analysed	not analysed	62.24324660774306	0	20.676963794636393	47.35336473511363	0	20.126393752767378	0.5323610938338307	0	0.20949687454492302	0	5.17809925739279	0	2370	1966	3177
Scaf8	ENSMUSG00000046201	ENSG00000213079	ENSMODG00000008301	astroglia	therian-expressed	eutherian-expressed	164.4682740699319	168.55573216886148	470.76546464551365	144.4430155722099	128.6538282852589	452.2917537826098	0.9220039756817506	0.9367649756253662	0.765739365934548	30.0593091480626	20.3285665528773	29.0743222072071	5481	4869	5009
Scaf8	ENSMUSG00000046201	ENSG00000213079	ENSMODG00000008301	GABA_DN	therian-expressed	eutherian-expressed	95.3120106749452	104.18475429762111	392.6797194623027	85.53295584788819	99.96298667790575	381.95984242538026	0.5343161364674818	0.5790169670549806	0.6387263764618751	30.0593091480626	20.3285665528773	29.0743222072071	5481	4869	5009
Scaf8	ENSMUSG00000046201	ENSG00000213079	ENSMODG00000008301	GC	therian-expressed	eutherian-expressed	85.64906504072671	179.9328537997078	614.7845074304128	82.69032314683166	154.40179374605606	532.5218714340053	0.48014596692002337	0.9999944424021445	0.9999983734164389	30.0593091480626	20.3285665528773	29.0743222072071	5481	4869	5009
Scaf8	ENSMUSG00000046201	ENSG00000213079	ENSMODG00000008301	glut_DN	therian-expressed	eutherian-expressed	80.50766343502943	141.90234280767973	486.1607450594821	78.4047251914382	118.15966324495976	476.57952069716777	0.45132343109762024	0.7886361560712049	0.7907810759747137	30.0593091480626	20.3285665528773	29.0743222072071	5481	4869	5009
Scaf8	ENSMUSG00000046201	ENSG00000213079	ENSMODG00000008301	interneuron	therian-expressed	eutherian-expressed	79.86582541330566	152.18261914297156	490.41058683285297	77.26146729184072	119.43000458862649	416.5643057795627	0.4477253073189187	0.8457697977856499	0.797693798740632	30.0593091480626	20.3285665528773	29.0743222072071	5481	4869	5009
Scaf8	ENSMUSG00000046201	ENSG00000213079	ENSMODG00000008301	oligo	not classified	not classified	90.33196998971219	91.71366992250195	446.5125023500658	87.90014543478608	73.4484024972457	394.78878799842084	0.506398184894102	0.50970769527669	0.7262898961563539	30.0593091480626	20.3285665528773	29.0743222072071	5481	4869	5009
Scaf8	ENSMUSG00000046201	ENSG00000213079	ENSMODG00000008301	Purkinje	therian-expressed	eutherian-expressed	102.71446313017658	150.43861828339877	429.21475421373333	94.55480062326822	134.28406451006458	403.33829663515024	0.5758140522941927	0.8360773423485862	0.6981536633934331	30.0593091480626	20.3285665528773	29.0743222072071	5481	4869	5009
Scaf8	ENSMUSG00000046201	ENSG00000213079	ENSMODG00000008301	UBC	therian-expressed	eutherian-expressed	82.99099547699075	155.08284008374474	496.24713107127354	65.27628186298509	111.781801922647	438.75538381032885	0.4652449124810307	0.8618880594664203	0.8071874256525858	30.0593091480626	20.3285665528773	29.0743222072071	5481	4869	5009
Cox11	ENSMUSG00000020544	ENSG00000166260	ENSMODG00000014855	astroglia	not analysed	not analysed	222.423761123146	81.4265939255761	119.0033469691335	216.11046657112308	71.52279987920593	102.02268194593455	0.6105849117000339	0.6655103981229326	0.7986856028049162	11.7415967001107	13.1489397328403	19.7566958300553	6488	1423	5147
Cox11	ENSMUSG00000020544	ENSG00000166260	ENSMODG00000014855	GABA_DN	not analysed	not analysed	313.16803507481995	91.0235599314289	126.24096486940533	227.71812636285847	86.46218360244688	117.06860220088973	0.8596908715052461	0.7439476795983798	0.847260549331837	11.7415967001107	13.1489397328403	19.7566958300553	6488	1423	5147
Cox11	ENSMUSG00000020544	ENSG00000166260	ENSMODG00000014855	GC	not analysed	not analysed	289.33092224231467	82.25121577578318	127.19679464077505	194.80266490045585	59.38340233904624	126.79092177000128	0.7942546008454727	0.6722501423437677	0.8536755577880556	11.7415967001107	13.1489397328403	19.7566958300553	6488	1423	5147
Cox11	ENSMUSG00000020544	ENSG00000166260	ENSMODG00000014855	glut_DN	not analysed	not analysed	254.40761187574734	72.28776312745778	84.47523097306573	171.74368375267417	44.309873716859904	83.44550101767231	0.6983851385687447	0.5908175167236102	0.5669517075793452	11.7415967001107	13.1489397328403	19.7566958300553	6488	1423	5147
Cox11	ENSMUSG00000020544	ENSG00000166260	ENSMODG00000014855	interneuron	not analysed	not analysed	364.27881900806875	110.49898183081027	147.01558365186708	224.8150895888132	85.8534910175785	107.04885205848645	0.9999972548575359	0.9031228968955175	0.9866884675198561	11.7415967001107	13.1489397328403	19.7566958300553	6488	1423	5147
Cox11	ENSMUSG00000020544	ENSG00000166260	ENSMODG00000014855	oligo	not analysed	not analysed	162.94445569145233	73.4484024972457	148.9979885271549	143.70667414853796	42.04860819106888	69.11168448212312	0.4473057446200256	0.6003035768892938	0.9999932885450439	11.7415967001107	13.1489397328403	19.7566958300553	6488	1423	5147
Cox11	ENSMUSG00000020544	ENSG00000166260	ENSMODG00000014855	Purkinje	not analysed	not analysed	197.8975896744417	48.51366266024669	93.26460014922336	189.42147746084513	46.9258075379409	90.7511167429088	0.5432570769726288	0.3965086269104187	0.6259411628973978	11.7415967001107	13.1489397328403	19.7566958300553	6488	1423	5147
Cox11	ENSMUSG00000020544	ENSG00000166260	ENSMODG00000014855	UBC	not analysed	not analysed	186.72973982322918	51.69428002791491	124.78364126715776	175.48599872424467	11.1781801922647	95.19699431356621	0.5125997381125665	0.42250423631252987	0.8374797876189347	11.7415967001107	13.1489397328403	19.7566958300553	6488	1423	5147
Jhy	ENSMUSG00000032023	ENSG00000109944	ENSMODG00000012966	astroglia	not classified	not classified	83.31771126247162	0	115.73102294878107	59.260663956478965	0	92.14951917697316	0.9999879978940522	0	0.936220792371974	5.80319932040648	0	0	4680	3343	3454
Jhy	ENSMUSG00000032023	ENSG00000109944	ENSMODG00000012966	GABA_DN	not classified	not classified	68.24541049614413	2.7017023426461013	92.17570106711099	40.848004574976514	0	91.3208649912332	0.8190886472206298	0.10558380452904632	0.7456670276619357	5.80319932040648	0	0	4680	3343	3454
Jhy	ENSMUSG00000032023	ENSG00000109944	ENSMODG00000012966	GC	not classified	not classified	50.547173149341624	22.80414567041723	50.71636870800051	32.785692438857204	17.28392690819354	42.810195541863756	0.6066725274963424	0.8911967913382471	0.4102764988005622	5.80319932040648	0	0	4680	3343	3454
Jhy	ENSMUSG00000032023	ENSG00000109944	ENSMODG00000012966	glut_DN	not classified	low	38.1611417813621	0	112.20322247654953	30.41400618656667	0	80.32280317133326	0.45801406674602063	0	0.9076822028970968	5.80319932040648	0	0	4680	3343	3454
Jhy	ENSMUSG00000032023	ENSG00000109944	ENSMODG00000012966	interneuron	not classified	Human-expressed	74.52243539318866	0	85.4490883650385	71.5872790755786	0	68.47767285476571	0.8944261650714588	0	0.6912512408361267	5.80319932040648	0	0	4680	3343	3454
Jhy	ENSMUSG00000032023	ENSG00000109944	ENSMODG00000012966	oligo	low	low	15.0553283316187	0	0	7.777077840772107	0	0	0.18069564571385677	0	0	5.80319932040648	0	0	4680	3343	3454
Jhy	ENSMUSG00000032023	ENSG00000109944	ENSMODG00000012966	Purkinje	not classified	low	40.329580344414616	3.3571016127516145	123.61409581043301	38.57325900434033	1.380170809939438	87.38996427094922	0.4840398961209071	0.13119711778380136	0.9999919103731348	5.80319932040648	0	0	4680	3343	3454
Jhy	ENSMUSG00000032023	ENSG00000109944	ENSMODG00000012966	UBC	marsupial-expressed	low	13.927460216209893	0	72.45501750996256	0	0	63.4646628757108	0.1671588530976606	0	0.5861340561598902	5.80319932040648	0	0	4680	3343	3454
Dcun1d5	ENSMUSG00000032002	ENSG00000137692	ENSMODG00000000824	astroglia	not classified	not classified	72.5899848666463	356.2522265764161	59.00012934643741	71.11279674777477	325.7063757023044	53.63027822494505	0.24416285183128308	0.8563863820109372	0.22860494873968812	20.4705402972271	41.7286836391386	64.6621015149432	1700	3077	867
Dcun1d5	ENSMUSG00000032002	ENSG00000137692	ENSMODG00000000824	GABA_DN	not classified	eutherian-expressed	101.27197601879608	328.76712328767127	117.06860220088973	96.91607353079507	267.7632208090274	62.47917360879707	0.34063727276929184	0.7903155860727784	0.4536000531120416	20.4705402972271	41.7286836391386	64.6621015149432	1700	3077	867
Dcun1d5	ENSMUSG00000032002	ENSG00000137692	ENSMODG00000000824	GC	not classified	not classified	78.34585778921047	277.5978532432682	258.08671713695804	77.65032419729336	254.0289988948089	63.59839732038753	0.2635232408730153	0.6673109764887667	0.9999961253483464	20.4705402972271	41.7286836391386	64.6621015149432	1700	3077	867
Dcun1d5	ENSMUSG00000032002	ENSG00000137692	ENSMODG00000000824	glut_DN	not classified	eutherian-expressed	104.53963358858428	216.86328938237335	105.97149366820327	89.94791198187959	180.57812782153326	104.72300764477957	0.35162832880151534	0.5213125811729487	0.4106026231847676	20.4705402972271	41.7286836391386	64.6621015149432	1700	3077	867
Dcun1d5	ENSMUSG00000032002	ENSG00000137692	ENSMODG00000000824	interneuron	not classified	eutherian-expressed	157.37056271216926	337.1150729335494	49.00519455062236	111.38784803133117	313.5779241141424	34.77414194804743	0.5293298442847882	0.8103830266699802	0.189878058104629	20.4705402972271	41.7286836391386	64.6621015149432	1700	3077	867
Dcun1d5	ENSMUSG00000032002	ENSG00000137692	ENSMODG00000000824	oligo	not classified	eutherian-expressed	99.12767644726408	378.43747371961985	98.69719699960521	93.89671361502347	366.8546796900078	13.510044718248018	0.3334247309905923	0.909716977913645	0.382417257568403	20.4705402972271	41.7286836391386	64.6621015149432	1700	3077	867
Dcun1d5	ENSMUSG00000032002	ENSG00000137692	ENSMODG00000000824	Purkinje	not classified	not classified	84.52732881243611	229.22705606966562	101.74320016278912	77.91915526673743	211.49740160335173	49.12867910414646	0.2843151668710148	0.5510335502826994	0.39421945876175735	20.4705402972271	41.7286836391386	64.6621015149432	1700	3077	867
Dcun1d5	ENSMUSG00000032002	ENSG00000137692	ENSMODG00000000824	UBC	eutherian-expressed	eutherian-expressed	145.2342420847338	336.0128201814469	12.075836251660428	72.42279312429145	190.02906326849987	10.338481897318196	0.48850825352984906	0.807733347100238	0.04678965890210191	20.4705402972271	41.7286836391386	64.6621015149432	1700	3077	867
Plin3	ENSMUSG00000024197	ENSG00000105355	ENSMODG00000001081	astroglia	not analysed	not analysed	231.58626061875637	89.06305664410402	42.267213322625636	130.37346070425372	69.7942233647795	27.2716003470931	0.9999956819731909	0.30314734721458597	0.8676012786220902	18.8218449880731	15.0673334657562	30.1817974413768	2813	2159	2072
Plin3	ENSMUSG00000024197	ENSG00000105355	ENSMODG00000001081	GABA_DN	not analysed	not analysed	52.367901967287516	109.58904109589041	9.13208649912332	48.303844986060895	76.50377737400784	6.652297703626833	0.22612600463156138	0.37301242898908177	0.1874504917712598	18.8218449880731	15.0673334657562	30.1817974413768	2813	2159	2072
Plin3	ENSMUSG00000024197	ENSG00000105355	ENSMODG00000001081	GC	not analysed	not analysed	52.757224442422086	30.970779069947508	7.4393027290338125	48.22182037371911	28.968713789107763	4.8293780726917985	0.22780710951658129	0.10541643044815868	0.1527034325755166	18.8218449880731	15.0673334657562	30.1817974413768	2813	2159	2072
Plin3	ENSMUSG00000024197	ENSG00000105355	ENSMODG00000001081	glut_DN	not analysed	not analysed	80.18052071521025	72.99536479433556	9.44974154956862	22.486977995469896	29.85119180883297	2.2230323940280456	0.346221638016631	0.24845712723277283	0.19397086314808723	18.8218449880731	15.0673334657562	30.1817974413768	2813	2159	2072
Plin3	ENSMUSG00000024197	ENSG00000105355	ENSMODG00000001081	interneuron	not analysed	not analysed	37.499531255859296	46.012975659135876	16.335064850207456	36.26473254759746	27.081189405838703	7.54477825896697	0.16192398129183705	0.15661613281762166	0.3353029934156626	18.8218449880731	15.0673334657562	30.1817974413768	2813	2159	2072
Plin3	ENSMUSG00000024197	ENSG00000105355	ENSMODG00000001081	oligo	not analysed	not analysed	170.6270544250119	293.7936099889828	0	166.5812403895438	229.28417480625487	0	0.7367721953665732	0.9999965962615855	0	18.8218449880731	15.0673334657562	30.1817974413768	2813	2159	2072
Plin3	ENSMUSG00000024197	ENSG00000105355	ENSMODG00000001081	Purkinje	not analysed	not analysed	41.89047038343744	25.839489787528922	8.47860001356576	32.07801372938988	23.499711289261302	6.7223049439191715	0.18088417416188698	0.08795086400154822	0.17403665002814925	18.8218449880731	15.0673334657562	30.1817974413768	2813	2159	2072
Plin3	ENSMUSG00000024197	ENSG00000105355	ENSMODG00000001081	UBC	not analysed	not analysed	25.069428389177805	0	12.69293257514216	0	0	10.338481897318196	0.10825046387351851	0	0.2605424788144805	18.8218449880731	15.0673334657562	30.1817974413768	2813	2159	2072
C2cd3	ENSMUSG00000047248	ENSG00000168014	ENSMODG00000007448	astroglia	therian-expressed	eutherian-expressed	112.67013189916774	125.29653513314847	106.6540799724061	94.03946522890774	119.20466646534324	103.70746678730801	0.5274815313485677	0.8123503438150718	0.7626423211216609	9.33949434334375	7.27784747320947	9.29110824759449	12571	11994	9016
C2cd3	ENSMUSG00000047248	ENSG00000168014	ENSMODG00000007448	GABA_DN	not classified	eutherian-expressed	96.60768997212179	101.65700925078785	85.08526252348709	87.27983661214587	76.50377737400784	74.62129691814044	0.45228288444844617	0.6590853157139042	0.6084119999998736	9.33949434334375	7.27784747320947	9.29110824759449	12571	11994	9016
C2cd3	ENSMUSG00000047248	ENSG00000168014	ENSMODG00000007448	GC	therian-expressed	eutherian-expressed	144.66546112115734	113.09542169170187	60.90898815728333	105.01430499740026	100.71529755896772	60.4379231179253	0.6772722963857507	0.7332453734457544	0.4355367569385106	9.33949434334375	7.27784747320947	9.29110824759449	12571	11994	9016
C2cd3	ENSMUSG00000047248	ENSG00000168014	ENSMODG00000007448	glut_DN	not classified	eutherian-expressed	103.08924091955603	138.09187712891645	85.10348583877996	89.04266415651156	74.62797952208243	56.69844929741171	0.4826272034053642	0.8953079488154644	0.6085423079213059	9.33949434334375	7.27784747320947	9.29110824759449	12571	11994	9016
C2cd3	ENSMUSG00000047248	ENSG00000168014	ENSMODG00000007448	interneuron	not classified	eutherian-expressed	139.20984492023277	92.02595131827175	98.01038910124473	87.71125455002134	83.26671995736744	94.29958979678439	0.6517310394474067	0.5966431004166635	0.7008346108986095	9.33949434334375	7.27784747320947	9.29110824759449	12571	11994	9016
C2cd3	ENSMUSG00000047248	ENSG00000168014	ENSMODG00000007448	oligo	not classified	not classified	51.255766273705795	126.14582457320662	98.69719699960521	47.90222471617932	36.584473549425624	81.0602683094881	0.23996128901929786	0.8178566458680103	0.7057457101261857	9.33949434334375	7.27784747320947	9.29110824759449	12571	11994	9016
C2cd3	ENSMUSG00000047248	ENSG00000168014	ENSMODG00000007448	Purkinje	not classified	eutherian-expressed	154.4446635348956	72.78550112817527	47.83250423659323	89.81843844229165	67.91912772434537	45.180500443550876	0.7230550480131531	0.4718991375411365	0.34203184787206575	9.33949434334375	7.27784747320947	9.29110824759449	12571	11994	9016
C2cd3	ENSMUSG00000047248	ENSG00000168014	ENSMODG00000007448	UBC	not classified	not classified	124.48649321548612	77.54142004187237	52.32862375719518	97.49222151346925	44.7127207690588	44.425264012997566	0.5828015372546372	0.502733768048619	0.3741818699632921	9.33949434334375	7.27784747320947	9.29110824759449	12571	11994	9016
Inpp5k	ENSMUSG00000006127	ENSG00000132376	ENSMODG00000010327	astroglia	not analysed	not analysed	59.260663956478965	89.06305664410402	62.00268678309393	51.4778832294416	78.95419528756247	28.123651134667046	0.6052229798452265	0.5742897299680629	0.42424014773968544	11.3410412278048	13.4526022337959	45.2579972042137	5325	5728	1365
Inpp5k	ENSMUSG00000006127	ENSG00000132376	ENSMODG00000010327	GABA_DN	not analysed	not analysed	52.367901967287516	83.75277262202914	37.31064845907022	51.319773508732915	76.50377737400784	35.45219271811962	0.5348279205943544	0.540048354340484	0.25529014685949664	11.3410412278048	13.4526022337959	45.2579972042137	5325	5728	1365
Inpp5k	ENSMUSG00000006127	ENSG00000132376	ENSMODG00000010327	GC	not analysed	not analysed	58.97170200756523	72.9765802790394	63.59839732038753	47.64880833654686	69.64509353397693	62.78191494499338	0.6022718416009454	0.47056211813966103	0.43515845643265316	11.3410412278048	13.4526022337959	45.2579972042137	5325	5728	1365
Inpp5k	ENSMUSG00000006127	ENSG00000132376	ENSMODG00000010327	glut_DN	not analysed	not analysed	38.1611417813621	89.55357542649891	43.53678313965512	36.7095965003518	72.28776312745778	42.23761548653287	0.3897357606417277	0.5774526564349985	0.297891144232061	11.3410412278048	13.4526022337959	45.2579972042137	5325	5728	1365
Inpp5k	ENSMUSG00000006127	ENSG00000132376	ENSMODG00000010327	interneuron	not analysed	not analysed	72.52946509519492	84.85816115507671	116.75150609442862	49.010653133785716	72.08650380456548	87.34387282732116	0.7407358618818684	0.5471760378725056	0.7988472558875716	11.3410412278048	13.4526022337959	45.2579972042137	5325	5728	1365
[truncated: 100,811 more rows]
